# Supplementary material for: Crystal chemistry of layered structures formed by linear rigid silyl-capped molecules
Source: IUCrJ. 2015 Aug 20;2(Pt 5):584–600. doi: 10.1107/S2052252515011665 (PMC4547826; doi:10.1107/S2052252515011665)
Supplement: Supplementary file 2 [file m-02-00584-ASYMsup2.hkl]

#
# h,k,l, Fc-squared, Fo-squared, sigma(Fo-squared) and status flag
#
data_ASYM
_shelx_title                             '   '
_shelx_refln_list_code                   4
_shelx_F_calc_maximum                    88.77
_exptl_crystal_F_000                     288
_reflns_d_resolution_high                0.7075

loop_
 _symmetry_equiv_pos_as_xyz
 'x, y, z'
 '-x, -y, -z'

_cell_length_a                           7.2016(4)
_cell_length_b                           9.7603(4)
_cell_length_c                           12.2829(4)
_cell_angle_alpha                        95.4952(16)
_cell_angle_beta                         92.510(2)
_cell_angle_gamma                        101.346(2)

_shelx_F_squared_multiplier              1.000

loop_
 _refln_index_h
 _refln_index_k
 _refln_index_l
 _refln_F_squared_calc
 _refln_F_squared_meas
 _refln_F_squared_sigma
 _refln_observed_status
 _jana_refln_twin_domain
   1 -13  -3   16.51   34.12    7.16 o    1
   1 -13   7    1.61    2.67    5.63 <    1
   1 -12   4    0.29   -3.00    3.08 <    1
   1 -12   5    3.86    0.56    2.84 <    1
   1 -12   6  100.39   99.58    6.78 o    1
   1 -12   7    3.55    3.38    2.95 <    1
   1 -12   8    8.12    4.96    5.83 <    1
   1 -12   9   16.34   13.09    5.68 <    1
   1 -11   5    4.04    1.92    2.64 <    1
   1 -11   6    6.43   -1.10    2.59 <    1
   1 -11   7  114.14  123.48    6.78 o    1
   1 -11   8   18.08   13.55    3.10 o    1
   1 -11   9   67.51   69.47    6.19 o    1
   1 -11  10   32.43   17.48    4.09 o    1
   1 -10   4  122.86  107.79    3.45 o    1
   1 -10   6   21.46   20.19    2.09 o    1
   1 -10   7  296.33  300.05    6.34 o    1
   1 -10   8    4.32    1.43    1.89 <    1
   1 -10   9  101.07  110.10    4.33 o    1
   1 -10  10  156.42  144.66    4.86 o    1
   1  -9  -7  173.77  189.70    4.34 o    1
   1  -9   2  445.66  446.14    7.53 o    1
   1  -9   4   20.63   21.03    1.95 o    1
   1  -9   5  108.09   97.18    3.25 o    1
   1  -8 -13   88.72  109.60    7.79 o    1
   1  -8   1    9.38    9.72    1.42 o    1
   1  -8   4  106.54   96.99    4.01 o    1
   1  -8   5   32.35   28.63    2.36 o    1
   1  -7 -14   51.51   35.52    6.56 o    1
   1  -7   0   62.82   57.79    2.53 o    1
   1  -7   4  315.78  300.25    6.34 o    1
   1  -7   5  180.12  183.67    3.85 o    1
   1  -7   6    2.38    2.99    1.45 <    1
   1  -7   7  176.94  182.00    3.92 o    1
   1  -6   0  165.30  167.47    3.37 o    1
   1  -6   5   31.13   33.45    2.24 o    1
   1  -6   6 2349.67 2359.14   28.20 o    1
   1  -6   7  466.17  484.09    7.01 o    1
   1  -6   8   99.64  105.05    3.11 o    1
   1  -5 -15   12.59   12.68    4.63 <    1
   1  -5 -14    4.75    7.07    4.17 <    1
   1  -5   0  217.33  216.17    2.74 o    1
   1  -5   7    4.85    1.36    1.20 <    1
   1  -5   8  111.28  110.34    2.46 o    1
   1  -5  11    3.06    1.92    1.21 <    1
   1  -4 -16   29.01   47.05    6.80 o    1
   1  -4 -15   22.35   26.26    5.06 o    1
   1  -4   6  399.59  428.37    5.11 o    1
   1  -4   9   93.42   94.49    1.91 o    1
   1  -3 -16  106.73  107.50    7.55 o    1
   1  -3  -1   99.75  101.69    1.16 o    1
   1  -3   0 1338.78 1393.18   12.62 o    1
   1  -3   1 1501.63 1515.61   12.86 o    1
   1  -3   2 1830.56 1990.03   16.38 o    1
   1  -3   3   18.35   24.23    0.85 o    1
   1  -3   9   18.98   14.83    1.06 o    1
   1  -3  17    5.83   -3.95    4.18 <    1
   1  -2  -3  104.19  103.80    1.02 o    1
   1  -2  -2  217.33  206.29    1.73 o    1
   1  -2  -1 1549.28 1566.27   12.32 o    1
   1  -2   0 2544.65 2541.74   22.14 o    1
   1  -2   1 2837.16 3017.18   23.84 o    1
   1  -2   2   28.49   29.48    0.61 o    1
   1  -2   3  823.62  879.38    5.92 o    1
   1  -2   7  113.11  107.51    1.65 o    1
   1  -2   8   31.26   24.37    1.39 o    1
   1  -1  -5 1515.33 1662.19   13.70 o    1
   1  -1  -3  135.99  146.44    1.14 o    1
   1  -1  -2 5653.95 5681.29  152.60 o    1
   1  -1  -1  123.07  120.60    0.96 o    1
   1  -1   1 4811.58 5216.76  131.35 o    1
   1  -1   2   12.94   11.47    0.39 o    1
   1  -1   3  393.18  462.33    2.90 o    1
   1  -1   5   70.84   76.39    0.95 o    1
   1   0  -3   66.58   61.06    0.64 o    1
   1   0  -2    7.01    7.94    0.34 o    1
   1   0  -1  610.51  651.00    4.37 o    1
   1   0   0  350.36  353.27    2.43 o    1
   1   0   1  476.46  469.47    3.91 o    1
   1   1  -3 3191.67 3452.29   20.74 o    1
   1   1  -2   97.25  101.51    0.80 o    1
   1   1   0 1063.56 1032.25    7.67 o    1
   1   1   5  919.08  975.07    8.45 o    1
   1   1  16   13.92   16.64    5.19 o    1
   1   2  -8  602.24  615.14    6.78 o    1
   1   2  -1   13.72   12.03    0.43 o    1
   1   2   0 1860.60 1934.12   13.66 o    1
   1   2   2  139.83  139.70    1.16 o    1
   1   2  13   48.23   48.77    5.73 o    1
   1   2  14  130.52  131.33    7.72 o    1
   1   2  15   59.25   54.56    6.56 o    1
   1   2  16    0.02   -4.95    4.28 <    1
   1   3 -17   27.90   30.06    3.35 o    1
   1   3  14    8.65    7.94    4.45 <    1
   1   3  15   17.60   14.24    4.81 <    1
   1   3  16  249.69  244.70   10.86 o    1
   1   4  15    0.09   -5.61    4.39 <    1
   1   5  12    3.98    2.77    3.92 <    1
   1   5  14  134.93  124.98    8.25 o    1
   1   5  15   76.07   44.22    7.13 o    1
   1   6 -16    5.82    7.08    2.98 <    1
   1   6  13  245.73  236.84    8.38 o    1
   1   7 -15   12.54   12.73    2.30 o    1
   1   7  13  178.38  180.31   14.03 o    1
   1   8  -3  118.77  104.17    4.10 o    1
   1   8   9    0.00   -3.01    5.07 <    1
   1   8  12   44.46   35.83    5.11 o    1
   1   9  -7   65.21   66.73    3.45 o    1
   1   9   0   24.89   22.04    2.27 o    1
   1   9  11   16.85    7.81    4.74 <    1
   1  10 -12   49.08   47.98    3.77 o    1
   1  10 -11   17.19   15.35    2.36 o    1
   1  10 -10  144.31  144.44    3.92 o    1
   1  10  -9    0.15    0.76    2.29 <    1
   1  10  -8   13.20    9.17    1.68 o    1
   1  10  -7  350.42  350.26    6.75 o    1
   1  10  -6    3.85    2.70    1.79 <    1
   1  10  -1   61.53   54.58    4.15 o    1
   1  10   0   25.73   20.38    2.83 o    1
   1  10   1    6.47    3.40    2.36 <    1
   1  10   3    0.00    0.84    1.61 <    1
   1  10   6    6.44    3.39    2.56 <    1
   1  10   8   18.67   12.31    6.29 <    1
   1  10   9   10.05    6.84    4.80 <    1
   1  11 -10    2.27    1.04    1.64 <    1
   1  11  -9   94.32   87.61    3.62 o    1
   1  11  -8    5.01    0.65    1.69 <    1
   1  11  -7    5.58    4.87    2.01 <    1
   1  11  -5    0.41    0.65    1.90 <    1
   1  11   3    0.10    0.63    2.19 <    1
   1  11   4   51.43   42.62    3.81 o    1
   1  11   7    0.02   -6.09    7.43 <    1
   1  12  -7    9.06    9.02    3.38 <    1
   1  12  -6  131.06  133.70    6.02 o    1
   1  12  -5   31.46   28.18    2.64 o    1
   1  12  -2    3.91   -0.72    2.19 <    1
   1  12   4  150.29  151.71    6.31 o    1
   1  13  -4    0.35    2.18    3.31 <    1
   1  13  -3    4.92    3.79    3.37 <    1
   1  13  -2   32.20   28.20    3.14 o    1
   1  13  -1   42.54   34.78    3.55 o    1
   1  13   0    3.92    0.79    2.78 <    1
   2 -13  -4   63.37   63.77    6.29 o    1
   2 -12  -7   36.08   23.01    6.71 o    1
   2 -11  -9   33.86   28.19    6.53 o    1
   2  -9 -12   30.12   41.92    5.99 o    1
   2  -8 -13    8.66   16.66    3.58 o    1
   2  -7 -14    0.25    2.29    4.00 <    1
   2  -4 -16    2.40    5.16    4.16 <    1
   2   0 -17    1.07    5.95    3.29 <    1
   2   0  -7  162.62  733.39   14.07 o    1
   2   1 -17  173.96  166.07    5.13 o    1
   2   2 -17    0.86    4.58    1.73 <    1
   2   5 -16   50.82   62.71    4.40 o    1
   2   7 -15    3.59   10.13    6.54 <    1
   2   8 -14   15.49   17.45    3.16 o    1
   2   9 -13   53.28   69.24    8.91 o    1
   2  11 -10   11.08   34.70    7.36 o    1
   3 -13  -3   22.39   10.80    3.51 o    1
   3 -13  -1   48.47   34.24    7.64 o    1
   3 -12  -5  162.13  167.98    9.26 o    1
   3 -12  -3    5.17   -0.01    2.81 <    1
   3 -12  -2  289.45  311.96   13.01 o    1
   3 -12  -1   11.83    4.93    3.18 <    1
   3 -12   0    4.70   -0.20    3.14 <    1
   3 -11  -5    5.08    0.98    2.47 <    1
   3 -11  -4   20.91   12.97    2.96 o    1
   3 -11  -3   20.16   12.03    3.04 o    1
   3 -11  -2   24.33   13.33    3.17 o    1
   3 -11  -1   57.05   48.44    6.97 o    1
   3 -11   0   45.45   46.52    6.93 o    1
   3 -10  -6   19.50   10.44    2.55 o    1
   3 -10  -5   87.56   94.00    6.80 o    1
   3 -10  -4    1.61   -0.43    2.20 <    1
   3 -10  -3    4.23    3.22    2.38 <    1
   3 -10  -2   86.86   84.52    6.71 o    1
   3 -10  -1  217.36  231.56   10.24 o    1
   3  -9  -5   60.87   65.33    3.46 o    1
   3  -9  -4  126.01  124.79    4.03 o    1
   3  -9  -3    2.87    2.75    1.49 <    1
   3  -9  -1   43.69   44.49    3.25 o    1
   3  -9   0  537.28  521.29    9.49 o    1
   3  -9   6    5.07    0.54    1.98 <    1
   3  -8  -5  379.67  395.44    8.10 o    1
   3  -8  -4    0.13   -0.17    1.89 <    1
   3  -8  -1    0.01    0.40    1.04 <    1
   3  -8  10    0.01   -0.85    2.11 <    1
   3  -7  10    0.96   -0.03    1.96 <    1
   3  -6  -6  915.59  891.99    9.71 o    1
   3  -6  -5   43.39   46.50    1.58 o    1
   3  -6  13    0.20    1.13    2.12 <    1
   3  -6  14   20.25   16.27    2.62 o    1
   3  -5 -15   20.82   20.21    3.65 o    1
   3  -5  -6  169.05  168.65    2.56 o    1
   3  -5   8   54.85   61.59    2.58 o    1
   3  -5   9    1.25    0.28    1.10 <    1
   3  -5  10  130.32  116.44    3.06 o    1
   3  -5  13  157.31  155.15    5.67 o    1
   3  -4 -15   11.31   17.22    3.22 o    1
   3  -4  -6  252.07  263.57    3.36 o    1
   3  -4  -4  169.35  182.81    2.61 o    1
   3  -4   2 1047.08 1155.48   12.26 o    1
   3  -4   3  451.36  474.00    5.54 o    1
   3  -4  10  495.82  481.14    7.28 o    1
   3  -4  11   75.51   76.02    2.95 o    1
   3  -4  12   37.33   33.25    2.66 o    1
   3  -4  13  631.58  621.90   12.29 o    1
   3  -4  14   32.81   29.69    6.03 o    1
   3  -4  15    8.68    1.92    2.46 <    1
   3  -3 -16    5.74   10.84    3.24 o    1
   3  -3 -15   13.14   21.62    4.31 o    1
   3  -3  -5    9.45    6.92    1.00 o    1
   3  -3  -2   28.99   40.25    1.44 o    1
   3  -3  -1  165.67  160.96    2.51 o    1
   3  -3   0 2226.57 2264.60   26.93 o    1
   3  -3   1  142.41  177.20    2.66 o    1
   3  -3   2  412.96  420.46    4.48 o    1
   3  -3   3 1191.85 1187.87   11.45 o    1
   3  -3   4  118.78  116.64    1.91 o    1
   3  -3   5  383.10  365.09    4.11 o    1
   3  -3  10   77.29   77.14    2.66 o    1
   3  -3  11    4.62    4.74    1.21 o    1
   3  -3  13    0.07   -0.20    2.12 <    1
   3  -3  14    8.81    5.76    2.38 <    1
   3  -3  15    2.21   -0.94    2.00 <    1
   3  -2 -16   10.39   17.45    3.46 o    1
   3  -2  -4   52.02   47.72    1.28 o    1
   3  -2  -3    1.34    2.35    0.71 o    1
   3  -2  -2  939.34  953.02    9.72 o    1
   3  -2  -1   60.95   52.92    1.41 o    1
   3  -2   0  102.79   86.27    1.70 o    1
   3  -2   1 2690.70 2894.31   30.86 o    1
   3  -2   2   75.33   80.85    1.45 o    1
   3  -2   3  215.79  219.46    2.69 o    1
   3  -2   4    3.59    1.15    0.53 <    1
   3  -2   5   39.34   36.34    1.25 o    1
   3  -2   6   55.62   59.11    1.65 o    1
   3  -2  11  367.38  357.37    5.69 o    1
   3  -2  12   97.98   99.81    4.15 o    1
   3  -2  13   18.96   11.13    2.24 o    1
   3  -2  14   39.33   33.95    4.46 o    1
   3  -1 -16   30.26   41.14    4.51 o    1
   3  -1 -15   34.16   37.25    4.34 o    1
   3  -1  -3   85.65   90.70    1.46 o    1
   3  -1  -2  537.96  522.94    5.15 o    1
   3  -1  -1  149.56  166.50    2.12 o    1
   3  -1   0   62.73   63.07    1.33 o    1
   3  -1   1  249.88  262.51    3.25 o    1
   3  -1   2   23.73   21.28    1.07 o    1
   3  -1   3   33.60   33.74    1.17 o    1
   3  -1   4  224.39  230.92    2.77 o    1
   3  -1   5   38.21   34.06    1.18 o    1
   3  -1  11   83.06   85.12    2.55 o    1
   3  -1  12   22.46   19.63    3.74 o    1
   3  -1  13   65.15   55.93    3.97 o    1
   3   0 -15   20.56   21.87    2.23 o    1
   3   0 -14    0.01    1.59    1.71 <    1
   3   0  -4   26.40   29.35    0.95 o    1
   3   0  -3   69.03   66.97    1.19 o    1
   3   0  -2   42.34   45.23    1.09 o    1
   3   0  -1 1114.72 1153.61    9.48 o    1
   3   0   0  257.71  282.82    2.64 o    1
   3   0   1    4.31    5.43    0.41 o    1
   3   0   3  192.09  206.91    2.54 o    1
   3   0   4   18.48   16.67    1.00 o    1
   3   0   5 1083.52 1046.59    9.24 o    1
   3   0   6  242.17  241.30    2.87 o    1
   3   0   7  246.44  243.88    2.55 o    1
   3   0  10  261.67  264.54    5.77 o    1
   3   0  11    0.06   -0.58    1.28 <    1
   3   0  12  240.30  229.11    6.93 o    1
   3   1 -16   73.71   86.20    4.24 o    1
   3   1 -15    2.23    4.55    1.95 <    1
   3   1 -14   34.31   35.49    3.36 o    1
   3   1 -13   15.73   16.23    2.06 o    1
   3   1 -11   41.29   30.77    2.36 o    1
   3   1  -4  131.43  129.59    1.88 o    1
   3   1  -3 1306.19 1210.59   10.68 o    1
   3   1  -2  101.08  107.74    1.52 o    1
   3   1  -1  713.20  775.67    6.70 o    1
   3   1   0 2305.49 2189.77   17.07 o    1
   3   1   1  606.86  577.83    5.28 o    1
   3   1   3  304.60  282.28    3.74 o    1
   3   2 -16   81.23   84.99    4.34 o    1
   3   2 -15   12.04   12.21    2.22 o    1
   3   2 -14   34.74   37.40    3.46 o    1
   3   2 -13  227.27  236.77    5.74 o    1
   3   2 -12  214.61  212.04    4.30 o    1
   3   2 -11   46.68   47.16    2.21 o    1
   3   2 -10  152.52  144.23    2.95 o    1
   3   2  -5  897.55  811.58    7.94 o    1
   3   2  13  477.23  414.32   15.51 o    1
   3   3  -9   32.69   35.99    1.98 o    1
   3   3  -8    8.81    7.04    0.93 o    1
   3   3  -7  636.30  597.75    7.38 o    1
   3   3  -6  100.71   93.22    2.28 o    1
   3   3  -5  393.16  379.37    4.63 o    1
   3   4 -10   24.74   22.58    1.65 o    1
   3   4  -8   37.26   32.07    1.76 o    1
   3   4  -7    1.15    1.36    0.98 <    1
   3   4  -6  967.15  976.78   10.49 o    1
   3   4  -4 1764.61 1696.97   15.83 o    1
   3   5  -7  308.56  290.65    4.63 o    1
   3   6 -15    1.41    4.28    6.80 <    1
   3   7 -12    1.35    1.62    2.77 <    1
   3   7  -7    1.07    1.28    1.47 <    1
   3   8 -13    0.89    2.92    2.92 <    1
   3   8 -12    0.91    2.21    2.73 <    1
   3   8 -11    0.60    1.65    2.78 <    1
   3   8  -7    4.19    5.34    1.73 o    1
   3   8   6   56.39   53.07    4.73 o    1
   3   9   5   28.00   25.84    3.48 o    1
   3   9   6   40.51   42.47    4.78 o    1
   3   9   7   51.35   40.70   10.00 o    1
   3   9   9   82.95   97.69   11.73 o    1
   3  10 -10    2.57    8.44    2.83 <    1
   3  10   4   33.09   34.52    3.94 o    1
   3  10   5  123.83  135.80   13.03 o    1
   3  10   6   11.78   12.40    2.88 o    1
   3  10   7   87.15   93.66    6.75 o    1
   3  11  -8    2.70    1.67    2.03 <    1
   3  11  -7    9.13   16.72    5.74 <    1
   3  11  -5    2.05    2.52    2.68 <    1
   3  11  -4    3.20    3.28    2.44 <    1
   3  11   4  187.91  185.98    6.57 o    1
   3  12  -3   39.89   44.02    6.61 o    1
   3  12  -2   30.87   25.23    3.93 o    1
   3  12  -1   29.85   27.15    3.14 o    1
   3  12   0    6.34    7.18    4.38 <    1
   4 -13  -3   37.88   45.39    7.04 o    1
   4 -13   5   27.20   41.16    8.34 o    1
   4  -9  -5   67.70  105.38    7.53 o    1
   4   3   8   17.53   21.04    2.21 o    1
   4   5   7  150.72  143.45    4.72 o    1
   5  -9  12    6.79    7.41    4.28 <    1
   5  -6  14    0.10    2.04    4.34 <    1
   5   4  12    2.42    1.49    4.25 <    1
   5   5  11    8.33    7.31    4.83 <    1
   5   6  10   63.81   61.21    9.34 o    1
   5   7 -12    3.60    7.36    6.86 <    1
   5   7   9   14.52   13.73    6.27 <    1
   5   8   7   27.77   29.62    4.73 o    1
   5   9   5   50.66   59.18   11.85 o    1
   5  10  -5    0.60    3.95    4.11 <    1
   5  10  -4   16.59   15.40    4.75 o    1
   5  10   0   12.94   12.47    3.00 o    1
   5  10   1   16.13   17.64    5.03 o    1
   5  10   2  115.97   97.17   10.85 o    1
   6 -12  -3    8.36    8.62    2.96 <    1
   6 -12   4    0.22    1.50    2.55 <    1
   6 -12   5   29.86   17.16    6.50 <    1
   6 -11  -6   14.85   25.70    4.81 o    1
   6 -10  -8    4.47    8.07    2.62 o    1
   6  -5  13    1.59    1.52    2.72 <    1
   7  -2 -13    0.04    2.58    5.49 <    1
   7   0 -13    1.38    4.73    6.15 <    1
   7   3 -12    6.96   29.24    5.43 o    1
   7   6  -9   14.33   13.70    3.89 o    1
   7   7  -7    0.03    1.09    2.77 <    1
   7   7   3    0.24    1.73    6.60 <    1
   8 -10   3    0.03    3.22    3.68 <    1
   8  -7  -8   25.38   11.62    3.87 o    1
   8  -6  -9    0.11   -2.91    2.96 <    1
   8  -5 -10   21.21   17.45    6.19 <    1
   8  -3 -11    7.54    7.03    5.80 <    1
  -4   2   1  285.53  263.75    6.34 o   -2
   4   0   0  285.53  263.75    6.34 o    1
  -4   2   0  490.36  494.91   14.63 o   -2
   4   0   0  490.36  494.91   14.63 o    1
  -5   3   1  798.20  722.25   10.28 o   -2
   5   0   0  798.20  722.25   10.28 o    1
  -6   3   1   32.09   36.15    2.82 o   -2
   6   0   0   32.09   36.15    2.82 o    1
  -7   4   1  431.09  420.97    6.89 o   -2
   7   0   0  431.09  420.97    6.89 o    1
  -8   4   1   24.20   31.25    5.31 o   -2
   8   0   0   24.20   31.25    5.31 o    1
  -9   5   1    9.59    9.87    8.95 <   -2
   9   0   0    9.59    9.87    8.95 <    1
  -9   4   1  163.63  162.09    8.80 o   -2
  -9   1   0  163.63  162.09    8.80 o    1
  -8   3   1   35.73   94.21    7.68 o   -2
  -8   1   0   35.73   94.21    7.68 o    1
  -7   3   1    6.24   19.20    3.74 o   -2
  -7   1   0    6.24   19.20    3.74 o    1
  -6   2   1  732.81  735.67    9.40 o   -2
  -6   1   0  732.81  735.67    9.40 o    1
  -5   2   1  137.14  139.71    3.59 o   -2
  -5   1   0  137.14  139.71    3.59 o    1
  -4   1   0 7781.48 7880.35  202.19 o   -2
  -4   1   0 7781.48 7880.35  202.19 o    1
   1   1   0  370.61  345.98   14.38 o   -2
  -1   1   0  370.61  345.98   14.38 o    1
  -2   2   0  606.81  646.17    4.88 o   -2
   2   1   0  606.81  646.17    4.88 o    1
  -4   3   1  176.88  160.41    3.14 o   -2
   4   1   0  176.88  160.41    3.14 o    1
  -5   4   1  104.68  103.63    3.64 o   -2
   5   1   0  104.68  103.63    3.64 o    1
  -6   4   1  119.29  111.37    3.66 o   -2
   6   1   0  119.29  111.37    3.66 o    1
  -7   5   1   19.51   20.66    3.77 o   -2
   7   1   0   19.51   20.66    3.77 o    1
  -8   5   1  214.46  230.71    6.25 o   -2
   8   1   0  214.46  230.71    6.25 o    1
  -9   6   1    3.65   10.64   12.06 <   -2
   9   1   0    3.65   10.64   12.06 <    1
  -9   3   1   17.61   26.69    9.12 <   -2
  -9   2   0   17.61   26.69    9.12 <    1
  -8   2   1  720.91  742.68   17.40 o   -2
  -8   2   0  720.91  742.68   17.40 o    1
  -7   2   1    5.92    8.67    4.11 <   -2
  -7   2   0    5.92    8.67    4.11 <    1
  -6   1   1 1985.83 1909.17   25.45 o   -2
  -6   2   0 1985.83 1909.17   25.45 o    1
  -5   1   1  160.80  152.51    4.10 o   -2
  -5   2   0  160.80  152.51    4.10 o    1
  -4   0   1 1097.67 1062.49   16.75 o   -2
  -4   2   0 1097.67 1062.49   16.75 o    1
   4   0   0 1123.56 1149.30   30.51 o   -2
  -4   2   0 1123.56 1149.30   30.51 o    1
   2   1   0 1645.88 1739.09   19.15 o   -2
  -2   2   0 1645.88 1739.09   19.15 o    1
   0   2   0    6.35    6.67    0.32 o   -2
   0   2   0    6.35    6.67    0.32 o    1
  -2   3   0   93.78   95.97    1.21 o   -2
   2   2   0   93.78   95.97    1.21 o    1
  -3   4   1  166.10  185.62    5.04 o   -2
   3   2   0  166.10  185.62    5.04 o    1
  -4   4   1  249.76  213.52    5.63 o   -2
   4   2   0  249.76  213.52    5.63 o    1
  -5   5   1   30.58   24.80    3.04 o   -2
   5   2   0   30.58   24.80    3.04 o    1
  -6   5   1  326.90  329.30    5.81 o   -2
   6   2   0  326.90  329.30    5.81 o    1
  -7   6   1   18.67   25.76    4.33 o   -2
   7   2   0   18.67   25.76    4.33 o    1
  -8   6   1   31.60   66.38    7.34 o   -2
   8   2   0   31.60   66.38    7.34 o    1
  -9   7   1    4.07   14.76   12.80 <   -2
   9   2   0    4.07   14.76   12.80 <    1
  -9   2   1   94.90   77.45    7.69 o   -2
  -9   3   0   94.90   77.45    7.69 o    1
  -8   1   1  423.69  416.58   12.02 o   -2
  -8   3   0  423.69  416.58   12.02 o    1
  -7   1   1   97.64   89.26    4.18 o   -2
  -7   3   0   97.64   89.26    4.18 o    1
  -6   0   1   64.96   62.30    3.55 o   -2
  -6   3   0   64.96   62.30    3.55 o    1
  -5   0   1  505.08  485.90    7.42 o   -2
  -5   3   0  505.08  485.90    7.42 o    1
   4   1   0   47.65   48.38    5.61 o   -2
  -4   3   0   47.65   48.38    5.61 o    1
  -4  -1   1   40.76   19.12    5.62 o   -2
  -4   3   0   40.76   19.12    5.62 o    1
   2   2   0  188.68  196.76    3.07 o   -2
  -2   3   0  188.68  196.76    3.07 o    1
   0   3   0   90.89   93.51    1.05 o   -2
   0   3   0   90.89   93.51    1.05 o    1
  -1   4   0  406.59  434.37   13.85 o   -2
   1   3   0  406.59  434.37   13.85 o    1
  -2   4   0 1496.88 1512.61   13.48 o   -2
   2   3   0 1496.88 1512.61   13.48 o    1
  -3   5   1  117.36  107.99    3.99 o   -2
   3   3   0  117.36  107.99    3.99 o    1
  -4   5   1  297.07  302.12    4.96 o   -2
   4   3   0  297.07  302.12    4.96 o    1
  -5   6   1   23.96   25.11    3.21 o   -2
   5   3   0   23.96   25.11    3.21 o    1
  -6   6   1   36.89   41.06    3.18 o   -2
   6   3   0   36.89   41.06    3.18 o    1
  -7   7   1   41.36   56.68    6.56 o   -2
   7   3   0   41.36   56.68    6.56 o    1
  -8   7   1    6.40   27.94    5.41 o   -2
   8   3   0    6.40   27.94    5.41 o    1
  -9   8   1   28.05   33.92   10.13 o   -2
   9   3   0   28.05   33.92   10.13 o    1
  -8   0   1    0.03   19.43    8.81 <   -2
  -8   4   0    0.03   19.43    8.81 <    1
  -7   0   1  218.52  226.76    8.25 o   -2
  -7   4   0  218.52  226.76    8.25 o    1
  -6  -1   1   27.25   20.76    3.75 o   -2
  -6   4   0   27.25   20.76    3.75 o    1
  -5  -1   1   35.61   53.58    4.25 o   -2
  -5   4   0   35.61   53.58    4.25 o    1
  -4  -2   1   18.38   20.65    6.10 o   -2
  -4   4   0   18.38   20.65    6.10 o    1
   3   2   0   93.80   96.70    7.07 o   -2
  -3   4   0   93.80   96.70    7.07 o    1
   2   3   0  764.33  755.98    8.12 o   -2
  -2   4   0  764.33  755.98    8.12 o    1
   1   3   0   64.35   82.22    5.67 o   -2
  -1   4   0   64.35   82.22    5.67 o    1
   0   4   0  486.53  487.94    5.31 o   -2
   0   4   0  486.53  487.94    5.31 o    1
  -1   5   0   49.32   40.78    2.34 o   -2
   1   4   0   49.32   40.78    2.34 o    1
  -2   5   0   59.24   63.11    1.63 o   -2
   2   4   0   59.24   63.11    1.63 o    1
  -3   6   0   18.78   20.50    5.45 o   -2
   3   4   0   18.78   20.50    5.45 o    1
  -3   6   1  201.95  170.18    7.36 o   -2
   3   4   0  201.95  170.18    7.36 o    1
  -4   6   1   25.68   25.89    2.11 o   -2
   4   4   0   25.68   25.89    2.11 o    1
  -5   7   1  190.85  179.03    3.46 o   -2
   5   4   0  190.85  179.03    3.46 o    1
  -6   7   1   10.74   16.75    3.22 o   -2
   6   4   0   10.74   16.75    3.22 o    1
  -7   8   1   51.14   68.83    5.19 o   -2
   7   4   0   51.14   68.83    5.19 o    1
  -8   8   1   55.50   72.39    6.22 o   -2
   8   4   0   55.50   72.39    6.22 o    1
  -8  -1   1   15.22   19.75    6.31 o   -2
  -8   5   0   15.22   19.75    6.31 o    1
  -7  -1   1    3.14   17.73    3.79 o   -2
  -7   5   0    3.14   17.73    3.79 o    1
  -6  -2   1   31.47   30.10    2.03 o   -2
  -6   5   0   31.47   30.10    2.03 o    1
  -5  -2   1   16.37   12.48    3.21 o   -2
  -5   5   0   16.37   12.48    3.21 o    1
   3   3   0    0.12    2.77    6.24 <   -2
  -3   5   0    0.12    2.77    6.24 <    1
   2   4   0  301.07  322.36    5.29 o   -2
  -2   5   0  301.07  322.36    5.29 o    1
   0   5   0  269.65  303.35    3.92 o   -2
   0   5   0  269.65  303.35    3.92 o    1
  -1   6   0   34.30   30.29    2.10 o   -2
   1   5   0   34.30   30.29    2.10 o    1
  -2   6   0   56.36   61.51    1.51 o   -2
   2   5   0   56.36   61.51    1.51 o    1
  -3   7   0   36.65   43.20    4.99 o   -2
   3   5   0   36.65   43.20    4.99 o    1
  -3   7   1  132.69  127.68    7.15 o   -2
   3   5   0  132.69  127.68    7.15 o    1
  -4   7   1  338.06  314.39    4.75 o   -2
   4   5   0  338.06  314.39    4.75 o    1
  -5   8   1   28.35   29.12    3.55 o   -2
   5   5   0   28.35   29.12    3.55 o    1
  -6   8   1  263.81  262.46    6.34 o   -2
   6   5   0  263.81  262.46    6.34 o    1
  -7   9   1   23.33   25.67    6.24 o   -2
   7   5   0   23.33   25.67    6.24 o    1
  -8   9   1   16.05   69.50   10.05 o   -2
   8   5   0   16.05   69.50   10.05 o    1
  -8  -2   1   39.48   31.17    9.66 o   -2
  -8   6   0   39.48   31.17    9.66 o    1
  -7  -2   1   67.91   77.81    4.79 o   -2
  -7   6   0   67.91   77.81    4.79 o    1
  -6  -3   1  165.85  180.91    4.79 o   -2
  -6   6   0  165.85  180.91    4.79 o    1
  -5  -3   1   88.93   84.64    5.94 o   -2
  -5   6   0   88.93   84.64    5.94 o    1
   3   4   0   89.60   86.01    4.46 o   -2
  -3   6   0   89.60   86.01    4.46 o    1
   2   5   0   11.40   11.37    2.52 o   -2
  -2   6   0   11.40   11.37    2.52 o    1
   0   6   0  385.14  380.57    5.36 o   -2
   0   6   0  385.14  380.57    5.36 o    1
  -1   7   0   26.70   27.57    5.55 o   -2
   1   6   0   26.70   27.57    5.55 o    1
  -2   7   0 1254.67 1211.87   14.68 o   -2
   2   6   0 1254.67 1211.87   14.68 o    1
  -3   8   1   37.44   40.00    6.74 o   -2
   3   6   0   37.44   40.00    6.74 o    1
  -3   8   0   46.40   43.63    8.79 o   -2
   3   6   0   46.40   43.63    8.79 o    1
  -4   8   1   35.79   31.80    2.83 o   -2
   4   6   0   35.79   31.80    2.83 o    1
  -5   9   1    3.83   14.32    4.13 o   -2
   5   6   0    3.83   14.32    4.13 o    1
  -6   9   1   41.81   55.60    4.55 o   -2
   6   6   0   41.81   55.60    4.55 o    1
  -7  10   1  163.85  197.48    9.14 o   -2
   7   6   0  163.85  197.48    9.14 o    1
  -7  -3   1  169.39  173.07    6.04 o   -2
  -7   7   0  169.39  173.07    6.04 o    1
  -6  -4   1   20.33   22.29    3.53 o   -2
  -6   7   0   20.33   22.29    3.53 o    1
  -5  -4   1   28.08   23.04    5.58 o   -2
  -5   7   0   28.08   23.04    5.58 o    1
   3   5   0   43.48   44.62    5.67 o   -2
  -3   7   0   43.48   44.62    5.67 o    1
   2   6   0 1346.15 1291.43   16.21 o   -2
  -2   7   0 1346.15 1291.43   16.21 o    1
   0   7   0  392.72  359.24    5.07 o   -2
   0   7   0  392.72  359.24    5.07 o    1
  -1   8   0   89.61   83.81    7.26 o   -2
   1   7   0   89.61   83.81    7.26 o    1
  -2   8   0   15.39   13.92    3.09 o   -2
   2   7   0   15.39   13.92    3.09 o    1
  -3   9   0  581.14  582.31   20.58 o   -2
   3   7   0  581.14  582.31   20.58 o    1
  -4   9   1   47.54   54.46    3.44 o   -2
   4   7   0   47.54   54.46    3.44 o    1
  -5  10   1  511.50  519.65    8.38 o   -2
   5   7   0  511.50  519.65    8.38 o    1
  -6  10   1    8.84    5.48    5.93 <   -2
   6   7   0    8.84    5.48    5.93 <    1
  -7  11   1   28.43   77.56    9.72 o   -2
   7   7   0   28.43   77.56    9.72 o    1
  -8  -4   1   33.85   36.33    7.16 o   -2
  -8   8   0   33.85   36.33    7.16 o    1
  -7  -4   1   54.85   50.29    6.08 o   -2
  -7   8   0   54.85   50.29    6.08 o    1
  -6  -5   1  331.72  330.30    6.69 o   -2
  -6   8   0  331.72  330.30    6.69 o    1
  -5  -5   1   50.85   58.41    4.95 o   -2
  -5   8   0   50.85   58.41    4.95 o    1
   3   6   0   51.69   46.45    6.25 o   -2
  -3   8   0   51.69   46.45    6.25 o    1
   2   7   0    7.35    7.68    3.21 <   -2
  -2   8   0    7.35    7.68    3.21 <    1
   1   7   0  433.89  357.26    8.55 o   -2
  -1   8   0  433.89  357.26    8.55 o    1
   0   8   0    0.71    4.66    1.52 o   -2
   0   8   0    0.71    4.66    1.52 o    1
  -1   9   0 1309.19 1354.77   41.07 o   -2
   1   8   0 1309.19 1354.77   41.07 o    1
  -2   9   0    1.46    7.01    3.28 <   -2
   2   8   0    1.46    7.01    3.28 <    1
  -3  10   0  329.93  334.82   10.03 o   -2
   3   8   0  329.93  334.82   10.03 o    1
  -3  10   1  351.14  372.85   14.54 o   -2
   3   8   0  351.14  372.85   14.54 o    1
  -4  10   1   31.09   33.57    5.67 o   -2
   4   8   0   31.09   33.57    5.67 o    1
  -5  11   1   31.05   37.16    6.07 o   -2
   5   8   0   31.05   37.16    6.07 o    1
  -6  11   1  161.38  180.26    8.87 o   -2
   6   8   0  161.38  180.26    8.87 o    1
  -8  -5   1  132.35  151.74   12.03 o   -2
  -8   9   0  132.35  151.74   12.03 o    1
  -7  -5   1    8.83    5.85    4.82 <   -2
  -7   9   0    8.83    5.85    4.82 <    1
  -6  -6   1   83.83   64.23    4.89 o   -2
  -6   9   0   83.83   64.23    4.89 o    1
  -5  -6   1   52.76   43.40    5.15 o   -2
  -5   9   0   52.76   43.40    5.15 o    1
   2   8   0    7.49    7.45    3.40 <   -2
  -2   9   0    7.49    7.45    3.40 <    1
   1   8   0  851.64  795.51   25.52 o   -2
  -1   9   0  851.64  795.51   25.52 o    1
   1   9   0  640.07  663.97   20.66 o   -2
  -1   9   0  640.07  663.97   20.66 o    1
   0   9   0   13.89   13.00    1.88 o   -2
   0   9   0   13.89   13.00    1.88 o    1
  -2  10   0  203.37  188.91    7.86 o   -2
   2   9   0  203.37  188.91    7.86 o    1
  -3  11   1   21.00    9.64    9.24 <   -2
   3   9   0   21.00    9.64    9.24 <    1
  -3  11   0   19.03    8.67   11.44 <   -2
   3   9   0   19.03    8.67   11.44 <    1
  -4  11   1  550.48  574.48   13.81 o   -2
   4   9   0  550.48  574.48   13.81 o    1
  -5  12   1    9.41   22.00    6.59 o   -2
   5   9   0    9.41   22.00    6.59 o    1
  -6  12   1  152.23  182.45    9.24 o   -2
   6   9   0  152.23  182.45    9.24 o    1
  -8  -6   1    7.60   30.32   10.69 <   -2
  -8  10   0    7.60   30.32   10.69 <    1
  -7  -6   1  123.40  120.68    7.71 o   -2
  -7  10   0  123.40  120.68    7.71 o    1
  -6  -7   1    6.94    8.01    4.63 <   -2
  -6  10   0    6.94    8.01    4.63 <    1
  -5  -7   1  512.27  539.99   11.04 o   -2
  -5  10   0  512.27  539.99   11.04 o    1
  -3  -8   1  125.74  130.01   10.13 o   -2
  -3  10   0  125.74  130.01   10.13 o    1
   2   9   0  156.90  135.83    5.72 o   -2
  -2  10   0  156.90  135.83    5.72 o    1
   1   9   0    9.78   24.04   10.61 <   -2
  -1  10   0    9.78   24.04   10.61 <    1
   0  10   0  903.38  924.62   13.83 o   -2
   0  10   0  903.38  924.62   13.83 o    1
  -2  11   0  733.24  773.82   17.08 o   -2
   2  10   0  733.24  773.82   17.08 o    1
  -3  12   0    6.35    3.20   11.79 <   -2
   3  10   0    6.35    3.20   11.79 <    1
  -4  12   1  116.54  125.73    8.03 o   -2
   4  10   0  116.54  125.73    8.03 o    1
  -7  -7   1   51.23   20.76   10.27 <   -2
  -7  11   0   51.23   20.76   10.27 <    1
  -6  -8   1   51.60   30.18    6.38 o   -2
  -6  11   0   51.60   30.18    6.38 o    1
  -5  -8   1    5.72    9.60    9.14 <   -2
  -5  11   0    5.72    9.60    9.14 <    1
   2  10   0  772.25  801.92   14.55 o   -2
  -2  11   0  772.25  801.92   14.55 o    1
   1  10   0   64.63   75.26   12.58 o   -2
  -1  11   0   64.63   75.26   12.58 o    1
   0  11   0  324.15  329.90    7.93 o   -2
   0  11   0  324.15  329.90    7.93 o    1
  -1  12   0   20.43   -0.52   12.35 <   -2
   1  11   0   20.43   -0.52   12.35 <    1
  -2  12   0   44.85   38.41    7.28 o   -2
   2  11   0   44.85   38.41    7.28 o    1
  -3  13   0   69.12   63.37    9.35 o   -2
   3  11   0   69.12   63.37    9.35 o    1
  -3  13   1   57.36   56.96   11.52 o   -2
   3  11   0   57.36   56.96   11.52 o    1
  -4  13   1   13.46   37.48   11.15 o   -2
   4  11   0   13.46   37.48   11.15 o    1
  -6  -9   1  166.14  147.35    8.25 o   -2
  -6  12   0  166.14  147.35    8.25 o    1
  -5  -9   1   55.83   62.70   10.78 o   -2
  -5  12   0   55.83   62.70   10.78 o    1
   2  11   0   53.07   22.54    6.96 o   -2
  -2  12   0   53.07   22.54    6.96 o    1
   1  11   0   21.05    6.25    8.06 <   -2
  -1  12   0   21.05    6.25    8.06 <    1
   0  12   0   13.66    7.55    2.55 <   -2
   0  12   0   13.66    7.55    2.55 <    1
  -1  13   0   89.41   78.69   10.32 o   -2
   1  12   0   89.41   78.69   10.32 o    1
  -2  13   0   11.42   -2.18   12.28 <   -2
   2  12   0   11.42   -2.18   12.28 <    1
  -5 -10   1   17.30   21.88   10.32 <   -2
  -5  13   0   17.30   21.88   10.32 <    1
   3  11   0  115.33   77.63   15.52 o   -2
  -3  13   0  115.33   77.63   15.52 o    1
   2  12   0    4.77   17.95    9.62 <   -2
  -2  13   0    4.77   17.95    9.62 <    1
   1  12   0   52.51   13.50   14.76 <   -2
  -1  13   0   52.51   13.50   14.76 <    1
   0  13   0    1.31    0.32    4.25 <   -2
   0  13   0    1.31    0.32    4.25 <    1
   0 -13   1    5.45    4.26    2.81 <   -2
   0 -13   1    5.45    4.26    2.81 <    1
  -1 -12   1   57.80   47.56    9.39 o   -2
   1 -13   1   57.80   47.56    9.39 o    1
  -2 -12   1   12.88   25.57    9.29 <   -2
   2 -13   1   12.88   25.57    9.29 <    1
  -5 -10   2   15.66   27.67   10.38 <   -2
   5 -13   1   15.66   27.67   10.38 <    1
   2 -13   1   21.22    7.95   12.12 <   -2
  -2 -12   1   21.22    7.95   12.12 <    1
   1 -13   1   15.73   -9.72    9.18 <   -2
  -1 -12   1   15.73   -9.72    9.18 <    1
   0 -12   1    7.47    1.66    2.46 <   -2
   0 -12   1    7.47    1.66    2.46 <    1
  -1 -11   1   71.79   69.71    9.02 o   -2
   1 -12   1   71.79   69.71    9.02 o    1
  -2 -11   1   38.81   28.74    5.68 o   -2
   2 -12   1   38.81   28.74    5.68 o    1
  -3 -10   1   63.53   48.76   13.73 o   -2
   3 -12   1   63.53   48.76   13.73 o    1
  -5  -9   2    2.58   12.61   10.24 <   -2
   5 -12   1    2.58   12.61   10.24 <    1
  -6  -9   2   36.52   38.92    9.31 o   -2
   6 -12   1   36.52   38.92    9.31 o    1
  -4  13   0    0.14   18.31   10.92 <   -2
  -4 -11   1    0.14   18.31   10.92 <    1
   3 -13   1   27.59   14.59    8.74 <   -2
  -3 -11   1   27.59   14.59    8.74 <    1
  -3  13   0   49.43   22.66   12.01 <   -2
  -3 -11   1   49.43   22.66   12.01 <    1
   2 -12   1    7.92    1.93    6.65 <   -2
  -2 -11   1    7.92    1.93    6.65 <    1
   1 -12   1  107.03  100.32   13.68 o   -2
  -1 -11   1  107.03  100.32   13.68 o    1
   0 -11   1  188.50  193.42    6.17 o   -2
   0 -11   1  188.50  193.42    6.17 o    1
  -1 -10   1   11.91   -2.34   11.62 <   -2
   1 -11   1   11.91   -2.34   11.62 <    1
  -2 -10   1   37.92   41.73    5.31 o   -2
   2 -11   1   37.92   41.73    5.31 o    1
  -3  -9   1  107.87  105.02    8.14 o   -2
   3 -11   1  107.87  105.02    8.14 o    1
  -3  -9   2  117.49  122.05   10.75 o   -2
   3 -11   1  117.49  122.05   10.75 o    1
  -5  -8   2   50.61   62.51    7.31 o   -2
   5 -11   1   50.61   62.51    7.31 o    1
  -6  -8   2   42.68   20.95    6.38 o   -2
   6 -11   1   42.68   20.95    6.38 o    1
  -5  13   0   61.02   63.82    9.47 o   -2
  -5 -10   1   61.02   63.82    9.47 o    1
  -4  12   0   91.68  124.03    7.85 o   -2
  -4 -10   1   91.68  124.03    7.85 o    1
   3 -12   1   16.25   13.64   11.86 <   -2
  -3 -10   1   16.25   13.64   11.86 <    1
   2 -11   1   66.51   63.87    6.88 o   -2
  -2 -10   1   66.51   63.87    6.88 o    1
   0 -10   1   75.17   69.80    3.15 o   -2
   0 -10   1   75.17   69.80    3.15 o    1
  -1  -9   1   12.00    3.75   10.47 <   -2
   1 -10   1   12.00    3.75   10.47 <    1
  -2  -9   1   79.62   68.79    5.15 o   -2
   2 -10   1   79.62   68.79    5.15 o    1
  -3  -8   1  110.24  116.26   10.50 o   -2
   3 -10   1  110.24  116.26   10.50 o    1
  -5  -7   2    5.46    3.94    6.53 <   -2
   5 -10   1    5.46    3.94    6.53 <    1
  -6  -7   2   58.79   47.90    5.06 o   -2
   6 -10   1   58.79   47.90    5.06 o    1
  -7  -6   2    7.43   14.14    9.20 <   -2
   7 -10   1    7.43   14.14    9.20 <    1
  -8  -6   2    5.69   29.96   11.04 <   -2
   8 -10   1    5.69   29.96   11.04 <    1
  -6  12   0   39.73   78.89    8.02 o   -2
  -6  -9   1   39.73   78.89    8.02 o    1
  -5  12   0   17.96   24.93    6.73 o   -2
  -5  -9   1   17.96   24.93    6.73 o    1
  -4  11   0   78.14   95.34    6.96 o   -2
  -4  -9   1   78.14   95.34    6.96 o    1
  -3  11   0   53.32   44.96   10.55 o   -2
  -3  -9   1   53.32   44.96   10.55 o    1
   3 -11   1   64.02   56.73   11.58 o   -2
  -3  -9   1   64.02   56.73   11.58 o    1
   2 -10   1   74.35   66.72    6.31 o   -2
  -2  -9   1   74.35   66.72    6.31 o    1
   1 -10   1   20.24    7.64    8.20 <   -2
  -1  -9   1   20.24    7.64    8.20 <    1
   0  -9   1    5.71    5.57    1.66 o   -2
   0  -9   1    5.71    5.57    1.66 o    1
  -1  -9   1   59.51   51.21    8.96 o   -2
   1  -9   1   59.51   51.21    8.96 o    1
  -1  -8   1   64.38   52.57   10.60 o   -2
   1  -9   1   64.38   52.57   10.60 o    1
  -2  -8   1   94.30   89.21    4.11 o   -2
   2  -9   1   94.30   89.21    4.11 o    1
  -3  -7   1    0.74   -3.00    5.89 <   -2
   3  -9   1    0.74   -3.00    5.89 <    1
  -5  -6   2   13.17    9.35    4.90 <   -2
   5  -9   1   13.17    9.35    4.90 <    1
  -6  -6   2   41.58   30.21    4.59 o   -2
   6  -9   1   41.58   30.21    4.59 o    1
  -7  -5   2    9.55    9.83    6.49 <   -2
   7  -9   1    9.55    9.83    6.49 <    1
  -8  -5   2   11.36   41.35   10.76 o   -2
   8  -9   1   11.36   41.35   10.76 o    1
  -6  11   0   14.55   28.07    7.19 o   -2
  -6  -8   1   14.55   28.07    7.19 o    1
  -5  11   0   24.81   39.06    4.58 o   -2
  -5  -8   1   24.81   39.06    4.58 o    1
  -4  10   0    3.76    0.94    5.56 <   -2
  -4  -8   1    3.76    0.94    5.56 <    1
  -3  10   0   78.81   73.10    9.42 o   -2
  -3  -8   1   78.81   73.10    9.42 o    1
   3 -10   1   75.33   78.67   10.61 o   -2
  -3  -8   1   75.33   78.67   10.61 o    1
   2  -9   1   83.92   82.29    4.63 o   -2
  -2  -8   1   83.92   82.29    4.63 o    1
   1  -9   1   59.01   58.98    5.29 o   -2
  -1  -8   1   59.01   58.98    5.29 o    1
   0  -8   1  454.97  468.63    6.82 o   -2
   0  -8   1  454.97  468.63    6.82 o    1
  -2  -7   1   27.74   23.68    3.37 o   -2
   2  -8   1   27.74   23.68    3.37 o    1
  -3  -6   1   33.72   36.32    5.75 o   -2
   3  -8   1   33.72   36.32    5.75 o    1
  -5  -5   2  289.17  315.47    7.75 o   -2
   5  -8   1  289.17  315.47    7.75 o    1
  -6  -5   2   21.59   21.27    3.74 o   -2
   6  -8   1   21.59   21.27    3.74 o    1
  -7  -4   2  132.41  141.78    7.64 o   -2
   7  -8   1  132.41  141.78    7.64 o    1
  -8  -4   2    3.24   22.28    9.73 <   -2
   8  -8   1    3.24   22.28    9.73 <    1
  -7  11   0   10.38   64.56   10.13 o   -2
  -7  -7   1   10.38   64.56   10.13 o    1
  -6  10   0    5.60   36.43    7.05 o   -2
  -6  -7   1    5.60   36.43    7.05 o    1
  -5  10   0  117.31  128.39    4.96 o   -2
  -5  -7   1  117.31  128.39    4.96 o    1
  -4   9   0  220.95  204.46    4.57 o   -2
  -4  -7   1  220.95  204.46    4.57 o    1
   3  -9   1    3.32   -2.43    9.24 <   -2
  -3  -7   1    3.32   -2.43    9.24 <    1
  -3   9   0  113.11  103.49    8.17 o   -2
  -3  -7   1  113.11  103.49    8.17 o    1
   2  -8   1   50.55   36.04    2.77 o   -2
  -2  -7   1   50.55   36.04    2.77 o    1
   1  -8   1   12.58   11.96    2.51 o   -2
  -1  -7   1   12.58   11.96    2.51 o    1
   0  -7   1  285.50  274.10    4.26 o   -2
   0  -7   1  285.50  274.10    4.26 o    1
  -1  -7   1  243.43  229.87   10.32 o   -2
   1  -7   1  243.43  229.87   10.32 o    1
  -2  -6   1  304.92  274.45    6.22 o   -2
   2  -7   1  304.92  274.45    6.22 o    1
  -3  -5   1  442.67  429.11    8.86 o   -2
   3  -7   1  442.67  429.11    8.86 o    1
  -5  -4   2   36.95   44.00    5.93 o   -2
   5  -7   1   36.95   44.00    5.93 o    1
  -6  -4   2  138.97  147.62    4.64 o   -2
   6  -7   1  138.97  147.62    4.64 o    1
  -7  -3   2   24.47   24.59    5.62 o   -2
   7  -7   1   24.47   24.59    5.62 o    1
  -8  -3   2  176.91  186.91    9.13 o   -2
   8  -7   1  176.91  186.91    9.13 o    1
  -8  10   0   28.35   46.58   14.24 o   -2
  -8  -6   1   28.35   46.58   14.24 o    1
  -7  10   0   25.33   38.50    6.48 o   -2
  -7  -6   1   25.33   38.50    6.48 o    1
  -6   9   0  109.57  123.15    5.23 o   -2
  -6  -6   1  109.57  123.15    5.23 o    1
  -5   9   0   28.10   23.82    4.19 o   -2
  -5  -6   1   28.10   23.82    4.19 o    1
  -4   8   0  101.92  104.42    3.18 o   -2
  -4  -6   1  101.92  104.42    3.18 o    1
  -3   8   0   83.28   80.79    7.53 o   -2
  -3  -6   1   83.28   80.79    7.53 o    1
   3  -8   1   78.16   49.65    5.14 o   -2
  -3  -6   1   78.16   49.65    5.14 o    1
   2  -7   1  309.96  285.49    5.05 o   -2
  -2  -6   1  309.96  285.49    5.05 o    1
   1  -7   1  701.25  634.60   13.26 o   -2
  -1  -6   1  701.25  634.60   13.26 o    1
   0  -6   1  491.00  468.37    6.22 o   -2
   0  -6   1  491.00  468.37    6.22 o    1
  -1  -6   1  313.19  284.84   10.85 o   -2
   1  -6   1  313.19  284.84   10.85 o    1
  -2  -5   1  183.25  190.90    4.15 o   -2
   2  -6   1  183.25  190.90    4.15 o    1
  -3  -4   1  172.49  184.87    5.34 o   -2
   3  -6   1  172.49  184.87    5.34 o    1
  -5  -3   2  164.28  172.51    7.24 o   -2
   5  -6   1  164.28  172.51    7.24 o    1
  -6  -3   2  272.58  282.73    5.97 o   -2
   6  -6   1  272.58  282.73    5.97 o    1
  -7  -2   2   70.76   76.40    4.86 o   -2
   7  -6   1   70.76   76.40    4.86 o    1
  -8  -2   2   15.32   24.97    6.64 o   -2
   8  -6   1   15.32   24.97    6.64 o    1
  -8   9   0   27.39   62.76    7.94 o   -2
  -8  -5   1   27.39   62.76    7.94 o    1
  -7   9   0   19.76   27.10    5.10 o   -2
  -7  -5   1   19.76   27.10    5.10 o    1
  -6   8   0  172.97  187.88    5.04 o   -2
  -6  -5   1  172.97  187.88    5.04 o    1
  -5   8   0  270.30  271.46    4.33 o   -2
  -5  -5   1  270.30  271.46    4.33 o    1
  -4   7   0  354.50  345.89    5.66 o   -2
  -4  -5   1  354.50  345.89    5.66 o    1
  -3   7   0  551.06  552.87   16.65 o   -2
  -3  -5   1  551.06  552.87   16.65 o    1
   3  -7   1  610.80  586.58   19.27 o   -2
  -3  -5   1  610.80  586.58   19.27 o    1
   2  -6   1  217.74  232.92    4.25 o   -2
  -2  -5   1  217.74  232.92    4.25 o    1
   1  -6   1  133.32  114.41    3.55 o   -2
  -1  -5   1  133.32  114.41    3.55 o    1
   0  -5   1  366.03  356.70    4.85 o   -2
   0  -5   1  366.03  356.70    4.85 o    1
  -1  -4   1  984.13  996.94   30.46 o   -2
   1  -5   1  984.13  996.94   30.46 o    1
  -2  -4   1 1895.41 1911.44   24.53 o   -2
   2  -5   1 1895.41 1911.44   24.53 o    1
  -3  -3   1  433.39  443.87   10.56 o   -2
   3  -5   1  433.39  443.87   10.56 o    1
  -4  -3   2  155.48  127.53    8.66 o   -2
   4  -5   1  155.48  127.53    8.66 o    1
  -5  -2   2   28.69   33.27    2.34 o   -2
   5  -5   1   28.69   33.27    2.34 o    1
  -6  -2   2   63.39   69.11    2.46 o   -2
   6  -5   1   63.39   69.11    2.46 o    1
  -7  -1   2  245.74  264.75    6.04 o   -2
   7  -5   1  245.74  264.75    6.04 o    1
  -8  -1   2   26.06   38.33    6.70 o   -2
   8  -5   1   26.06   38.33    6.70 o    1
  -8   8   0   51.83   62.72    7.81 o   -2
  -8  -4   1   51.83   62.72    7.81 o    1
  -7   8   0  199.13  210.17    6.71 o   -2
  -7  -4   1  199.13  210.17    6.71 o    1
  -6   7   0   31.37   34.37    3.54 o   -2
  -6  -4   1   31.37   34.37    3.54 o    1
  -5   7   0   30.31   33.18    2.56 o   -2
  -5  -4   1   30.31   33.18    2.56 o    1
  -4   6   0   17.57   18.59    2.47 o   -2
  -4  -4   1   17.57   18.59    2.47 o    1
   3  -6   1  760.13  805.74   24.32 o   -2
  -3  -4   1  760.13  805.74   24.32 o    1
  -3   6   0  773.22  823.11   22.71 o   -2
  -3  -4   1  773.22  823.11   22.71 o    1
   2  -5   1 1314.05 1298.86   16.87 o   -2
  -2  -4   1 1314.05 1298.86   16.87 o    1
   1  -5   1  985.06 1005.38   20.55 o   -2
  -1  -4   1  985.06 1005.38   20.55 o    1
   0  -4   1  399.51  411.53    4.54 o   -2
   0  -4   1  399.51  411.53    4.54 o    1
  -1  -3   1  277.70  283.45   10.73 o   -2
   1  -4   1  277.70  283.45   10.73 o    1
  -2  -3   1  850.50  889.62   10.19 o   -2
   2  -4   1  850.50  889.62   10.19 o    1
  -3  -2   1  587.78  610.47   19.87 o   -2
   3  -4   1  587.78  610.47   19.87 o    1
  -4  -2   2  231.85  217.88    5.26 o   -2
   4  -4   1  231.85  217.88    5.26 o    1
  -5  -1   2  512.96  495.31    7.02 o   -2
   5  -4   1  512.96  495.31    7.02 o    1
  -6  -1   2    1.94    0.15    2.75 <   -2
   6  -4   1    1.94    0.15    2.75 <    1
  -7   0   2  196.07  207.63    5.29 o   -2
   7  -4   1  196.07  207.63    5.29 o    1
  -8   0   2   14.96   13.65    6.31 <   -2
   8  -4   1   14.96   13.65    6.31 <    1
  -9   8   0    0.16   25.73    8.10 o   -2
  -9  -3   1    0.16   25.73    8.10 o    1
  -8   7   0   26.94   39.45    7.19 o   -2
  -8  -3   1   26.94   39.45    7.19 o    1
  -7   7   0  208.26  220.48    5.71 o   -2
  -7  -3   1  208.26  220.48    5.71 o    1
  -6   6   0  236.29  228.51    4.49 o   -2
  -6  -3   1  236.29  228.51    4.49 o    1
  -5   6   0  224.16  217.50    4.90 o   -2
  -5  -3   1  224.16  217.50    4.90 o    1
  -4   5   0  462.73  419.41    6.71 o   -2
  -4  -3   1  462.73  419.41    6.71 o    1
  -3   5   0  313.29  293.18   10.04 o   -2
  -3  -3   1  313.29  293.18   10.04 o    1
   2  -4   1  248.73  247.52    3.36 o   -2
  -2  -3   1  248.73  247.52    3.36 o    1
   1  -4   1  628.12  628.25   13.37 o   -2
  -1  -3   1  628.12  628.25   13.37 o    1
   0  -3   1  238.90  257.67    2.47 o   -2
   0  -3   1  238.90  257.67    2.47 o    1
  -2  -2   1  436.86  491.72    7.53 o   -2
   2  -3   1  436.86  491.72    7.53 o    1
  -4  -1   2  235.95  230.65   10.13 o   -2
   4  -3   1  235.95  230.65   10.13 o    1
  -4  -1   1  147.40  153.76    7.53 o   -2
   4  -3   1  147.40  153.76    7.53 o    1
  -5   0   2  951.52  996.72   14.03 o   -2
   5  -3   1  951.52  996.72   14.03 o    1
  -6   0   2    6.82   13.55    3.18 o   -2
   6  -3   1    6.82   13.55    3.18 o    1
  -7   1   2  480.75  473.69    9.40 o   -2
   7  -3   1  480.75  473.69    9.40 o    1
  -8   1   2   32.21   93.37   10.06 o   -2
   8  -3   1   32.21   93.37   10.06 o    1
  -9   2   2  109.48   81.13   10.28 o   -2
   9  -3   1  109.48   81.13   10.28 o    1
  -9   7   0   44.69   56.74   13.41 o   -2
  -9  -2   1   44.69   56.74   13.41 o    1
  -8   6   0   63.92   80.38    4.98 o   -2
  -8  -2   1   63.92   80.38    4.98 o    1
  -7   6   0  140.98  136.74    4.78 o   -2
  -7  -2   1  140.98  136.74    4.78 o    1
  -6   5   0    6.02    9.88    3.07 o   -2
  -6  -2   1    6.02    9.88    3.07 o    1
  -5   5   0   77.29   67.39    3.37 o   -2
  -5  -2   1   77.29   67.39    3.37 o    1
  -4   4   0   86.52   75.34    5.52 o   -2
  -4  -2   1   86.52   75.34    5.52 o    1
  -3   4   0  162.81  168.07    7.25 o   -2
  -3  -2   1  162.81  168.07    7.25 o    1
   2  -3   1   84.08   89.76    1.29 o   -2
  -2  -2   1   84.08   89.76    1.29 o    1
   0  -2   1    4.05    2.77    0.35 o   -2
   0  -2   1    4.05    2.77    0.35 o    1
  -2  -1   1  332.44  364.20    3.57 o   -2
   2  -2   1  332.44  364.20    3.57 o    1
  -4   0   2  478.00  493.99    8.75 o   -2
   4  -2   1  478.00  493.99    8.75 o    1
  -4   0   1  445.26  482.25   14.49 o   -2
   4  -2   1  445.26  482.25   14.49 o    1
  -5   1   2  963.28  967.27   13.60 o   -2
   5  -2   1  963.28  967.27   13.60 o    1
  -6   1   2  162.77  187.10    4.67 o   -2
   6  -2   1  162.77  187.10    4.67 o    1
  -7   2   2    6.29    6.49    4.08 <   -2
   7  -2   1    6.29    6.49    4.08 <    1
  -8   2   2   17.76   78.08    9.28 o   -2
   8  -2   1   17.76   78.08    9.28 o    1
  -9   3   2   14.53    8.13    9.02 <   -2
   9  -2   1   14.53    8.13    9.02 <    1
  -9   6   0    8.96   14.03   11.36 <   -2
  -9  -1   1    8.96   14.03   11.36 <    1
  -8   5   0   36.03   45.10    5.74 o   -2
  -8  -1   1   36.03   45.10    5.74 o    1
  -7   5   0   13.26   21.32    3.78 o   -2
  -7  -1   1   13.26   21.32    3.78 o    1
  -6   4   0   85.10   77.05    3.48 o   -2
  -6  -1   1   85.10   77.05    3.48 o    1
  -5   4   0   21.51   27.15    3.06 o   -2
  -5  -1   1   21.51   27.15    3.06 o    1
  -4   3   0    8.91    2.34    2.84 <   -2
  -4  -1   1    8.91    2.34    2.84 <    1
   2  -2   1 1062.97 1127.32    8.19 o   -2
  -2  -1   1 1062.97 1127.32    8.19 o    1
   0  -1   1   32.86   38.61    0.41 o   -2
   0  -1   1   32.86   38.61    0.41 o    1
  -2   0   1 1005.22 1037.76    9.17 o   -2
   2  -1   1 1005.22 1037.76    9.17 o    1
  -4   1   2  125.56  113.97    4.39 o   -2
   4  -1   1  125.56  113.97    4.39 o    1
  -4   1   1   34.43  267.35    9.61 o   -2
   4  -1   1   34.43  267.35    9.61 o    1
  -5   2   2  135.99  140.26    3.53 o   -2
   5  -1   1  135.99  140.26    3.53 o    1
  -6   2   2   65.15   63.97    3.40 o   -2
   6  -1   1   65.15   63.97    3.40 o    1
  -7   3   2   56.65   73.93    4.74 o   -2
   7  -1   1   56.65   73.93    4.74 o    1
  -8   3   2    5.89   25.84    6.69 o   -2
   8  -1   1    5.89   25.84    6.69 o    1
  -9   4   2   17.35   15.10    9.16 <   -2
   9  -1   1   17.35   15.10    9.16 <    1
  -9   5   0    3.17   19.98    7.11 <   -2
  -9   0   1    3.17   19.98    7.11 <    1
  -8   4   0    0.13   17.27    4.48 o   -2
  -8   0   1    0.13   17.27    4.48 o    1
  -7   4   0   47.41   71.46    4.10 o   -2
  -7   0   1   47.41   71.46    4.10 o    1
  -6   3   0  120.13  117.65    3.62 o   -2
  -6   0   1  120.13  117.65    3.62 o    1
  -5   3   0  710.56  726.87   10.35 o   -2
  -5   0   1  710.56  726.87   10.35 o    1
  -4   2   0  356.85  299.04    8.29 o   -2
  -4   0   1  356.85  299.04    8.29 o    1
   2  -1   1  951.01  928.87    7.41 o   -2
  -2   0   1  951.01  928.87    7.41 o    1
  -2   1   1  394.87  411.06    3.78 o   -2
   2   0   1  394.87  411.06    3.78 o    1
  -4   2   2   67.97   53.02    1.98 o   -2
   4   0   1   67.97   53.02    1.98 o    1
  -5   3   2   39.08   45.00    2.85 o   -2
   5   0   1   39.08   45.00    2.85 o    1
  -6   3   2   76.23   66.45    3.03 o   -2
   6   0   1   76.23   66.45    3.03 o    1
  -7   4   2    3.51    7.87    3.59 <   -2
   7   0   1    3.51    7.87    3.59 <    1
  -8   4   2   88.84  119.79    7.90 o   -2
   8   0   1   88.84  119.79    7.90 o    1
  -9   5   2   12.23    5.19    9.13 <   -2
   9   0   1   12.23    5.19    9.13 <    1
  -9   4   0  114.40  109.22    8.10 o   -2
  -9   1   1  114.40  109.22    8.10 o    1
  -8   3   0  247.12  255.56    7.40 o   -2
  -8   1   1  247.12  255.56    7.40 o    1
  -7   3   0  325.33  318.97    6.53 o   -2
  -7   1   1  325.33  318.97    6.53 o    1
  -6   2   0  409.06  410.49    6.10 o   -2
  -6   1   1  409.06  410.49    6.10 o    1
  -5   2   0  688.13  691.82    9.14 o   -2
  -5   1   1  688.13  691.82    9.14 o    1
  -4   1   0 1302.69 1211.39   18.83 o   -2
  -4   1   1 1302.69 1211.39   18.83 o    1
   2   0   1  228.17  216.61    2.26 o   -2
  -2   1   1  228.17  216.61    2.26 o    1
   0   1   1   72.93   76.47    0.69 o   -2
   0   1   1   72.93   76.47    0.69 o    1
  -1   1   1  873.09  855.18   35.53 o   -2
   1   1   1  873.09  855.18   35.53 o    1
  -2   2   1  375.81  435.47    3.60 o   -2
   2   1   1  375.81  435.47    3.60 o    1
  -4   3   1  594.98  538.61   15.51 o   -2
   4   1   1  594.98  538.61   15.51 o    1
  -4   3   2  480.94  446.23    7.37 o   -2
   4   1   1  480.94  446.23    7.37 o    1
  -5   4   2  189.41  156.12    4.06 o   -2
   5   1   1  189.41  156.12    4.06 o    1
  -6   4   2   64.63   70.58    3.03 o   -2
   6   1   1   64.63   70.58    3.03 o    1
  -7   5   2   30.05   30.28    3.76 o   -2
   7   1   1   30.05   30.28    3.76 o    1
  -8   5   2   19.12   37.30    6.72 o   -2
   8   1   1   19.12   37.30    6.72 o    1
  -9   6   2   48.56   52.21   13.98 o   -2
   9   1   1   48.56   52.21   13.98 o    1
  -9   3   0  139.54  113.59   10.59 o   -2
  -9   2   1  139.54  113.59   10.59 o    1
  -8   2   0  145.70  188.37    8.78 o   -2
  -8   2   1  145.70  188.37    8.78 o    1
  -7   2   0   14.36   10.47    4.11 <   -2
  -7   2   1   14.36   10.47    4.11 <    1
  -6   1   0  165.83  157.68    4.30 o   -2
  -6   2   1  165.83  157.68    4.30 o    1
  -5   1   0  350.78  309.66    5.19 o   -2
  -5   2   1  350.78  309.66    5.19 o    1
   4   0   1    0.23   12.38    3.87 o   -2
  -4   2   1    0.23   12.38    3.87 o    1
   4   0   0   55.41   50.63    3.70 o   -2
  -4   2   1   55.41   50.63    3.70 o    1
   2   1   1  106.56  130.53    1.83 o   -2
  -2   2   1  106.56  130.53    1.83 o    1
   0   2   1 5198.23 5123.21   53.63 o   -2
   0   2   1 5198.23 5123.21   53.63 o    1
  -1   2   1  490.42  497.33   20.39 o   -2
   1   2   1  490.42  497.33   20.39 o    1
  -2   3   1 1637.16 1712.15   12.51 o   -2
   2   2   1 1637.16 1712.15   12.51 o    1
  -3   4   2   96.38   85.84    4.85 o   -2
   3   2   1   96.38   85.84    4.85 o    1
  -4   4   2  267.89  233.80    5.81 o   -2
   4   2   1  267.89  233.80    5.81 o    1
  -5   5   2   93.58   80.21    3.47 o   -2
   5   2   1   93.58   80.21    3.47 o    1
  -6   5   2   65.87   70.95    3.31 o   -2
   6   2   1   65.87   70.95    3.31 o    1
  -7   6   2  240.15  253.62    6.78 o   -2
   7   2   1  240.15  253.62    6.78 o    1
  -8   6   2    4.73   31.20    6.86 o   -2
   8   2   1    4.73   31.20    6.86 o    1
  -9   7   2    5.61   19.56   13.19 <   -2
   9   2   1    5.61   19.56   13.19 <    1
  -9   2   0   47.86   39.24    7.34 o   -2
  -9   3   1   47.86   39.24    7.34 o    1
  -8   1   0    7.61   25.15    6.60 o   -2
  -8   3   1    7.61   25.15    6.60 o    1
  -7   1   0    1.20    3.07    5.35 <   -2
  -7   3   1    1.20    3.07    5.35 <    1
   6   0   0   26.34   19.19    3.40 o   -2
  -6   3   1   26.34   19.19    3.40 o    1
   5   0   0  603.16  575.77    8.42 o   -2
  -5   3   1  603.16  575.77    8.42 o    1
   4   1   0  740.03  645.91   14.07 o   -2
  -4   3   1  740.03  645.91   14.07 o    1
   4   1   1  823.29  828.49   22.88 o   -2
  -4   3   1  823.29  828.49   22.88 o    1
   2   2   1 1794.79 1941.44   24.58 o   -2
  -2   3   1 1794.79 1941.44   24.58 o    1
   0   3   1  730.03  774.88    5.52 o   -2
   0   3   1  730.03  774.88    5.52 o    1
  -1   4   1  394.57  413.68   13.46 o   -2
   1   3   1  394.57  413.68   13.46 o    1
  -2   4   1  564.33  548.77    5.09 o   -2
   2   3   1  564.33  548.77    5.09 o    1
  -3   5   2  980.90  930.35   17.45 o   -2
   3   3   1  980.90  930.35   17.45 o    1
  -3   5   1 1086.95 1002.04   24.59 o   -2
   3   3   1 1086.95 1002.04   24.59 o    1
  -4   5   2  145.38  128.80    2.81 o   -2
   4   3   1  145.38  128.80    2.81 o    1
  -5   6   2   41.42   42.40    3.25 o   -2
   5   3   1   41.42   42.40    3.25 o    1
  -6   6   2  132.60  121.34    3.76 o   -2
   6   3   1  132.60  121.34    3.76 o    1
  -7   7   2  133.37  141.18    5.72 o   -2
   7   3   1  133.37  141.18    5.72 o    1
  -8   7   2  170.74  173.13    6.74 o   -2
   8   3   1  170.74  173.13    6.74 o    1
  -9   8   2   39.45   38.37   10.29 o   -2
   9   3   1   39.45   38.37   10.29 o    1
   8   0   0   74.28   88.08    7.43 o   -2
  -8   4   1   74.28   88.08    7.43 o    1
   7   0   0   86.25   86.97    6.26 o   -2
  -7   4   1   86.25   86.97    6.26 o    1
   6   1   0  241.15  245.73    6.36 o   -2
  -6   4   1  241.15  245.73    6.36 o    1
   5   1   0   39.57   32.82    3.70 o   -2
  -5   4   1   39.57   32.82    3.70 o    1
   3   2   1  126.59  119.06    7.25 o   -2
  -3   4   1  126.59  119.06    7.25 o    1
   2   3   1  772.11  774.08    7.94 o   -2
  -2   4   1  772.11  774.08    7.94 o    1
   1   3   1  306.29  290.49   10.54 o   -2
  -1   4   1  306.29  290.49   10.54 o    1
   0   4   1  523.58  523.26    4.82 o   -2
   0   4   1  523.58  523.26    4.82 o    1
  -1   5   1   47.76   41.80    2.96 o   -2
   1   4   1   47.76   41.80    2.96 o    1
  -1   4   1   91.43   88.51    4.78 o   -2
   1   4   1   91.43   88.51    4.78 o    1
  -2   5   1  602.43  594.98    5.56 o   -2
   2   4   1  602.43  594.98    5.56 o    1
  -3   6   1  655.36  557.20   15.26 o   -2
   3   4   1  655.36  557.20   15.26 o    1
  -3   6   2  506.51  457.86   13.51 o   -2
   3   4   1  506.51  457.86   13.51 o    1
  -4   6   2  346.05  313.43    4.69 o   -2
   4   4   1  346.05  313.43    4.69 o    1
  -5   7   2  320.43  298.81    5.74 o   -2
   5   4   1  320.43  298.81    5.74 o    1
  -6   7   2  323.60  318.74    6.72 o   -2
   6   4   1  323.60  318.74    6.72 o    1
  -7   8   2  132.47  133.19    5.75 o   -2
   7   4   1  132.47  133.19    5.75 o    1
  -8   8   2   12.47   46.25    7.83 o   -2
   8   4   1   12.47   46.25    7.83 o    1
   8   1   0   80.40   91.75    6.99 o   -2
  -8   5   1   80.40   91.75    6.99 o    1
   7   1   0   81.54   67.83    6.33 o   -2
  -7   5   1   81.54   67.83    6.33 o    1
   6   2   0  159.89  154.80    4.31 o   -2
  -6   5   1  159.89  154.80    4.31 o    1
   5   2   0  150.15  141.75    4.22 o   -2
  -5   5   1  150.15  141.75    4.22 o    1
   4   3   0  427.92  396.58   13.63 o   -2
  -4   5   1  427.92  396.58   13.63 o    1
   3   3   1  746.20  757.82   23.69 o   -2
  -3   5   1  746.20  757.82   23.69 o    1
   2   4   1  585.91  558.56    6.80 o   -2
  -2   5   1  585.91  558.56    6.80 o    1
   1   4   1   23.65   18.90    2.17 o   -2
  -1   5   1   23.65   18.90    2.17 o    1
   0   5   1  241.92  234.92    2.77 o   -2
   0   5   1  241.92  234.92    2.77 o    1
  -1   6   1  935.28  931.57   28.50 o   -2
   1   5   1  935.28  931.57   28.50 o    1
  -2   6   1  638.13  637.75    6.70 o   -2
   2   5   1  638.13  637.75    6.70 o    1
  -3   7   2  471.09  432.72   13.38 o   -2
   3   5   1  471.09  432.72   13.38 o    1
  -3   7   1  568.64  492.77   18.07 o   -2
   3   5   1  568.64  492.77   18.07 o    1
  -4   7   2  182.80  179.97    3.62 o   -2
   4   5   1  182.80  179.97    3.62 o    1
  -5   8   2   68.45   68.40    4.00 o   -2
   5   5   1   68.45   68.40    4.00 o    1
  -6   8   2   65.54   77.14    4.48 o   -2
   6   5   1   65.54   77.14    4.48 o    1
  -7   9   2   31.14   43.69    6.39 o   -2
   7   5   1   31.14   43.69    6.39 o    1
  -8   9   2   55.04   91.26    8.42 o   -2
   8   5   1   55.04   91.26    8.42 o    1
   8   2   0  123.79  134.99    7.71 o   -2
  -8   6   1  123.79  134.99    7.71 o    1
   7   2   0   93.22   96.10    4.97 o   -2
  -7   6   1   93.22   96.10    4.97 o    1
   6   3   0  185.48  190.88    4.83 o   -2
  -6   6   1  185.48  190.88    4.83 o    1
   5   3   0    4.94    5.68    5.01 <   -2
  -5   6   1    4.94    5.68    5.01 <    1
   4   4   0  120.44  130.32    8.44 o   -2
  -4   6   1  120.44  130.32    8.44 o    1
   3   4   1 1046.78 1009.04   21.12 o   -2
  -3   6   1 1046.78 1009.04   21.12 o    1
   2   5   1  419.24  410.34    6.88 o   -2
  -2   6   1  419.24  410.34    6.88 o    1
   1   5   1 1302.38 1224.80   24.04 o   -2
  -1   6   1 1302.38 1224.80   24.04 o    1
   0   6   1  492.25  482.78    5.86 o   -2
   0   6   1  492.25  482.78    5.86 o    1
  -1   7   1  512.01  522.36   17.56 o   -2
   1   6   1  512.01  522.36   17.56 o    1
  -2   7   1   62.61   62.65    2.58 o   -2
   2   6   1   62.61   62.65    2.58 o    1
  -3   8   2  137.95  138.16    5.67 o   -2
   3   6   1  137.95  138.16    5.67 o    1
  -3   8   1   87.86   94.54    8.76 o   -2
   3   6   1   87.86   94.54    8.76 o    1
  -4   8   2  280.37  276.41    5.10 o   -2
   4   6   1  280.37  276.41    5.10 o    1
  -5   9   2  221.65  246.69    5.84 o   -2
   5   6   1  221.65  246.69    5.84 o    1
  -6   9   2  112.80  118.52    5.03 o   -2
   6   6   1  112.80  118.52    5.03 o    1
  -7  10   2   27.39   58.94    7.41 o   -2
   7   6   1   27.39   58.94    7.41 o    1
   8   3   0   20.69   29.43    6.85 o   -2
  -8   7   1   20.69   29.43    6.85 o    1
   7   3   0  122.40  126.46    5.50 o   -2
  -7   7   1  122.40  126.46    5.50 o    1
   6   4   0   15.34   15.19    3.36 o   -2
  -6   7   1   15.34   15.19    3.36 o    1
   5   4   0  448.44  460.80   11.38 o   -2
  -5   7   1  448.44  460.80   11.38 o    1
   4   5   0  173.57  156.36    9.63 o   -2
  -4   7   1  173.57  156.36    9.63 o    1
   3   5   1  598.40  579.21   18.79 o   -2
  -3   7   1  598.40  579.21   18.79 o    1
   2   6   1   12.42    9.28    1.60 o   -2
  -2   7   1   12.42    9.28    1.60 o    1
   1   6   1  198.65  193.38   10.01 o   -2
  -1   7   1  198.65  193.38   10.01 o    1
   0   7   1  366.15  347.26    5.23 o   -2
   0   7   1  366.15  347.26    5.23 o    1
  -1   8   1   85.91   85.28    8.02 o   -2
   1   7   1   85.91   85.28    8.02 o    1
  -2   8   1  435.91  427.99    6.77 o   -2
   2   7   1  435.91  427.99    6.77 o    1
  -3   9   2  128.96  132.58    8.61 o   -2
   3   7   1  128.96  132.58    8.61 o    1
  -3   9   1   91.70   95.21    9.96 o   -2
   3   7   1   91.70   95.21    9.96 o    1
  -4   9   2   45.83   58.51    5.75 o   -2
   4   7   1   45.83   58.51    5.75 o    1
  -5  10   2   35.10   57.49    4.60 o   -2
   5   7   1   35.10   57.49    4.60 o    1
  -6  10   2   35.08   39.54    4.97 o   -2
   6   7   1   35.08   39.54    4.97 o    1
  -7  11   2  114.36  128.50    8.39 o   -2
   7   7   1  114.36  128.50    8.39 o    1
   7   4   0  251.91  247.41    7.13 o   -2
  -7   8   1  251.91  247.41    7.13 o    1
   6   5   0  105.79  104.47    4.33 o   -2
  -6   8   1  105.79  104.47    4.33 o    1
   5   5   0  127.44  131.93    5.63 o   -2
  -5   8   1  127.44  131.93    5.63 o    1
   4   6   0   22.68   25.97    7.62 o   -2
  -4   8   1   22.68   25.97    7.62 o    1
   2   7   1  431.85  420.16    6.38 o   -2
  -2   8   1  431.85  420.16    6.38 o    1
   1   7   1  143.24  130.62   10.52 o   -2
  -1   8   1  143.24  130.62   10.52 o    1
   0   8   1  232.75  237.25    4.34 o   -2
   0   8   1  232.75  237.25    4.34 o    1
  -1   9   1   57.31   66.31    8.37 o   -2
   1   8   1   57.31   66.31    8.37 o    1
  -2   9   1   78.10   72.42    4.68 o   -2
   2   8   1   78.10   72.42    4.68 o    1
  -3  10   1  279.18  267.26   14.63 o   -2
   3   8   1  279.18  267.26   14.63 o    1
  -3  10   2  253.02  245.36   11.69 o   -2
   3   8   1  253.02  245.36   11.69 o    1
  -4  10   2   19.96   27.01    5.86 o   -2
   4   8   1   19.96   27.01    5.86 o    1
  -5  11   2  402.39  406.07    9.41 o   -2
   5   8   1  402.39  406.07    9.41 o    1
  -6  11   2   28.31   53.55    7.21 o   -2
   6   8   1   28.31   53.55    7.21 o    1
   8   5   0    7.46   29.37    9.78 o   -2
  -8   9   1    7.46   29.37    9.78 o    1
   7   5   0   18.52   20.48    4.89 o   -2
  -7   9   1   18.52   20.48    4.89 o    1
   6   6   0  202.72  218.11    5.63 o   -2
  -6   9   1  202.72  218.11    5.63 o    1
   5   6   0    7.71   12.10    4.75 <   -2
  -5   9   1    7.71   12.10    4.75 <    1
   2   8   1   27.58   15.30    3.48 o   -2
  -2   9   1   27.58   15.30    3.48 o    1
   1   8   1  224.08  212.04   12.61 o   -2
  -1   9   1  224.08  212.04   12.61 o    1
   0   9   1   63.66   62.69    3.31 o   -2
   0   9   1   63.66   62.69    3.31 o    1
  -1  10   1  700.64  740.14   25.13 o   -2
   1   9   1  700.64  740.14   25.13 o    1
  -2  10   1   94.88  103.20    7.01 o   -2
   2   9   1   94.88  103.20    7.01 o    1
  -3  11   2  219.67  219.59   11.91 o   -2
   3   9   1  219.67  219.59   11.91 o    1
  -3  11   1  225.94  221.69   15.19 o   -2
   3   9   1  225.94  221.69   15.19 o    1
  -4  11   2   39.19   56.34    6.67 o   -2
   4   9   1   39.19   56.34    6.67 o    1
  -5  12   2   20.50   30.03    7.60 o   -2
   5   9   1   20.50   30.03    7.60 o    1
  -6  12   2    5.10   46.05    8.58 o   -2
   6   9   1    5.10   46.05    8.58 o    1
   7   6   0   43.94   30.76    6.59 o   -2
  -7  10   1   43.94   30.76    6.59 o    1
   6   7   0    9.33    6.63    4.50 <   -2
  -6  10   1    9.33    6.63    4.50 <    1
   5   7   0  124.31  133.38    6.11 o   -2
  -5  10   1  124.31  133.38    6.11 o    1
   2   9   1   22.28   17.83    4.53 o   -2
  -2  10   1   22.28   17.83    4.53 o    1
   1   9   1  320.69  294.38   14.67 o   -2
  -1  10   1  320.69  294.38   14.67 o    1
   0  10   1   60.87   58.25    3.58 o   -2
   0  10   1   60.87   58.25    3.58 o    1
  -2  11   1   10.42   -7.88    6.23 <   -2
   2  10   1   10.42   -7.88    6.23 <    1
  -3  12   2   60.29   61.63   10.25 o   -2
   3  10   1   60.29   61.63   10.25 o    1
  -3  12   1    2.79    0.53   10.94 <   -2
   3  10   1    2.79    0.53   10.94 <    1
  -4  12   2   31.74   44.41   10.24 o   -2
   4  10   1   31.74   44.41   10.24 o    1
   7   7   0   28.73    2.24    6.78 <   -2
  -7  11   1   28.73    2.24    6.78 <    1
   6   8   0   47.56   17.52    6.18 <   -2
  -6  11   1   47.56   17.52    6.18 <    1
   5   8   0   85.88   75.06    7.42 o   -2
  -5  11   1   85.88   75.06    7.42 o    1
   2  10   1   28.84   19.22    5.06 o   -2
  -2  11   1   28.84   19.22    5.06 o    1
   1  10   1    2.27   -7.52   11.15 <   -2
  -1  11   1    2.27   -7.52   11.15 <    1
   0  11   1   18.95   16.52    2.47 o   -2
   0  11   1   18.95   16.52    2.47 o    1
  -1  12   1   64.59   41.67   13.33 o   -2
   1  11   1   64.59   41.67   13.33 o    1
  -2  12   1   11.70   -1.03   11.83 <   -2
   2  11   1   11.70   -1.03   11.83 <    1
  -3  13   1   46.96   31.96   13.50 <   -2
   3  11   1   46.96   31.96   13.50 <    1
  -3  13   2   37.17   43.45   10.43 o   -2
   3  11   1   37.17   43.45   10.43 o    1
   6   9   0   34.52   27.96    6.63 o   -2
  -6  12   1   34.52   27.96    6.63 o    1
   5   9   0    2.20   12.80    9.50 <   -2
  -5  12   1    2.20   12.80    9.50 <    1
   4  10   0   29.33    5.50   11.60 <   -2
  -4  12   1   29.33    5.50   11.60 <    1
   2  11   1    8.26    9.81    8.35 <   -2
  -2  12   1    8.26    9.81    8.35 <    1
   1  11   1  102.54   94.49    8.95 o   -2
  -1  12   1  102.54   94.49    8.95 o    1
   0  12   1   53.76   43.25    5.77 o   -2
   0  12   1   53.76   43.25    5.77 o    1
  -1  13   1   43.16   23.87   10.13 <   -2
   1  12   1   43.16   23.87   10.13 <    1
  -2  13   1   48.06   30.84   13.06 <   -2
   2  12   1   48.06   30.84   13.06 <    1
   4  11   0   44.90   26.76   12.95 <   -2
  -4  13   1   44.90   26.76   12.95 <    1
   2  12   1   71.78   51.93    8.01 o   -2
  -2  13   1   71.78   51.93    8.01 o    1
   1  12   1   39.15   30.41    8.92 o   -2
  -1  13   1   39.15   30.41    8.92 o    1
   0  13   1    0.00    5.86    6.12 <   -2
   0  13   1    0.00    5.86    6.12 <    1
   0 -13   2    0.54    2.50    6.21 <   -2
   0 -13   2    0.54    2.50    6.21 <    1
  -1 -12   2    5.18    6.17   11.58 <   -2
   1 -13   2    5.18    6.17   11.58 <    1
  -2 -12   2    1.47    4.26    9.28 <   -2
   2 -13   2    1.47    4.26    9.28 <    1
  -5 -10   3   18.19   39.13   10.76 o   -2
   5 -13   2   18.19   39.13   10.76 o    1
   2 -13   2    1.24    4.20   11.26 <   -2
  -2 -12   2    1.24    4.20   11.26 <    1
   0 -12   2   65.71   67.90    5.00 o   -2
   0 -12   2   65.71   67.90    5.00 o    1
  -1 -11   2    0.70    1.14    8.06 <   -2
   1 -12   2    0.70    1.14    8.06 <    1
  -2 -11   2  380.36  413.28   10.18 o   -2
   2 -12   2  380.36  413.28   10.18 o    1
  -3 -10   2    4.29   -2.14   12.81 <   -2
   3 -12   2    4.29   -2.14   12.81 <    1
  -5  -9   3   17.21   26.77    7.71 o   -2
   5 -12   2   17.21   26.77    7.71 o    1
  -6  -9   3   35.30   24.53    7.21 o   -2
   6 -12   2   35.30   24.53    7.21 o    1
   4 -13   1    3.62   25.01   11.25 <   -2
  -4 -11   2    3.62   25.01   11.25 <    1
   3 -13   2    0.07    7.38    8.46 <   -2
  -3 -11   2    0.07    7.38    8.46 <    1
   2 -12   2  281.09  299.59   10.22 o   -2
  -2 -11   2  281.09  299.59   10.22 o    1
   1 -12   2    0.31    7.28   11.58 <   -2
  -1 -11   2    0.31    7.28   11.58 <    1
   0 -11   2  407.57  400.03    8.87 o   -2
   0 -11   2  407.57  400.03    8.87 o    1
  -1 -10   2   19.79   11.55    7.68 <   -2
   1 -11   2   19.79   11.55    7.68 <    1
  -2 -10   2  148.35  142.90    5.35 o   -2
   2 -11   2  148.35  142.90    5.35 o    1
  -3  -9   2   35.80   28.98    7.57 o   -2
   3 -11   2   35.80   28.98    7.57 o    1
  -5  -8   3  160.64  169.54    7.39 o   -2
   5 -11   2  160.64  169.54    7.39 o    1
  -6  -8   3    3.96    4.22    6.06 <   -2
   6 -11   2    3.96    4.22    6.06 <    1
  -7  -7   3   64.50   32.29   10.76 <   -2
   7 -11   2   64.50   32.29   10.76 <    1
   5 -13   1    6.06   20.74    9.20 <   -2
  -5 -10   2    6.06   20.74    9.20 <    1
   4 -12   1  295.87  336.90   10.80 o   -2
  -4 -10   2  295.87  336.90   10.80 o    1
   3 -12   2    0.95   -1.12   11.32 <   -2
  -3 -10   2    0.95   -1.12   11.32 <    1
   3 -12   1   12.85    7.39   11.25 <   -2
  -3 -10   2   12.85    7.39   11.25 <    1
   2 -11   2  275.64  279.99    9.39 o   -2
  -2 -10   2  275.64  279.99    9.39 o    1
   1 -11   2    4.27    3.75   10.21 <   -2
  -1 -10   2    4.27    3.75   10.21 <    1
   1 -10   2   49.02   53.62    9.07 o   -2
  -1 -10   2   49.02   53.62    9.07 o    1
   0 -10   2   45.81   41.92    3.33 o   -2
   0 -10   2   45.81   41.92    3.33 o    1
  -1  -9   2  401.76  430.71   12.18 o   -2
   1 -10   2  401.76  430.71   12.18 o    1
  -2  -9   2    8.12    5.81    4.68 <   -2
   2 -10   2    8.12    5.81    4.68 <    1
  -3  -8   2  504.62  498.24   13.02 o   -2
   3 -10   2  504.62  498.24   13.02 o    1
  -5  -7   3  171.34  185.64    7.15 o   -2
   5 -10   2  171.34  185.64    7.15 o    1
  -6  -7   3   25.92    8.00    4.86 <   -2
   6 -10   2   25.92    8.00    4.86 <    1
  -7  -6   3    3.92    7.16    9.59 <   -2
   7 -10   2    3.92    7.16    9.59 <    1
  -8  -6   3   81.42  106.53   12.47 o   -2
   8 -10   2   81.42  106.53   12.47 o    1
   6 -12   1  183.95  179.32   10.04 o   -2
  -6  -9   2  183.95  179.32   10.04 o    1
   5 -12   1    3.18   16.08    6.73 <   -2
  -5  -9   2    3.18   16.08    6.73 <    1
   4 -11   1   83.11   85.54    7.08 o   -2
  -4  -9   2   83.11   85.54    7.08 o    1
   3 -11   1  115.15   98.45   11.16 o   -2
  -3  -9   2  115.15   98.45   11.16 o    1
   3 -11   2   98.71   95.13   11.81 o   -2
  -3  -9   2   98.71   95.13   11.81 o    1
   2 -10   2   27.05   22.08    5.48 o   -2
  -2  -9   2   27.05   22.08    5.48 o    1
   1  -9   2  799.49  852.85   25.45 o   -2
  -1  -9   2  799.49  852.85   25.45 o    1
   0  -9   2    1.50    6.94    1.69 o   -2
   0  -9   2    1.50    6.94    1.69 o    1
  -2  -8   2    7.15    5.34    3.62 <   -2
   2  -9   2    7.15    5.34    3.62 <    1
  -3  -7   2    2.53    0.62    5.86 <   -2
   3  -9   2    2.53    0.62    5.86 <    1
  -5  -6   3   52.35   54.90    5.49 o   -2
   5  -9   2   52.35   54.90    5.49 o    1
  -6  -6   3  440.50  440.64    8.23 o   -2
   6  -9   2  440.50  440.64    8.23 o    1
  -7  -5   3   14.67   11.43    6.55 <   -2
   7  -9   2   14.67   11.43    6.55 <    1
   6 -11   1    8.55   18.70    5.60 o   -2
  -6  -8   2    8.55   18.70    5.60 o    1
   5 -11   1  257.23  268.42    6.38 o   -2
  -5  -8   2  257.23  268.42    6.38 o    1
   4 -10   1    8.46   12.35    3.85 o   -2
  -4  -8   2    8.46   12.35    3.85 o    1
   3 -10   1  304.56  294.32   12.67 o   -2
  -3  -8   2  304.56  294.32   12.67 o    1
   3 -10   2  377.44  376.69   16.29 o   -2
  -3  -8   2  377.44  376.69   16.29 o    1
   2  -9   2    1.94   -2.10    2.69 <   -2
  -2  -8   2    1.94   -2.10    2.69 <    1
   1  -9   2   95.95   98.82    7.43 o   -2
  -1  -8   2   95.95   98.82    7.43 o    1
   0  -8   2  580.93  552.24    7.53 o   -2
   0  -8   2  580.93  552.24    7.53 o    1
  -1  -8   2   88.57   88.94    9.02 o   -2
   1  -8   2   88.57   88.94    9.02 o    1
  -2  -7   2 1168.32 1154.42   15.99 o   -2
   2  -8   2 1168.32 1154.42   15.99 o    1
  -3  -6   2    3.64    7.37    5.70 <   -2
   3  -8   2    3.64    7.37    5.70 <    1
  -4  -6   3  222.42  216.24   10.65 o   -2
   4  -8   2  222.42  216.24   10.65 o    1
  -5  -5   3   38.93   27.56    6.08 o   -2
   5  -8   2   38.93   27.56    6.08 o    1
  -6  -5   3    0.83    1.62    4.41 <   -2
   6  -8   2    0.83    1.62    4.41 <    1
  -7  -4   3  193.02  189.96    8.38 o   -2
   7  -8   2  193.02  189.96    8.38 o    1
  -8  -4   3    5.03   20.70    9.99 <   -2
   8  -8   2    5.03   20.70    9.99 <    1
   7 -11   1   74.94  100.35    8.36 o   -2
  -7  -7   2   74.94  100.35    8.36 o    1
   6 -10   1   16.79   21.93    4.24 o   -2
  -6  -7   2   16.79   21.93    4.24 o    1
   5 -10   1   23.26   25.46    4.66 o   -2
  -5  -7   2   23.26   25.46    4.66 o    1
   4  -9   1  244.04  236.11    5.09 o   -2
  -4  -7   2  244.04  236.11    5.09 o    1
   3  -9   2   14.04    7.03    8.88 <   -2
  -3  -7   2   14.04    7.03    8.88 <    1
   3  -9   1   14.05   10.06    6.86 <   -2
  -3  -7   2   14.05   10.06    6.86 <    1
   2  -8   2 1179.24 1165.39   15.78 o   -2
  -2  -7   2 1179.24 1165.39   15.78 o    1
   1  -8   2   35.62   22.52    4.16 o   -2
  -1  -7   2   35.62   22.52    4.16 o    1
   0  -7   2  872.87  818.57   10.29 o   -2
   0  -7   2  872.87  818.57   10.29 o    1
  -1  -7   2   18.96   13.55    7.41 <   -2
   1  -7   2   18.96   13.55    7.41 <    1
  -2  -6   2  207.50  187.76    4.54 o   -2
   2  -7   2  207.50  187.76    4.54 o    1
  -3  -5   2  376.42  373.71    8.22 o   -2
   3  -7   2  376.42  373.71    8.22 o    1
  -4  -5   3    2.40    0.17    6.89 <   -2
   4  -7   2    2.40    0.17    6.89 <    1
  -5  -4   3  241.29  258.86    8.76 o   -2
   5  -7   2  241.29  258.86    8.76 o    1
  -6  -4   3   27.66   25.53    3.71 o   -2
   6  -7   2   27.66   25.53    3.71 o    1
  -7  -3   3   87.36   73.93    6.19 o   -2
   7  -7   2   87.36   73.93    6.19 o    1
  -8  -3   3   10.14   32.26   10.25 o   -2
   8  -7   2   10.14   32.26   10.25 o    1
   8 -10   1   23.27   49.02   13.66 o   -2
  -8  -6   2   23.27   49.02   13.66 o    1
   7 -10   1    1.58   17.14    5.22 o   -2
  -7  -6   2    1.58   17.14    5.22 o    1
   6  -9   1  206.37  205.35    6.58 o   -2
  -6  -6   2  206.37  205.35    6.58 o    1
   5  -9   1   69.33   66.16    3.15 o   -2
  -5  -6   2   69.33   66.16    3.15 o    1
   4  -8   1  323.98  298.08    5.51 o   -2
  -4  -6   2  323.98  298.08    5.51 o    1
   3  -8   2   13.52   11.65    8.06 <   -2
  -3  -6   2   13.52   11.65    8.06 <    1
   3  -8   1   17.19   13.28    6.50 <   -2
  -3  -6   2   17.19   13.28    6.50 <    1
   2  -7   2  212.85  189.99    4.09 o   -2
  -2  -6   2  212.85  189.99    4.09 o    1
   1  -7   2  158.52  155.35    6.26 o   -2
  -1  -6   2  158.52  155.35    6.26 o    1
   0  -6   2   83.43   72.78    2.12 o   -2
   0  -6   2   83.43   72.78    2.12 o    1
  -1  -6   2  532.68  555.68   16.86 o   -2
   1  -6   2  532.68  555.68   16.86 o    1
  -2  -5   2  167.86  154.80    3.90 o   -2
   2  -6   2  167.86  154.80    3.90 o    1
  -3  -4   2  517.32  474.55   11.63 o   -2
   3  -6   2  517.32  474.55   11.63 o    1
  -4  -4   3   31.45   26.89    7.55 o   -2
   4  -6   2   31.45   26.89    7.55 o    1
  -5  -3   3   31.47   25.33    5.86 o   -2
   5  -6   2   31.47   25.33    5.86 o    1
  -6  -3   3   68.84   68.99    3.84 o   -2
   6  -6   2   68.84   68.99    3.84 o    1
  -7  -2   3    5.98    9.02    3.99 <   -2
   7  -6   2    5.98    9.02    3.99 <    1
  -8  -2   3   36.65   56.16    9.72 o   -2
   8  -6   2   36.65   56.16    9.72 o    1
   8  -9   1   52.17   77.13    8.14 o   -2
  -8  -5   2   52.17   77.13    8.14 o    1
   7  -9   1   25.92   36.45    5.26 o   -2
  -7  -5   2   25.92   36.45    5.26 o    1
   6  -8   1   54.64   57.09    4.07 o   -2
  -6  -5   2   54.64   57.09    4.07 o    1
   5  -8   1   62.89   64.77    2.92 o   -2
  -5  -5   2   62.89   64.77    2.92 o    1
   4  -7   1   46.20   48.76    3.05 o   -2
  -4  -5   2   46.20   48.76    3.05 o    1
   3  -7   2  365.44  332.42    8.53 o   -2
  -3  -5   2  365.44  332.42    8.53 o    1
   3  -7   1  367.08  349.45   12.42 o   -2
  -3  -5   2  367.08  349.45   12.42 o    1
   2  -6   2  195.03  190.34    3.87 o   -2
  -2  -5   2  195.03  190.34    3.87 o    1
   1  -6   2  648.84  660.00   18.70 o   -2
  -1  -5   2  648.84  660.00   18.70 o    1
   0  -5   2   32.85   34.59    1.51 o   -2
   0  -5   2   32.85   34.59    1.51 o    1
  -1  -4   2  324.63  341.53   13.39 o   -2
   1  -5   2  324.63  341.53   13.39 o    1
  -2  -4   2   14.48   14.75    2.43 o   -2
   2  -5   2   14.48   14.75    2.43 o    1
  -3  -3   2   15.70    9.29    4.11 <   -2
   3  -5   2   15.70    9.29    4.11 <    1
  -4  -3   3  176.14  168.29    9.67 o   -2
   4  -5   2  176.14  168.29    9.67 o    1
  -5  -2   3  220.29  236.29    4.15 o   -2
   5  -5   2  220.29  236.29    4.15 o    1
  -6  -2   3  166.18  153.29    3.22 o   -2
   6  -5   2  166.18  153.29    3.22 o    1
  -7  -1   3  178.54  172.26    5.09 o   -2
   7  -5   2  178.54  172.26    5.09 o    1
  -8  -1   3  240.81  216.71    8.83 o   -2
   8  -5   2  240.81  216.71    8.83 o    1
   8  -8   1    0.86   24.48    5.70 o   -2
  -8  -4   2    0.86   24.48    5.70 o    1
   7  -8   1   89.66   87.64    4.72 o   -2
  -7  -4   2   89.66   87.64    4.72 o    1
   6  -7   1  113.63  113.60    4.24 o   -2
  -6  -4   2  113.63  113.60    4.24 o    1
   5  -7   1  188.55  172.62    3.48 o   -2
  -5  -4   2  188.55  172.62    3.48 o    1
   4  -6   1   54.76   48.99    2.60 o   -2
  -4  -4   2   54.76   48.99    2.60 o    1
   3  -6   2  461.14  418.86   13.15 o   -2
  -3  -4   2  461.14  418.86   13.15 o    1
   3  -6   1  373.52  382.44   12.73 o   -2
  -3  -4   2  373.52  382.44   12.73 o    1
   2  -5   2    6.24    5.91    1.42 o   -2
  -2  -4   2    6.24    5.91    1.42 o    1
   1  -5   2  308.58  350.71   10.70 o   -2
  -1  -4   2  308.58  350.71   10.70 o    1
   0  -4   2   73.82   72.92    1.67 o   -2
   0  -4   2   73.82   72.92    1.67 o    1
  -1  -3   2  594.29  658.14   20.88 o   -2
   1  -4   2  594.29  658.14   20.88 o    1
  -2  -3   2    8.74    8.42    2.01 o   -2
   2  -4   2    8.74    8.42    2.01 o    1
  -4  -2   3  200.13  201.36    5.34 o   -2
   4  -4   2  200.13  201.36    5.34 o    1
  -5  -1   3  340.62  355.07    5.97 o   -2
   5  -4   2  340.62  355.07    5.97 o    1
  -6  -1   3  292.15  274.86    5.10 o   -2
   6  -4   2  292.15  274.86    5.10 o    1
  -7   0   3   92.53  100.17    4.19 o   -2
   7  -4   2   92.53  100.17    4.19 o    1
  -8   0   3   17.40   26.72    6.77 o   -2
   8  -4   2   17.40   26.72    6.77 o    1
   9  -8   1    6.86   36.56   13.37 <   -2
  -9  -3   2    6.86   36.56   13.37 <    1
   8  -7   1   57.94   67.39    5.03 o   -2
  -8  -3   2   57.94   67.39    5.03 o    1
   7  -7   1   19.24   30.59    4.08 o   -2
  -7  -3   2   19.24   30.59    4.08 o    1
   6  -6   1   74.46   78.25    3.81 o   -2
  -6  -3   2   74.46   78.25    3.81 o    1
   5  -6   1   46.26   41.23    2.47 o   -2
  -5  -3   2   46.26   41.23    2.47 o    1
   4  -5   1   56.09   42.41    2.44 o   -2
  -4  -3   2   56.09   42.41    2.44 o    1
   3  -5   2   84.11   68.05    6.71 o   -2
  -3  -3   2   84.11   68.05    6.71 o    1
   3  -5   1  158.82  144.67    7.19 o   -2
  -3  -3   2  158.82  144.67    7.19 o    1
   2  -4   2    1.71    3.66    1.88 <   -2
  -2  -3   2    1.71    3.66    1.88 <    1
   1  -4   2  653.35  697.06   14.00 o   -2
  -1  -3   2  653.35  697.06   14.00 o    1
   0  -3   2  203.59  184.08    2.34 o   -2
   0  -3   2  203.59  184.08    2.34 o    1
  -2  -2   2  942.79 1054.25   16.25 o   -2
   2  -3   2  942.79 1054.25   16.25 o    1
  -4  -1   3  523.10  511.51   11.96 o   -2
   4  -3   2  523.10  511.51   11.96 o    1
  -5   0   3  292.07  299.98    4.59 o   -2
   5  -3   2  292.07  299.98    4.59 o    1
  -6   0   3  128.54  135.04    3.51 o   -2
   6  -3   2  128.54  135.04    3.51 o    1
  -7   1   3   25.10   27.88    4.40 o   -2
   7  -3   2   25.10   27.88    4.40 o    1
  -8   1   3  174.90  212.00   11.62 o   -2
   8  -3   2  174.90  212.00   11.62 o    1
  -9   2   3   39.62   33.05    9.48 o   -2
   9  -3   2   39.62   33.05    9.48 o    1
   9  -7   1    7.69   20.68   12.02 <   -2
  -9  -2   2    7.69   20.68   12.02 <    1
   8  -6   1   31.68   45.64    4.88 o   -2
  -8  -2   2   31.68   45.64    4.88 o    1
   7  -6   1   43.65   55.24    4.15 o   -2
  -7  -2   2   43.65   55.24    4.15 o    1
   6  -5   1   13.83   18.31    2.73 o   -2
  -6  -2   2   13.83   18.31    2.73 o    1
   5  -5   1   78.75   84.17    3.58 o   -2
  -5  -2   2   78.75   84.17    3.58 o    1
   4  -4   1  179.43  155.23    3.24 o   -2
  -4  -2   2  179.43  155.23    3.24 o    1
   3  -4   2 3136.79 3160.88   76.57 o   -2
  -3  -2   2 3136.79 3160.88   76.57 o    1
   2  -3   2  271.45  303.54    3.28 o   -2
  -2  -2   2  271.45  303.54    3.28 o    1
   1  -3   2 3360.54 3576.32   98.43 o   -2
  -1  -2   2 3360.54 3576.32   98.43 o    1
   0  -2   2 2400.88 2594.27   19.54 o   -2
   0  -2   2 2400.88 2594.27   19.54 o    1
  -2  -1   2 1473.04 1515.46   15.00 o   -2
   2  -2   2 1473.04 1515.46   15.00 o    1
  -4   0   3 1405.27 1414.65   21.88 o   -2
   4  -2   2 1405.27 1414.65   21.88 o    1
  -5   1   3  252.82  220.69    4.88 o   -2
   5  -2   2  252.82  220.69    4.88 o    1
  -6   1   3  221.83  225.50    5.07 o   -2
   6  -2   2  221.83  225.50    5.07 o    1
  -7   2   3    0.01    3.38    4.18 <   -2
   7  -2   2    0.01    3.38    4.18 <    1
  -8   2   3    5.54   36.12    6.82 o   -2
   8  -2   2    5.54   36.12    6.82 o    1
  -9   3   3  125.67  113.31   10.58 o   -2
   9  -2   2  125.67  113.31   10.58 o    1
   9  -6   1    1.61   18.96   11.39 <   -2
  -9  -1   2    1.61   18.96   11.39 <    1
   8  -5   1    8.84   43.51    4.81 o   -2
  -8  -1   2    8.84   43.51    4.81 o    1
   7  -5   1  569.14  554.45    9.17 o   -2
  -7  -1   2  569.14  554.45    9.17 o    1
   6  -4   1    9.72   15.43    3.67 o   -2
  -6  -1   2    9.72   15.43    3.67 o    1
   5  -4   1  775.00  781.79   11.08 o   -2
  -5  -1   2  775.00  781.79   11.08 o    1
   4  -3   1  474.11  442.75    9.24 o   -2
  -4  -1   2  474.11  442.75    9.24 o    1
   2  -2   2  637.78  603.01    4.92 o   -2
  -2  -1   2  637.78  603.01    4.92 o    1
   0  -1   2 3827.03 3949.63   58.54 o   -2
   0  -1   2 3827.03 3949.63   58.54 o    1
  -2   0   2  188.30  197.58    2.34 o   -2
   2  -1   2  188.30  197.58    2.34 o    1
  -4   1   3   46.20   44.63    2.96 o   -2
   4  -1   2   46.20   44.63    2.96 o    1
  -5   2   3  832.25  775.74   11.28 o   -2
   5  -1   2  832.25  775.74   11.28 o    1
  -6   2   3   34.62   35.15    3.13 o   -2
   6  -1   2   34.62   35.15    3.13 o    1
  -7   3   3  304.76  315.58    6.53 o   -2
   7  -1   2  304.76  315.58    6.53 o    1
  -8   3   3    0.37   13.62    6.55 <   -2
   8  -1   2    0.37   13.62    6.55 <    1
  -9   4   3   75.82   65.14    9.83 o   -2
   9  -1   2   75.82   65.14    9.83 o    1
   9  -5   1  237.47  219.55    9.49 o   -2
  -9   0   2  237.47  219.55    9.49 o    1
   8  -4   1   58.75   67.32    4.90 o   -2
  -8   0   2   58.75   67.32    4.90 o    1
   7  -4   1  220.44  246.15    5.83 o   -2
  -7   0   2  220.44  246.15    5.83 o    1
   6  -3   1   30.04   29.24    3.94 o   -2
  -6   0   2   30.04   29.24    3.94 o    1
   5  -3   1  238.33  249.56    4.99 o   -2
  -5   0   2  238.33  249.56    4.99 o    1
   4  -2   1  397.06  358.42    6.56 o   -2
  -4   0   2  397.06  358.42    6.56 o    1
   2  -1   2  101.70   99.10    1.16 o   -2
  -2   0   2  101.70   99.10    1.16 o    1
   0   0   2  553.97  578.84    3.93 o   -2
   0   0   2  553.97  578.84    3.93 o    1
  -1   0   2 1450.62 1418.29   40.43 o   -2
   1   0   2 1450.62 1418.29   40.43 o    1
  -2   1   2  138.22  141.30    1.75 o   -2
   2   0   2  138.22  141.30    1.75 o    1
  -3   2   3 1404.44 1432.39   36.98 o   -2
   3   0   2 1404.44 1432.39   36.98 o    1
  -4   2   3   66.32   65.15    1.99 o   -2
   4   0   2   66.32   65.15    1.99 o    1
  -5   3   3  483.40  485.00    6.93 o   -2
   5   0   2  483.40  485.00    6.93 o    1
  -6   3   3   48.85   42.66    3.17 o   -2
   6   0   2   48.85   42.66    3.17 o    1
  -7   4   3   25.07   28.74    4.48 o   -2
   7   0   2   25.07   28.74    4.48 o    1
  -8   4   3  120.54  126.79    7.69 o   -2
   8   0   2  120.54  126.79    7.69 o    1
  -9   5   3   15.21    3.52    9.00 <   -2
   9   0   2   15.21    3.52    9.00 <    1
   9  -4   1   90.69  102.29   10.56 o   -2
  -9   1   2   90.69  102.29   10.56 o    1
   8  -3   1   27.13   41.96    5.57 o   -2
  -8   1   2   27.13   41.96    5.57 o    1
   7  -3   1  175.62  178.35    5.11 o   -2
  -7   1   2  175.62  178.35    5.11 o    1
   6  -2   1  380.79  384.55    6.14 o   -2
  -6   1   2  380.79  384.55    6.14 o    1
   5  -2   1  327.10  327.16    5.33 o   -2
  -5   1   2  327.10  327.16    5.33 o    1
   4  -1   2  512.08  469.26   13.96 o   -2
  -4   1   2  512.08  469.26   13.96 o    1
   4  -1   1  515.78  472.07    7.21 o   -2
  -4   1   2  515.78  472.07    7.21 o    1
   2   0   2   71.99   79.90    1.10 o   -2
  -2   1   2   71.99   79.90    1.10 o    1
   0   1   2  613.49  629.99    5.69 o   -2
   0   1   2  613.49  629.99    5.69 o    1
  -1   1   2 4602.22 4800.11  132.83 o   -2
   1   1   2 4602.22 4800.11  132.83 o    1
  -2   2   2   22.92   23.03    0.87 o   -2
   2   1   2   22.92   23.03    0.87 o    1
  -3   3   3  485.71  526.45   14.76 o   -2
   3   1   2  485.71  526.45   14.76 o    1
  -4   3   3  407.97  357.33    7.57 o   -2
   4   1   2  407.97  357.33    7.57 o    1
  -5   4   3   88.16   75.75    3.35 o   -2
   5   1   2   88.16   75.75    3.35 o    1
  -6   4   3  365.87  357.25    5.57 o   -2
   6   1   2  365.87  357.25    5.57 o    1
  -7   5   3   35.70   40.70    4.55 o   -2
   7   1   2   35.70   40.70    4.55 o    1
  -8   5   3   40.27   79.57    7.16 o   -2
   8   1   2   40.27   79.57    7.16 o    1
  -9   6   3   22.68   25.64   13.29 <   -2
   9   1   2   22.68   25.64   13.29 <    1
   9  -3   1   57.12   48.02    7.15 o   -2
  -9   2   2   57.12   48.02    7.15 o    1
   8  -2   1   78.90  102.24    7.43 o   -2
  -8   2   2   78.90  102.24    7.43 o    1
   7  -2   1   19.22   11.71    3.72 o   -2
  -7   2   2   19.22   11.71    3.72 o    1
   6  -1   1   14.60   14.22    2.77 o   -2
  -6   2   2   14.60   14.22    2.77 o    1
   5  -1   1  544.71  544.30    7.59 o   -2
  -5   2   2  544.71  544.30    7.59 o    1
   4   0   1  345.84  288.38    5.79 o   -2
  -4   2   2  345.84  288.38    5.79 o    1
   2   1   2  105.42  116.09    2.01 o   -2
  -2   2   2  105.42  116.09    2.01 o    1
   0   2   2 1119.34 1184.54    8.94 o   -2
   0   2   2 1119.34 1184.54    8.94 o    1
  -2   3   2 1544.98 1548.90   13.86 o   -2
   2   2   2 1544.98 1548.90   13.86 o    1
  -3   4   3  602.72  556.94   15.41 o   -2
   3   2   2  602.72  556.94   15.41 o    1
  -4   4   3  370.49  357.29    7.69 o   -2
   4   2   2  370.49  357.29    7.69 o    1
  -5   5   3   97.74   85.83    3.51 o   -2
   5   2   2   97.74   85.83    3.51 o    1
  -6   5   3   23.21   25.29    2.86 o   -2
   6   2   2   23.21   25.29    2.86 o    1
  -7   6   3  205.76  209.03    5.64 o   -2
   7   2   2  205.76  209.03    5.64 o    1
  -8   6   3   91.38  117.84    7.74 o   -2
   8   2   2   91.38  117.84    7.74 o    1
  -9   7   3   49.85   54.25   13.64 o   -2
   9   2   2   49.85   54.25   13.64 o    1
   8  -1   1   11.61   22.32    6.51 o   -2
  -8   3   2   11.61   22.32    6.51 o    1
   7  -1   1  222.43  227.29    6.40 o   -2
  -7   3   2  222.43  227.29    6.40 o    1
   6   0   1  132.06  119.43    3.94 o   -2
  -6   3   2  132.06  119.43    3.94 o    1
   5   0   1  174.76  173.41    4.41 o   -2
  -5   3   2  174.76  173.41    4.41 o    1
   4   1   1  212.29  137.96    6.68 o   -2
  -4   3   2  212.29  137.96    6.68 o    1
   2   2   2 1059.09 1091.60   13.89 o   -2
  -2   3   2 1059.09 1091.60   13.89 o    1
   1   2   2  526.18  594.30   18.27 o   -2
  -1   3   2  526.18  594.30   18.27 o    1
   0   3   2  571.08  546.53    3.95 o   -2
   0   3   2  571.08  546.53    3.95 o    1
  -1   4   2  128.07  133.21    6.77 o   -2
   1   3   2  128.07  133.21    6.77 o    1
  -2   4   2  482.43  499.27    4.90 o   -2
   2   3   2  482.43  499.27    4.90 o    1
  -3   5   2  105.70   91.77    5.74 o   -2
   3   3   2  105.70   91.77    5.74 o    1
  -3   5   3  110.45  100.62    3.81 o   -2
   3   3   2  110.45  100.62    3.81 o    1
  -4   5   3  154.29  130.17    3.21 o   -2
   4   3   2  154.29  130.17    3.21 o    1
  -5   6   3  166.40  159.99    4.22 o   -2
   5   3   2  166.40  159.99    4.22 o    1
  -6   6   3  181.75  168.62    4.89 o   -2
   6   3   2  181.75  168.62    4.89 o    1
  -7   7   3  136.80  153.90    5.83 o   -2
   7   3   2  136.80  153.90    5.83 o    1
  -8   7   3    6.89   46.72    7.45 o   -2
   8   3   2    6.89   46.72    7.45 o    1
   8   0   1   64.10   91.24    9.31 o   -2
  -8   4   2   64.10   91.24    9.31 o    1
   7   0   1   14.53   18.03    4.20 o   -2
  -7   4   2   14.53   18.03    4.20 o    1
   6   1   1  129.95  134.47    4.84 o   -2
  -6   4   2  129.95  134.47    4.84 o    1
   5   1   1  332.06  314.57    6.59 o   -2
  -5   4   2  332.06  314.57    6.59 o    1
   4   2   1  612.71  461.69   15.02 o   -2
  -4   4   2  612.71  461.69   15.02 o    1
   3   2   2  468.37  512.58   16.58 o   -2
  -3   4   2  468.37  512.58   16.58 o    1
   2   3   2  993.77  987.75    9.69 o   -2
  -2   4   2  993.77  987.75    9.69 o    1
   1   3   2   25.81   25.67    2.48 o   -2
  -1   4   2   25.81   25.67    2.48 o    1
   0   4   2   63.79   76.20    1.21 o   -2
   0   4   2   63.79   76.20    1.21 o    1
  -1   4   2  300.60  313.10    9.31 o   -2
   1   4   2  300.60  313.10    9.31 o    1
  -1   5   2  441.94  448.29   15.08 o   -2
   1   4   2  441.94  448.29   15.08 o    1
  -2   5   2 1385.05 1382.19   12.04 o   -2
   2   4   2 1385.05 1382.19   12.04 o    1
  -3   6   2  582.61  594.27   16.03 o   -2
   3   4   2  582.61  594.27   16.03 o    1
  -3   6   3  683.16  686.54   13.35 o   -2
   3   4   2  683.16  686.54   13.35 o    1
  -4   6   3   26.98   25.04    2.94 o   -2
   4   4   2   26.98   25.04    2.94 o    1
  -5   7   3   98.50  102.74    4.59 o   -2
   5   4   2   98.50  102.74    4.59 o    1
  -6   7   3    5.19   12.93    3.83 o   -2
   6   4   2    5.19   12.93    3.83 o    1
  -7   8   3   86.98  102.41    5.59 o   -2
   7   4   2   86.98  102.41    5.59 o    1
  -8   8   3   20.93   48.54    7.74 o   -2
   8   4   2   20.93   48.54    7.74 o    1
   8   1   1   62.17   94.64    9.58 o   -2
  -8   5   2   62.17   94.64    9.58 o    1
   7   1   1  153.12  163.38    5.89 o   -2
  -7   5   2  153.12  163.38    5.89 o    1
   6   2   1   84.71   96.61    4.27 o   -2
  -6   5   2   84.71   96.61    4.27 o    1
   5   2   1   35.77   27.58    3.92 o   -2
  -5   5   2   35.77   27.58    3.92 o    1
   4   3   1  162.22  139.88    8.55 o   -2
  -4   5   2  162.22  139.88    8.55 o    1
   3   3   2   56.22   60.33    6.56 o   -2
  -3   5   2   56.22   60.33    6.56 o    1
   2   4   2 1944.89 1978.18   22.77 o   -2
  -2   5   2 1944.89 1978.18   22.77 o    1
   1   4   2  732.91  745.08   20.84 o   -2
  -1   5   2  732.91  745.08   20.84 o    1
   0   5   2  191.25  191.18    2.42 o   -2
   0   5   2  191.25  191.18    2.42 o    1
  -1   6   2  290.14  273.86   11.14 o   -2
   1   5   2  290.14  273.86   11.14 o    1
  -2   6   2   19.76   18.94    1.31 o   -2
   2   5   2   19.76   18.94    1.31 o    1
  -3   7   3   90.06   84.95    6.21 o   -2
   3   5   2   90.06   84.95    6.21 o    1
  -4   7   3  123.36  114.91    4.09 o   -2
   4   5   2  123.36  114.91    4.09 o    1
  -5   8   3   43.77   55.36    3.77 o   -2
   5   5   2   43.77   55.36    3.77 o    1
  -6   8   3  122.82  140.47    4.96 o   -2
   6   5   2  122.82  140.47    4.96 o    1
  -7   9   3  101.10  124.83    5.89 o   -2
   7   5   2  101.10  124.83    5.89 o    1
  -8   9   3   48.86   93.01    8.64 o   -2
   8   5   2   48.86   93.01    8.64 o    1
   8   2   1   15.31   18.01    9.91 <   -2
  -8   6   2   15.31   18.01    9.91 <    1
   7   2   1   47.09   63.21    5.41 o   -2
  -7   6   2   47.09   63.21    5.41 o    1
   6   3   1  253.32  252.68    5.50 o   -2
  -6   6   2  253.32  252.68    5.50 o    1
   5   3   1  194.81  188.15    7.03 o   -2
  -5   6   2  194.81  188.15    7.03 o    1
   3   4   2  328.37  308.09   11.94 o   -2
  -3   6   2  328.37  308.09   11.94 o    1
   2   5   2   61.86   55.90    2.32 o   -2
  -2   6   2   61.86   55.90    2.32 o    1
   1   5   2   74.25   70.03    6.78 o   -2
  -1   6   2   74.25   70.03    6.78 o    1
   0   6   2    2.43    1.84    0.92 <   -2
   0   6   2    2.43    1.84    0.92 <    1
  -1   7   2   44.77   31.00    6.98 o   -2
   1   6   2   44.77   31.00    6.98 o    1
  -2   7   2   34.65   30.69    2.39 o   -2
   2   6   2   34.65   30.69    2.39 o    1
  -3   8   2  228.67  198.18    7.99 o   -2
   3   6   2  228.67  198.18    7.99 o    1
  -3   8   3  190.26  181.52    8.45 o   -2
   3   6   2  190.26  181.52    8.45 o    1
  -4   8   3  184.14  189.66    6.00 o   -2
   4   6   2  184.14  189.66    6.00 o    1
  -5   9   3  256.93  266.20    6.96 o   -2
   5   6   2  256.93  266.20    6.96 o    1
  -6   9   3  162.51  179.90    5.93 o   -2
   6   6   2  162.51  179.90    5.93 o    1
  -7  10   3   66.02   86.16    7.64 o   -2
   7   6   2   66.02   86.16    7.64 o    1
   8   3   1  151.90  147.94    8.10 o   -2
  -8   7   2  151.90  147.94    8.10 o    1
   7   3   1   35.49   55.34    5.48 o   -2
  -7   7   2   35.49   55.34    5.48 o    1
   6   4   1   74.42   71.88    3.72 o   -2
  -6   7   2   74.42   71.88    3.72 o    1
   5   4   1   91.65   93.94    4.85 o   -2
  -5   7   2   91.65   93.94    4.85 o    1
   3   5   2   40.52   34.28    7.51 o   -2
  -3   7   2   40.52   34.28    7.51 o    1
   2   6   2   18.99   11.53    1.82 o   -2
  -2   7   2   18.99   11.53    1.82 o    1
   1   6   2    8.77    1.64    6.95 <   -2
  -1   7   2    8.77    1.64    6.95 <    1
   0   7   2  101.07  101.07    2.34 o   -2
   0   7   2  101.07  101.07    2.34 o    1
  -1   8   2  521.62  515.19   18.51 o   -2
   1   7   2  521.62  515.19   18.51 o    1
  -2   8   2    5.10    6.95    3.57 <   -2
   2   7   2    5.10    6.95    3.57 <    1
  -3   9   2  269.63  247.70   12.94 o   -2
   3   7   2  269.63  247.70   12.94 o    1
  -3   9   3  225.58  221.55    9.69 o   -2
   3   7   2  225.58  221.55    9.69 o    1
  -4   9   3  192.27  192.80    7.24 o   -2
   4   7   2  192.27  192.80    7.24 o    1
  -5  10   3   24.18   38.62    5.02 o   -2
   5   7   2   24.18   38.62    5.02 o    1
  -6  10   3    7.10   11.77    4.63 <   -2
   6   7   2    7.10   11.77    4.63 <    1
  -7  11   3   15.15   19.01   12.87 <   -2
   7   7   2   15.15   19.01   12.87 <    1
   9   3   1    8.81   20.13    8.54 <   -2
  -9   8   2    8.81   20.13    8.54 <    1
   7   4   1   29.53   41.98    5.52 o   -2
  -7   8   2   29.53   41.98    5.52 o    1
   6   5   1   30.36   34.14    3.65 o   -2
  -6   8   2   30.36   34.14    3.65 o    1
   5   5   1   41.38   49.72    4.63 o   -2
  -5   8   2   41.38   49.72    4.63 o    1
   3   6   2  274.92  227.62   11.51 o   -2
  -3   8   2  274.92  227.62   11.51 o    1
   2   7   2   10.41   11.88    2.46 o   -2
  -2   8   2   10.41   11.88    2.46 o    1
   1   7   2  566.72  526.34   12.38 o   -2
  -1   8   2  566.72  526.34   12.38 o    1
   0   8   2  164.59  174.35    3.62 o   -2
   0   8   2  164.59  174.35    3.62 o    1
  -1   9   2  108.19  111.92    9.64 o   -2
   1   8   2  108.19  111.92    9.64 o    1
  -2   9   2   25.41   18.20    5.49 o   -2
   2   8   2   25.41   18.20    5.49 o    1
  -3  10   3   18.64    6.30    7.18 <   -2
   3   8   2   18.64    6.30    7.18 <    1
  -3  10   2   35.17   32.58    9.27 o   -2
   3   8   2   35.17   32.58    9.27 o    1
  -4  10   3   23.55   22.96    5.77 o   -2
   4   8   2   23.55   22.96    5.77 o    1
  -5  11   3   30.61   31.72    6.99 o   -2
   5   8   2   30.61   31.72    6.99 o    1
  -6  11   3    7.32    0.99   11.78 <   -2
   6   8   2    7.32    0.99   11.78 <    1
   7   5   1   55.91   42.60    6.34 o   -2
  -7   9   2   55.91   42.60    6.34 o    1
   6   6   1   43.02   44.31    3.93 o   -2
  -6   9   2   43.02   44.31    3.93 o    1
   5   6   1  328.36  328.50    7.91 o   -2
  -5   9   2  328.36  328.50    7.91 o    1
   3   7   1  236.20  220.46   10.86 o   -2
  -3   9   2  236.20  220.46   10.86 o    1
   2   8   2   12.34    4.08    4.92 <   -2
  -2   9   2   12.34    4.08    4.92 <    1
   1   8   2   25.75   20.99    9.13 <   -2
  -1   9   2   25.75   20.99    9.13 <    1
   0   9   2   37.62   37.74    3.02 o   -2
   0   9   2   37.62   37.74    3.02 o    1
  -1  10   2  124.33  127.89   10.85 o   -2
   1   9   2  124.33  127.89   10.85 o    1
  -2  10   2   41.46   35.03    6.19 o   -2
   2   9   2   41.46   35.03    6.19 o    1
  -3  11   2   50.57   35.07    6.64 o   -2
   3   9   2   50.57   35.07    6.64 o    1
  -3  11   3   50.12   37.19    8.12 o   -2
   3   9   2   50.12   37.19    8.12 o    1
  -4  11   3   18.31   24.27    6.37 o   -2
   4   9   2   18.31   24.27    6.37 o    1
  -5  12   3   75.27  126.99   10.17 o   -2
   5   9   2   75.27  126.99   10.17 o    1
   7   6   1  116.03   86.99    7.32 o   -2
  -7  10   2  116.03   86.99    7.32 o    1
   6   7   1   23.13   11.27    4.58 <   -2
  -6  10   2   23.13   11.27    4.58 <    1
   5   7   1   62.70   49.97    6.68 o   -2
  -5  10   2   62.70   49.97    6.68 o    1
   2   9   2   22.17    7.00    5.44 <   -2
  -2  10   2   22.17    7.00    5.44 <    1
   1   9   2  151.49  156.86    8.64 o   -2
  -1  10   2  151.49  156.86    8.64 o    1
   0  10   2   16.16   14.74    2.03 o   -2
   0  10   2   16.16   14.74    2.03 o    1
  -1  11   2  112.30   91.63   12.47 o   -2
   1  10   2  112.30   91.63   12.47 o    1
  -2  11   2   70.60   45.78    6.93 o   -2
   2  10   2   70.60   45.78    6.93 o    1
  -3  12   2  237.96  241.45   14.96 o   -2
   3  10   2  237.96  241.45   14.96 o    1
  -3  12   3  180.65  211.73   11.60 o   -2
   3  10   2  180.65  211.73   11.60 o    1
   7   7   1   25.30   14.51    9.46 <   -2
  -7  11   2   25.30   14.51    9.46 <    1
   6   8   1   15.08    7.73    5.97 <   -2
  -6  11   2   15.08    7.73    5.97 <    1
   5   8   1  149.42  131.82    7.74 o   -2
  -5  11   2  149.42  131.82    7.74 o    1
   2  10   2   39.99   24.99    6.25 o   -2
  -2  11   2   39.99   24.99    6.25 o    1
   1  10   2  222.43  229.88    8.04 o   -2
  -1  11   2  222.43  229.88    8.04 o    1
   0  11   2  270.80  278.98    6.18 o   -2
   0  11   2  270.80  278.98    6.18 o    1
  -1  12   2  371.18  376.90   19.01 o   -2
   1  11   2  371.18  376.90   19.01 o    1
  -2  12   2   40.52   31.25    7.30 o   -2
   2  11   2   40.52   31.25    7.30 o    1
  -3  13   2   64.52   39.96   14.82 <   -2
   3  11   2   64.52   39.96   14.82 <    1
  -3  13   3   69.02   86.38   10.12 o   -2
   3  11   2   69.02   86.38   10.12 o    1
   6   9   1   20.67   19.10    6.38 <   -2
  -6  12   2   20.67   19.10    6.38 <    1
   5   9   1  101.49   90.07    7.89 o   -2
  -5  12   2  101.49   90.07    7.89 o    1
   4  10   1  140.80  130.02   13.62 o   -2
  -4  12   2  140.80  130.02   13.62 o    1
   2  11   2   83.94   84.10    7.72 o   -2
  -2  12   2   83.94   84.10    7.72 o    1
   1  11   2  157.52  174.84   10.21 o   -2
  -1  12   2  157.52  174.84   10.21 o    1
   0  12   2   20.53   12.30    2.92 o   -2
   0  12   2   20.53   12.30    2.92 o    1
  -1  13   2   33.02    4.83   10.31 <   -2
   1  12   2   33.02    4.83   10.31 <    1
  -2  13   2  113.89  116.68   14.53 o   -2
   2  12   2  113.89  116.68   14.53 o    1
   2  12   2   65.80   31.93    7.80 o   -2
  -2  13   2   65.80   31.93    7.80 o    1
   1  12   2   95.50   56.27    9.27 o   -2
  -1  13   2   95.50   56.27    9.27 o    1
   0  13   2  111.22  114.67    5.86 o   -2
   0  13   2  111.22  114.67    5.86 o    1
   0 -13   3    0.43    8.89    6.45 <   -2
   0 -13   3    0.43    8.89    6.45 <    1
  -1 -12   3  131.63  143.75   10.18 o   -2
   1 -13   3  131.63  143.75   10.18 o    1
  -2 -12   3   23.99    4.85   12.74 <   -2
   2 -13   3   23.99    4.85   12.74 <    1
  -3 -11   3  292.20  265.39   18.34 o   -2
   3 -13   3  292.20  265.39   18.34 o    1
   2 -13   3    8.43   28.64   11.28 <   -2
  -2 -12   3    8.43   28.64   11.28 <    1
   1 -13   3  281.40  290.90   11.83 o   -2
  -1 -12   3  281.40  290.90   11.83 o    1
   0 -12   3  150.51  143.34    5.88 o   -2
   0 -12   3  150.51  143.34    5.88 o    1
  -1 -11   3  165.13  150.14   15.09 o   -2
   1 -12   3  165.13  150.14   15.09 o    1
  -2 -11   3   47.02   32.26    7.44 o   -2
   2 -12   3   47.02   32.26    7.44 o    1
  -3 -10   3   10.33    5.14    8.21 <   -2
   3 -12   3   10.33    5.14    8.21 <    1
  -5  -9   4   50.85   53.39    8.14 o   -2
   5 -12   3   50.85   53.39    8.14 o    1
  -6  -9   4   22.24   28.83    7.03 o   -2
   6 -12   3   22.24   28.83    7.03 o    1
   4 -13   2   37.55   78.88   12.14 o   -2
  -4 -11   3   37.55   78.88   12.14 o    1
   3 -13   3  284.42  302.95   17.07 o   -2
  -3 -11   3  284.42  302.95   17.07 o    1
   3 -13   2  233.47  252.06   16.22 o   -2
  -3 -11   3  233.47  252.06   16.22 o    1
   2 -12   3   32.95   15.20    8.54 <   -2
  -2 -11   3   32.95   15.20    8.54 <    1
   1 -12   3  111.12  121.00   12.29 o   -2
  -1 -11   3  111.12  121.00   12.29 o    1
   0 -11   3    0.97   -1.10    2.12 <   -2
   0 -11   3    0.97   -1.10    2.12 <    1
  -1 -10   3   54.64   27.38   12.25 <   -2
   1 -11   3   54.64   27.38   12.25 <    1
  -2 -10   3   67.93   74.57    4.72 o   -2
   2 -11   3   67.93   74.57    4.72 o    1
  -3  -9   3   53.96   42.05    8.02 o   -2
   3 -11   3   53.96   42.05    8.02 o    1
  -4  -9   4   26.96   41.53    9.98 o   -2
   4 -11   3   26.96   41.53    9.98 o    1
  -5  -8   4   19.84   14.13    6.05 <   -2
   5 -11   3   19.84   14.13    6.05 <    1
  -6  -8   4    2.57   -0.90    6.40 <   -2
   6 -11   3    2.57   -0.90    6.40 <    1
  -7  -7   4    3.68   11.57   10.46 <   -2
   7 -11   3    3.68   11.57   10.46 <    1
   5 -13   2   94.80  144.75    9.40 o   -2
  -5 -10   3   94.80  144.75    9.40 o    1
   4 -12   2   45.02   46.64    9.19 o   -2
  -4 -10   3   45.02   46.64    9.19 o    1
   3 -12   2    8.44   -8.74   11.61 <   -2
  -3 -10   3    8.44   -8.74   11.61 <    1
   3 -12   3    9.31   -9.93   11.12 <   -2
  -3 -10   3    9.31   -9.93   11.12 <    1
   2 -11   3   24.65   16.31    6.09 <   -2
  -2 -10   3   24.65   16.31    6.09 <    1
   1 -11   3   25.66   15.79    6.78 <   -2
  -1 -10   3   25.66   15.79    6.78 <    1
   0 -10   3  103.79  105.07    4.01 o   -2
   0 -10   3  103.79  105.07    4.01 o    1
  -1 -10   3   17.64   15.22    9.72 <   -2
   1 -10   3   17.64   15.22    9.72 <    1
  -2  -9   3   10.15    5.45    4.42 <   -2
   2 -10   3   10.15    5.45    4.42 <    1
  -3  -8   3    1.30   -0.09    8.75 <   -2
   3 -10   3    1.30   -0.09    8.75 <    1
  -4  -8   4   53.52   54.06    9.46 o   -2
   4 -10   3   53.52   54.06    9.46 o    1
  -5  -7   4  105.48  108.65    6.48 o   -2
   5 -10   3  105.48  108.65    6.48 o    1
  -6  -7   4    5.46    1.54    5.01 <   -2
   6 -10   3    5.46    1.54    5.01 <    1
  -7  -6   4   17.76   25.12   10.22 <   -2
   7 -10   3   17.76   25.12   10.22 <    1
   6 -12   2    6.77   10.41    7.54 <   -2
  -6  -9   3    6.77   10.41    7.54 <    1
   5 -12   2    3.49    3.63    6.58 <   -2
  -5  -9   3    3.49    3.63    6.58 <    1
   4 -11   2   54.56   60.99    4.73 o   -2
  -4  -9   3   54.56   60.99    4.73 o    1
   3 -11   3   18.52    7.40    9.98 <   -2
  -3  -9   3   18.52    7.40    9.98 <    1
   2 -10   3    3.87   -6.30    5.15 <   -2
  -2  -9   3    3.87   -6.30    5.15 <    1
   1 -10   3    6.22    4.07    8.89 <   -2
  -1  -9   3    6.22    4.07    8.89 <    1
   0  -9   3   62.79   51.23    3.22 o   -2
   0  -9   3   62.79   51.23    3.22 o    1
  -1  -9   3   63.07   57.68    9.36 o   -2
   1  -9   3   63.07   57.68    9.36 o    1
  -2  -8   3    3.98   -0.68    3.62 <   -2
   2  -9   3    3.98   -0.68    3.62 <    1
  -3  -7   3   66.31   45.82    5.70 o   -2
   3  -9   3   66.31   45.82    5.70 o    1
  -4  -7   4   29.38   37.08    8.59 o   -2
   4  -9   3   29.38   37.08    8.59 o    1
  -5  -6   4   57.21   66.23    5.71 o   -2
   5  -9   3   57.21   66.23    5.71 o    1
  -6  -6   4   11.83    9.61    4.03 <   -2
   6  -9   3   11.83    9.61    4.03 <    1
  -7  -5   4   28.99   18.46    5.41 o   -2
   7  -9   3   28.99   18.46    5.41 o    1
  -8  -5   4    1.12   17.79   10.93 <   -2
   8  -9   3    1.12   17.79   10.93 <    1
   6 -11   2   14.03   13.86    7.08 <   -2
  -6  -8   3   14.03   13.86    7.08 <    1
   5 -11   2   33.21   31.68    5.11 o   -2
  -5  -8   3   33.21   31.68    5.11 o    1
   4 -10   2   31.83   27.58    3.77 o   -2
  -4  -8   3   31.83   27.58    3.77 o    1
   3 -10   2   96.61   79.62    9.20 o   -2
  -3  -8   3   96.61   79.62    9.20 o    1
   2  -9   3   19.19    6.39    4.24 <   -2
  -2  -8   3   19.19    6.39    4.24 <    1
   0  -8   3   11.08   10.99    1.37 o   -2
   0  -8   3   11.08   10.99    1.37 o    1
  -1  -8   3   24.53   23.28    8.92 <   -2
   1  -8   3   24.53   23.28    8.92 <    1
  -2  -7   3   95.01  104.89    4.17 o   -2
   2  -8   3   95.01  104.89    4.17 o    1
  -3  -6   3  107.04  117.13    5.86 o   -2
   3  -8   3  107.04  117.13    5.86 o    1
  -4  -6   4   11.52    5.29    7.66 <   -2
   4  -8   3   11.52    5.29    7.66 <    1
  -5  -5   4   50.72   58.71    5.55 o   -2
   5  -8   3   50.72   58.71    5.55 o    1
  -6  -5   4   28.61   13.19    4.44 <   -2
   6  -8   3   28.61   13.19    4.44 <    1
  -7  -4   4    2.98   15.73    9.13 <   -2
   7  -8   3    2.98   15.73    9.13 <    1
  -8  -4   4   23.02   43.84   10.73 o   -2
   8  -8   3   23.02   43.84   10.73 o    1
   7 -11   2   17.53   55.50   10.17 o   -2
  -7  -7   3   17.53   55.50   10.17 o    1
   6 -10   2   66.25   62.02    4.75 o   -2
  -6  -7   3   66.25   62.02    4.75 o    1
   5 -10   2   42.85   41.10    3.51 o   -2
  -5  -7   3   42.85   41.10    3.51 o    1
   4  -9   2  102.05  101.53    3.98 o   -2
  -4  -7   3  102.05  101.53    3.98 o    1
   3  -9   3   23.23   10.17    5.30 <   -2
  -3  -7   3   23.23   10.17    5.30 <    1
   2  -8   3  107.12  105.43    3.61 o   -2
  -2  -7   3  107.12  105.43    3.61 o    1
   1  -8   3  248.99  294.56   10.29 o   -2
  -1  -7   3  248.99  294.56   10.29 o    1
   0  -7   3  104.73  120.31    2.38 o   -2
   0  -7   3  104.73  120.31    2.38 o    1
  -1  -7   3  307.97  312.63   12.56 o   -2
   1  -7   3  307.97  312.63   12.56 o    1
  -2  -6   3   32.39   27.08    3.31 o   -2
   2  -7   3   32.39   27.08    3.31 o    1
  -3  -5   3   33.22   36.85    4.68 o   -2
   3  -7   3   33.22   36.85    4.68 o    1
  -4  -5   4   95.09  103.71    6.46 o   -2
   4  -7   3   95.09  103.71    6.46 o    1
  -5  -4   4  147.70  162.06    7.73 o   -2
   5  -7   3  147.70  162.06    7.73 o    1
  -6  -4   4  132.97  154.43    4.89 o   -2
   6  -7   3  132.97  154.43    4.89 o    1
  -7  -3   4   85.54   72.11    5.11 o   -2
   7  -7   3   85.54   72.11    5.11 o    1
  -8  -3   4    1.13   19.39    9.97 <   -2
   8  -7   3    1.13   19.39    9.97 <    1
   8 -10   2   35.87   69.68   13.78 o   -2
  -8  -6   3   35.87   69.68   13.78 o    1
   7 -10   2   19.49   33.83    7.03 o   -2
  -7  -6   3   19.49   33.83    7.03 o    1
   6  -9   2   89.83  101.73    4.55 o   -2
  -6  -6   3   89.83  101.73    4.55 o    1
   5  -9   2   94.86   94.28    3.13 o   -2
  -5  -6   3   94.86   94.28    3.13 o    1
   4  -8   2  107.38  104.28    3.77 o   -2
  -4  -6   3  107.38  104.28    3.77 o    1
   3  -8   2  165.50  174.78    9.70 o   -2
  -3  -6   3  165.50  174.78    9.70 o    1
   3  -8   3  181.53  187.38   10.81 o   -2
  -3  -6   3  181.53  187.38   10.81 o    1
   2  -7   3   30.24   22.52    2.81 o   -2
  -2  -6   3   30.24   22.52    2.81 o    1
   1  -7   3  122.68  107.28    6.05 o   -2
  -1  -6   3  122.68  107.28    6.05 o    1
   0  -6   3   49.98   42.28    1.51 o   -2
   0  -6   3   49.98   42.28    1.51 o    1
  -1  -6   3  707.38  676.18   19.85 o   -2
   1  -6   3  707.38  676.18   19.85 o    1
  -2  -5   3  519.98  526.52    6.62 o   -2
   2  -6   3  519.98  526.52    6.62 o    1
  -3  -4   3  104.17  105.27    6.23 o   -2
   3  -6   3  104.17  105.27    6.23 o    1
  -4  -4   4    4.40   -4.11    7.56 <   -2
   4  -6   3    4.40   -4.11    7.56 <    1
  -5  -3   4   85.15   92.70    6.58 o   -2
   5  -6   3   85.15   92.70    6.58 o    1
  -6  -3   4  280.54  265.74    5.90 o   -2
   6  -6   3  280.54  265.74    5.90 o    1
  -7  -2   4  416.68  418.45    9.54 o   -2
   7  -6   3  416.68  418.45    9.54 o    1
  -8  -2   4  151.91  146.53    8.49 o   -2
   8  -6   3  151.91  146.53    8.49 o    1
   8  -9   2   16.17   42.64    7.94 o   -2
  -8  -5   3   16.17   42.64    7.94 o    1
   7  -9   2   68.58   87.44    5.71 o   -2
  -7  -5   3   68.58   87.44    5.71 o    1
   6  -8   2    0.47    6.27    2.61 <   -2
  -6  -5   3    0.47    6.27    2.61 <    1
   5  -8   2   12.46   12.55    2.53 o   -2
  -5  -5   3   12.46   12.55    2.53 o    1
   4  -7   2   11.48   10.21    3.18 o   -2
  -4  -5   3   11.48   10.21    3.18 o    1
   3  -7   2  242.49  241.71   10.43 o   -2
  -3  -5   3  242.49  241.71   10.43 o    1
   3  -7   3  177.63  181.65    9.87 o   -2
  -3  -5   3  177.63  181.65    9.87 o    1
   2  -6   3  649.25  626.28    8.98 o   -2
  -2  -5   3  649.25  626.28    8.98 o    1
   1  -6   3  392.86  368.83    8.54 o   -2
  -1  -5   3  392.86  368.83    8.54 o    1
   0  -5   3   39.13   30.69    1.32 o   -2
   0  -5   3   39.13   30.69    1.32 o    1
  -1  -5   3   63.76   63.69    6.66 o   -2
   1  -5   3   63.76   63.69    6.66 o    1
  -2  -4   3  371.09  414.70    6.51 o   -2
   2  -5   3  371.09  414.70    6.51 o    1
  -3  -3   3  499.59  524.05   18.41 o   -2
   3  -5   3  499.59  524.05   18.41 o    1
  -4  -3   4  736.41  735.72   24.23 o   -2
   4  -5   3  736.41  735.72   24.23 o    1
  -5  -2   4  391.69  417.22    6.43 o   -2
   5  -5   3  391.69  417.22    6.43 o    1
  -6  -2   4  140.66  141.26    3.33 o   -2
   6  -5   3  140.66  141.26    3.33 o    1
  -7  -1   4   43.82   46.83    5.04 o   -2
   7  -5   3   43.82   46.83    5.04 o    1
   8  -8   2   15.07   28.48    5.76 o   -2
  -8  -4   3   15.07   28.48    5.76 o    1
   7  -8   2   47.90   62.25    4.42 o   -2
  -7  -4   3   47.90   62.25    4.42 o    1
   6  -7   2  136.89  135.65    4.53 o   -2
  -6  -4   3  136.89  135.65    4.53 o    1
   5  -7   2  203.14  201.25    3.54 o   -2
  -5  -4   3  203.14  201.25    3.54 o    1
   4  -6   2  105.15  100.41    3.26 o   -2
  -4  -4   3  105.15  100.41    3.26 o    1
   3  -6   2  185.36  178.55    8.51 o   -2
  -3  -4   3  185.36  178.55    8.51 o    1
   2  -5   3  182.15  199.60    2.76 o   -2
  -2  -4   3  182.15  199.60    2.76 o    1
   1  -5   3  212.33  207.41    5.67 o   -2
  -1  -4   3  212.33  207.41    5.67 o    1
   0  -4   3 1518.66 1573.52   15.05 o   -2
   0  -4   3 1518.66 1573.52   15.05 o    1
  -1  -3   3 1321.02 1478.62   43.51 o   -2
   1  -4   3 1321.02 1478.62   43.51 o    1
  -2  -3   3 2673.92 2759.75   41.34 o   -2
   2  -4   3 2673.92 2759.75   41.34 o    1
  -4  -2   4  292.87  293.49    5.92 o   -2
   4  -4   3  292.87  293.49    5.92 o    1
  -5  -1   4    2.71    7.50    3.10 <   -2
   5  -4   3    2.71    7.50    3.10 <    1
  -6  -1   4  145.35  142.80    3.79 o   -2
   6  -4   3  145.35  142.80    3.79 o    1
  -7   0   4  291.85  288.15    7.50 o   -2
   7  -4   3  291.85  288.15    7.50 o    1
  -8   0   4   71.92   51.53   10.12 o   -2
   8  -4   3   71.92   51.53   10.12 o    1
   8  -7   2   23.80   45.61    4.99 o   -2
  -8  -3   3   23.80   45.61    4.99 o    1
   7  -7   2   98.52   99.04    4.76 o   -2
  -7  -3   3   98.52   99.04    4.76 o    1
   6  -6   2   29.67   37.59    3.60 o   -2
  -6  -3   3   29.67   37.59    3.60 o    1
   5  -6   2    6.45    3.23    2.44 <   -2
  -5  -3   3    6.45    3.23    2.44 <    1
   4  -5   2  723.12  711.01    9.43 o   -2
  -4  -3   3  723.12  711.01    9.43 o    1
   3  -5   3  316.12  310.58    7.46 o   -2
  -3  -3   3  316.12  310.58    7.46 o    1
   2  -4   3 4143.62 4214.40   45.56 o   -2
  -2  -3   3 4143.62 4214.40   45.56 o    1
   1  -4   3  920.07  996.37   19.60 o   -2
  -1  -3   3  920.07  996.37   19.60 o    1
   0  -3   3 1883.46 1985.28   17.73 o   -2
   0  -3   3 1883.46 1985.28   17.73 o    1
  -2  -2   3  201.66  207.64    3.36 o   -2
   2  -3   3  201.66  207.64    3.36 o    1
  -4  -1   4  363.69  361.25    9.31 o   -2
   4  -3   3  363.69  361.25    9.31 o    1
  -5   0   4  793.56  766.25    9.13 o   -2
   5  -3   3  793.56  766.25    9.13 o    1
  -6   0   4   58.79   54.66    2.58 o   -2
   6  -3   3   58.79   54.66    2.58 o    1
  -7   1   4   31.66   27.83    3.80 o   -2
   7  -3   3   31.66   27.83    3.80 o    1
  -8   1   4    7.26   43.48    9.35 o   -2
   8  -3   3    7.26   43.48    9.35 o    1
  -9   2   4   25.79    5.32    9.15 <   -2
   9  -3   3   25.79    5.32    9.15 <    1
   9  -7   2    4.81   28.39   12.10 <   -2
  -9  -2   3    4.81   28.39   12.10 <    1
   8  -6   2  114.93  120.84    5.42 o   -2
  -8  -2   3  114.93  120.84    5.42 o    1
   7  -6   2   25.80   37.12    4.18 o   -2
  -7  -2   3   25.80   37.12    4.18 o    1
   6  -5   2  803.21  748.49   11.02 o   -2
  -6  -2   3  803.21  748.49   11.02 o    1
   5  -5   2  287.26  271.30    4.52 o   -2
  -5  -2   3  287.26  271.30    4.52 o    1
   4  -4   2  940.52  847.45   10.87 o   -2
  -4  -2   3  940.52  847.45   10.87 o    1
   3  -4   3  246.87  226.91    7.92 o   -2
  -3  -2   3  246.87  226.91    7.92 o    1
   2  -3   3   66.78   66.50    1.66 o   -2
  -2  -2   3   66.78   66.50    1.66 o    1
   1  -3   3   13.18   17.28    3.65 o   -2
  -1  -2   3   13.18   17.28    3.65 o    1
   0  -2   3  370.92  388.06    2.70 o   -2
   0  -2   3  370.92  388.06    2.70 o    1
  -2  -1   3    8.28   10.81    0.95 o   -2
   2  -2   3    8.28   10.81    0.95 o    1
  -4   0   4    6.42    6.15    3.04 <   -2
   4  -2   3    6.42    6.15    3.04 <    1
  -5   1   4   23.47   10.16    3.93 <   -2
   5  -2   3   23.47   10.16    3.93 <    1
  -6   1   4  157.93  155.00    4.37 o   -2
   6  -2   3  157.93  155.00    4.37 o    1
  -7   2   4    7.56    5.56    5.02 <   -2
   7  -2   3    7.56    5.56    5.02 <    1
  -8   2   4   76.58  108.34   10.06 o   -2
   8  -2   3   76.58  108.34   10.06 o    1
  -9   3   4   12.96    6.77    8.75 <   -2
   9  -2   3   12.96    6.77    8.75 <    1
   9  -6   2   41.03   42.63   11.60 o   -2
  -9  -1   3   41.03   42.63   11.60 o    1
   8  -5   2  386.77  364.76    7.75 o   -2
  -8  -1   3  386.77  364.76    7.75 o    1
   7  -5   2   54.43   63.61    4.18 o   -2
  -7  -1   3   54.43   63.61    4.18 o    1
   6  -4   2  143.26  130.49    4.19 o   -2
  -6  -1   3  143.26  130.49    4.19 o    1
   5  -4   2   73.04   69.61    3.03 o   -2
  -5  -1   3   73.04   69.61    3.03 o    1
   4  -3   2   97.16   90.81    2.94 o   -2
  -4  -1   3   97.16   90.81    2.94 o    1
   2  -2   3    1.80    0.86    0.91 <   -2
  -2  -1   3    1.80    0.86    0.91 <    1
   0  -1   3  431.67  465.41    2.92 o   -2
   0  -1   3  431.67  465.41    2.92 o    1
  -2   0   3   84.09  105.57    1.80 o   -2
   2  -1   3   84.09  105.57    1.80 o    1
  -4   1   4  664.83  631.17   10.65 o   -2
   4  -1   3  664.83  631.17   10.65 o    1
  -5   2   4   96.89  104.21    3.80 o   -2
   5  -1   3   96.89  104.21    3.80 o    1
  -6   2   4   44.47   44.69    3.17 o   -2
   6  -1   3   44.47   44.69    3.17 o    1
  -7   3   4   43.20   42.86    4.61 o   -2
   7  -1   3   43.20   42.86    4.61 o    1
  -8   3   4   29.46   42.97    6.19 o   -2
   8  -1   3   29.46   42.97    6.19 o    1
  -9   4   4   32.38   21.25    8.84 <   -2
   9  -1   3   32.38   21.25    8.84 <    1
   9  -5   2    2.15   24.80   10.84 <   -2
  -9   0   3    2.15   24.80   10.84 <    1
   8  -4   2   27.04   38.61    5.58 o   -2
  -8   0   3   27.04   38.61    5.58 o    1
   7  -4   2  195.73  185.61    4.73 o   -2
  -7   0   3  195.73  185.61    4.73 o    1
   6  -3   2   45.04   41.43    3.45 o   -2
  -6   0   3   45.04   41.43    3.45 o    1
   5  -3   2 1153.27 1078.36   13.19 o   -2
  -5   0   3 1153.27 1078.36   13.19 o    1
   4  -2   2  277.69  253.20    6.19 o   -2
  -4   0   3  277.69  253.20    6.19 o    1
   2  -1   3  113.36  121.03    1.65 o   -2
  -2   0   3  113.36  121.03    1.65 o    1
   0   0   3 2449.86 2646.03   16.89 o   -2
   0   0   3 2449.86 2646.03   16.89 o    1
  -1   0   3  129.26  139.99    8.33 o   -2
   1   0   3  129.26  139.99    8.33 o    1
  -2   1   3  161.64  161.63    2.17 o   -2
   2   0   3  161.64  161.63    2.17 o    1
  -4   2   4  267.65  246.24    4.09 o   -2
   4   0   3  267.65  246.24    4.09 o    1
  -5   3   4  263.41  236.14    5.04 o   -2
   5   0   3  263.41  236.14    5.04 o    1
  -6   3   4   26.72   31.40    3.10 o   -2
   6   0   3   26.72   31.40    3.10 o    1
  -7   4   4  132.38  138.73    4.81 o   -2
   7   0   3  132.38  138.73    4.81 o    1
  -8   4   4   15.11   31.56   11.39 <   -2
   8   0   3   15.11   31.56   11.39 <    1
  -9   5   4   85.36   62.63   13.72 o   -2
   9   0   3   85.36   62.63   13.72 o    1
   9  -4   2  153.74  124.38   12.02 o   -2
  -9   1   3  153.74  124.38   12.02 o    1
   8  -3   2   37.94   29.26    7.16 o   -2
  -8   1   3   37.94   29.26    7.16 o    1
   7  -3   2   21.90   19.39    3.40 o   -2
  -7   1   3   21.90   19.39    3.40 o    1
   6  -2   2   44.57   38.87    2.93 o   -2
  -6   1   3   44.57   38.87    2.93 o    1
   5  -2   2   97.38   87.73    3.17 o   -2
  -5   1   3   97.38   87.73    3.17 o    1
   4  -1   2  208.93  168.21    4.07 o   -2
  -4   1   3  208.93  168.21    4.07 o    1
   2   0   3   32.34   29.72    1.22 o   -2
  -2   1   3   32.34   29.72    1.22 o    1
   0   1   3 4182.62 4366.96   49.42 o   -2
   0   1   3 4182.62 4366.96   49.42 o    1
  -1   1   3   49.86   66.35    6.23 o   -2
   1   1   3   49.86   66.35    6.23 o    1
  -2   2   3   82.80   81.21    1.45 o   -2
   2   1   3   82.80   81.21    1.45 o    1
  -4   3   4  154.70  140.14    4.98 o   -2
   4   1   3  154.70  140.14    4.98 o    1
  -5   4   4  154.86  130.37    3.85 o   -2
   5   1   3  154.86  130.37    3.85 o    1
  -6   4   4   59.12   59.75    3.33 o   -2
   6   1   3   59.12   59.75    3.33 o    1
  -7   5   4  247.63  246.25    5.91 o   -2
   7   1   3  247.63  246.25    5.91 o    1
  -8   5   4    7.63   25.96   11.56 <   -2
   8   1   3    7.63   25.96   11.56 <    1
  -9   6   4   35.05   29.17   13.10 <   -2
   9   1   3   35.05   29.17   13.10 <    1
   8  -2   2   20.55   52.66    8.51 o   -2
  -8   2   3   20.55   52.66    8.51 o    1
   7  -2   2    0.02   -3.01    4.52 <   -2
  -7   2   3    0.02   -3.01    4.52 <    1
   6  -1   2   88.24   84.74    3.33 o   -2
  -6   2   3   88.24   84.74    3.33 o    1
   5  -1   2  158.48  143.41    3.58 o   -2
  -5   2   3  158.48  143.41    3.58 o    1
   4   0   2   46.97   45.46    2.48 o   -2
  -4   2   3   46.97   45.46    2.48 o    1
   2   1   3   37.47   32.96    1.08 o   -2
  -2   2   3   37.47   32.96    1.08 o    1
   0   2   3  551.17  657.77    6.02 o   -2
   0   2   3  551.17  657.77    6.02 o    1
  -1   2   3   53.87   72.81    5.50 o   -2
   1   2   3   53.87   72.81    5.50 o    1
  -2   3   3  420.14  434.96    3.83 o   -2
   2   2   3  420.14  434.96    3.83 o    1
  -3   4   4  780.37  774.15   14.60 o   -2
   3   2   3  780.37  774.15   14.60 o    1
  -4   4   4  177.96  162.67    3.92 o   -2
   4   2   3  177.96  162.67    3.92 o    1
  -5   5   4  168.77  170.11    4.22 o   -2
   5   2   3  168.77  170.11    4.22 o    1
  -6   5   4   38.16   37.00    3.29 o   -2
   6   2   3   38.16   37.00    3.29 o    1
  -7   6   4   14.34   28.77    4.78 o   -2
   7   2   3   14.34   28.77    4.78 o    1
  -8   6   4   79.78   93.24    7.28 o   -2
   8   2   3   79.78   93.24    7.28 o    1
   8  -1   2    1.71   20.58    7.76 <   -2
  -8   3   3    1.71   20.58    7.76 <    1
   7  -1   2   59.73   52.37    4.43 o   -2
  -7   3   3   59.73   52.37    4.43 o    1
   6   0   2  132.90  127.39    3.96 o   -2
  -6   3   3  132.90  127.39    3.96 o    1
   5   0   2  107.21   97.44    3.63 o   -2
  -5   3   3  107.21   97.44    3.63 o    1
   4   1   2   93.39   51.94    4.81 o   -2
  -4   3   3   93.39   51.94    4.81 o    1
   3   1   3   59.24   57.05    4.26 o   -2
  -3   3   3   59.24   57.05    4.26 o    1
   2   2   3  140.29  146.84    2.47 o   -2
  -2   3   3  140.29  146.84    2.47 o    1
   1   2   3 1058.19 1197.35   33.24 o   -2
  -1   3   3 1058.19 1197.35   33.24 o    1
   0   3   3  605.15  646.21    5.22 o   -2
   0   3   3  605.15  646.21    5.22 o    1
  -1   4   3 1105.27 1220.35   36.68 o   -2
   1   3   3 1105.27 1220.35   36.68 o    1
  -2   4   3   35.22   43.78    1.21 o   -2
   2   3   3   35.22   43.78    1.21 o    1
  -3   5   4  116.82  132.60    4.12 o   -2
   3   3   3  116.82  132.60    4.12 o    1
  -3   5   3   96.54  109.07    6.05 o   -2
   3   3   3   96.54  109.07    6.05 o    1
  -4   5   4   94.28   83.31    2.06 o   -2
   4   3   3   94.28   83.31    2.06 o    1
  -5   6   4   79.64   76.57    4.16 o   -2
   5   3   3   79.64   76.57    4.16 o    1
  -6   6   4  133.85  131.48    4.56 o   -2
   6   3   3  133.85  131.48    4.56 o    1
  -7   7   4   67.59   81.78    4.67 o   -2
   7   3   3   67.59   81.78    4.67 o    1
  -8   7   4    3.83   24.60    6.96 o   -2
   8   3   3    3.83   24.60    6.96 o    1
   8   0   2   60.11   83.56    8.70 o   -2
  -8   4   3   60.11   83.56    8.70 o    1
   7   0   2    5.85    4.06    5.30 <   -2
  -7   4   3    5.85    4.06    5.30 <    1
   6   1   2   98.66   94.50    4.30 o   -2
  -6   4   3   98.66   94.50    4.30 o    1
   5   1   2  156.84  150.77    4.98 o   -2
  -5   4   3  156.84  150.77    4.98 o    1
   4   2   2  537.82  376.37   12.98 o   -2
  -4   4   3  537.82  376.37   12.98 o    1
   3   2   3 1164.72 1278.69   37.46 o   -2
  -3   4   3 1164.72 1278.69   37.46 o    1
   2   3   3  155.41  174.22    2.60 o   -2
  -2   4   3  155.41  174.22    2.60 o    1
   1   3   3  390.87  430.28   12.29 o   -2
  -1   4   3  390.87  430.28   12.29 o    1
   0   4   3    1.51    0.32    0.62 <   -2
   0   4   3    1.51    0.32    0.62 <    1
  -1   4   3  134.39  134.17    4.79 o   -2
   1   4   3  134.39  134.17    4.79 o    1
  -1   5   3  260.23  254.60    7.23 o   -2
   1   4   3  260.23  254.60    7.23 o    1
  -2   5   3  253.66  265.17    2.90 o   -2
   2   4   3  253.66  265.17    2.90 o    1
  -3   6   4  788.88  703.00   19.06 o   -2
   3   4   3  788.88  703.00   19.06 o    1
  -4   6   4   46.99   46.99    2.62 o   -2
   4   4   3   46.99   46.99    2.62 o    1
  -5   7   4  168.89  166.50    5.29 o   -2
   5   4   3  168.89  166.50    5.29 o    1
  -6   7   4   40.76   47.45    4.11 o   -2
   6   4   3   40.76   47.45    4.11 o    1
  -7   8   4  143.38  161.22    6.12 o   -2
   7   4   3  143.38  161.22    6.12 o    1
  -8   8   4  169.35  179.22    9.07 o   -2
   8   4   3  169.35  179.22    9.07 o    1
   8   1   2   30.67   57.15    8.66 o   -2
  -8   5   3   30.67   57.15    8.66 o    1
   7   1   2  172.06  168.15    6.78 o   -2
  -7   5   3  172.06  168.15    6.78 o    1
   6   2   2  120.26  114.48    5.22 o   -2
  -6   5   3  120.26  114.48    5.22 o    1
   5   2   2   77.90   79.35    5.11 o   -2
  -5   5   3   77.90   79.35    5.11 o    1
   3   3   3   75.01   80.49    6.56 o   -2
  -3   5   3   75.01   80.49    6.56 o    1
   2   4   3   63.90   59.36    2.35 o   -2
  -2   5   3   63.90   59.36    2.35 o    1
   1   4   3  808.55  809.72   16.21 o   -2
  -1   5   3  808.55  809.72   16.21 o    1
   0   5   3    3.76    4.02    0.80 o   -2
   0   5   3    3.76    4.02    0.80 o    1
  -1   6   3  420.17  453.50   11.28 o   -2
   1   5   3  420.17  453.50   11.28 o    1
  -2   6   3   49.50   44.99    1.39 o   -2
   2   5   3   49.50   44.99    1.39 o    1
  -3   7   3   58.66   54.42    9.33 o   -2
   3   5   3   58.66   54.42    9.33 o    1
  -4   7   4  422.76  400.51    7.43 o   -2
   4   5   3  422.76  400.51    7.43 o    1
  -5   8   4  171.14  187.34    5.74 o   -2
   5   5   3  171.14  187.34    5.74 o    1
  -6   8   4  582.72  557.39    9.76 o   -2
   6   5   3  582.72  557.39    9.76 o    1
  -7   9   4   93.39  115.81    5.81 o   -2
   7   5   3   93.39  115.81    5.81 o    1
  -8   9   4   68.85  116.41   10.21 o   -2
   8   5   3   68.85  116.41   10.21 o    1
   8   2   2   70.92   94.97    9.42 o   -2
  -8   6   3   70.92   94.97    9.42 o    1
   7   2   2   58.34   58.68    5.40 o   -2
  -7   6   3   58.34   58.68    5.40 o    1
   6   3   2   40.28   38.50    3.63 o   -2
  -6   6   3   40.28   38.50    3.63 o    1
   5   3   2  199.43  189.84    6.90 o   -2
  -5   6   3  199.43  189.84    6.90 o    1
   3   4   3  791.04  783.82   15.89 o   -2
  -3   6   3  791.04  783.82   15.89 o    1
   2   5   3   80.74   69.89    2.28 o   -2
  -2   6   3   80.74   69.89    2.28 o    1
   1   5   3   81.55   86.98    4.11 o   -2
  -1   6   3   81.55   86.98    4.11 o    1
   0   6   3  288.60  286.51    3.40 o   -2
   0   6   3  288.60  286.51    3.40 o    1
  -1   7   3   41.14   40.91    7.77 o   -2
   1   6   3   41.14   40.91    7.77 o    1
  -2   7   3 2135.37 2088.44   21.62 o   -2
   2   6   3 2135.37 2088.44   21.62 o    1
  -3   8   4  173.70  185.64    7.96 o   -2
   3   6   3  173.70  185.64    7.96 o    1
  -3   8   3  183.37  185.50   10.83 o   -2
   3   6   3  183.37  185.50   10.83 o    1
  -4   8   4  440.97  436.97   10.20 o   -2
   4   6   3  440.97  436.97   10.20 o    1
  -5   9   4  119.54  129.51    5.26 o   -2
   5   6   3  119.54  129.51    5.26 o    1
  -6   9   4    9.95   19.41    5.46 o   -2
   6   6   3    9.95   19.41    5.46 o    1
   9   2   2   31.52   78.29    8.95 o   -2
  -9   7   3   31.52   78.29    8.95 o    1
   7   3   2  322.38  322.68    7.73 o   -2
  -7   7   3  322.38  322.68    7.73 o    1
   6   4   2   27.18   30.21    3.35 o   -2
  -6   7   3   27.18   30.21    3.35 o    1
   5   4   2   52.99   53.82    4.33 o   -2
  -5   7   3   52.99   53.82    4.33 o    1
   3   5   3   17.31   20.07    7.68 <   -2
  -3   7   3   17.31   20.07    7.68 <    1
   2   6   3 2363.04 2387.64   26.15 o   -2
  -2   7   3 2363.04 2387.64   26.15 o    1
   1   6   3  163.57  173.05   10.13 o   -2
  -1   7   3  163.57  173.05   10.13 o    1
   0   7   3 1935.41 1955.79   20.98 o   -2
   0   7   3 1935.41 1955.79   20.98 o    1
  -1   8   3  161.28  171.69   10.61 o   -2
   1   7   3  161.28  171.69   10.61 o    1
  -2   8   3  117.43  114.96    5.15 o   -2
   2   7   3  117.43  114.96    5.15 o    1
  -3   9   4   39.58   20.21    6.12 o   -2
   3   7   3   39.58   20.21    6.12 o    1
  -3   9   3   13.99   11.32    8.36 <   -2
   3   7   3   13.99   11.32    8.36 <    1
  -4   9   4   55.20   55.85    5.54 o   -2
   4   7   3   55.20   55.85    5.54 o    1
  -5  10   4  145.10  158.03    5.98 o   -2
   5   7   3  145.10  158.03    5.98 o    1
  -6  10   4   20.68   22.02    5.94 o   -2
   6   7   3   20.68   22.02    5.94 o    1
   9   3   2    7.15   30.81    8.77 o   -2
  -9   8   3    7.15   30.81    8.77 o    1
   8   4   2   28.81    7.51   10.34 <   -2
  -8   8   3   28.81    7.51   10.34 <    1
   7   4   2   25.52   48.46    5.60 o   -2
  -7   8   3   25.52   48.46    5.60 o    1
   6   5   2  435.35  442.87    7.84 o   -2
  -6   8   3  435.35  442.87    7.84 o    1
   5   5   2   33.84   33.26    4.48 o   -2
  -5   8   3   33.84   33.26    4.48 o    1
   3   6   3   81.38   74.15    8.75 o   -2
  -3   8   3   81.38   74.15    8.75 o    1
   3   6   2   81.51   73.53    7.82 o   -2
  -3   8   3   81.51   73.53    7.82 o    1
   2   7   3  206.22  207.13    3.84 o   -2
  -2   8   3  206.22  207.13    3.84 o    1
   1   7   3   31.44   36.76    4.48 o   -2
  -1   8   3   31.44   36.76    4.48 o    1
   0   8   3   32.27   32.36    2.73 o   -2
   0   8   3   32.27   32.36    2.73 o    1
  -1   9   3  200.31  195.40   11.99 o   -2
   1   8   3  200.31  195.40   11.99 o    1
  -2   9   3   11.89   -1.28    9.02 <   -2
   2   8   3   11.89   -1.28    9.02 <    1
  -3  10   4   20.41   14.55    6.36 <   -2
   3   8   3   20.41   14.55    6.36 <    1
  -3  10   3   20.91   11.89    8.76 <   -2
   3   8   3   20.91   11.89    8.76 <    1
  -4  10   4   24.18   21.03    5.58 o   -2
   4   8   3   24.18   21.03    5.58 o    1
  -5  11   4   24.33   26.95    6.82 o   -2
   5   8   3   24.33   26.95    6.82 o    1
  -6  11   4   54.43   98.29    8.01 o   -2
   6   8   3   54.43   98.29    8.01 o    1
   8   5   2  209.15  164.01   13.43 o   -2
  -8   9   3  209.15  164.01   13.43 o    1
   7   5   2   31.04   34.66    8.64 o   -2
  -7   9   3   31.04   34.66    8.64 o    1
   6   6   2  255.79  241.01    6.75 o   -2
  -6   9   3  255.79  241.01    6.75 o    1
   5   6   2   66.31   55.59    6.12 o   -2
  -5   9   3   66.31   55.59    6.12 o    1
   2   8   3    6.43    3.55    2.78 <   -2
  -2   9   3    6.43    3.55    2.78 <    1
   1   8   3  109.17  103.93    7.50 o   -2
  -1   9   3  109.17  103.93    7.50 o    1
   0   9   3    7.38    6.24    2.32 <   -2
   0   9   3    7.38    6.24    2.32 <    1
  -1  10   3   17.02    2.81    6.90 <   -2
   1   9   3   17.02    2.81    6.90 <    1
  -2  10   3   51.43   31.53    5.43 o   -2
   2   9   3   51.43   31.53    5.43 o    1
  -3  11   4   22.52   21.11    7.31 <   -2
   3   9   3   22.52   21.11    7.31 <    1
  -3  11   3   22.27    9.76    8.83 <   -2
   3   9   3   22.27    9.76    8.83 <    1
  -4  11   4  172.54  187.39   10.91 o   -2
   4   9   3  172.54  187.39   10.91 o    1
   7   6   2   13.04    8.84    8.86 <   -2
  -7  10   3   13.04    8.84    8.86 <    1
   6   7   2    2.41   -1.41    5.28 <   -2
  -6  10   3    2.41   -1.41    5.28 <    1
   5   7   2   61.65   49.41    6.45 o   -2
  -5  10   3   61.65   49.41    6.45 o    1
   2   9   3   38.60   24.31    5.63 o   -2
  -2  10   3   38.60   24.31    5.63 o    1
   1   9   3   28.61   18.94    7.35 <   -2
  -1  10   3   28.61   18.94    7.35 <    1
   0  10   3  219.59  225.17    5.28 o   -2
   0  10   3  219.59  225.17    5.28 o    1
  -2  11   3  119.13  104.70    6.52 o   -2
   2  10   3  119.13  104.70    6.52 o    1
  -3  12   4    2.93    8.76    7.93 <   -2
   3  10   3    2.93    8.76    7.93 <    1
   6   8   2    8.07    2.35    5.81 <   -2
  -6  11   3    8.07    2.35    5.81 <    1
   5   8   2   60.25   65.15    9.13 o   -2
  -5  11   3   60.25   65.15    9.13 o    1
   4   9   2   34.87   26.21   10.70 <   -2
  -4  11   3   34.87   26.21   10.70 <    1
   2  10   3   97.55   85.24    6.99 o   -2
  -2  11   3   97.55   85.24    6.99 o    1
   1  10   3    1.26   -5.86   10.79 <   -2
  -1  11   3    1.26   -5.86   10.79 <    1
   0  11   3    1.23    1.78    2.84 <   -2
   0  11   3    1.23    1.78    2.84 <    1
  -2  12   3   33.05   13.34    7.23 <   -2
   2  11   3   33.05   13.34    7.23 <    1
  -3  13   3   18.25   15.41   11.77 <   -2
   3  11   3   18.25   15.41   11.77 <    1
   5   9   2   18.57   32.01    8.84 o   -2
  -5  12   3   18.57   32.01    8.84 o    1
   4  10   2   33.85   14.37   12.02 <   -2
  -4  12   3   33.85   14.37   12.02 <    1
   2  11   3   22.95   -3.84    6.54 <   -2
  -2  12   3   22.95   -3.84    6.54 <    1
   1  11   3    3.33    1.48   11.54 <   -2
  -1  12   3    3.33    1.48   11.54 <    1
   0  12   3   23.08   13.02    2.88 o   -2
   0  12   3   23.08   13.02    2.88 o    1
  -1  13   3   29.83    3.70   10.43 <   -2
   1  12   3   29.83    3.70   10.43 <    1
   2  12   3    0.56   24.48   10.89 <   -2
  -2  13   3    0.56   24.48   10.89 <    1
   0 -13   4  103.56  102.82    4.96 o   -2
   0 -13   4  103.56  102.82    4.96 o    1
  -1 -12   4   55.17   33.94   13.85 <   -2
   1 -13   4   55.17   33.94   13.85 <    1
  -2 -12   4   26.87    7.29    6.77 <   -2
   2 -13   4   26.87    7.29    6.77 <    1
  -3 -11   4    6.79   29.68   11.76 <   -2
   3 -13   4    6.79   29.68   11.76 <    1
   2 -13   4   48.61   51.06   11.66 o   -2
  -2 -12   4   48.61   51.06   11.66 o    1
   1 -13   4   48.76   28.52   11.64 <   -2
  -1 -12   4   48.76   28.52   11.64 <    1
   0 -12   4    0.11   -2.51    3.89 <   -2
   0 -12   4    0.11   -2.51    3.89 <    1
  -2 -11   4    7.66   13.44    9.50 <   -2
   2 -12   4    7.66   13.44    9.50 <    1
  -3 -10   4    2.13   -1.19    7.45 <   -2
   3 -12   4    2.13   -1.19    7.45 <    1
  -4 -10   5   64.12   78.36   11.29 o   -2
   4 -12   4   64.12   78.36   11.29 o    1
  -5  -9   5    7.86   10.47    7.70 <   -2
   5 -12   4    7.86   10.47    7.70 <    1
   4 -13   3   17.39   67.84   11.80 o   -2
  -4 -11   4   17.39   67.84   11.80 o    1
   2 -12   4   28.63   22.05    6.68 o   -2
  -2 -11   4   28.63   22.05    6.68 o    1
   1 -11   4    9.95   -8.53   10.11 <   -2
  -1 -11   4    9.95   -8.53   10.11 <    1
   0 -11   4   20.92   18.35    2.51 o   -2
   0 -11   4   20.92   18.35    2.51 o    1
  -1 -10   4   57.64   53.86   10.47 o   -2
   1 -11   4   57.64   53.86   10.47 o    1
  -2 -10   4   54.96   49.23    4.32 o   -2
   2 -11   4   54.96   49.23    4.32 o    1
  -3  -9   4  225.95  222.97   10.13 o   -2
   3 -11   4  225.95  222.97   10.13 o    1
  -4  -9   5   23.15   18.04   10.02 <   -2
   4 -11   4   23.15   18.04   10.02 <    1
  -5  -8   5   84.94   82.40    6.74 o   -2
   5 -11   4   84.94   82.40    6.74 o    1
  -6  -8   5    6.15    3.51    6.49 <   -2
   6 -11   4    6.15    3.51    6.49 <    1
  -7  -7   5   11.88   23.82   10.84 <   -2
   7 -11   4   11.88   23.82   10.84 <    1
   4 -12   3    2.06   12.86    6.76 <   -2
  -4 -10   4    2.06   12.86    6.76 <    1
   3 -12   4    6.23   -8.90   10.54 <   -2
  -3 -10   4    6.23   -8.90   10.54 <    1
   2 -11   4   80.36   86.50    6.92 o   -2
  -2 -10   4   80.36   86.50    6.92 o    1
   1 -10   4  192.81  167.65   11.87 o   -2
  -1 -10   4  192.81  167.65   11.87 o    1
   1 -11   4  176.66  147.31   11.49 o   -2
  -1 -10   4  176.66  147.31   11.49 o    1
   0 -10   4    2.40   -0.50    1.97 <   -2
   0 -10   4    2.40   -0.50    1.97 <    1
  -2  -9   4    2.55   -1.69    5.51 <   -2
   2 -10   4    2.55   -1.69    5.51 <    1
  -3  -8   4   36.01   27.18    6.07 o   -2
   3 -10   4   36.01   27.18    6.07 o    1
  -4  -8   5   66.26   81.91   10.12 o   -2
   4 -10   4   66.26   81.91   10.12 o    1
  -5  -7   5   17.77   11.77    5.71 <   -2
   5 -10   4   17.77   11.77    5.71 <    1
  -6  -7   5   92.99   86.24    5.07 o   -2
   6 -10   4   92.99   86.24    5.07 o    1
  -7  -6   5    0.94    1.73   10.36 <   -2
   7 -10   4    0.94    1.73   10.36 <    1
   6 -12   3   18.31   30.76   11.14 <   -2
  -6  -9   4   18.31   30.76   11.14 <    1
   5 -12   3   67.85   55.77    8.94 o   -2
  -5  -9   4   67.85   55.77    8.94 o    1
   4 -11   3    7.72   15.34    4.39 o   -2
  -4  -9   4    7.72   15.34    4.39 o    1
   3 -11   3  150.86   39.72    6.98 o   -2
  -3  -9   4  150.86   39.72    6.98 o    1
   3 -11   4  181.45  177.10   12.60 o   -2
  -3  -9   4  181.45  177.10   12.60 o    1
   1 -10   4   41.50   26.38    8.94 <   -2
  -1  -9   4   41.50   26.38    8.94 <    1
   0  -9   4   97.88  108.92    2.56 o   -2
   0  -9   4   97.88  108.92    2.56 o    1
  -2  -8   4  205.30  228.39    6.45 o   -2
   2  -9   4  205.30  228.39    6.45 o    1
  -3  -7   4   15.01    3.92    5.29 <   -2
   3  -9   4   15.01    3.92    5.29 <    1
  -4  -7   5   96.06  104.76    7.18 o   -2
   4  -9   4   96.06  104.76    7.18 o    1
  -5  -6   5   37.45   28.10    6.90 o   -2
   5  -9   4   37.45   28.10    6.90 o    1
  -6  -6   5    2.99    0.40    5.95 <   -2
   6  -9   4    2.99    0.40    5.95 <    1
  -7  -5   5   24.76   22.06    7.09 o   -2
   7  -9   4   24.76   22.06    7.09 o    1
  -8  -5   5    3.17   15.59   11.28 <   -2
   8  -9   4    3.17   15.59   11.28 <    1
   6 -11   3    2.49   11.23    5.68 <   -2
  -6  -8   4    2.49   11.23    5.68 <    1
   5 -11   3   77.69   73.97    5.35 o   -2
  -5  -8   4   77.69   73.97    5.35 o    1
   4 -10   3   39.99   36.03    4.29 o   -2
  -4  -8   4   39.99   36.03    4.29 o    1
   3 -10   3   13.72    2.80    8.35 <   -2
  -3  -8   4   13.72    2.80    8.35 <    1
   3 -10   4   20.49   17.44    9.36 <   -2
  -3  -8   4   20.49   17.44    9.36 <    1
   2  -9   4  133.78  138.26    4.23 o   -2
  -2  -8   4  133.78  138.26    4.23 o    1
   1  -9   4   75.27   78.78    5.27 o   -2
  -1  -8   4   75.27   78.78    5.27 o    1
   0  -8   4  307.36  320.79    4.38 o   -2
   0  -8   4  307.36  320.79    4.38 o    1
  -2  -7   4    9.25   12.02    3.93 o   -2
   2  -8   4    9.25   12.02    3.93 o    1
  -3  -6   4  189.61  200.34    6.90 o   -2
   3  -8   4  189.61  200.34    6.90 o    1
  -4  -6   5  111.50  117.30    6.91 o   -2
   4  -8   4  111.50  117.30    6.91 o    1
  -5  -5   5  219.45  273.40    9.48 o   -2
   5  -8   4  219.45  273.40    9.48 o    1
  -6  -5   5   41.22   32.92    4.15 o   -2
   6  -8   4   41.22   32.92    4.15 o    1
  -7  -4   5   46.31   37.37   10.09 o   -2
   7  -8   4   46.31   37.37   10.09 o    1
  -8  -4   5   32.38   40.61   11.03 o   -2
   8  -8   4   32.38   40.61   11.03 o    1
   7 -11   3    1.70   19.33   11.42 <   -2
  -7  -7   4    1.70   19.33   11.42 <    1
   6 -10   3    6.62   14.53    4.33 o   -2
  -6  -7   4    6.62   14.53    4.33 o    1
   5 -10   3   85.43   82.53    3.78 o   -2
  -5  -7   4   85.43   82.53    3.78 o    1
   4  -9   3   74.93   75.84    4.38 o   -2
  -4  -7   4   74.93   75.84    4.38 o    1
   3  -9   3   77.56   65.84    8.71 o   -2
  -3  -7   4   77.56   65.84    8.71 o    1
   3  -9   4   65.15   61.25    8.94 o   -2
  -3  -7   4   65.15   61.25    8.94 o    1
   2  -8   4   23.36   20.42    3.20 o   -2
  -2  -7   4   23.36   20.42    3.20 o    1
   1  -8   4  185.34  183.27    6.44 o   -2
  -1  -7   4  185.34  183.27    6.44 o    1
   0  -7   4  319.81  303.99    4.09 o   -2
   0  -7   4  319.81  303.99    4.09 o    1
  -2  -6   4  235.14  212.99    5.63 o   -2
   2  -7   4  235.14  212.99    5.63 o    1
  -3  -5   4  243.19  247.51    7.04 o   -2
   3  -7   4  243.19  247.51    7.04 o    1
  -4  -5   5  105.30   91.75    6.41 o   -2
   4  -7   4  105.30   91.75    6.41 o    1
  -5  -4   5   91.39   91.68    7.05 o   -2
   5  -7   4   91.39   91.68    7.05 o    1
  -6  -4   5  119.41  105.55    4.63 o   -2
   6  -7   4  119.41  105.55    4.63 o    1
  -7  -3   5  189.24  169.94    8.14 o   -2
   7  -7   4  189.24  169.94    8.14 o    1
  -8  -3   5  109.14   63.56   11.15 o   -2
   8  -7   4  109.14   63.56   11.15 o    1
   7 -10   3   32.66   56.68    7.68 o   -2
  -7  -6   4   32.66   56.68    7.68 o    1
   6  -9   3   36.23   43.58    3.13 o   -2
  -6  -6   4   36.23   43.58    3.13 o    1
   5  -9   3  127.50  118.76    3.39 o   -2
  -5  -6   4  127.50  118.76    3.39 o    1
   4  -8   3   52.05   53.13    4.33 o   -2
  -4  -6   4   52.05   53.13    4.33 o    1
   3  -8   4  263.82  249.52    7.64 o   -2
  -3  -6   4  263.82  249.52    7.64 o    1
   3  -8   3  249.88  240.76   11.23 o   -2
  -3  -6   4  249.88  240.76   11.23 o    1
   2  -7   4  199.60  191.40    4.41 o   -2
  -2  -6   4  199.60  191.40    4.41 o    1
   1  -7   4  405.72  389.25    9.32 o   -2
  -1  -6   4  405.72  389.25    9.32 o    1
   0  -6   4   45.52   37.31    1.60 o   -2
   0  -6   4   45.52   37.31    1.60 o    1
  -1  -6   4   69.33   70.47    7.60 o   -2
   1  -6   4   69.33   70.47    7.60 o    1
  -2  -5   4  110.67  105.97    2.65 o   -2
   2  -6   4  110.67  105.97    2.65 o    1
  -3  -4   4  728.06  748.46   16.74 o   -2
   3  -6   4  728.06  748.46   16.74 o    1
  -4  -4   5  189.12  186.88   10.96 o   -2
   4  -6   4  189.12  186.88   10.96 o    1
  -5  -3   5  250.58  244.26    8.37 o   -2
   5  -6   4  250.58  244.26    8.37 o    1
  -6  -3   5  191.05  184.52    5.15 o   -2
   6  -6   4  191.05  184.52    5.15 o    1
  -7  -2   5   57.45   59.20    5.42 o   -2
   7  -6   4   57.45   59.20    5.42 o    1
  -8  -2   5   76.95   45.77   10.31 o   -2
   8  -6   4   76.95   45.77   10.31 o    1
   8  -9   3    0.65   23.74    7.60 o   -2
  -8  -5   4    0.65   23.74    7.60 o    1
   7  -9   3   35.66   41.43    4.73 o   -2
  -7  -5   4   35.66   41.43    4.73 o    1
   6  -8   3  134.45  135.84    3.33 o   -2
  -6  -5   4  134.45  135.84    3.33 o    1
   5  -8   3   55.48   57.96    2.85 o   -2
  -5  -5   4   55.48   57.96    2.85 o    1
   4  -7   3  174.01  165.14    5.19 o   -2
  -4  -5   4  174.01  165.14    5.19 o    1
   3  -7   3   60.70   57.33    7.89 o   -2
  -3  -5   4   60.70   57.33    7.89 o    1
   3  -7   4  107.92   96.62    7.91 o   -2
  -3  -5   4  107.92   96.62    7.91 o    1
   2  -6   4  111.99  104.05    2.82 o   -2
  -2  -5   4  111.99  104.05    2.82 o    1
   1  -6   4  765.12  784.95   16.03 o   -2
  -1  -5   4  765.12  784.95   16.03 o    1
   0  -5   4   83.86   85.24    1.78 o   -2
   0  -5   4   83.86   85.24    1.78 o    1
  -1  -4   4 2087.81 2101.98   61.25 o   -2
   1  -5   4 2087.81 2101.98   61.25 o    1
  -1  -5   4 2115.89 2058.72   53.02 o   -2
   1  -5   4 2115.89 2058.72   53.02 o    1
  -2  -4   4  819.22  835.62   11.58 o   -2
   2  -5   4  819.22  835.62   11.58 o    1
  -3  -3   4  605.94  560.29   19.59 o   -2
   3  -5   4  605.94  560.29   19.59 o    1
  -4  -3   5  224.77  225.13   11.64 o   -2
   4  -5   4  224.77  225.13   11.64 o    1
  -5  -2   5    7.06    6.78    3.20 <   -2
   5  -5   4    7.06    6.78    3.20 <    1
  -6  -2   5  353.02  341.56    5.11 o   -2
   6  -5   4  353.02  341.56    5.11 o    1
  -7  -1   5   27.52   23.81    4.85 o   -2
   7  -5   4   27.52   23.81    4.85 o    1
  -8  -1   5  239.18  224.78    9.30 o   -2
   8  -5   4  239.18  224.78    9.30 o    1
   8  -8   3   66.89   78.55    5.97 o   -2
  -8  -4   4   66.89   78.55    5.97 o    1
   7  -8   3   15.70   33.96    4.48 o   -2
  -7  -4   4   15.70   33.96    4.48 o    1
   6  -7   3   37.30   38.55    3.42 o   -2
  -6  -4   4   37.30   38.55    3.42 o    1
   5  -7   3  193.87  181.22    3.48 o   -2
  -5  -4   4  193.87  181.22    3.48 o    1
   4  -6   3    1.53    3.95    3.48 <   -2
  -4  -4   4    1.53    3.95    3.48 <    1
   2  -5   4  554.03  549.58    6.67 o   -2
  -2  -4   4  554.03  549.58    6.67 o    1
   1  -5   4 1187.16 1193.53   23.37 o   -2
  -1  -4   4 1187.16 1193.53   23.37 o    1
   0  -4   4  708.51  771.58    7.05 o   -2
   0  -4   4  708.51  771.58    7.05 o    1
  -1  -4   4  186.38  173.24    8.06 o   -2
   1  -4   4  186.38  173.24    8.06 o    1
  -1  -3   4   42.62   43.26    3.54 o   -2
   1  -4   4   42.62   43.26    3.54 o    1
  -2  -3   4 1007.16 1061.29   16.59 o   -2
   2  -4   4 1007.16 1061.29   16.59 o    1
  -3  -2   4    5.76   11.02    6.92 <   -2
   3  -4   4    5.76   11.02    6.92 <    1
  -4  -2   5  964.81  962.51   12.96 o   -2
   4  -4   4  964.81  962.51   12.96 o    1
  -5  -1   5  283.28  262.62    4.60 o   -2
   5  -4   4  283.28  262.62    4.60 o    1
  -6  -1   5  121.39   96.44    3.36 o   -2
   6  -4   4  121.39   96.44    3.36 o    1
  -7   0   5    4.79    6.09    4.68 <   -2
   7  -4   4    4.79    6.09    4.68 <    1
  -8   0   5    0.90   39.42    9.74 o   -2
   8  -4   4    0.90   39.42    9.74 o    1
   8  -7   3    1.44   16.62    4.39 o   -2
  -8  -3   4    1.44   16.62    4.39 o    1
   7  -7   3  444.52  424.24    7.91 o   -2
  -7  -3   4  444.52  424.24    7.91 o    1
   6  -6   3  118.75  118.67    3.81 o   -2
  -6  -3   4  118.75  118.67    3.81 o    1
   5  -6   3  309.82  294.14    4.25 o   -2
  -5  -3   4  309.82  294.14    4.25 o    1
   4  -5   3  538.85  493.57    6.28 o   -2
  -4  -3   4  538.85  493.57    6.28 o    1
   3  -5   4  129.59  115.86    6.64 o   -2
  -3  -3   4  129.59  115.86    6.64 o    1
   2  -4   4  458.40  426.44    5.81 o   -2
  -2  -3   4  458.40  426.44    5.81 o    1
   1  -4   4  111.11  103.39    2.94 o   -2
  -1  -3   4  111.11  103.39    2.94 o    1
   0  -3   4 2529.81 2656.00   23.77 o   -2
   0  -3   4 2529.81 2656.00   23.77 o    1
  -1  -3   4  231.36  215.51    7.96 o   -2
   1  -3   4  231.36  215.51    7.96 o    1
  -2  -2   4  684.04  721.02    8.01 o   -2
   2  -3   4  684.04  721.02    8.01 o    1
  -4  -1   5   30.73   21.28    2.55 o   -2
   4  -3   4   30.73   21.28    2.55 o    1
  -5   0   5   63.32   61.88    3.39 o   -2
   5  -3   4   63.32   61.88    3.39 o    1
  -6   0   5   15.14   10.86    2.87 o   -2
   6  -3   4   15.14   10.86    2.87 o    1
  -7   1   5   14.26    8.16    3.62 <   -2
   7  -3   4   14.26    8.16    3.62 <    1
  -8   1   5   42.78   45.00    7.42 o   -2
   8  -3   4   42.78   45.00    7.42 o    1
  -9   2   5    8.55   -9.50    8.77 <   -2
   9  -3   4    8.55   -9.50    8.77 <    1
   9  -7   3  102.88  115.93   13.22 o   -2
  -9  -2   4  102.88  115.93   13.22 o    1
   8  -6   3   30.17   61.44    4.99 o   -2
  -8  -2   4   30.17   61.44    4.99 o    1
   7  -6   3  102.97  101.86    5.06 o   -2
  -7  -2   4  102.97  101.86    5.06 o    1
   6  -5   3   53.57   65.18    3.34 o   -2
  -6  -2   4   53.57   65.18    3.34 o    1
   5  -5   3   80.12   78.31    3.03 o   -2
  -5  -2   4   80.12   78.31    3.03 o    1
   4  -4   3  804.10  755.13    8.87 o   -2
  -4  -2   4  804.10  755.13    8.87 o    1
   3  -4   4    2.76    0.93    4.73 <   -2
  -3  -2   4    2.76    0.93    4.73 <    1
   2  -3   4 1405.38 1517.28   14.04 o   -2
  -2  -2   4 1405.38 1517.28   14.04 o    1
   1  -3   4  356.11  370.46    8.29 o   -2
  -1  -2   4  356.11  370.46    8.29 o    1
   0  -2   4 2908.62 3291.74   23.55 o   -2
   0  -2   4 2908.62 3291.74   23.55 o    1
  -1  -2   4   64.30   64.61    4.63 o   -2
   1  -2   4   64.30   64.61    4.63 o    1
  -2  -1   4  172.27  204.99    2.40 o   -2
   2  -2   4  172.27  204.99    2.40 o    1
  -4   0   5  321.67  323.73    6.53 o   -2
   4  -2   4  321.67  323.73    6.53 o    1
  -5   1   5   26.18   23.18    2.91 o   -2
   5  -2   4   26.18   23.18    2.91 o    1
  -6   1   5  146.29  143.28    3.75 o   -2
   6  -2   4  146.29  143.28    3.75 o    1
  -7   2   5   53.07   57.09    3.62 o   -2
   7  -2   4   53.07   57.09    3.62 o    1
  -8   2   5    7.02   23.75    6.90 o   -2
   8  -2   4    7.02   23.75    6.90 o    1
  -9   3   5   29.27   20.26    8.79 <   -2
   9  -2   4   29.27   20.26    8.79 <    1
   9  -6   3   32.78   43.20   10.68 o   -2
  -9  -1   4   32.78   43.20   10.68 o    1
   8  -5   3   88.21  101.94    5.25 o   -2
  -8  -1   4   88.21  101.94    5.25 o    1
   7  -5   3   84.18   83.96    4.41 o   -2
  -7  -1   4   84.18   83.96    4.41 o    1
   6  -4   3  308.12  284.23    4.97 o   -2
  -6  -1   4  308.12  284.23    4.97 o    1
   5  -4   3   13.34   13.03    2.81 o   -2
  -5  -1   4   13.34   13.03    2.81 o    1
   4  -3   3  309.00  270.09    5.99 o   -2
  -4  -1   4  309.00  270.09    5.99 o    1
   2  -2   4   41.16   40.31    1.09 o   -2
  -2  -1   4   41.16   40.31    1.09 o    1
   1  -2   4    0.31   -2.73    3.26 <   -2
  -1  -1   4    0.31   -2.73    3.26 <    1
   0  -1   4   48.77   46.41    0.65 o   -2
   0  -1   4   48.77   46.41    0.65 o    1
  -1  -1   4   65.74   67.29    3.86 o   -2
   1  -1   4   65.74   67.29    3.86 o    1
  -2   0   4  293.48  314.65    3.87 o   -2
   2  -1   4  293.48  314.65    3.87 o    1
  -4   1   5   55.62   48.07    3.82 o   -2
   4  -1   4   55.62   48.07    3.82 o    1
  -5   2   5  279.94  287.96    5.67 o   -2
   5  -1   4  279.94  287.96    5.67 o    1
  -6   2   5    9.34    6.86    2.96 <   -2
   6  -1   4    9.34    6.86    2.96 <    1
  -7   3   5   45.56   53.55    4.06 o   -2
   7  -1   4   45.56   53.55    4.06 o    1
  -8   3   5   39.40   48.91    6.24 o   -2
   8  -1   4   39.40   48.91    6.24 o    1
  -9   4   5   11.61    3.02    8.85 <   -2
   9  -1   4   11.61    3.02    8.85 <    1
   9  -5   3   16.81   26.98   10.32 <   -2
  -9   0   4   16.81   26.98   10.32 <    1
   8  -4   3   55.99   43.80    5.68 o   -2
  -8   0   4   55.99   43.80    5.68 o    1
   7  -4   3   84.27   85.92    4.33 o   -2
  -7   0   4   84.27   85.92    4.33 o    1
   6  -3   3   11.32    4.75    2.69 <   -2
  -6   0   4   11.32    4.75    2.69 <    1
   5  -3   3  153.32  139.49    3.60 o   -2
  -5   0   4  153.32  139.49    3.60 o    1
   4  -2   3   33.05   13.79    3.66 o   -2
  -4   0   4   33.05   13.79    3.66 o    1
   2  -1   4  485.71  505.48    4.95 o   -2
  -2   0   4  485.71  505.48    4.95 o    1
   1  -1   4   39.71   38.83    3.23 o   -2
  -1   0   4   39.71   38.83    3.23 o    1
   0   0   4  194.74  206.18    1.66 o   -2
   0   0   4  194.74  206.18    1.66 o    1
  -1   0   4   23.43   22.08    2.63 o   -2
   1   0   4   23.43   22.08    2.63 o    1
  -2   1   4  113.75  122.89    1.78 o   -2
   2   0   4  113.75  122.89    1.78 o    1
  -4   2   5  391.69  378.21    8.66 o   -2
   4   0   4  391.69  378.21    8.66 o    1
  -5   3   5  244.21  224.86    5.04 o   -2
   5   0   4  244.21  224.86    5.04 o    1
  -6   3   5  351.99  327.78    6.17 o   -2
   6   0   4  351.99  327.78    6.17 o    1
  -7   4   5   44.97   41.58    4.72 o   -2
   7   0   4   44.97   41.58    4.72 o    1
  -8   4   5  155.44  178.99    8.35 o   -2
   8   0   4  155.44  178.99    8.35 o    1
   9  -4   3   21.33   17.65    9.72 <   -2
  -9   1   4   21.33   17.65    9.72 <    1
   8  -3   3    7.71    5.96    7.31 <   -2
  -8   1   4    7.71    5.96    7.31 <    1
   7  -3   3    7.63    1.60    3.71 <   -2
  -7   1   4    7.63    1.60    3.71 <    1
   6  -2   3   31.66   30.05    2.58 o   -2
  -6   1   4   31.66   30.05    2.58 o    1
   5  -2   3   21.87   17.83    2.70 o   -2
  -5   1   4   21.87   17.83    2.70 o    1
   4  -1   3  326.15  300.08    7.63 o   -2
  -4   1   4  326.15  300.08    7.63 o    1
   3  -1   4   73.69   55.99    5.68 o   -2
  -3   1   4   73.69   55.99    5.68 o    1
   2   0   4  151.15  152.23    1.90 o   -2
  -2   1   4  151.15  152.23    1.90 o    1
   1   0   4    4.61    2.47    4.18 <   -2
  -1   1   4    4.61    2.47    4.18 <    1
   0   1   4  449.27  526.97    4.68 o   -2
   0   1   4  449.27  526.97    4.68 o    1
  -1   1   4 1106.11 1240.77   40.89 o   -2
   1   1   4 1106.11 1240.77   40.89 o    1
  -2   2   4  217.45  225.39    2.58 o   -2
   2   1   4  217.45  225.39    2.58 o    1
  -3   3   4  805.42  825.39   24.14 o   -2
   3   1   4  805.42  825.39   24.14 o    1
  -4   3   5  682.28  701.14   18.12 o   -2
   4   1   4  682.28  701.14   18.12 o    1
  -5   4   5  203.88  186.91    5.15 o   -2
   5   1   4  203.88  186.91    5.15 o    1
  -6   4   5   62.35   68.54    3.49 o   -2
   6   1   4   62.35   68.54    3.49 o    1
  -7   5   5   34.73   38.20    4.70 o   -2
   7   1   4   34.73   38.20    4.70 o    1
  -8   5   5   46.41   88.43    7.47 o   -2
   8   1   4   46.41   88.43    7.47 o    1
   8  -2   3   87.97   90.74    5.99 o   -2
  -8   2   4   87.97   90.74    5.99 o    1
   7  -2   3   38.85   36.68    3.96 o   -2
  -7   2   4   38.85   36.68    3.96 o    1
   6  -1   3  186.98  191.24    4.24 o   -2
  -6   2   4  186.98  191.24    4.24 o    1
   5  -1   3  328.76  330.35    4.91 o   -2
  -5   2   4  328.76  330.35    4.91 o    1
   4   0   3  164.01  159.98    5.16 o   -2
  -4   2   4  164.01  159.98    5.16 o    1
   2   1   4  245.60  280.27    3.86 o   -2
  -2   2   4  245.60  280.27    3.86 o    1
   1   1   4 2392.97 2687.11   81.60 o   -2
  -1   2   4 2392.97 2687.11   81.60 o    1
   0   2   4 2749.65 3028.84   30.70 o   -2
   0   2   4 2749.65 3028.84   30.70 o    1
  -1   2   4  877.91 1000.50   38.79 o   -2
   1   2   4  877.91 1000.50   38.79 o    1
  -2   3   4 1170.04 1214.99   13.62 o   -2
   2   2   4 1170.04 1214.99   13.62 o    1
  -3   4   4   45.16   47.04    6.96 o   -2
   3   2   4   45.16   47.04    6.96 o    1
  -4   4   5  275.85  252.99    4.11 o   -2
   4   2   4  275.85  252.99    4.11 o    1
  -4   4   4  273.23  224.87    8.02 o   -2
   4   2   4  273.23  224.87    8.02 o    1
  -5   5   5  113.40  101.63    4.35 o   -2
   5   2   4  113.40  101.63    4.35 o    1
  -6   5   5  246.12  239.63    5.15 o   -2
   6   2   4  246.12  239.63    5.15 o    1
  -7   6   5  197.36  214.94    5.74 o   -2
   7   2   4  197.36  214.94    5.74 o    1
  -8   6   5   32.41  104.18    9.73 o   -2
   8   2   4   32.41  104.18    9.73 o    1
   8  -1   3   15.34   10.24   10.77 <   -2
  -8   3   4   15.34   10.24   10.77 <    1
   7  -1   3    8.86   -4.13    5.19 <   -2
  -7   3   4    8.86   -4.13    5.19 <    1
   6   0   3   36.69   36.82    3.07 o   -2
  -6   3   4   36.69   36.82    3.07 o    1
   5   0   3  898.31  862.10   10.12 o   -2
  -5   3   4  898.31  862.10   10.12 o    1
   4   1   3  446.16  424.94   13.57 o   -2
  -4   3   4  446.16  424.94   13.57 o    1
   3   1   3  751.94  765.84   20.69 o   -2
  -3   3   4  751.94  765.84   20.69 o    1
   2   2   4  829.55  886.41   10.18 o   -2
  -2   3   4  829.55  886.41   10.18 o    1
   1   2   4  270.03  281.20    6.93 o   -2
  -1   3   4  270.03  281.20    6.93 o    1
   0   3   4 1468.61 1542.27   12.58 o   -2
   0   3   4 1468.61 1542.27   12.58 o    1
  -1   4   4  395.59  405.91   14.42 o   -2
   1   3   4  395.59  405.91   14.42 o    1
  -2   4   4 1741.66 1678.87   18.97 o   -2
   2   3   4 1741.66 1678.87   18.97 o    1
  -3   5   5  833.31  798.30   15.00 o   -2
   3   3   4  833.31  798.30   15.00 o    1
  -3   5   4  777.19  753.77   14.74 o   -2
   3   3   4  777.19  753.77   14.74 o    1
  -4   5   5  224.84  208.60    3.63 o   -2
   4   3   4  224.84  208.60    3.63 o    1
  -5   6   5    3.95   15.69    2.62 o   -2
   5   3   4    3.95   15.69    2.62 o    1
  -6   6   5   85.02   80.93    3.98 o   -2
   6   3   4   85.02   80.93    3.98 o    1
  -7   7   5  368.83  382.29    7.61 o   -2
   7   3   4  368.83  382.29    7.61 o    1
  -8   7   5   90.69  126.24    8.19 o   -2
   8   3   4   90.69  126.24    8.19 o    1
   8   0   3   63.33   77.84    7.15 o   -2
  -8   4   4   63.33   77.84    7.15 o    1
   7   0   3  218.98  222.60    8.12 o   -2
  -7   4   4  218.98  222.60    8.12 o    1
   6   1   3  168.55  158.61    5.77 o   -2
  -6   4   4  168.55  158.61    5.77 o    1
   5   1   3  114.62  105.71    4.97 o   -2
  -5   4   4  114.62  105.71    4.97 o    1
   4   2   3   60.57   58.57    5.41 o   -2
  -4   4   4   60.57   58.57    5.41 o    1
   2   3   4 1220.41 1279.37   12.91 o   -2
  -2   4   4 1220.41 1279.37   12.91 o    1
   1   3   4  423.85  427.83    9.62 o   -2
  -1   4   4  423.85  427.83    9.62 o    1
   0   4   4  494.70  469.38    3.97 o   -2
   0   4   4  494.70  469.38    3.97 o    1
  -1   5   4  150.06  125.85    7.94 o   -2
   1   4   4  150.06  125.85    7.94 o    1
  -1   4   4  198.27  166.08    5.08 o   -2
   1   4   4  198.27  166.08    5.08 o    1
  -2   5   4  190.61  183.93    3.27 o   -2
   2   4   4  190.61  183.93    3.27 o    1
  -3   6   4  935.37  924.74   28.06 o   -2
   3   4   4  935.37  924.74   28.06 o    1
  -4   6   5   44.27   44.20    2.98 o   -2
   4   4   4   44.27   44.20    2.98 o    1
  -5   7   5  705.50  710.31   12.06 o   -2
   5   4   4  705.50  710.31   12.06 o    1
  -6   7   5  123.62  139.43    5.04 o   -2
   6   4   4  123.62  139.43    5.04 o    1
  -7   8   5  247.46  238.14    6.23 o   -2
   7   4   4  247.46  238.14    6.23 o    1
  -8   8   5   24.88   66.72    7.74 o   -2
   8   4   4   24.88   66.72    7.74 o    1
   8   1   3    6.26   46.11    8.31 o   -2
  -8   5   4    6.26   46.11    8.31 o    1
   7   1   3  144.12  143.97    6.24 o   -2
  -7   5   4  144.12  143.97    6.24 o    1
   6   2   3  198.27  203.91    6.51 o   -2
  -6   5   4  198.27  203.91    6.51 o    1
   5   2   3   76.00   86.93    7.01 o   -2
  -5   5   4   76.00   86.93    7.01 o    1
   3   3   4  303.24  317.56    7.64 o   -2
  -3   5   4  303.24  317.56    7.64 o    1
   2   4   4  337.13  314.53    4.46 o   -2
  -2   5   4  337.13  314.53    4.46 o    1
   1   4   4  115.32  115.04    3.77 o   -2
  -1   5   4  115.32  115.04    3.77 o    1
   0   5   4   50.48   44.64    1.29 o   -2
   0   5   4   50.48   44.64    1.29 o    1
  -1   6   4 1891.33 2012.19   42.56 o   -2
   1   5   4 1891.33 2012.19   42.56 o    1
  -2   6   4  161.29  159.84    2.55 o   -2
   2   5   4  161.29  159.84    2.55 o    1
  -3   7   4 1092.61 1092.23   32.89 o   -2
   3   5   4 1092.61 1092.23   32.89 o    1
  -4   7   5  252.78  257.06    5.56 o   -2
   4   5   4  252.78  257.06    5.56 o    1
  -5   8   5  216.36  211.62    5.95 o   -2
   5   5   4  216.36  211.62    5.95 o    1
  -6   8   5   17.51   31.58    4.09 o   -2
   6   5   4   17.51   31.58    4.09 o    1
  -7   9   5   23.39   27.50    6.00 o   -2
   7   5   4   23.39   27.50    6.00 o    1
   8   2   3  203.51  216.39    8.68 o   -2
  -8   6   4  203.51  216.39    8.68 o    1
   7   2   3    2.80    5.53    4.63 <   -2
  -7   6   4    2.80    5.53    4.63 <    1
   6   3   3  151.61  141.43    4.72 o   -2
  -6   6   4  151.61  141.43    4.72 o    1
   5   3   3   44.40   49.60    5.03 o   -2
  -5   6   4   44.40   49.60    5.03 o    1
   4   4   3   13.21   -6.36    7.46 <   -2
  -4   6   4   13.21   -6.36    7.46 <    1
   3   4   4 1592.15 1653.25   30.58 o   -2
  -3   6   4 1592.15 1653.25   30.58 o    1
   2   5   4   45.60   53.96    2.22 o   -2
  -2   6   4   45.60   53.96    2.22 o    1
   1   5   4 2237.44 2333.31   46.37 o   -2
  -1   6   4 2237.44 2333.31   46.37 o    1
   0   6   4  466.74  454.07    4.68 o   -2
   0   6   4  466.74  454.07    4.68 o    1
  -1   7   4  863.25  855.62   19.61 o   -2
   1   6   4  863.25  855.62   19.61 o    1
  -2   7   4   38.71   40.54    2.97 o   -2
   2   6   4   38.71   40.54    2.97 o    1
  -3   8   5  161.84  149.90    6.94 o   -2
   3   6   4  161.84  149.90    6.94 o    1
  -4   8   5   36.89   30.93    4.84 o   -2
   4   6   4   36.89   30.93    4.84 o    1
  -5   9   5   96.22  101.52    4.93 o   -2
   5   6   4   96.22  101.52    4.93 o    1
  -6   9   5    6.68   26.09    4.55 o   -2
   6   6   4    6.68   26.09    4.55 o    1
   9   2   3    5.45   67.05    9.02 o   -2
  -9   7   4    5.45   67.05    9.02 o    1
   7   3   3  218.20  216.40    6.38 o   -2
  -7   7   4  218.20  216.40    6.38 o    1
   6   4   3    9.36   13.37    2.72 o   -2
  -6   7   4    9.36   13.37    2.72 o    1
   5   4   3  647.22  666.16   11.61 o   -2
  -5   7   4  647.22  666.16   11.61 o    1
   4   5   3  124.95  121.79    9.52 o   -2
  -4   7   4  124.95  121.79    9.52 o    1
   3   5   4  682.28  671.66   21.58 o   -2
  -3   7   4  682.28  671.66   21.58 o    1
   2   6   4  115.59  112.14    3.32 o   -2
  -2   7   4  115.59  112.14    3.32 o    1
   1   6   4  265.58  272.91    8.75 o   -2
  -1   7   4  265.58  272.91    8.75 o    1
   0   7   4    0.19   -0.75    1.28 <   -2
   0   7   4    0.19   -0.75    1.28 <    1
  -1   8   4   10.71    2.93    6.10 <   -2
   1   7   4   10.71    2.93    6.10 <    1
  -2   8   4   12.25    0.53    4.83 <   -2
   2   7   4   12.25    0.53    4.83 <    1
  -3   9   5   35.81   32.08    5.58 o   -2
   3   7   4   35.81   32.08    5.58 o    1
  -4   9   5   15.38   16.56    6.59 <   -2
   4   7   4   15.38   16.56    6.59 <    1
  -5  10   5    3.64   29.51    4.99 o   -2
   5   7   4    3.64   29.51    4.99 o    1
  -6  10   5   23.41   24.53    6.04 o   -2
   6   7   4   23.41   24.53    6.04 o    1
   8   4   3   37.52    7.95   10.15 <   -2
  -8   8   4   37.52    7.95   10.15 <    1
   7   4   3  309.75  294.84    9.63 o   -2
  -7   8   4  309.75  294.84    9.63 o    1
   6   5   3  147.46  130.10    5.25 o   -2
  -6   8   4  147.46  130.10    5.25 o    1
   5   5   3  224.15  225.86    7.83 o   -2
  -5   8   4  224.15  225.86    7.83 o    1
   4   6   3   93.46   93.73    9.50 o   -2
  -4   8   4   93.46   93.73    9.50 o    1
   2   7   4   35.26   32.92    3.19 o   -2
  -2   8   4   35.26   32.92    3.19 o    1
   1   7   4   48.97   40.31    6.39 o   -2
  -1   8   4   48.97   40.31    6.39 o    1
   0   8   4   47.03   44.41    2.44 o   -2
   0   8   4   47.03   44.41    2.44 o    1
  -1   9   4  108.62  101.25    7.48 o   -2
   1   8   4  108.62  101.25    7.48 o    1
  -2   9   4   29.71   14.89    6.63 <   -2
   2   8   4   29.71   14.89    6.63 <    1
  -3  10   5   18.43   18.92    5.93 o   -2
   3   8   4   18.43   18.92    5.93 o    1
  -4  10   5   24.99   36.39    7.63 o   -2
   4   8   4   24.99   36.39    7.63 o    1
  -5  11   5   25.73   26.90    6.64 o   -2
   5   8   4   25.73   26.90    6.64 o    1
  -6  11   5   69.44  119.90    8.00 o   -2
   6   8   4   69.44  119.90    8.00 o    1
   8   5   3   18.89    1.81    8.07 <   -2
  -8   9   4   18.89    1.81    8.07 <    1
   7   5   3   22.41   14.14    5.85 <   -2
  -7   9   4   22.41   14.14    5.85 <    1
   6   6   3   28.88   20.31    4.37 o   -2
  -6   9   4   28.88   20.31    4.37 o    1
   5   6   3   23.55   10.76    5.27 <   -2
  -5   9   4   23.55   10.76    5.27 <    1
   4   7   4   40.39  105.38   10.64 o   -2
  -4   9   4   40.39  105.38   10.64 o    1
   4   7   3   49.13   35.49    9.32 o   -2
  -4   9   4   49.13   35.49    9.32 o    1
   2   8   4   31.17   27.14    3.19 o   -2
  -2   9   4   31.17   27.14    3.19 o    1
   1   8   4   20.63    9.83    6.63 <   -2
  -1   9   4   20.63    9.83    6.63 <    1
   0   9   4   84.59   84.62    2.99 o   -2
   0   9   4   84.59   84.62    2.99 o    1
  -1  10   4   24.10    8.82    7.11 <   -2
   1   9   4   24.10    8.82    7.11 <    1
  -2  10   4  111.80   86.89    8.25 o   -2
   2   9   4  111.80   86.89    8.25 o    1
  -3  11   5   18.44   29.61    6.59 o   -2
   3   9   4   18.44   29.61    6.59 o    1
  -4  11   5  104.46  124.86    9.68 o   -2
   4   9   4  104.46  124.86    9.68 o    1
   7   6   3   39.34    8.94    9.08 <   -2
  -7  10   4   39.34    8.94    9.08 <    1
   6   7   3   36.33   29.61    4.72 o   -2
  -6  10   4   36.33   29.61    4.72 o    1
   5   7   3   36.60   26.14    5.99 o   -2
  -5  10   4   36.60   26.14    5.99 o    1
   4   8   3   70.92   59.53   10.37 o   -2
  -4  10   4   70.92   59.53   10.37 o    1
   2   9   4   45.52   28.68    5.52 o   -2
  -2  10   4   45.52   28.68    5.52 o    1
   1   9   4   37.92   20.66   10.66 <   -2
  -1  10   4   37.92   20.66   10.66 <    1
   0  10   4  197.06  203.23    4.44 o   -2
   0  10   4  197.06  203.23    4.44 o    1
  -1  11   4  160.96  156.35    9.40 o   -2
   1  10   4  160.96  156.35    9.40 o    1
  -2  11   4   21.78    5.58    7.91 <   -2
   2  10   4   21.78    5.58    7.91 <    1
   6   8   3   11.13   11.12    5.77 <   -2
  -6  11   4   11.13   11.12    5.77 <    1
   5   8   3    7.14   15.02    8.31 <   -2
  -5  11   4    7.14   15.02    8.31 <    1
   4   9   3  132.59  118.92   12.50 o   -2
  -4  11   4  132.59  118.92   12.50 o    1
   2  10   4   81.10   75.15    6.78 o   -2
  -2  11   4   81.10   75.15    6.78 o    1
   1  10   4   61.22   55.42   12.00 o   -2
  -1  11   4   61.22   55.42   12.00 o    1
   0  11   4   29.81   29.84    3.60 o   -2
   0  11   4   29.81   29.84    3.60 o    1
  -2  12   4   36.06   18.91    9.35 <   -2
   2  11   4   36.06   18.91    9.35 <    1
   5   9   3   30.65   46.84    9.12 o   -2
  -5  12   4   30.65   46.84    9.12 o    1
   4  10   3   26.32   -4.78   11.87 <   -2
  -4  12   4   26.32   -4.78   11.87 <    1
   2  11   4   21.15    1.91    6.57 <   -2
  -2  12   4   21.15    1.91    6.57 <    1
   1  11   4  195.52  169.08   15.19 o   -2
  -1  12   4  195.52  169.08   15.19 o    1
   0  12   4   69.77   67.44    5.84 o   -2
   0  12   4   69.77   67.44    5.84 o    1
   0 -13   5    4.20    5.86    4.26 <   -2
   0 -13   5    4.20    5.86    4.26 <    1
  -1 -12   5   52.23   39.06   13.37 <   -2
   1 -13   5   52.23   39.06   13.37 <    1
  -2 -12   5    0.48   10.91    8.12 <   -2
   2 -13   5    0.48   10.91    8.12 <    1
  -3 -11   5   19.85   -0.28    9.31 <   -2
   3 -13   5   19.85   -0.28    9.31 <    1
   2 -13   5    0.15   19.37   10.98 <   -2
  -2 -12   5    0.15   19.37   10.98 <    1
   0 -12   5   10.64    4.77    2.57 <   -2
   0 -12   5   10.64    4.77    2.57 <    1
  -2 -11   5  223.37  210.63    8.15 o   -2
   2 -12   5  223.37  210.63    8.15 o    1
  -3 -10   5    0.89   -3.52    8.12 <   -2
   3 -12   5    0.89   -3.52    8.12 <    1
  -4 -10   6  170.71  209.52   13.82 o   -2
   4 -12   5  170.71  209.52   13.82 o    1
  -5  -9   6    7.37   12.59    8.20 <   -2
   5 -12   5    7.37   12.59    8.20 <    1
   4 -13   4    0.31   37.74   11.70 o   -2
  -4 -11   5    0.31   37.74   11.70 o    1
   2 -12   5  160.76  170.09   13.03 o   -2
  -2 -11   5  160.76  170.09   13.03 o    1
   0 -11   5  376.90  372.83    7.31 o   -2
   0 -11   5  376.90  372.83    7.31 o    1
  -2 -10   5  154.56  132.75    6.56 o   -2
   2 -11   5  154.56  132.75    6.56 o    1
  -3  -9   5    2.95   -5.71    9.99 <   -2
   3 -11   5    2.95   -5.71    9.99 <    1
  -4  -9   6   15.70   12.12   10.69 <   -2
   4 -11   5   15.70   12.12   10.69 <    1
  -5  -8   6   83.56   86.26    8.35 o   -2
   5 -11   5   83.56   86.26    8.35 o    1
  -6  -8   6    0.92   -3.76    6.52 <   -2
   6 -11   5    0.92   -3.76    6.52 <    1
  -7  -7   6   19.60   28.87   11.16 <   -2
   7 -11   5   19.60   28.87   11.16 <    1
   4 -12   4  250.72  277.30    7.29 o   -2
  -4 -10   5  250.72  277.30    7.29 o    1
   3 -12   5    3.61   -0.82   10.12 <   -2
  -3 -10   5    3.61   -0.82   10.12 <    1
   2 -11   5  256.47  261.36    9.07 o   -2
  -2 -10   5  256.47  261.36    9.07 o    1
   1 -11   5    0.97   -7.51    8.80 <   -2
  -1 -10   5    0.97   -7.51    8.80 <    1
   0 -10   5   92.97   87.54    3.93 o   -2
   0 -10   5   92.97   87.54    3.93 o    1
  -1  -9   5  127.96  134.34    7.01 o   -2
   1 -10   5  127.96  134.34    7.01 o    1
  -2  -9   5    2.32   -2.16    4.93 <   -2
   2 -10   5    2.32   -2.16    4.93 <    1
  -3  -8   5  170.91  172.38    7.55 o   -2
   3 -10   5  170.91  172.38    7.55 o    1
  -4  -8   6   10.18    5.89    6.84 <   -2
   4 -10   5   10.18    5.89    6.84 <    1
  -5  -7   6   49.07   43.29    7.58 o   -2
   5 -10   5   49.07   43.29    7.58 o    1
  -6  -7   6    7.76    4.42    6.52 <   -2
   6 -10   5    7.76    4.42    6.52 <    1
  -7  -6   6    1.09    2.83   10.78 <   -2
   7 -10   5    1.09    2.83   10.78 <    1
   5 -12   4    2.79   13.39    6.71 <   -2
  -5  -9   5    2.79   13.39    6.71 <    1
   4 -11   4   51.45   49.97    4.93 o   -2
  -4  -9   5   51.45   49.97    4.93 o    1
   3 -11   4   43.92   13.47    6.51 <   -2
  -3  -9   5   43.92   13.47    6.51 <    1
   2 -10   5    9.95    7.01    5.46 <   -2
  -2  -9   5    9.95    7.01    5.46 <    1
   1 -10   5  235.05  242.47   12.03 o   -2
  -1  -9   5  235.05  242.47   12.03 o    1
   0  -9   5   16.26   14.78    1.80 o   -2
   0  -9   5   16.26   14.78    1.80 o    1
  -2  -8   5    5.53    2.63    3.81 <   -2
   2  -9   5    5.53    2.63    3.81 <    1
  -3  -7   5    5.03   -1.78    5.59 <   -2
   3  -9   5    5.03   -1.78    5.59 <    1
  -4  -7   6  105.31  117.59    7.55 o   -2
   4  -9   5  105.31  117.59    7.55 o    1
  -5  -6   6   42.86   36.42    7.59 o   -2
   5  -9   5   42.86   36.42    7.59 o    1
  -6  -6   6  107.39  107.68    6.12 o   -2
   6  -9   5  107.39  107.68    6.12 o    1
  -7  -5   6   15.50   14.16   10.69 <   -2
   7  -9   5   15.50   14.16   10.69 <    1
  -8  -5   6   16.01   25.84   11.87 <   -2
   8  -9   5   16.01   25.84   11.87 <    1
   6 -11   4    4.63   13.06    5.71 <   -2
  -6  -8   5    4.63   13.06    5.71 <    1
   5 -11   4  114.51  134.56    4.42 o   -2
  -5  -8   5  114.51  134.56    4.42 o    1
   4 -10   4   29.81   28.90    4.29 o   -2
  -4  -8   5   29.81   28.90    4.29 o    1
   3 -10   5  148.48  152.12   10.93 o   -2
  -3  -8   5  148.48  152.12   10.93 o    1
   3 -10   4  124.15  129.51   10.69 o   -2
  -3  -8   5  124.15  129.51   10.69 o    1
   2  -9   5   19.43   14.18    3.46 o   -2
  -2  -8   5   19.43   14.18    3.46 o    1
   1  -9   5   24.16   15.35    4.76 o   -2
  -1  -8   5   24.16   15.35    4.76 o    1
   0  -8   5   74.28   62.18    2.20 o   -2
   0  -8   5   74.28   62.18    2.20 o    1
  -2  -7   5  327.87  322.87    7.38 o   -2
   2  -8   5  327.87  322.87    7.38 o    1
  -3  -6   5   88.13   82.36    5.97 o   -2
   3  -8   5   88.13   82.36    5.97 o    1
  -4  -6   6   78.43   62.92    6.76 o   -2
   4  -8   5   78.43   62.92    6.76 o    1
  -5  -5   6   82.73   82.06    7.53 o   -2
   5  -8   5   82.73   82.06    7.53 o    1
  -6  -5   6  119.04  107.88    7.41 o   -2
   6  -8   5  119.04  107.88    7.41 o    1
  -7  -4   6   74.78   40.38    9.76 o   -2
   7  -8   5   74.78   40.38    9.76 o    1
  -8  -4   6   15.48   27.44   11.91 <   -2
   8  -8   5   15.48   27.44   11.91 <    1
   7 -11   4   37.89   48.93    7.86 o   -2
  -7  -7   5   37.89   48.93    7.86 o    1
   6 -10   4   17.55   19.18    3.95 o   -2
  -6  -7   5   17.55   19.18    3.95 o    1
   5 -10   4    3.83    5.13    3.61 <   -2
  -5  -7   5    3.83    5.13    3.61 <    1
   4  -9   4   26.10   26.45   11.37 <   -2
  -4  -7   5   26.10   26.45   11.37 <    1
   4  -9   4   26.10   23.02    4.50 o   -2
  -4  -7   5   26.10   23.02    4.50 o    1
   3  -9   4    7.63    1.23    8.27 <   -2
  -3  -7   5    7.63    1.23    8.27 <    1
   3  -9   5    7.93    3.85    8.02 <   -2
  -3  -7   5    7.93    3.85    8.02 <    1
   2  -8   5  296.78  303.30    5.93 o   -2
  -2  -7   5  296.78  303.30    5.93 o    1
   1  -8   5   25.03   12.21    4.59 <   -2
  -1  -7   5   25.03   12.21    4.59 <    1
   1  -8   5   25.03   51.87   10.96 o   -2
  -1  -7   5   25.03   51.87   10.96 o    1
   0  -7   5   13.16   12.03    1.58 o   -2
   0  -7   5   13.16   12.03    1.58 o    1
  -2  -6   5   90.98   92.04    4.53 o   -2
   2  -7   5   90.98   92.04    4.53 o    1
  -3  -5   5    8.87   10.51    4.96 <   -2
   3  -7   5    8.87   10.51    4.96 <    1
  -3  -5   6  212.33  219.77   11.45 o   -2
   3  -7   5  212.33  219.77   11.45 o    1
  -4  -5   6   48.12   54.22    6.23 o   -2
   4  -7   5   48.12   54.22    6.23 o    1
  -5  -4   6  167.20  195.34    8.38 o   -2
   5  -7   5  167.20  195.34    8.38 o    1
  -6  -4   6   45.62   50.66    5.26 o   -2
   6  -7   5   45.62   50.66    5.26 o    1
  -7  -3   6  109.24  114.08    7.52 o   -2
   7  -7   5  109.24  114.08    7.52 o    1
  -8  -3   6   65.28   80.18   11.53 o   -2
   8  -7   5   65.28   80.18   11.53 o    1
   7 -10   4    5.08   16.79    7.25 <   -2
  -7  -6   5    5.08   16.79    7.25 <    1
   6  -9   4   11.57   15.11    3.07 o   -2
  -6  -6   5   11.57   15.11    3.07 o    1
   5  -9   4   19.86   16.67    2.99 o   -2
  -5  -6   5   19.86   16.67    2.99 o    1
   4  -8   4   21.63   24.09    3.49 o   -2
  -4  -6   5   21.63   24.09    3.49 o    1
   3  -8   5   48.46   38.41    7.02 o   -2
  -3  -6   5   48.46   38.41    7.02 o    1
   3  -8   4   59.97   56.33    8.69 o   -2
  -3  -6   5   59.97   56.33    8.69 o    1
   2  -7   5   80.63   77.97    3.05 o   -2
  -2  -6   5   80.63   77.97    3.05 o    1
   1  -7   5   73.89   70.08    4.87 o   -2
  -1  -6   5   73.89   70.08    4.87 o    1
   0  -6   5  200.61  197.47    2.93 o   -2
   0  -6   5  200.61  197.47    2.93 o    1
  -2  -5   5   14.69    9.44    3.44 <   -2
   2  -6   5   14.69    9.44    3.44 <    1
  -3  -4   5    7.30   16.19    8.42 <   -2
   3  -6   5    7.30   16.19    8.42 <    1
  -4  -4   6  374.87  386.96   16.12 o   -2
   4  -6   5  374.87  386.96   16.12 o    1
  -5  -3   6  123.08  143.60    7.11 o   -2
   5  -6   5  123.08  143.60    7.11 o    1
  -6  -3   6  134.57  135.50    5.86 o   -2
   6  -6   5  134.57  135.50    5.86 o    1
  -7  -2   6  234.37  237.30    7.23 o   -2
   7  -6   5  234.37  237.30    7.23 o    1
  -8  -2   6   19.95   37.42   10.35 o   -2
   8  -6   5   19.95   37.42   10.35 o    1
   8  -9   4    1.96   36.16    7.81 o   -2
  -8  -5   5    1.96   36.16    7.81 o    1
   7  -9   4    6.43   17.11    4.58 o   -2
  -7  -5   5    6.43   17.11    4.58 o    1
   6  -8   4   11.11    7.17    3.81 <   -2
  -6  -5   5   11.11    7.17    3.81 <    1
   5  -8   4  150.38  141.75    3.46 o   -2
  -5  -5   5  150.38  141.75    3.46 o    1
   4  -7   4   55.95   48.11    3.44 o   -2
  -4  -5   5   55.95   48.11    3.44 o    1
   3  -7   4   49.48   46.62    7.49 o   -2
  -3  -5   5   49.48   46.62    7.49 o    1
   3  -7   5    5.51   -0.81    6.91 <   -2
  -3  -5   5    5.51   -0.81    6.91 <    1
   2  -6   5   20.75   16.93    2.73 o   -2
  -2  -5   5   20.75   16.93    2.73 o    1
   1  -6   5    8.60    5.49    3.85 <   -2
  -1  -5   5    8.60    5.49    3.85 <    1
   0  -5   5 1151.38 1111.58    9.98 o   -2
   0  -5   5 1151.38 1111.58    9.98 o    1
  -1  -5   5   71.33   74.08    6.90 o   -2
   1  -5   5   71.33   74.08    6.90 o    1
  -2  -4   5 1716.01 1747.36   25.86 o   -2
   2  -5   5 1716.01 1747.36   25.86 o    1
  -3  -3   5  586.96  601.01   20.84 o   -2
   3  -5   5  586.96  601.01   20.84 o    1
  -4  -3   6  239.66  251.71    8.28 o   -2
   4  -5   5  239.66  251.71    8.28 o    1
  -5  -2   6   89.73   81.58    4.03 o   -2
   5  -5   5   89.73   81.58    4.03 o    1
  -6  -2   6   62.80   66.39    3.33 o   -2
   6  -5   5   62.80   66.39    3.33 o    1
  -7  -1   6   46.17   52.70    5.16 o   -2
   7  -5   5   46.17   52.70    5.16 o    1
  -8  -1   6   32.15   68.76   10.65 o   -2
   8  -5   5   32.15   68.76   10.65 o    1
   8  -8   4   22.35   46.02    7.99 o   -2
  -8  -4   5   22.35   46.02    7.99 o    1
   7  -8   4   39.40   48.47    5.24 o   -2
  -7  -4   5   39.40   48.47    5.24 o    1
   6  -7   4   55.87   53.27    3.19 o   -2
  -6  -4   5   55.87   53.27    3.19 o    1
   5  -7   4   18.55   23.77    2.81 o   -2
  -5  -4   5   18.55   23.77    2.81 o    1
   4  -6   4  145.26  133.34    5.01 o   -2
  -4  -4   5  145.26  133.34    5.01 o    1
   3  -6   5   42.62   56.39    6.77 o   -2
  -3  -4   5   42.62   56.39    6.77 o    1
   2  -5   5 1563.03 1530.07   16.66 o   -2
  -2  -4   5 1563.03 1530.07   16.66 o    1
   1  -5   5  273.18  264.94    5.42 o   -2
  -1  -4   5  273.18  264.94    5.42 o    1
   0  -4   5  470.72  496.92    4.78 o   -2
   0  -4   5  470.72  496.92    4.78 o    1
  -1  -3   5  371.42  359.92    8.40 o   -2
   1  -4   5  371.42  359.92    8.40 o    1
  -1  -4   5  418.25  435.24   13.46 o   -2
   1  -4   5  418.25  435.24   13.46 o    1
  -2  -3   5  119.66  128.76    3.90 o   -2
   2  -4   5  119.66  128.76    3.90 o    1
  -3  -2   5  216.27  210.08   10.47 o   -2
   3  -4   5  216.27  210.08   10.47 o    1
  -4  -2   6   27.28   28.30    3.22 o   -2
   4  -4   5   27.28   28.30    3.22 o    1
  -5  -1   6  150.44  148.54    5.39 o   -2
   5  -4   5  150.44  148.54    5.39 o    1
  -6  -1   6    0.56    0.53    2.84 <   -2
   6  -4   5    0.56    0.53    2.84 <    1
  -7   0   6   49.95   50.10    4.48 o   -2
   7  -4   5   49.95   50.10    4.48 o    1
  -8   0   6   43.10   50.61    7.82 o   -2
   8  -4   5   43.10   50.61    7.82 o    1
   8  -7   4   21.29   49.61    5.71 o   -2
  -8  -3   5   21.29   49.61    5.71 o    1
   7  -7   4   64.13   87.90    4.67 o   -2
  -7  -3   5   64.13   87.90    4.67 o    1
   6  -6   4  344.65  335.14    5.41 o   -2
  -6  -3   5  344.65  335.14    5.41 o    1
   5  -6   4   95.74   92.91    2.88 o   -2
  -5  -3   5   95.74   92.91    2.88 o    1
   4  -5   4  699.30  695.69   12.48 o   -2
  -4  -3   5  699.30  695.69   12.48 o    1
   2  -4   5  271.81  504.80   15.15 o   -2
  -2  -3   5  271.81  504.80   15.15 o    1
   2  -4   5  271.81  287.26    4.44 o   -2
  -2  -3   5  271.81  287.26    4.44 o    1
   1  -4   5  122.04  129.39    3.29 o   -2
  -1  -3   5  122.04  129.39    3.29 o    1
   0  -3   5   16.76   16.82    0.99 o   -2
   0  -3   5   16.76   16.82    0.99 o    1
  -1  -2   5  883.38  912.05   27.81 o   -2
   1  -3   5  883.38  912.05   27.81 o    1
  -1  -3   5  618.27  597.51   16.89 o   -2
   1  -3   5  618.27  597.51   16.89 o    1
  -2  -2   5   66.74   73.32    1.81 o   -2
   2  -3   5   66.74   73.32    1.81 o    1
  -4  -1   6    3.66    4.95    2.39 <   -2
   4  -3   5    3.66    4.95    2.39 <    1
  -5   0   6   64.31   63.75    4.48 o   -2
   5  -3   5   64.31   63.75    4.48 o    1
  -6   0   6  279.99  269.86    5.84 o   -2
   6  -3   5  279.99  269.86    5.84 o    1
  -7   1   6    9.81    9.36    5.84 <   -2
   7  -3   5    9.81    9.36    5.84 <    1
  -8   1   6  162.24  161.43    9.89 o   -2
   8  -3   5  162.24  161.43    9.89 o    1
   9  -7   4    6.11   60.58   11.36 o   -2
  -9  -2   5    6.11   60.58   11.36 o    1
   8  -6   4  298.62  287.00    7.07 o   -2
  -8  -2   5  298.62  287.00    7.07 o    1
   7  -6   4   44.72   56.27    4.11 o   -2
  -7  -2   5   44.72   56.27    4.11 o    1
   6  -5   4  233.59  218.90    4.70 o   -2
  -6  -2   5  233.59  218.90    4.70 o    1
   5  -5   4   29.98   33.38    2.80 o   -2
  -5  -2   5   29.98   33.38    2.80 o    1
   4  -4   4  181.24  172.84    3.60 o   -2
  -4  -2   5  181.24  172.84    3.60 o    1
   2  -3   5  124.04  131.30    2.05 o   -2
  -2  -2   5  124.04  131.30    2.05 o    1
   1  -3   5 1641.19 1692.79   34.22 o   -2
  -1  -2   5 1641.19 1692.79   34.22 o    1
   0  -2   5   13.58   14.09    0.78 o   -2
   0  -2   5   13.58   14.09    0.78 o    1
  -1  -2   5  391.66  388.19   11.72 o   -2
   1  -2   5  391.66  388.19   11.72 o    1
  -2  -1   5 1048.88 1088.50    9.93 o   -2
   2  -2   5 1048.88 1088.50    9.93 o    1
  -4   0   6 1496.19 1508.49   20.07 o   -2
   4  -2   5 1496.19 1508.49   20.07 o    1
  -5   1   6   69.05   71.80    3.57 o   -2
   5  -2   5   69.05   71.80    3.57 o    1
  -6   1   6  136.43  138.61    3.78 o   -2
   6  -2   5  136.43  138.61    3.78 o    1
  -7   2   6    4.15   10.59    3.81 <   -2
   7  -2   5    4.15   10.59    3.81 <    1
  -8   2   6    6.12   19.35    6.80 <   -2
   8  -2   5    6.12   19.35    6.80 <    1
  -9   3   6  182.11  153.66   10.79 o   -2
   9  -2   5  182.11  153.66   10.79 o    1
   9  -6   4   26.90   53.66   10.92 o   -2
  -9  -1   5   26.90   53.66   10.92 o    1
   8  -5   4   59.38   69.38    4.96 o   -2
  -8  -1   5   59.38   69.38    4.96 o    1
   7  -5   4   91.93  100.10    4.04 o   -2
  -7  -1   5   91.93  100.10    4.04 o    1
   6  -4   4   23.25   18.69    2.94 o   -2
  -6  -1   5   23.25   18.69    2.94 o    1
   5  -4   4  374.01  335.41    5.07 o   -2
  -5  -1   5  374.01  335.41    5.07 o    1
   4  -3   4   15.16   18.98    2.76 o   -2
  -4  -1   5   15.16   18.98    2.76 o    1
   3  -3   5   81.33   71.46    3.79 o   -2
  -3  -1   5   81.33   71.46    3.79 o    1
   2  -2   5  557.82  539.74    4.78 o   -2
  -2  -1   5  557.82  539.74    4.78 o    1
   1  -2   5  282.22  308.82   10.41 o   -2
  -1  -1   5  282.22  308.82   10.41 o    1
   0  -1   5 3848.19 4141.33   32.68 o   -2
   0  -1   5 3848.19 4141.33   32.68 o    1
  -2   0   5  512.56  486.38    4.85 o   -2
   2  -1   5  512.56  486.38    4.85 o    1
  -4   1   6   19.57   20.47    4.45 o   -2
   4  -1   5   19.57   20.47    4.45 o    1
  -5   2   6  788.17  757.94    9.89 o   -2
   5  -1   5  788.17  757.94    9.89 o    1
  -6   2   6   49.09   43.28    2.91 o   -2
   6  -1   5   49.09   43.28    2.91 o    1
  -7   3   6  332.96  339.20    6.91 o   -2
   7  -1   5  332.96  339.20    6.91 o    1
  -8   3   6    1.32   19.24    6.98 <   -2
   8  -1   5    1.32   19.24    6.98 <    1
   9  -5   4   52.08   65.74   10.91 o   -2
  -9   0   5   52.08   65.74   10.91 o    1
   8  -4   4    2.09    5.15    7.28 <   -2
  -8   0   5    2.09    5.15    7.28 <    1
   7  -4   4    4.23    7.21    3.76 <   -2
  -7   0   5    4.23    7.21    3.76 <    1
   6  -3   4   65.39   64.52    3.20 o   -2
  -6   0   5   65.39   64.52    3.20 o    1
   5  -3   4   18.58   18.43    2.77 o   -2
  -5   0   5   18.58   18.43    2.77 o    1
   4  -2   4 1111.03 1024.60   17.32 o   -2
  -4   0   5 1111.03 1024.60   17.32 o    1
   3  -2   5   71.22   62.74    3.65 o   -2
  -3   0   5   71.22   62.74    3.65 o    1
   2  -1   5 1094.64 1101.04   10.86 o   -2
  -2   0   5 1094.64 1101.04   10.86 o    1
   1  -1   5   66.22   79.17    4.39 o   -2
  -1   0   5   66.22   79.17    4.39 o    1
   0   0   5  338.36  333.25    2.75 o   -2
   0   0   5  338.36  333.25    2.75 o    1
  -1   1   5  929.07 1033.10   27.97 o   -2
   1   0   5  929.07 1033.10   27.97 o    1
  -2   1   5    1.79    0.62    0.91 <   -2
   2   0   5    1.79    0.62    0.91 <    1
  -4   2   6   27.31   24.20    4.63 o   -2
   4   0   5   27.31   24.20    4.63 o    1
  -5   3   6  179.57  181.47    5.08 o   -2
   5   0   5  179.57  181.47    5.08 o    1
  -6   3   6   24.56   29.09    3.25 o   -2
   6   0   5   24.56   29.09    3.25 o    1
  -7   4   6    4.19   11.04    4.48 <   -2
   7   0   5    4.19   11.04    4.48 <    1
  -8   4   6   35.78   72.81    7.25 o   -2
   8   0   5   35.78   72.81    7.25 o    1
   8  -3   4  122.94  134.12    6.62 o   -2
  -8   1   5  122.94  134.12    6.62 o    1
   7  -3   4   68.05   62.14    4.08 o   -2
  -7   1   5   68.05   62.14    4.08 o    1
   6  -2   4  501.39  479.07    6.51 o   -2
  -6   1   5  501.39  479.07    6.51 o    1
   5  -2   4  114.33  102.85    3.31 o   -2
  -5   1   5  114.33  102.85    3.31 o    1
   4  -1   4  204.09  175.51    5.79 o   -2
  -4   1   5  204.09  175.51    5.79 o    1
   3  -1   5  118.65  111.22    6.92 o   -2
  -3   1   5  118.65  111.22    6.92 o    1
   2   0   5    2.56    3.08    1.18 <   -2
  -2   1   5    2.56    3.08    1.18 <    1
   0   1   5  494.24  553.62    4.36 o   -2
   0   1   5  494.24  553.62    4.36 o    1
  -2   2   5   19.13   17.02    1.17 o   -2
   2   1   5   19.13   17.02    1.17 o    1
  -3   3   5   23.67   26.33    6.04 o   -2
   3   1   5   23.67   26.33    6.04 o    1
  -4   3   6  113.75  101.03    4.02 o   -2
   4   1   5  113.75  101.03    4.02 o    1
  -5   4   6  114.87  110.62    4.39 o   -2
   5   1   5  114.87  110.62    4.39 o    1
  -6   4   6  229.87  233.67    5.04 o   -2
   6   1   5  229.87  233.67    5.04 o    1
  -7   5   6   15.84   26.87    4.78 o   -2
   7   1   5   15.84   26.87    4.78 o    1
  -8   5   6   29.31   96.52    9.28 o   -2
   8   1   5   29.31   96.52    9.28 o    1
   8  -2   4   35.59   37.49    7.42 o   -2
  -8   2   5   35.59   37.49    7.42 o    1
   7  -2   4   10.50    2.32    4.43 <   -2
  -7   2   5   10.50    2.32    4.43 <    1
   6  -1   4   33.33   33.18    2.62 o   -2
  -6   2   5   33.33   33.18    2.62 o    1
   5  -1   4  205.28  186.75    3.70 o   -2
  -5   2   5  205.28  186.75    3.70 o    1
   4   0   4  465.89  407.13    9.64 o   -2
  -4   2   5  465.89  407.13    9.64 o    1
   3   0   5  797.92  782.51   19.43 o   -2
  -3   2   5  797.92  782.51   19.43 o    1
   2   1   5   83.93   85.44    1.45 o   -2
  -2   2   5   83.93   85.44    1.45 o    1
   1   1   5  189.47  186.32    8.61 o   -2
  -1   2   5  189.47  186.32    8.61 o    1
   0   2   5   38.78   41.19    1.18 o   -2
   0   2   5   38.78   41.19    1.18 o    1
  -1   3   5  125.21  131.07    8.16 o   -2
   1   2   5  125.21  131.07    8.16 o    1
  -2   3   5  501.98  465.65    7.23 o   -2
   2   2   5  501.98  465.65    7.23 o    1
  -3   4   5  108.73  113.60    8.33 o   -2
   3   2   5  108.73  113.60    8.33 o    1
  -4   4   6  282.58  264.28    5.05 o   -2
   4   2   5  282.58  264.28    5.05 o    1
  -5   5   6   53.72   54.18    3.04 o   -2
   5   2   5   53.72   54.18    3.04 o    1
  -6   5   6  135.09  137.49    3.47 o   -2
   6   2   5  135.09  137.49    3.47 o    1
  -7   6   6    0.75   23.63    7.14 o   -2
   7   2   5    0.75   23.63    7.14 o    1
  -8   6   6  191.81  222.03    9.26 o   -2
   8   2   5  191.81  222.03    9.26 o    1
   8  -1   4   57.94   86.89    8.64 o   -2
  -8   3   5   57.94   86.89    8.64 o    1
   7  -1   4  163.35  160.38    5.54 o   -2
  -7   3   5  163.35  160.38    5.54 o    1
   6   0   4  166.67  149.44    4.77 o   -2
  -6   3   5  166.67  149.44    4.77 o    1
   5   0   4  137.58  135.33    3.32 o   -2
  -5   3   5  137.58  135.33    3.32 o    1
   2   2   5  218.36  213.80    3.18 o   -2
  -2   3   5  218.36  213.80    3.18 o    1
   1   2   5   55.13   48.73    3.02 o   -2
  -1   3   5   55.13   48.73    3.02 o    1
   0   3   5  175.52  162.43    2.36 o   -2
   0   3   5  175.52  162.43    2.36 o    1
  -1   4   5  247.60  274.70   11.45 o   -2
   1   3   5  247.60  274.70   11.45 o    1
  -1   3   5  139.66  151.18    7.64 o   -2
   1   3   5  139.66  151.18    7.64 o    1
  -2   4   5   15.85   15.84    1.65 o   -2
   2   3   5   15.85   15.84    1.65 o    1
  -3   5   6  361.65  349.79   10.28 o   -2
   3   3   5  361.65  349.79   10.28 o    1
  -3   5   5  408.86  427.19    9.57 o   -2
   3   3   5  408.86  427.19    9.57 o    1
  -4   5   6  283.24  276.72    6.48 o   -2
   4   3   5  283.24  276.72    6.48 o    1
  -5   6   6   60.75   69.76    2.99 o   -2
   5   3   5   60.75   69.76    2.99 o    1
  -6   6   6  260.39  251.78    5.34 o   -2
   6   3   5  260.39  251.78    5.34 o    1
  -7   7   6   61.97   88.73    5.43 o   -2
   7   3   5   61.97   88.73    5.43 o    1
  -8   7   6    3.90   80.29    8.98 o   -2
   8   3   5    3.90   80.29    8.98 o    1
   8   0   4   38.37   69.21    8.48 o   -2
  -8   4   5   38.37   69.21    8.48 o    1
   7   0   4    8.95   22.60    6.11 o   -2
  -7   4   5    8.95   22.60    6.11 o    1
   6   1   4   20.67   21.02    3.60 o   -2
  -6   4   5   20.67   21.02    3.60 o    1
   5   1   4  167.70  135.20    4.39 o   -2
  -5   4   5  167.70  135.20    4.39 o    1
   4   2   4   91.65   91.40    6.23 o   -2
  -4   4   5   91.65   91.40    6.23 o    1
   3   2   5  100.48   90.50    5.68 o   -2
  -3   4   5  100.48   90.50    5.68 o    1
   2   3   5   65.94   61.33    2.23 o   -2
  -2   4   5   65.94   61.33    2.23 o    1
   1   3   5  583.34  655.80   21.74 o   -2
  -1   4   5  583.34  655.80   21.74 o    1
   0   4   5  315.74  349.50    3.22 o   -2
   0   4   5  315.74  349.50    3.22 o    1
  -1   4   5  201.17  181.62    6.12 o   -2
   1   4   5  201.17  181.62    6.12 o    1
  -1   5   5  108.48  121.66    5.55 o   -2
   1   4   5  108.48  121.66    5.55 o    1
  -2   5   5 1313.37 1279.15   13.96 o   -2
   2   4   5 1313.37 1279.15   13.96 o    1
  -3   6   5  117.03  133.74    9.98 o   -2
   3   4   5  117.03  133.74    9.98 o    1
  -3   6   6  301.62  275.39    8.60 o   -2
   3   4   5  301.62  275.39    8.60 o    1
  -4   6   6    9.32   15.45    3.11 o   -2
   4   4   5    9.32   15.45    3.11 o    1
  -5   7   6  145.07  165.23    5.22 o   -2
   5   4   5  145.07  165.23    5.22 o    1
  -6   7   6   89.40   97.93    4.13 o   -2
   6   4   5   89.40   97.93    4.13 o    1
  -7   8   6    7.88   20.28    5.20 o   -2
   7   4   5    7.88   20.28    5.20 o    1
  -8   8   6   11.79   82.54    8.75 o   -2
   8   4   5   11.79   82.54    8.75 o    1
   8   1   4   11.83   61.16    8.35 o   -2
  -8   5   5   11.83   61.16    8.35 o    1
   7   1   4   65.50   73.67    6.87 o   -2
  -7   5   5   65.50   73.67    6.87 o    1
   6   2   4   54.80   55.08    4.18 o   -2
  -6   5   5   54.80   55.08    4.18 o    1
   5   2   4  252.34  246.06    9.83 o   -2
  -5   5   5  252.34  246.06    9.83 o    1
   3   3   5  480.75  525.75   16.39 o   -2
  -3   5   5  480.75  525.75   16.39 o    1
   2   4   5 1189.62 1181.09   14.79 o   -2
  -2   5   5 1189.62 1181.09   14.79 o    1
   1   4   5   42.05   36.22    5.13 o   -2
  -1   5   5   42.05   36.22    5.13 o    1
   0   5   5   50.56   40.24    0.92 o   -2
   0   5   5   50.56   40.24    0.92 o    1
  -1   6   5  132.87  127.58    6.36 o   -2
   1   5   5  132.87  127.58    6.36 o    1
  -1   5   5  126.12  111.66    4.12 o   -2
   1   5   5  126.12  111.66    4.12 o    1
  -2   6   5  548.35  537.00    7.99 o   -2
   2   5   5  548.35  537.00    7.99 o    1
  -3   7   5    4.68    6.46    8.80 <   -2
   3   5   5    4.68    6.46    8.80 <    1
  -4   7   6   91.27   87.19    4.03 o   -2
   4   5   5   91.27   87.19    4.03 o    1
  -5   8   6   17.22   29.83    4.13 o   -2
   5   5   5   17.22   29.83    4.13 o    1
  -6   8   6   26.80   25.48    5.19 o   -2
   6   5   5   26.80   25.48    5.19 o    1
  -7   9   6   81.25   83.93    5.97 o   -2
   7   5   5   81.25   83.93    5.97 o    1
   8   2   4   24.87   79.02    8.79 o   -2
  -8   6   5   24.87   79.02    8.79 o    1
   7   2   4  172.09  175.37    6.87 o   -2
  -7   6   5  172.09  175.37    6.87 o    1
   6   3   4  130.66  118.18    4.39 o   -2
  -6   6   5  130.66  118.18    4.39 o    1
   5   3   4    0.88    6.59    4.15 <   -2
  -5   6   5    0.88    6.59    4.15 <    1
   2   5   5  436.43  443.19    6.50 o   -2
  -2   6   5  436.43  443.19    6.50 o    1
   1   5   5   74.65   68.49    3.65 o   -2
  -1   6   5   74.65   68.49    3.65 o    1
   0   6   5  277.28  285.65    3.53 o   -2
   0   6   5  277.28  285.65    3.53 o    1
  -1   7   5    5.54    6.51    5.93 <   -2
   1   6   5    5.54    6.51    5.93 <    1
  -2   7   5   28.97   27.11    3.02 o   -2
   2   6   5   28.97   27.11    3.02 o    1
  -3   8   5  260.42  253.00   13.77 o   -2
   3   6   5  260.42  253.00   13.77 o    1
  -3   8   6  188.54  193.62    7.21 o   -2
   3   6   5  188.54  193.62    7.21 o    1
  -4   8   6   29.82   36.53    6.09 o   -2
   4   6   5   29.82   36.53    6.09 o    1
  -5   9   6  222.71  233.79    6.27 o   -2
   5   6   5  222.71  233.79    6.27 o    1
  -6   9   6    0.75    3.34    6.19 <   -2
   6   6   5    0.75    3.34    6.19 <    1
  -7  10   6   16.94   85.48    8.11 o   -2
   7   6   5   16.94   85.48    8.11 o    1
   9   2   4   31.01  104.68    9.81 o   -2
  -9   7   5   31.01  104.68    9.81 o    1
   8   3   4   66.47   34.91   10.31 o   -2
  -8   7   5   66.47   34.91   10.31 o    1
   7   3   4   79.37   61.81    8.04 o   -2
  -7   7   5   79.37   61.81    8.04 o    1
   6   4   4   24.80   19.87    4.52 o   -2
  -6   7   5   24.80   19.87    4.52 o    1
   5   4   4  138.97  136.70    4.89 o   -2
  -5   7   5  138.97  136.70    4.89 o    1
   4   5   4  163.52  155.53   10.39 o   -2
  -4   7   5  163.52  155.53   10.39 o    1
   3   5   4  188.78  199.30    9.09 o   -2
  -3   7   5  188.78  199.30    9.09 o    1
   3   5   5    9.93   -3.40    7.94 <   -2
  -3   7   5    9.93   -3.40    7.94 <    1
   2   6   5   37.14   33.13    3.19 o   -2
  -2   7   5   37.14   33.13    3.19 o    1
   1   6   5   24.19   22.21    3.74 o   -2
  -1   7   5   24.19   22.21    3.74 o    1
   0   7   5   11.66   14.11    1.57 o   -2
   0   7   5   11.66   14.11    1.57 o    1
  -1   8   5  522.66  541.82   13.81 o   -2
   1   7   5  522.66  541.82   13.81 o    1
  -2   8   5   87.00   79.90    4.12 o   -2
   2   7   5   87.00   79.90    4.12 o    1
  -3   9   6  167.70  169.63    7.10 o   -2
   3   7   5  167.70  169.63    7.10 o    1
  -3   9   5  157.40  135.92   12.44 o   -2
   3   7   5  157.40  135.92   12.44 o    1
  -4   9   6   27.87   29.81    6.57 o   -2
   4   7   5   27.87   29.81    6.57 o    1
  -5  10   6   25.15   33.55    6.25 o   -2
   5   7   5   25.15   33.55    6.25 o    1
  -6  10   6  144.16  163.79    5.71 o   -2
   6   7   5  144.16  163.79    5.71 o    1
   8   4   4   51.46   30.53   10.36 <   -2
  -8   8   5   51.46   30.53   10.36 <    1
   7   4   4   74.83   69.80    6.30 o   -2
  -7   8   5   74.83   69.80    6.30 o    1
   6   5   4   77.27   68.56    4.51 o   -2
  -6   8   5   77.27   68.56    4.51 o    1
   5   5   4   56.53   45.80    5.35 o   -2
  -5   8   5   56.53   45.80    5.35 o    1
   4   6   4    7.80    6.06    8.46 <   -2
  -4   8   5    7.80    6.06    8.46 <    1
   2   7   5   72.62   74.74    3.74 o   -2
  -2   8   5   72.62   74.74    3.74 o    1
   1   7   5  640.65  673.05   13.08 o   -2
  -1   8   5  640.65  673.05   13.08 o    1
   0   8   5   33.27   40.97    1.96 o   -2
   0   8   5   33.27   40.97    1.96 o    1
  -1   9   5   74.25   66.49    7.25 o   -2
   1   8   5   74.25   66.49    7.25 o    1
  -2   9   5  161.95  153.03    5.75 o   -2
   2   8   5  161.95  153.03    5.75 o    1
  -3  10   6    6.11   25.10    5.11 o   -2
   3   8   5    6.11   25.10    5.11 o    1
  -4  10   6  381.69  387.45   13.74 o   -2
   4   8   5  381.69  387.45   13.74 o    1
  -5  11   6   16.83   29.25    6.65 o   -2
   5   8   5   16.83   29.25    6.65 o    1
   7   5   4   74.59   63.56    6.78 o   -2
  -7   9   5   74.59   63.56    6.78 o    1
   6   6   4   21.41   18.82    4.23 o   -2
  -6   9   5   21.41   18.82    4.23 o    1
   5   6   4  277.92  267.89    8.56 o   -2
  -5   9   5  277.92  267.89    8.56 o    1
   4   7   4   40.39  105.38   10.64 o   -2
  -4   9   4   40.39  105.38   10.64 o    1
   4   7   4   68.13   68.06   10.12 o   -2
  -4   9   5   68.13   68.06   10.12 o    1
   2   8   5  139.61  142.15    4.50 o   -2
  -2   9   5  139.61  142.15    4.50 o    1
   1   8   5   18.31   22.59    4.11 o   -2
  -1   9   5   18.31   22.59    4.11 o    1
   0   9   5  565.86  609.46    8.68 o   -2
   0   9   5  565.86  609.46    8.68 o    1
  -1  10   5  104.09   95.57    8.55 o   -2
   1   9   5  104.09   95.57    8.55 o    1
  -2  10   5  309.55  307.96   11.40 o   -2
   2   9   5  309.55  307.96   11.40 o    1
   7   6   4   28.40   16.64    6.56 <   -2
  -7  10   5   28.40   16.64    6.56 <    1
   6   7   4   22.14   13.63    4.53 o   -2
  -6  10   5   22.14   13.63    4.53 o    1
   5   7   4    1.07    7.37    7.38 <   -2
  -5  10   5    1.07    7.37    7.38 <    1
   4   8   4   79.35   74.89   11.05 o   -2
  -4  10   5   79.35   74.89   11.05 o    1
   2   9   5  315.82  321.88    9.57 o   -2
  -2  10   5  315.82  321.88    9.57 o    1
   1   9   5  130.11  126.44   12.31 o   -2
  -1  10   5  130.11  126.44   12.31 o    1
   0  10   5  115.30  115.53    3.94 o   -2
   0  10   5  115.30  115.53    3.94 o    1
  -1  11   5   30.13    3.59   11.99 <   -2
   1  10   5   30.13    3.59   11.99 <    1
   6   8   4  138.84  121.77    7.58 o   -2
  -6  11   5  138.84  121.77    7.58 o    1
   5   8   4  114.23  108.81    7.12 o   -2
  -5  11   5  114.23  108.81    7.12 o    1
   4   9   4  208.36  198.88   14.42 o   -2
  -4  11   5  208.36  198.88   14.42 o    1
   2  10   5    4.11   -8.49    9.72 <   -2
  -2  11   5    4.11   -8.49    9.72 <    1
   1  10   5   54.05   37.12   12.09 o   -2
  -1  11   5   54.05   37.12   12.09 o    1
   0  11   5  203.10  208.60    5.34 o   -2
   0  11   5  203.10  208.60    5.34 o    1
  -1  12   5  319.39  300.94   17.92 o   -2
   1  11   5  319.39  300.94   17.92 o    1
  -2  12   5   56.49   34.82   12.79 <   -2
   2  11   5   56.49   34.82   12.79 <    1
   5   9   4   25.99   42.14    8.68 o   -2
  -5  12   5   25.99   42.14    8.68 o    1
   4  10   4  121.55  105.75   13.57 o   -2
  -4  12   5  121.55  105.75   13.57 o    1
   2  11   5  114.02  107.03    7.64 o   -2
  -2  12   5  114.02  107.03    7.64 o    1
   1  11   5  191.58  172.00   15.35 o   -2
  -1  12   5  191.58  172.00   15.35 o    1
   0  12   5    0.86    1.25    3.93 <   -2
   0  12   5    0.86    1.25    3.93 <    1
   0 -13   6    0.51    2.89    4.10 <   -2
   0 -13   6    0.51    2.89    4.10 <    1
  -1 -12   6   45.53   39.59   12.74 o   -2
   1 -13   6   45.53   39.59   12.74 o    1
  -2 -12   6    0.56    6.77    8.57 <   -2
   2 -13   6    0.56    6.77    8.57 <    1
  -3 -11   6  146.60  141.36    8.34 o   -2
   3 -13   6  146.60  141.36    8.34 o    1
   0 -12   6   68.31   64.36    4.48 o   -2
   0 -12   6   68.31   64.36    4.48 o    1
  -2 -11   6   34.54   26.24    5.77 o   -2
   2 -12   6   34.54   26.24    5.77 o    1
  -3 -10   6    1.77    4.78   10.91 <   -2
   3 -12   6    1.77    4.78   10.91 <    1
  -4 -10   7    6.39    3.27   10.99 <   -2
   4 -12   6    6.39    3.27   10.99 <    1
  -5  -9   7   48.55   59.13    8.87 o   -2
   5 -12   6   48.55   59.13    8.87 o    1
   3 -13   5   83.96   72.82   14.09 o   -2
  -3 -11   6   83.96   72.82   14.09 o    1
   1 -11   6   19.18   -0.20   10.78 <   -2
  -1 -11   6   19.18   -0.20   10.78 <    1
   0 -11   6    0.02   -2.91    2.67 <   -2
   0 -11   6    0.02   -2.91    2.67 <    1
  -2 -10   6    8.51   10.55    7.08 <   -2
   2 -11   6    8.51   10.55    7.08 <    1
  -3  -9   6   38.52   39.54   11.10 o   -2
   3 -11   6   38.52   39.54   11.10 o    1
  -4  -9   7    6.29   13.31    8.14 <   -2
   4 -11   6    6.29   13.31    8.14 <    1
  -5  -8   7   11.23   11.25    7.97 <   -2
   5 -11   6   11.23   11.25    7.97 <    1
  -6  -8   7    1.80    0.17    6.71 <   -2
   6 -11   6    1.80    0.17    6.71 <    1
   4 -12   5   32.90   37.47    7.04 o   -2
  -4 -10   6   32.90   37.47    7.04 o    1
   3 -12   5    0.76   -1.15    3.11 <   -2
  -3 -10   6    0.76   -1.15    3.11 <    1
   0 -10   6   11.69    8.48    2.80 o   -2
   0 -10   6   11.69    8.48    2.80 o    1
  -2  -9   6    9.37    6.16    6.23 <   -2
   2 -10   6    9.37    6.16    6.23 <    1
  -3  -8   6   24.56    8.43    7.20 <   -2
   3 -10   6   24.56    8.43    7.20 <    1
  -4  -8   7   25.31   37.46    7.60 o   -2
   4 -10   6   25.31   37.46    7.60 o    1
  -5  -7   7   10.15    1.87   10.99 <   -2
   5 -10   6   10.15    1.87   10.99 <    1
  -6  -7   7   15.33    7.86    6.78 <   -2
   6 -10   6   15.33    7.86    6.78 <    1
  -7  -6   7    2.45    8.84   11.40 <   -2
   7 -10   6    2.45    8.84   11.40 <    1
   5 -12   5    2.24   14.58    5.52 <   -2
  -5  -9   6    2.24   14.58    5.52 <    1
   4 -11   5   14.34   13.40    5.37 <   -2
  -4  -9   6   14.34   13.40    5.37 <    1
   3 -11   5   37.21    5.33    6.64 <   -2
  -3  -9   6   37.21    5.33    6.64 <    1
   2 -10   6    2.23    9.02    6.31 <   -2
  -2  -9   6    2.23    9.02    6.31 <    1
   1 -10   6   66.22   60.58    8.43 o   -2
  -1  -9   6   66.22   60.58    8.43 o    1
   0  -9   6   45.28   44.02    2.25 o   -2
   0  -9   6   45.28   44.02    2.25 o    1
  -1  -8   6   23.72   18.78    7.12 <   -2
   1  -9   6   23.72   18.78    7.12 <    1
  -2  -8   6   36.68   23.92    4.34 o   -2
   2  -9   6   36.68   23.92    4.34 o    1
  -4  -7   7  150.07  145.76    8.22 o   -2
   4  -9   6  150.07  145.76    8.22 o    1
  -5  -6   7  103.16   93.05    8.18 o   -2
   5  -9   6  103.16   93.05    8.18 o    1
  -6  -6   7   49.77   49.20    6.90 o   -2
   6  -9   6   49.77   49.20    6.90 o    1
  -7  -5   7    7.51   16.81   11.52 <   -2
   7  -9   6    7.51   16.81   11.52 <    1
   6 -11   5    0.54   12.95    6.93 <   -2
  -6  -8   6    0.54   12.95    6.93 <    1
   5 -11   5   39.40   52.62    4.07 o   -2
  -5  -8   6   39.40   52.62    4.07 o    1
   4 -10   5   46.08   50.66    5.32 o   -2
  -4  -8   6   46.08   50.66    5.32 o    1
   3 -10   5   72.87   68.99   10.04 o   -2
  -3  -8   6   72.87   68.99   10.04 o    1
   2  -9   6   11.00   17.98    6.53 <   -2
  -2  -8   6   11.00   17.98    6.53 <    1
   1  -9   6   12.39   11.14    4.87 <   -2
  -1  -8   6   12.39   11.14    4.87 <    1
   0  -8   6  109.78  102.50    2.59 o   -2
   0  -8   6  109.78  102.50    2.59 o    1
  -1  -7   6   88.29   78.20    7.93 o   -2
   1  -8   6   88.29   78.20    7.93 o    1
  -2  -7   6  196.80  188.65    5.63 o   -2
   2  -8   6  196.80  188.65    5.63 o    1
  -3  -6   6   87.58   89.89    6.12 o   -2
   3  -8   6   87.58   89.89    6.12 o    1
  -3  -6   7   85.96   98.55   10.09 o   -2
   3  -8   6   85.96   98.55   10.09 o    1
  -4  -6   7   69.68   67.97    6.87 o   -2
   4  -8   6   69.68   67.97    6.87 o    1
  -5  -5   7   39.13   30.94   10.32 <   -2
   5  -8   6   39.13   30.94   10.32 <    1
  -6  -5   7   65.63   66.64    7.55 o   -2
   6  -8   6   65.63   66.64    7.55 o    1
  -7  -4   7  172.47  165.76    8.88 o   -2
   7  -8   6  172.47  165.76    8.88 o    1
  -8  -4   7   99.16  104.19   12.88 o   -2
   8  -8   6   99.16  104.19   12.88 o    1
   6 -10   5   35.09   44.81    3.55 o   -2
  -6  -7   6   35.09   44.81    3.55 o    1
   5 -10   5   30.87   22.96    3.26 o   -2
  -5  -7   6   30.87   22.96    3.26 o    1
   4  -9   5   35.60   40.22    4.96 o   -2
  -4  -7   6   35.60   40.22    4.96 o    1
   3  -9   6    1.84   -6.94    7.02 <   -2
  -3  -7   6    1.84   -6.94    7.02 <    1
   2  -8   6  293.48  302.59    5.78 o   -2
  -2  -7   6  293.48  302.59    5.78 o    1
   1  -8   6  149.19  154.16    6.24 o   -2
  -1  -7   6  149.19  154.16    6.24 o    1
   0  -7   6  475.36  470.55    5.50 o   -2
   0  -7   6  475.36  470.55    5.50 o    1
  -2  -6   6   53.34   50.32    3.96 o   -2
   2  -7   6   53.34   50.32    3.96 o    1
  -3  -5   6  644.31  663.47   15.27 o   -2
   3  -7   6  644.31  663.47   15.27 o    1
  -4  -5   7  221.25  249.70    8.94 o   -2
   4  -7   6  221.25  249.70    8.94 o    1
  -5  -4   7  979.62 1005.25   20.98 o   -2
   5  -7   6  979.62 1005.25   20.98 o    1
  -6  -4   7  381.37  397.24    9.45 o   -2
   6  -7   6  381.37  397.24    9.45 o    1
  -7  -3   7  249.88  231.62    9.25 o   -2
   7  -7   6  249.88  231.62    9.25 o    1
  -8  -3   7   67.74   86.66   11.87 o   -2
   8  -7   6   67.74   86.66   11.87 o    1
   7 -10   5    4.23   12.78    5.77 <   -2
  -7  -6   6    4.23   12.78    5.77 <    1
   6  -9   5  139.69  142.10    4.04 o   -2
  -6  -6   6  139.69  142.10    4.04 o    1
   5  -9   5   32.62   20.42    4.47 o   -2
  -5  -6   6   32.62   20.42    4.47 o    1
   4  -8   5  384.49  366.02    7.07 o   -2
  -4  -6   6  384.49  366.02    7.07 o    1
   3  -8   6   65.19   65.75    8.21 o   -2
  -3  -6   6   65.19   65.75    8.21 o    1
   3  -8   5   65.16   60.01    9.17 o   -2
  -3  -6   6   65.16   60.01    9.17 o    1
   2  -7   6   82.32   81.42    3.65 o   -2
  -2  -6   6   82.32   81.42    3.65 o    1
   1  -7   6  563.77  554.74   12.41 o   -2
  -1  -6   6  563.77  554.74   12.41 o    1
   0  -6   6   52.30   47.16    1.47 o   -2
   0  -6   6   52.30   47.16    1.47 o    1
  -2  -5   6  998.34  961.87   15.26 o   -2
   2  -6   6  998.34  961.87   15.26 o    1
  -3  -4   6 1395.86 1442.44   37.12 o   -2
   3  -6   6 1395.86 1442.44   37.12 o    1
  -4  -4   7  215.01  221.85   12.73 o   -2
   4  -6   6  215.01  221.85   12.73 o    1
  -5  -3   7   86.03   64.62    5.98 o   -2
   5  -6   6   86.03   64.62    5.98 o    1
  -6  -3   7   41.32   55.82    5.16 o   -2
   6  -6   6   41.32   55.82    5.16 o    1
  -7  -2   7  125.48  120.75    5.89 o   -2
   7  -6   6  125.48  120.75    5.89 o    1
  -8  -2   7   94.83  100.08    9.35 o   -2
   8  -6   6   94.83  100.08    9.35 o    1
   8  -9   5   78.70   68.22    9.22 o   -2
  -8  -5   6   78.70   68.22    9.22 o    1
   7  -9   5   55.82   57.04    4.72 o   -2
  -7  -5   6   55.82   57.04    4.72 o    1
   6  -8   5   85.99   94.64    3.44 o   -2
  -6  -5   6   85.99   94.64    3.44 o    1
   5  -8   5  105.81  100.44    3.30 o   -2
  -5  -5   6  105.81  100.44    3.30 o    1
   4  -7   5   23.91   31.32    4.40 o   -2
  -4  -5   6   23.91   31.32    4.40 o    1
   3  -7   6 1160.34 1153.71   33.29 o   -2
  -3  -5   6 1160.34 1153.71   33.29 o    1
   2  -6   6  701.78  686.67    8.39 o   -2
  -2  -5   6  701.78  686.67    8.39 o    1
   1  -6   6 1939.83 1986.33   38.30 o   -2
  -1  -5   6 1939.83 1986.33   38.30 o    1
   0  -5   6  565.33  610.78    5.87 o   -2
   0  -5   6  565.33  610.78    5.87 o    1
  -1  -4   6  335.13  378.54   11.36 o   -2
   1  -5   6  335.13  378.54   11.36 o    1
  -2  -4   6   25.73   31.55    3.04 o   -2
   2  -5   6   25.73   31.55    3.04 o    1
  -3  -3   6  170.13  177.09   11.02 o   -2
   3  -5   6  170.13  177.09   11.02 o    1
  -4  -3   7  227.58  243.63   13.01 o   -2
   4  -5   6  227.58  243.63   13.01 o    1
  -5  -2   7  168.01  163.68    3.92 o   -2
   5  -5   6  168.01  163.68    3.92 o    1
  -6  -2   7   95.41   91.51    3.55 o   -2
   6  -5   6   95.41   91.51    3.55 o    1
  -7  -1   7   37.03   49.80    5.36 o   -2
   7  -5   6   37.03   49.80    5.36 o    1
  -8  -1   7    5.35   19.95    7.79 <   -2
   8  -5   6    5.35   19.95    7.79 <    1
   8  -8   5   10.87   46.61    7.68 o   -2
  -8  -4   6   10.87   46.61    7.68 o    1
   7  -8   5  245.84  242.87    6.33 o   -2
  -7  -4   6  245.84  242.87    6.33 o    1
   6  -7   5   48.36   52.03    3.58 o   -2
  -6  -4   6   48.36   52.03    3.58 o    1
   5  -7   5  789.37  800.39    8.72 o   -2
  -5  -4   6  789.37  800.39    8.72 o    1
   4  -6   5  227.71  216.54    6.19 o   -2
  -4  -4   6  227.71  216.54    6.19 o    1
   2  -5   6   18.14   10.92    2.39 o   -2
  -2  -4   6   18.14   10.92    2.39 o    1
   1  -5   6  410.21  423.40    9.42 o   -2
  -1  -4   6  410.21  423.40    9.42 o    1
   0  -4   6  356.18  328.06    3.47 o   -2
   0  -4   6  356.18  328.06    3.47 o    1
  -2  -3   6  839.68  816.44   11.36 o   -2
   2  -4   6  839.68  816.44   11.36 o    1
  -3  -2   6   45.53   41.55    4.41 o   -2
   3  -4   6   45.53   41.55    4.41 o    1
  -4  -2   7  110.19  111.82    3.87 o   -2
   4  -4   6  110.19  111.82    3.87 o    1
  -5  -1   7   40.38   51.91    4.32 o   -2
   5  -4   6   40.38   51.91    4.32 o    1
  -6  -1   7   28.41   23.41    2.84 o   -2
   6  -4   6   28.41   23.41    2.84 o    1
  -7   0   7  159.68  167.90    8.40 o   -2
   7  -4   6  159.68  167.90    8.40 o    1
  -8   0   7   25.47   42.59    8.40 o   -2
   8  -4   6   25.47   42.59    8.40 o    1
   8  -7   5   19.73   33.71    5.80 o   -2
  -8  -3   6   19.73   33.71    5.80 o    1
   7  -7   5  491.80  465.33    7.62 o   -2
  -7  -3   6  491.80  465.33    7.62 o    1
   6  -6   5   27.40   29.14    2.88 o   -2
  -6  -3   6   27.40   29.14    2.88 o    1
   5  -6   5  189.56  192.00    3.62 o   -2
  -5  -3   6  189.56  192.00    3.62 o    1
   4  -5   5  114.09  106.87    4.77 o   -2
  -4  -3   6  114.09  106.87    4.77 o    1
   2  -4   6  671.52  658.19    8.50 o   -2
  -2  -3   6  671.52  658.19    8.50 o    1
   1  -4   6  181.29  179.77    8.14 o   -2
  -1  -3   6  181.29  179.77    8.14 o    1
   0  -3   6  331.29  373.35    3.43 o   -2
   0  -3   6  331.29  373.35    3.43 o    1
  -1  -2   6  203.46  205.89    9.60 o   -2
   1  -3   6  203.46  205.89    9.60 o    1
  -2  -2   6   35.43   28.60    1.59 o   -2
   2  -3   6   35.43   28.60    1.59 o    1
  -3  -1   6  713.91  709.03   17.08 o   -2
   3  -3   6  713.91  709.03   17.08 o    1
  -4  -1   7  156.32  150.51    4.08 o   -2
   4  -3   6  156.32  150.51    4.08 o    1
  -5   0   7  424.29  418.22    8.36 o   -2
   5  -3   6  424.29  418.22    8.36 o    1
  -6   0   7   63.46   66.35    3.88 o   -2
   6  -3   6   63.46   66.35    3.88 o    1
  -7   1   7    8.72    9.80    6.42 <   -2
   7  -3   6    8.72    9.80    6.42 <    1
  -8   1   7   50.73   71.55    8.32 o   -2
   8  -3   6   50.73   71.55    8.32 o    1
   8  -6   5    6.73   30.44    5.71 o   -2
  -8  -2   6    6.73   30.44    5.71 o    1
   7  -6   5   55.11   65.42    4.22 o   -2
  -7  -2   6   55.11   65.42    4.22 o    1
   6  -5   5   79.05   80.86    3.59 o   -2
  -6  -2   6   79.05   80.86    3.59 o    1
   5  -5   5   71.90   71.53    3.07 o   -2
  -5  -2   6   71.90   71.53    3.07 o    1
   4  -4   5  117.76  101.51    3.51 o   -2
  -4  -2   6  117.76  101.51    3.51 o    1
   3  -4   6   25.48   17.40    5.00 o   -2
  -3  -2   6   25.48   17.40    5.00 o    1
   2  -3   6   76.95   64.37    1.83 o   -2
  -2  -2   6   76.95   64.37    1.83 o    1
   1  -3   6  510.58  491.94   15.24 o   -2
  -1  -2   6  510.58  491.94   15.24 o    1
   0  -2   6    9.31   13.30    0.91 o   -2
   0  -2   6    9.31   13.30    0.91 o    1
  -1  -2   6  879.45 1174.39   31.03 o   -2
   1  -2   6  879.45 1174.39   31.03 o    1
  -1  -1   6  978.34 1130.29   33.62 o   -2
   1  -2   6  978.34 1130.29   33.62 o    1
  -2  -1   6   98.10   99.88    1.69 o   -2
   2  -2   6   98.10   99.88    1.69 o    1
  -4   0   7   60.59   59.68    4.11 o   -2
   4  -2   6   60.59   59.68    4.11 o    1
  -5   1   7   94.15   90.24    5.42 o   -2
   5  -2   6   94.15   90.24    5.42 o    1
  -6   1   7   44.48   45.54    3.46 o   -2
   6  -2   6   44.48   45.54    3.46 o    1
  -7   2   7   47.02   49.50    4.64 o   -2
   7  -2   6   47.02   49.50    4.64 o    1
  -8   2   7   22.62   34.10    7.11 o   -2
   8  -2   6   22.62   34.10    7.11 o    1
   9  -6   5    4.31   35.34   10.11 o   -2
  -9  -1   6    4.31   35.34   10.11 o    1
   8  -5   5   31.66   46.33    5.71 o   -2
  -8  -1   6   31.66   46.33    5.71 o    1
   7  -5   5   25.84   31.36    3.89 o   -2
  -7  -1   6   25.84   31.36    3.89 o    1
   6  -4   5    0.45    0.08    4.11 <   -2
  -6  -1   6    0.45    0.08    4.11 <    1
   5  -4   5  173.92  171.02    3.66 o   -2
  -5  -1   6  173.92  171.02    3.66 o    1
   4  -3   5   16.98   16.21    2.51 o   -2
  -4  -1   6   16.98   16.21    2.51 o    1
   3  -3   6  730.09  751.96   18.85 o   -2
  -3  -1   6  730.09  751.96   18.85 o    1
   2  -2   6  138.53  131.04    1.72 o   -2
  -2  -1   6  138.53  131.04    1.72 o    1
   1  -2   6 1225.20 1324.82   26.81 o   -2
  -1  -1   6 1225.20 1324.82   26.81 o    1
   0  -1   6  100.75  106.92    1.32 o   -2
   0  -1   6  100.75  106.92    1.32 o    1
  -1   0   6  103.70  119.38    4.18 o   -2
   1  -1   6  103.70  119.38    4.18 o    1
  -2   0   6   25.88   30.32    1.21 o   -2
   2  -1   6   25.88   30.32    1.21 o    1
  -3   1   6   10.09   14.09    3.65 o   -2
   3  -1   6   10.09   14.09    3.65 o    1
  -4   1   7  182.99  168.54    2.97 o   -2
   4  -1   6  182.99  168.54    2.97 o    1
  -5   2   7  160.41  180.43    5.07 o   -2
   5  -1   6  160.41  180.43    5.07 o    1
  -6   2   7   68.65   63.56    3.54 o   -2
   6  -1   6   68.65   63.56    3.54 o    1
  -7   3   7   60.94   66.34    5.00 o   -2
   7  -1   6   60.94   66.34    5.00 o    1
  -8   3   7   55.81   66.71    7.84 o   -2
   8  -1   6   55.81   66.71    7.84 o    1
   8  -4   5   57.86   66.60    7.94 o   -2
  -8   0   6   57.86   66.60    7.94 o    1
   7  -4   5   70.90   67.61    3.70 o   -2
  -7   0   6   70.90   67.61    3.70 o    1
   6  -3   5   64.73   63.13    3.23 o   -2
  -6   0   6   64.73   63.13    3.23 o    1
   5  -3   5  259.11  265.03    4.79 o   -2
  -5   0   6  259.11  265.03    4.79 o    1
   4  -2   5  338.64  315.94    5.57 o   -2
  -4   0   6  338.64  315.94    5.57 o    1
   3  -2   6   37.05   22.15    2.73 o   -2
  -3   0   6   37.05   22.15    2.73 o    1
   2  -1   6   86.21   93.20    1.73 o   -2
  -2   0   6   86.21   93.20    1.73 o    1
   1  -1   6  371.57  369.44    8.74 o   -2
  -1   0   6  371.57  369.44    8.74 o    1
   0   0   6  301.24  321.23    2.85 o   -2
   0   0   6  301.24  321.23    2.85 o    1
  -1   1   6  250.01  275.06    5.71 o   -2
   1   0   6  250.01  275.06    5.71 o    1
  -2   1   6   75.58   81.78    1.43 o   -2
   2   0   6   75.58   81.78    1.43 o    1
  -4   2   7  368.34  344.76    6.14 o   -2
   4   0   6  368.34  344.76    6.14 o    1
  -5   3   7   90.46   90.95    4.15 o   -2
   5   0   6   90.46   90.95    4.15 o    1
  -6   3   7   16.78   21.24    3.18 o   -2
   6   0   6   16.78   21.24    3.18 o    1
  -7   4   7   57.91   66.06    5.00 o   -2
   7   0   6   57.91   66.06    5.00 o    1
  -8   4   7   72.33  139.20   10.18 o   -2
   8   0   6   72.33  139.20   10.18 o    1
   8  -3   5   43.81   55.92    7.74 o   -2
  -8   1   6   43.81   55.92    7.74 o    1
   7  -3   5    3.13    3.93    3.78 <   -2
  -7   1   6    3.13    3.93    3.78 <    1
   6  -2   5   49.68   53.51    2.74 o   -2
  -6   1   6   49.68   53.51    2.74 o    1
   5  -2   5  257.17  242.99    4.58 o   -2
  -5   1   6  257.17  242.99    4.58 o    1
   4  -1   5   37.26   34.44    5.50 o   -2
  -4   1   6   37.26   34.44    5.50 o    1
   3  -1   6   48.12   55.53    3.11 o   -2
  -3   1   6   48.12   55.53    3.11 o    1
   2   0   6  122.98  129.74    2.36 o   -2
  -2   1   6  122.98  129.74    2.36 o    1
   1   0   6  897.85  957.10   29.47 o   -2
  -1   1   6  897.85  957.10   29.47 o    1
   0   1   6  552.00  615.02    5.52 o   -2
   0   1   6  552.00  615.02    5.52 o    1
  -1   2   6  309.56  317.52   12.62 o   -2
   1   1   6  309.56  317.52   12.62 o    1
  -2   2   6   32.84   24.57    1.18 o   -2
   2   1   6   32.84   24.57    1.18 o    1
  -3   3   6    7.31    3.10    6.36 <   -2
   3   1   6    7.31    3.10    6.36 <    1
  -4   3   7  451.99  436.89    7.28 o   -2
   4   1   6  451.99  436.89    7.28 o    1
  -5   4   7  206.17  185.36    4.14 o   -2
   5   1   6  206.17  185.36    4.14 o    1
  -6   4   7  379.35  375.53    5.53 o   -2
   6   1   6  379.35  375.53    5.53 o    1
  -7   5   7  365.43  346.86    5.90 o   -2
   7   1   6  365.43  346.86    5.90 o    1
  -8   5   7   44.07   99.69    7.63 o   -2
   8   1   6   44.07   99.69    7.63 o    1
   8  -2   5    6.81    1.57    7.31 <   -2
  -8   2   6    6.81    1.57    7.31 <    1
   7  -2   5    2.79    1.64    3.22 <   -2
  -7   2   6    2.79    1.64    3.22 <    1
   6  -1   5   33.43   37.42    2.61 o   -2
  -6   2   6   33.43   37.42    2.61 o    1
   5  -1   5  304.66  300.91    4.67 o   -2
  -5   2   6  304.66  300.91    4.67 o    1
   4   0   5   55.51   43.18    5.56 o   -2
  -4   2   6   55.51   43.18    5.56 o    1
   3   0   5  485.45  479.76   13.96 o   -2
  -3   2   6  485.45  479.76   13.96 o    1
   3   0   6  336.71  323.13   12.80 o   -2
  -3   2   6  336.71  323.13   12.80 o    1
   2   1   6   31.18   27.31    1.21 o   -2
  -2   2   6   31.18   27.31    1.21 o    1
   1   1   6  152.11  138.51    8.32 o   -2
  -1   2   6  152.11  138.51    8.32 o    1
   0   2   6  787.43  909.87   10.77 o   -2
   0   2   6  787.43  909.87   10.77 o    1
  -1   3   6  147.40  173.13    9.54 o   -2
   1   2   6  147.40  173.13    9.54 o    1
  -2   3   6 1136.72 1125.52   14.78 o   -2
   2   2   6 1136.72 1125.52   14.78 o    1
  -3   4   6  638.68  674.90   11.36 o   -2
   3   2   6  638.68  674.90   11.36 o    1
  -4   4   7  536.32  541.47   10.57 o   -2
   4   2   6  536.32  541.47   10.57 o    1
  -5   5   7  103.24  108.46    3.99 o   -2
   5   2   6  103.24  108.46    3.99 o    1
  -6   5   7   30.00   34.41    2.81 o   -2
   6   2   6   30.00   34.41    2.81 o    1
  -7   6   7    7.49   29.89    4.89 o   -2
   7   2   6    7.49   29.89    4.89 o    1
  -8   6   7   25.34   94.42    8.95 o   -2
   8   2   6   25.34   94.42    8.95 o    1
   7  -1   5  157.24  160.80    5.84 o   -2
  -7   3   6  157.24  160.80    5.84 o    1
   6   0   5  122.96  123.83    3.88 o   -2
  -6   3   6  122.96  123.83    3.88 o    1
   5   0   5  251.04  240.41    5.97 o   -2
  -5   3   6  251.04  240.41    5.97 o    1
   3   1   6   37.00   32.43    7.42 o   -2
  -3   3   6   37.00   32.43    7.42 o    1
   2   2   6  690.55  746.22    9.19 o   -2
  -2   3   6  690.55  746.22    9.19 o    1
   1   2   6  405.14  461.43    7.73 o   -2
  -1   3   6  405.14  461.43    7.73 o    1
   0   3   6 1891.19 1884.61   20.61 o   -2
   0   3   6 1891.19 1884.61   20.61 o    1
  -1   4   6  525.58  532.82   12.12 o   -2
   1   3   6  525.58  532.82   12.12 o    1
  -2   4   6  487.60  491.92    7.42 o   -2
   2   3   6  487.60  491.92    7.42 o    1
  -3   5   6   35.39   34.81    4.40 o   -2
   3   3   6   35.39   34.81    4.40 o    1
  -4   5   7   34.97   27.38    2.92 o   -2
   4   3   6   34.97   27.38    2.92 o    1
  -5   6   7  315.90  319.21    8.59 o   -2
   5   3   6  315.90  319.21    8.59 o    1
  -6   6   7   78.97   82.20    3.85 o   -2
   6   3   6   78.97   82.20    3.85 o    1
  -7   7   7  248.05  237.90    7.30 o   -2
   7   3   6  248.05  237.90    7.30 o    1
  -8   7   7    4.99   83.09    8.59 o   -2
   8   3   6    4.99   83.09    8.59 o    1
   7   0   5   20.34   37.82    6.25 o   -2
  -7   4   6   20.34   37.82    6.25 o    1
   6   1   5  213.75  214.63    6.43 o   -2
  -6   4   6  213.75  214.63    6.43 o    1
   5   1   5   31.32   33.40    4.26 o   -2
  -5   4   6   31.32   33.40    4.26 o    1
   2   3   6 1140.66 1182.18   16.92 o   -2
  -2   4   6 1140.66 1182.18   16.92 o    1
   1   3   6  106.14  109.04    4.40 o   -2
  -1   4   6  106.14  109.04    4.40 o    1
   1   4   6  142.05  133.96    4.81 o   -2
  -1   4   6  142.05  133.96    4.81 o    1
   0   4   6  122.94  114.89    2.14 o   -2
   0   4   6  122.94  114.89    2.14 o    1
  -1   5   6  835.03  856.12   14.55 o   -2
   1   4   6  835.03  856.12   14.55 o    1
  -2   5   6  220.51  222.02    5.26 o   -2
   2   4   6  220.51  222.02    5.26 o    1
  -3   6   6 1288.43 1196.31   23.06 o   -2
   3   4   6 1288.43 1196.31   23.06 o    1
  -4   6   7   75.44   72.74    3.39 o   -2
   4   4   6   75.44   72.74    3.39 o    1
  -5   7   7  240.43  255.86    7.70 o   -2
   5   4   6  240.43  255.86    7.70 o    1
  -6   7   7    7.50   11.25    4.78 <   -2
   6   4   6    7.50   11.25    4.78 <    1
  -7   8   7   53.93   64.67    6.64 o   -2
   7   4   6   53.93   64.67    6.64 o    1
   7   1   5   53.76   64.90    6.57 o   -2
  -7   5   6   53.76   64.90    6.57 o    1
   6   2   5  407.14  422.98   13.99 o   -2
  -6   5   6  407.14  422.98   13.99 o    1
   5   2   5   20.96   24.41    4.11 o   -2
  -5   5   6   20.96   24.41    4.11 o    1
   4   3   5  156.78  173.30    8.01 o   -2
  -4   5   6  156.78  173.30    8.01 o    1
   2   4   6   69.77   69.32    2.13 o   -2
  -2   5   6   69.77   69.32    2.13 o    1
   1   4   6 1020.48  998.77   20.76 o   -2
  -1   5   6 1020.48  998.77   20.76 o    1
   0   5   6   41.99   41.33    0.91 o   -2
   0   5   6   41.99   41.33    0.91 o    1
  -1   6   6  797.06  791.61   17.57 o   -2
   1   5   6  797.06  791.61   17.57 o    1
  -2   6   6   15.65   24.51    5.28 o   -2
   2   5   6   15.65   24.51    5.28 o    1
  -3   7   6   42.89   44.91    9.75 o   -2
   3   5   6   42.89   44.91    9.75 o    1
  -4   7   7  101.24  101.40    3.79 o   -2
   4   5   6  101.24  101.40    3.79 o    1
  -5   8   7   39.37   51.06    5.80 o   -2
   5   5   6   39.37   51.06    5.80 o    1
  -6   8   7  158.45  166.66    5.26 o   -2
   6   5   6  158.45  166.66    5.26 o    1
  -7   9   7   43.31   61.36    5.61 o   -2
   7   5   6   43.31   61.36    5.61 o    1
   8   2   5  163.93  155.09   12.26 o   -2
  -8   6   6  163.93  155.09   12.26 o    1
   6   3   5   54.14   45.30    4.71 o   -2
  -6   6   6   54.14   45.30    4.71 o    1
   5   3   5  217.65  198.07    5.37 o   -2
  -5   6   6  217.65  198.07    5.37 o    1
   2   5   6   10.14    8.26    2.51 o   -2
  -2   6   6   10.14    8.26    2.51 o    1
   1   5   6  285.58  273.67   13.25 o   -2
  -1   6   6  285.58  273.67   13.25 o    1
   0   6   6   49.88   64.97    1.51 o   -2
   0   6   6   49.88   64.97    1.51 o    1
  -1   7   6   11.01   15.46    5.96 <   -2
   1   6   6   11.01   15.46    5.96 <    1
  -2   7   6  664.73  622.24   12.72 o   -2
   2   6   6  664.73  622.24   12.72 o    1
  -3   8   6   14.12   22.56   10.23 <   -2
   3   6   6   14.12   22.56   10.23 <    1
  -4   8   7  175.50  173.25    6.24 o   -2
   4   6   6  175.50  173.25    6.24 o    1
  -5   9   7   15.04   28.81    5.90 o   -2
   5   6   6   15.04   28.81    5.90 o    1
  -6   9   7   12.97    7.19   11.10 <   -2
   6   6   6   12.97    7.19   11.10 <    1
   8   3   5   17.44   -5.71    9.50 <   -2
  -8   7   6   17.44   -5.71    9.50 <    1
   7   3   5  306.35  271.28   12.56 o   -2
  -7   7   6  306.35  271.28   12.56 o    1
   6   4   5   18.74    9.41    4.49 <   -2
  -6   7   6   18.74    9.41    4.49 <    1
   5   4   5  166.70  167.64    6.45 o   -2
  -5   7   6  166.70  167.64    6.45 o    1
   4   5   5  101.30   97.07    9.54 o   -2
  -4   7   6  101.30   97.07    9.54 o    1
   3   5   6   15.54   18.64    3.18 o   -2
  -3   7   6   15.54   18.64    3.18 o    1
   2   6   6  822.13  863.95   13.29 o   -2
  -2   7   6  822.13  863.95   13.29 o    1
   1   6   6   50.95   61.70    6.67 o   -2
  -1   7   6   50.95   61.70    6.67 o    1
   0   7   6  638.03  675.50    7.86 o   -2
   0   7   6  638.03  675.50    7.86 o    1
  -1   8   6   30.98   29.16    6.63 o   -2
   1   7   6   30.98   29.16    6.63 o    1
  -2   8   6   18.53    6.20    8.25 <   -2
   2   7   6   18.53    6.20    8.25 <    1
  -3   9   6  128.33  114.24   11.84 o   -2
   3   7   6  128.33  114.24   11.84 o    1
  -5  10   7  249.35  253.52    9.07 o   -2
   5   7   6  249.35  253.52    9.07 o    1
  -6  10   7   48.65   69.39    6.33 o   -2
   6   7   6   48.65   69.39    6.33 o    1
   7   4   5    6.49   18.55    5.67 o   -2
  -7   8   6    6.49   18.55    5.67 o    1
   6   5   5  122.27  111.86    4.92 o   -2
  -6   8   6  122.27  111.86    4.92 o    1
   5   5   5   10.06    8.16    4.86 <   -2
  -5   8   6   10.06    8.16    4.86 <    1
   4   6   5  151.87  155.20   11.29 o   -2
  -4   8   6  151.87  155.20   11.29 o    1
   3   6   6   17.66   21.31    5.47 o   -2
  -3   8   6   17.66   21.31    5.47 o    1
   2   7   6   26.42   18.83    3.29 o   -2
  -2   8   6   26.42   18.83    3.29 o    1
   1   7   6   82.78   76.96    7.38 o   -2
  -1   8   6   82.78   76.96    7.38 o    1
   0   8   6   92.65   99.05    2.41 o   -2
   0   8   6   92.65   99.05    2.41 o    1
  -1   9   6  353.81  351.12   11.32 o   -2
   1   8   6  353.81  351.12   11.32 o    1
  -2   9   6   14.33    7.76    9.06 <   -2
   2   8   6   14.33    7.76    9.06 <    1
  -5  11   7   60.12   65.05    7.18 o   -2
   5   8   6   60.12   65.05    7.18 o    1
   7   5   5   17.04   18.22    6.19 <   -2
  -7   9   6   17.04   18.22    6.19 <    1
   6   6   5    3.11    7.79    7.92 <   -2
  -6   9   6    3.11    7.79    7.92 <    1
   5   6   5   58.54   46.59    5.41 o   -2
  -5   9   6   58.54   46.59    5.41 o    1
   4   7   5   34.53   33.39    5.85 o   -2
  -4   9   6   34.53   33.39    5.85 o    1
   3   7   6  126.80  120.62   11.92 o   -2
  -3   9   6  126.80  120.62   11.92 o    1
   2   8   6    5.03    4.63    3.36 <   -2
  -2   9   6    5.03    4.63    3.36 <    1
   1   8   6  226.21  224.40    6.34 o   -2
  -1   9   6  226.21  224.40    6.34 o    1
   0   9   6   47.40   57.97    3.01 o   -2
   0   9   6   47.40   57.97    3.01 o    1
  -1  10   6   19.89    1.36    7.86 <   -2
   1   9   6   19.89    1.36    7.86 <    1
  -2  10   6   11.57   -9.72    9.72 <   -2
   2   9   6   11.57   -9.72    9.72 <    1
   7   6   5   18.75   22.66    9.83 <   -2
  -7  10   6   18.75   22.66    9.83 <    1
   6   7   5   64.91   46.90    6.30 o   -2
  -6  10   6   64.91   46.90    6.30 o    1
   5   7   5  102.60   85.71    6.44 o   -2
  -5  10   6  102.60   85.71    6.44 o    1
   4   8   5   77.22   80.99   11.51 o   -2
  -4  10   6   77.22   80.99   11.51 o    1
   2   9   6   24.64    9.14    5.27 <   -2
  -2  10   6   24.64    9.14    5.27 <    1
   1   9   6   75.36   73.85    8.65 o   -2
  -1  10   6   75.36   73.85    8.65 o    1
   0  10   6    6.25    3.11    2.84 <   -2
   0  10   6    6.25    3.11    2.84 <    1
  -2  11   6   61.22   25.95   11.71 <   -2
   2  10   6   61.22   25.95   11.71 <    1
   5   8   5   59.12   30.51    9.69 o   -2
  -5  11   6   59.12   30.51    9.69 o    1
   4   9   5    9.13    3.63   11.67 <   -2
  -4  11   6    9.13    3.63   11.67 <    1
   3   9   6   50.05   69.79   12.55 o   -2
  -3  11   6   50.05   69.79   12.55 o    1
   2  10   6   28.43   16.01   10.25 <   -2
  -2  11   6   28.43   16.01   10.25 <    1
   1  10   6    4.61    7.74   12.36 <   -2
  -1  11   6    4.61    7.74   12.36 <    1
   0  11   6    4.60   -1.91    4.41 <   -2
   0  11   6    4.60   -1.91    4.41 <    1
  -1  12   6   49.84   12.25   10.48 <   -2
   1  11   6   49.84   12.25   10.48 <    1
   3  10   6   36.89   63.08   12.99 o   -2
  -3  12   6   36.89   63.08   12.99 o    1
   1  11   6   92.23   91.44   10.31 o   -2
  -1  12   6   92.23   91.44   10.31 o    1
   0  12   6   18.74    6.21    6.08 <   -2
   0  12   6   18.74    6.21    6.08 <    1
  -2 -12   7   45.62   60.32    8.99 o   -2
   2 -13   7   45.62   60.32    8.99 o    1
   2 -13   7   36.44   57.72    8.94 o   -2
  -2 -12   7   36.44   57.72    8.94 o    1
   0 -12   7  114.50  124.34    5.11 o   -2
   0 -12   7  114.50  124.34    5.11 o    1
  -2 -11   7  126.51  112.82    7.54 o   -2
   2 -12   7  126.51  112.82    7.54 o    1
  -3 -10   7   34.67   27.40    6.99 o   -2
   3 -12   7   34.67   27.40    6.99 o    1
  -4 -10   8   19.46   22.51   11.50 <   -2
   4 -12   7   19.46   22.51   11.50 <    1
  -5  -9   8   59.67   70.69    9.35 o   -2
   5 -12   7   59.67   70.69    9.35 o    1
   2 -12   7  142.08  127.51    9.65 o   -2
  -2 -11   7  142.08  127.51    9.65 o    1
   0 -11   7   14.23    3.33    3.09 <   -2
   0 -11   7   14.23    3.33    3.09 <    1
  -2 -10   7   39.39   36.38    6.16 o   -2
   2 -11   7   39.39   36.38    6.16 o    1
  -3  -9   7  325.46  343.82    8.48 o   -2
   3 -11   7  325.46  343.82    8.48 o    1
  -4  -9   8    3.18   11.44    8.41 <   -2
   4 -11   7    3.18   11.44    8.41 <    1
  -5  -8   8  145.26  140.27    7.80 o   -2
   5 -11   7  145.26  140.27    7.80 o    1
  -6  -8   8   15.09    7.79    9.44 <   -2
   6 -11   7   15.09    7.79    9.44 <    1
   4 -12   6   14.89   -2.41    7.34 <   -2
  -4 -10   7   14.89   -2.41    7.34 <    1
   3 -12   6   62.63   30.07    6.69 o   -2
  -3 -10   7   62.63   30.07    6.69 o    1
   2 -11   7   47.47   53.96    7.68 o   -2
  -2 -10   7   47.47   53.96    7.68 o    1
   0 -10   7    6.58   10.15    2.55 o   -2
   0 -10   7    6.58   10.15    2.55 o    1
  -2  -9   7    6.36   -0.44    6.82 <   -2
   2 -10   7    6.36   -0.44    6.82 <    1
  -3  -8   7    3.30   -7.68   10.02 <   -2
   3 -10   7    3.30   -7.68   10.02 <    1
  -4  -8   8  172.82  186.40    9.70 o   -2
   4 -10   7  172.82  186.40    9.70 o    1
  -5  -7   8   25.39   19.80   11.27 <   -2
   5 -10   7   25.39   19.80   11.27 <    1
  -6  -7   8  145.42  138.00    6.97 o   -2
   6 -10   7  145.42  138.00    6.97 o    1
   5 -12   6  187.61  213.97    6.73 o   -2
  -5  -9   7  187.61  213.97    6.73 o    1
   4 -11   6    9.39   21.52    5.62 o   -2
  -4  -9   7    9.39   21.52    5.62 o    1
   3 -11   6  257.62  293.85   15.15 o   -2
  -3  -9   7  257.62  293.85   15.15 o    1
   2 -10   7    3.20    3.41    4.65 <   -2
  -2  -9   7    3.20    3.41    4.65 <    1
   0  -9   7  236.15  232.30    3.92 o   -2
   0  -9   7  236.15  232.30    3.92 o    1
  -1  -8   7    6.95   -4.61    7.24 <   -2
   1  -9   7    6.95   -4.61    7.24 <    1
  -2  -8   7  359.70  370.80    8.35 o   -2
   2  -9   7  359.70  370.80    8.35 o    1
  -3  -7   7   22.28    6.82    6.83 <   -2
   3  -9   7   22.28    6.82    6.83 <    1
  -4  -7   8  119.64  140.94    8.80 o   -2
   4  -9   7  119.64  140.94    8.80 o    1
  -5  -6   8   28.62   25.76    7.47 o   -2
   5  -9   7   28.62   25.76    7.47 o    1
  -6  -6   8   40.10   31.44    7.16 o   -2
   6  -9   7   40.10   31.44    7.16 o    1
   6 -11   6    2.30   14.09    5.07 <   -2
  -6  -8   7    2.30   14.09    5.07 <    1
   5 -11   6   50.69   69.37    4.97 o   -2
  -5  -8   7   50.69   69.37    4.97 o    1
   4 -10   6   55.36   50.21    7.45 o   -2
  -4  -8   7   55.36   50.21    7.45 o    1
   2  -9   7  262.63  291.19   12.72 o   -2
  -2  -8   7  262.63  291.19   12.72 o    1
   1  -9   7   33.88   35.30    5.20 o   -2
  -1  -8   7   33.88   35.30    5.20 o    1
   0  -8   7  248.41  250.97    3.64 o   -2
   0  -8   7  248.41  250.97    3.64 o    1
  -1  -7   7   14.25    7.48    7.55 <   -2
   1  -8   7   14.25    7.48    7.55 <    1
  -2  -7   7   12.38    7.90    4.00 <   -2
   2  -8   7   12.38    7.90    4.00 <    1
  -3  -6   7  103.37  113.05   10.17 o   -2
   3  -8   7  103.37  113.05   10.17 o    1
  -4  -6   8  256.21  266.05    9.86 o   -2
   4  -8   7  256.21  266.05    9.86 o    1
  -5  -5   8  246.12  268.91   10.03 o   -2
   5  -8   7  246.12  268.91   10.03 o    1
  -6  -5   8  107.19   95.19    6.06 o   -2
   6  -8   7  107.19   95.19    6.06 o    1
  -7  -4   8  230.64  219.08    9.72 o   -2
   7  -8   7  230.64  219.08    9.72 o    1
   6 -10   6   46.77   60.59    4.03 o   -2
  -6  -7   7   46.77   60.59    4.03 o    1
   5 -10   6   53.80   44.03    4.78 o   -2
  -5  -7   7   53.80   44.03    4.78 o    1
   4  -9   6  146.69  160.55    8.09 o   -2
  -4  -7   7  146.69  160.55    8.09 o    1
   2  -8   7   63.01   65.24    4.28 o   -2
  -2  -7   7   63.01   65.24    4.28 o    1
   1  -8   7   10.42    2.55    4.59 <   -2
  -1  -7   7   10.42    2.55    4.59 <    1
   0  -7   7  317.79  303.86    3.81 o   -2
   0  -7   7  317.79  303.86    3.81 o    1
  -2  -6   7  387.39  390.50    6.45 o   -2
   2  -7   7  387.39  390.50    6.45 o    1
  -3  -5   7  539.77  551.56   17.63 o   -2
   3  -7   7  539.77  551.56   17.63 o    1
  -4  -5   8   19.16   17.65    6.64 <   -2
   4  -7   7   19.16   17.65    6.64 <    1
  -5  -4   8   73.69   64.81    6.97 o   -2
   5  -7   7   73.69   64.81    6.97 o    1
  -6  -4   8    8.00   15.11    6.99 <   -2
   6  -7   7    8.00   15.11    6.99 <    1
  -7  -3   8    3.69   19.86   10.47 <   -2
   7  -7   7    3.69   19.86   10.47 <    1
  -8  -3   8   11.56   35.86   11.33 o   -2
   8  -7   7   11.56   35.86   11.33 o    1
   7 -10   6    5.03   12.56    5.75 <   -2
  -7  -6   7    5.03   12.56    5.75 <    1
   6  -9   6   42.45   51.77    3.47 o   -2
  -6  -6   7   42.45   51.77    3.47 o    1
   5  -9   6   21.80   27.11    3.95 o   -2
  -5  -6   7   21.80   27.11    3.95 o    1
   4  -8   6   61.21   60.27    5.22 o   -2
  -4  -6   7   61.21   60.27    5.22 o    1
   3  -8   6   52.70   34.53    6.39 o   -2
  -3  -6   7   52.70   34.53    6.39 o    1
   2  -7   7  491.44  510.80    8.78 o   -2
  -2  -6   7  491.44  510.80    8.78 o    1
   1  -7   7  385.44  378.60    9.43 o   -2
  -1  -6   7  385.44  378.60    9.43 o    1
   0  -6   7  116.07  124.41    1.97 o   -2
   0  -6   7  116.07  124.41    1.97 o    1
  -2  -5   7   56.28   61.51    3.25 o   -2
   2  -6   7   56.28   61.51    3.25 o    1
  -3  -4   7   19.46   15.74    8.05 <   -2
   3  -6   7   19.46   15.74    8.05 <    1
  -4  -4   8   24.67   32.83   10.02 o   -2
   4  -6   7   24.67   32.83   10.02 o    1
  -5  -3   8   27.64   21.54    5.93 o   -2
   5  -6   7   27.64   21.54    5.93 o    1
  -6  -3   8   72.57   73.51    5.47 o   -2
   6  -6   7   72.57   73.51    5.47 o    1
  -7  -2   8   36.28   46.23    7.57 o   -2
   7  -6   7   36.28   46.23    7.57 o    1
  -8  -2   8   29.19   41.57    8.86 o   -2
   8  -6   7   29.19   41.57    8.86 o    1
   8  -9   6   10.88    9.87    8.34 <   -2
  -8  -5   7   10.88    9.87    8.34 <    1
   7  -9   6    2.28   15.08    4.41 o   -2
  -7  -5   7    2.28   15.08    4.41 o    1
   6  -8   6  274.56  254.46    4.74 o   -2
  -6  -5   7  274.56  254.46    4.74 o    1
   5  -8   6   13.50   21.72    2.98 o   -2
  -5  -5   7   13.50   21.72    2.98 o    1
   4  -7   6  346.15  344.34    8.28 o   -2
  -4  -5   7  346.15  344.34    8.28 o    1
   2  -6   7  128.05  121.78    4.37 o   -2
  -2  -5   7  128.05  121.78    4.37 o    1
   1  -6   7  282.56  263.34    7.05 o   -2
  -1  -5   7  282.56  263.34    7.05 o    1
   0  -5   7   36.29   30.52    1.43 o   -2
   0  -5   7   36.29   30.52    1.43 o    1
  -2  -4   7   86.51   91.00    3.21 o   -2
   2  -5   7   86.51   91.00    3.21 o    1
  -3  -3   7  185.45  188.09   11.68 o   -2
   3  -5   7  185.45  188.09   11.68 o    1
  -4  -3   8  206.53  220.98   12.96 o   -2
   4  -5   7  206.53  220.98   12.96 o    1
  -5  -2   8  166.62  178.09    5.86 o   -2
   5  -5   7  166.62  178.09    5.86 o    1
  -6  -2   8   20.41   20.84    3.09 o   -2
   6  -5   7   20.41   20.84    3.09 o    1
  -7  -1   8   81.87   94.56    7.74 o   -2
   7  -5   7   81.87   94.56    7.74 o    1
  -8  -1   8    2.02   13.65    8.15 <   -2
   8  -5   7    2.02   13.65    8.15 <    1
   8  -8   6  190.18  182.55    9.20 o   -2
  -8  -4   7  190.18  182.55    9.20 o    1
   7  -8   6   86.04   88.72    4.88 o   -2
  -7  -4   7   86.04   88.72    4.88 o    1
   6  -7   6  108.41  100.81    3.57 o   -2
  -6  -4   7  108.41  100.81    3.57 o    1
   5  -7   6  365.65  363.17    5.11 o   -2
  -5  -4   7  365.65  363.17    5.11 o    1
   4  -6   6   50.58   48.97    4.41 o   -2
  -4  -4   7   50.58   48.97    4.41 o    1
   2  -5   7   17.00   12.30    3.18 o   -2
  -2  -4   7   17.00   12.30    3.18 o    1
   1  -5   7  214.12  189.87    9.43 o   -2
  -1  -4   7  214.12  189.87    9.43 o    1
   0  -4   7  403.47  407.87    3.83 o   -2
   0  -4   7  403.47  407.87    3.83 o    1
  -1  -3   7 1092.12 1135.46   34.84 o   -2
   1  -4   7 1092.12 1135.46   34.84 o    1
  -2  -3   7    7.93    9.91    1.76 o   -2
   2  -4   7    7.93    9.91    1.76 o    1
  -3  -2   7  501.89  499.12   11.76 o   -2
   3  -4   7  501.89  499.12   11.76 o    1
  -4  -2   8   23.30   25.26    4.10 o   -2
   4  -4   7   23.30   25.26    4.10 o    1
  -5  -1   8   59.70   52.67    3.78 o   -2
   5  -4   7   59.70   52.67    3.78 o    1
  -6  -1   8  141.52  137.98    4.23 o   -2
   6  -4   7  141.52  137.98    4.23 o    1
  -7   0   8    2.46    6.08    5.05 <   -2
   7  -4   7    2.46    6.08    5.05 <    1
  -8   0   8  155.61  144.20    9.94 o   -2
   8  -4   7  155.61  144.20    9.94 o    1
   8  -7   6   13.08   16.71    5.04 o   -2
  -8  -3   7   13.08   16.71    5.04 o    1
   7  -7   6   49.04   56.31    4.46 o   -2
  -7  -3   7   49.04   56.31    4.46 o    1
   6  -6   6    8.00   15.56    2.82 o   -2
  -6  -3   7    8.00   15.56    2.82 o    1
   5  -6   6   48.85   44.71    2.47 o   -2
  -5  -3   7   48.85   44.71    2.47 o    1
   4  -5   6  135.96  125.57    5.04 o   -2
  -4  -3   7  135.96  125.57    5.04 o    1
   2  -4   7   33.52   32.62    3.01 o   -2
  -2  -3   7   33.52   32.62    3.01 o    1
   1  -4   7  703.63  678.22   13.06 o   -2
  -1  -3   7  703.63  678.22   13.06 o    1
   0  -3   7   18.75   21.37    1.05 o   -2
   0  -3   7   18.75   21.37    1.05 o    1
  -1  -2   7   30.53   30.55    6.97 o   -2
   1  -3   7   30.53   30.55    6.97 o    1
  -2  -2   7  579.79  586.26    6.44 o   -2
   2  -3   7  579.79  586.26    6.44 o    1
  -3  -1   7  198.33  219.59   11.76 o   -2
   3  -3   7  198.33  219.59   11.76 o    1
  -4  -1   8  675.78  667.96   10.68 o   -2
   4  -3   7  675.78  667.96   10.68 o    1
  -5   0   8   17.22   12.96    3.41 o   -2
   5  -3   7   17.22   12.96    3.41 o    1
  -6   0   8  174.55  169.51    4.52 o   -2
   6  -3   7  174.55  169.51    4.52 o    1
  -7   1   8   84.39   84.19    7.25 o   -2
   7  -3   7   84.39   84.19    7.25 o    1
  -8   1   8    1.75   26.45    7.97 o   -2
   8  -3   7    1.75   26.45    7.97 o    1
   8  -6   6   18.48   26.20    5.00 o   -2
  -8  -2   7   18.48   26.20    5.00 o    1
   7  -6   6  162.47  172.14    5.31 o   -2
  -7  -2   7  162.47  172.14    5.31 o    1
   6  -5   6   20.70   23.17    2.62 o   -2
  -6  -2   7   20.70   23.17    2.62 o    1
   5  -5   6  232.88  245.84    4.01 o   -2
  -5  -2   7  232.88  245.84    4.01 o    1
   4  -4   6   32.94   25.33    3.05 o   -2
  -4  -2   7   32.94   25.33    3.05 o    1
   3  -4   7  154.90  163.96    6.97 o   -2
  -3  -2   7  154.90  163.96    6.97 o    1
   2  -3   7  420.94  389.25    5.12 o   -2
  -2  -2   7  420.94  389.25    5.12 o    1
   1  -3   7  135.75  111.20    3.51 o   -2
  -1  -2   7  135.75  111.20    3.51 o    1
   0  -2   7 1645.63 1613.73   13.97 o   -2
   0  -2   7 1645.63 1613.73   13.97 o    1
  -2  -1   7 1052.72 1026.79    9.72 o   -2
   2  -2   7 1052.72 1026.79    9.72 o    1
  -3   0   7  101.56  111.00    3.84 o   -2
   3  -2   7  101.56  111.00    3.84 o    1
  -4   0   8  122.87  124.90    4.07 o   -2
   4  -2   7  122.87  124.90    4.07 o    1
  -5   1   8  356.37  330.50    8.39 o   -2
   5  -2   7  356.37  330.50    8.39 o    1
  -6   1   8   52.17   49.27    3.55 o   -2
   6  -2   7   52.17   49.27    3.55 o    1
  -7   2   8  269.29  274.30    7.16 o   -2
   7  -2   7  269.29  274.30    7.16 o    1
  -8   2   8    3.95   30.21    8.97 o   -2
   8  -2   7    3.95   30.21    8.97 o    1
   8  -5   6    9.66   11.07    5.78 <   -2
  -8  -1   7    9.66   11.07    5.78 <    1
   7  -5   6  109.11  117.35    4.63 o   -2
  -7  -1   7  109.11  117.35    4.63 o    1
   6  -4   6   51.92   50.54    3.19 o   -2
  -6  -1   7   51.92   50.54    3.19 o    1
   5  -4   6    8.46   13.74    2.55 o   -2
  -5  -1   7    8.46   13.74    2.55 o    1
   4  -3   6  603.65  569.59    8.01 o   -2
  -4  -1   7  603.65  569.59    8.01 o    1
   3  -3   7  204.72  211.20    5.85 o   -2
  -3  -1   7  204.72  211.20    5.85 o    1
   2  -2   7 1511.13 1515.14   14.22 o   -2
  -2  -1   7 1511.13 1515.14   14.22 o    1
   1  -2   7  114.85  126.35    5.19 o   -2
  -1  -1   7  114.85  126.35    5.19 o    1
   0  -1   7  947.52 1009.92    8.26 o   -2
   0  -1   7  947.52 1009.92    8.26 o    1
  -1   0   7  939.51 1020.77   17.64 o   -2
   1  -1   7  939.51 1020.77   17.64 o    1
  -2   0   7  144.04  144.08    2.01 o   -2
   2  -1   7  144.04  144.08    2.01 o    1
  -3   1   7 1495.68 1536.73   23.42 o   -2
   3  -1   7 1495.68 1536.73   23.42 o    1
  -4   1   8  104.13   96.39    2.66 o   -2
   4  -1   7  104.13   96.39    2.66 o    1
  -5   2   8  743.87  732.62   11.69 o   -2
   5  -1   7  743.87  732.62   11.69 o    1
  -6   2   8   51.23   47.85    3.47 o   -2
   6  -1   7   51.23   47.85    3.47 o    1
  -7   3   8   15.76   14.62    4.44 o   -2
   7  -1   7   15.76   14.62    4.44 o    1
  -8   3   8  136.23  172.27   10.69 o   -2
   8  -1   7  136.23  172.27   10.69 o    1
   8  -4   6   72.37   71.44    6.03 o   -2
  -8   0   7   72.37   71.44    6.03 o    1
   7  -4   6   90.24   82.19    3.85 o   -2
  -7   0   7   90.24   82.19    3.85 o    1
   6  -3   6  322.83  312.71    5.52 o   -2
  -6   0   7  322.83  312.71    5.52 o    1
   5  -3   6  140.34  122.66    3.17 o   -2
  -5   0   7  140.34  122.66    3.17 o    1
   4  -2   6  290.01  263.31    5.15 o   -2
  -4   0   7  290.01  263.31    5.15 o    1
   3  -2   7  215.11  223.92    5.97 o   -2
  -3   0   7  215.11  223.92    5.97 o    1
   2  -1   7  576.53  733.39   19.90 o   -2
  -2   0   8  576.53  733.39   19.90 o    1
   1  -1   7 1618.03 1662.34   27.45 o   -2
  -1   0   7 1618.03 1662.34   27.45 o    1
   0   0   7  908.00  949.72    7.60 o   -2
   0   0   7  908.00  949.72    7.60 o    1
  -1   1   7 1935.62 2045.71   35.52 o   -2
   1   0   7 1935.62 2045.71   35.52 o    1
  -2   1   7  324.73  325.37    4.27 o   -2
   2   0   7  324.73  325.37    4.27 o    1
  -4   2   8  535.23  535.93   15.38 o   -2
   4   0   7  535.23  535.93   15.38 o    1
  -5   3   8  117.93  122.67    4.41 o   -2
   5   0   7  117.93  122.67    4.41 o    1
  -6   3   8  487.12  474.09    6.75 o   -2
   6   0   7  487.12  474.09    6.75 o    1
  -7   4   8   40.08   31.74    4.22 o   -2
   7   0   7   40.08   31.74    4.22 o    1
  -8   4   8  191.61  235.34   11.61 o   -2
   8   0   7  191.61  235.34   11.61 o    1
   8  -3   6   86.62   91.25    6.12 o   -2
  -8   1   7   86.62   91.25    6.12 o    1
   7  -3   6   44.64   34.34    4.03 o   -2
  -7   1   7   44.64   34.34    4.03 o    1
   6  -2   6   10.60   18.69    2.51 o   -2
  -6   1   7   10.60   18.69    2.51 o    1
   5  -2   6  409.88  398.96    6.14 o   -2
  -5   1   7  409.88  398.96    6.14 o    1
   4  -1   6  395.48  349.92    8.58 o   -2
  -4   1   7  395.48  349.92    8.58 o    1
   3  -1   7 1414.15 1398.61   21.12 o   -2
  -3   1   7 1414.15 1398.61   21.12 o    1
   2   0   7  361.11  348.38    4.74 o   -2
  -2   1   7  361.11  348.38    4.74 o    1
   1   0   7 1762.42 1787.49   35.80 o   -2
  -1   1   7 1762.42 1787.49   35.80 o    1
   0   1   7  431.01  472.14    4.19 o   -2
   0   1   7  431.01  472.14    4.19 o    1
  -1   2   7  159.21  165.15    6.83 o   -2
   1   1   7  159.21  165.15    6.83 o    1
  -2   2   7  535.98  489.32    9.47 o   -2
   2   1   7  535.98  489.32    9.47 o    1
  -3   3   7  425.18  430.22   10.55 o   -2
   3   1   7  425.18  430.22   10.55 o    1
  -4   3   8  668.81  681.19   18.67 o   -2
   4   1   7  668.81  681.19   18.67 o    1
  -5   4   8  103.39  100.10    4.07 o   -2
   5   1   7  103.39  100.10    4.07 o    1
  -6   4   8  154.12  166.54    3.75 o   -2
   6   1   7  154.12  166.54    3.75 o    1
  -7   5   8   26.42   40.36    5.62 o   -2
   7   1   7   26.42   40.36    5.62 o    1
  -8   5   8   61.86  107.46    7.58 o   -2
   8   1   7   61.86  107.46    7.58 o    1
   8  -2   6   64.55   47.82    7.97 o   -2
  -8   2   7   64.55   47.82    7.97 o    1
   7  -2   6  217.27  208.76    5.52 o   -2
  -7   2   7  217.27  208.76    5.52 o    1
   6  -1   6  327.45  301.91    5.22 o   -2
  -6   2   7  327.45  301.91    5.22 o    1
   5  -1   6  586.54  582.24    8.82 o   -2
  -5   2   7  586.54  582.24    8.82 o    1
   4   0   6  263.72  226.41    9.45 o   -2
  -4   2   7  263.72  226.41    9.45 o    1
   3   0   6  120.76  124.11    6.45 o   -2
  -3   2   7  120.76  124.11    6.45 o    1
   3   0   7  125.92  117.41    5.48 o   -2
  -3   2   7  125.92  117.41    5.48 o    1
   2   1   7  359.88  353.02    4.66 o   -2
  -2   2   7  359.88  353.02    4.66 o    1
   1   1   7  774.65  843.80   17.96 o   -2
  -1   2   7  774.65  843.80   17.96 o    1
   0   2   7 1387.46 1397.31   14.39 o   -2
   0   2   7 1387.46 1397.31   14.39 o    1
  -1   3   7  400.40  355.52    9.05 o   -2
   1   2   7  400.40  355.52    9.05 o    1
  -2   3   7 1269.40 1253.56   19.68 o   -2
   2   2   7 1269.40 1253.56   19.68 o    1
  -3   4   7   58.52   54.63    3.59 o   -2
   3   2   7   58.52   54.63    3.59 o    1
  -4   4   8   57.34   49.02    4.17 o   -2
   4   2   7   57.34   49.02    4.17 o    1
  -5   5   8   77.34   75.10    5.08 o   -2
   5   2   7   77.34   75.10    5.08 o    1
  -6   5   8  210.62  193.60    3.89 o   -2
   6   2   7  210.62  193.60    3.89 o    1
  -7   6   8  225.09  212.02    6.90 o   -2
   7   2   7  225.09  212.02    6.90 o    1
  -8   6   8   23.97   81.18    8.33 o   -2
   8   2   7   23.97   81.18    8.33 o    1
   8  -1   6   43.50   92.79    8.41 o   -2
  -8   3   7   43.50   92.79    8.41 o    1
   7  -1   6   48.36   56.86    4.26 o   -2
  -7   3   7   48.36   56.86    4.26 o    1
   6   0   6   29.05   26.15    2.84 o   -2
  -6   3   7   29.05   26.15    2.84 o    1
   5   0   6  442.51  434.19    8.48 o   -2
  -5   3   7  442.51  434.19    8.48 o    1
   4   1   6  403.17  362.18   12.74 o   -2
  -4   3   7  403.17  362.18   12.74 o    1
   3   1   7  690.56  674.20   14.72 o   -2
  -3   3   7  690.56  674.20   14.72 o    1
   3   1   6  629.89  636.65   17.81 o   -2
  -3   3   7  629.89  636.65   17.81 o    1
   2   2   7 1146.25 1107.65   11.46 o   -2
  -2   3   7 1146.25 1107.65   11.46 o    1
   1   2   7  113.40  108.25    3.66 o   -2
  -1   3   7  113.40  108.25    3.66 o    1
   0   3   7   14.68   24.17    1.24 o   -2
   0   3   7   14.68   24.17    1.24 o    1
  -1   4   7  138.13  132.85    3.59 o   -2
   1   3   7  138.13  132.85    3.59 o    1
  -2   4   7  594.27  581.74   13.10 o   -2
   2   3   7  594.27  581.74   13.10 o    1
  -3   5   7  556.76  557.63    9.95 o   -2
   3   3   7  556.76  557.63    9.95 o    1
  -4   5   8   46.08   39.01    3.33 o   -2
   4   3   7   46.08   39.01    3.33 o    1
  -5   6   8  225.00  245.10    7.34 o   -2
   5   3   7  225.00  245.10    7.34 o    1
  -6   6   8    2.04   -2.32    4.00 <   -2
   6   3   7    2.04   -2.32    4.00 <    1
  -7   7   8    6.43   14.75    5.10 <   -2
   7   3   7    6.43   14.75    5.10 <    1
   7   0   6  170.93  191.16    9.25 o   -2
  -7   4   7  170.93  191.16    9.25 o    1
   6   1   6  314.12  309.39    8.40 o   -2
  -6   4   7  314.12  309.39    8.40 o    1
   5   1   6   60.34   61.03    4.48 o   -2
  -5   4   7   60.34   61.03    4.48 o    1
   3   2   7   50.45   40.99    8.63 o   -2
  -3   4   7   50.45   40.99    8.63 o    1
   2   3   7  207.96  210.12    4.22 o   -2
  -2   4   7  207.96  210.12    4.22 o    1
   1   3   7  202.29  216.43    4.19 o   -2
  -1   4   7  202.29  216.43    4.19 o    1
   0   4   7    7.54    1.31    1.29 <   -2
   0   4   7    7.54    1.31    1.29 <    1
  -1   5   7  412.25  399.39    8.01 o   -2
   1   4   7  412.25  399.39    8.01 o    1
  -2   5   7   14.76   16.23    3.03 o   -2
   2   4   7   14.76   16.23    3.03 o    1
  -3   6   7    8.34    7.43    3.55 <   -2
   3   4   7    8.34    7.43    3.55 <    1
  -4   6   8   28.06   37.16    2.84 o   -2
   4   4   7   28.06   37.16    2.84 o    1
  -5   7   8    0.93   -3.22    9.98 <   -2
   5   4   7    0.93   -3.22    9.98 <    1
  -6   7   8   48.34   57.22    5.37 o   -2
   6   4   7   48.34   57.22    5.37 o    1
  -7   8   8   58.42   66.71    6.51 o   -2
   7   4   7   58.42   66.71    6.51 o    1
   5   2   6   29.21   26.53    4.01 o   -2
  -5   5   7   29.21   26.53    4.01 o    1
   3   3   7  246.23  241.52   13.02 o   -2
  -3   5   7  246.23  241.52   13.02 o    1
   2   4   7   67.96   53.66    3.34 o   -2
  -2   5   7   67.96   53.66    3.34 o    1
   1   4   7  239.62  227.33    6.72 o   -2
  -1   5   7  239.62  227.33    6.72 o    1
   0   5   7   16.34   11.40    1.41 o   -2
   0   5   7   16.34   11.40    1.41 o    1
  -1   6   7   12.32    9.65    5.66 <   -2
   1   5   7   12.32    9.65    5.66 <    1
  -2   6   7   43.85   36.94    6.78 o   -2
   2   5   7   43.85   36.94    6.78 o    1
  -3   7   7  194.43  198.38    7.01 o   -2
   3   5   7  194.43  198.38    7.01 o    1
  -5   8   8  171.35  180.12   13.19 o   -2
   5   5   7  171.35  180.12   13.19 o    1
  -6   8   8   26.89   40.61    5.38 o   -2
   6   5   7   26.89   40.61    5.38 o    1
  -7   9   8   85.00   93.60   13.00 o   -2
   7   5   7   85.00   93.60   13.00 o    1
   8   2   6   51.34   38.09   10.01 o   -2
  -8   6   7   51.34   38.09   10.01 o    1
   6   3   6   37.90   28.31    6.65 o   -2
  -6   6   7   37.90   28.31    6.65 o    1
   5   3   6  148.88  127.95    4.53 o   -2
  -5   6   7  148.88  127.95    4.53 o    1
   3   4   7    7.69   10.49    4.01 <   -2
  -3   6   7    7.69   10.49    4.01 <    1
   2   5   7    9.43    5.15    2.68 <   -2
  -2   6   7    9.43    5.15    2.68 <    1
   1   5   7   53.96   50.84    9.87 o   -2
  -1   6   7   53.96   50.84    9.87 o    1
   0   6   7  169.04  164.96    3.69 o   -2
   0   6   7  169.04  164.96    3.69 o    1
  -1   7   7  525.97  535.84   13.54 o   -2
   1   6   7  525.97  535.84   13.54 o    1
  -2   7   7   60.84   68.81    6.36 o   -2
   2   6   7   60.84   68.81    6.36 o    1
  -3   8   7  392.95  367.62   17.05 o   -2
   3   6   7  392.95  367.62   17.05 o    1
  -5   9   8   72.59   77.61    6.49 o   -2
   5   6   7   72.59   77.61    6.49 o    1
  -6   9   8   57.15   75.82    6.34 o   -2
   6   6   7   57.15   75.82    6.34 o    1
   7   3   6   66.97   53.97    8.26 o   -2
  -7   7   7   66.97   53.97    8.26 o    1
   6   4   6    1.88   -6.41    6.50 <   -2
  -6   7   7    1.88   -6.41    6.50 <    1
   5   4   6   92.39   79.88    5.17 o   -2
  -5   7   7   92.39   79.88    5.17 o    1
   4   5   6   56.20   68.49    9.24 o   -2
  -4   7   7   56.20   68.49    9.24 o    1
   3   5   7  471.80  464.72    9.03 o   -2
  -3   7   7  471.80  464.72    9.03 o    1
   2   6   7  146.29  164.64    4.70 o   -2
  -2   7   7  146.29  164.64    4.70 o    1
   1   6   7  618.56  645.13   23.94 o   -2
  -1   7   7  618.56  645.13   23.94 o    1
   0   7   7   12.09   15.60    1.46 o   -2
   0   7   7   12.09   15.60    1.46 o    1
  -1   8   7  198.40  194.09    8.64 o   -2
   1   7   7  198.40  194.09    8.64 o    1
  -2   8   7   86.14   75.84    7.11 o   -2
   2   7   7   86.14   75.84    7.11 o    1
  -3   9   7   55.79   43.32   11.83 o   -2
   3   7   7   55.79   43.32   11.83 o    1
  -5  10   8   29.84   48.42   13.04 o   -2
   5   7   7   29.84   48.42   13.04 o    1
   7   4   6   69.86   54.57    8.60 o   -2
  -7   8   7   69.86   54.57    8.60 o    1
   6   5   6   65.89   61.84    5.82 o   -2
  -6   8   7   65.89   61.84    5.82 o    1
   5   5   6  162.20  160.80   10.31 o   -2
  -5   8   7  162.20  160.80   10.31 o    1
   4   6   6   89.88   99.46   10.37 o   -2
  -4   8   7   89.88   99.46   10.37 o    1
   3   6   7  273.96  258.52    8.61 o   -2
  -3   8   7  273.96  258.52    8.61 o    1
   2   7   7   40.41   38.68    4.55 o   -2
  -2   8   7   40.41   38.68    4.55 o    1
   1   7   7   38.56   50.17   10.32 o   -2
  -1   8   7   38.56   50.17   10.32 o    1
   0   8   7  168.02  191.21    3.85 o   -2
   0   8   7  168.02  191.21    3.85 o    1
  -1   9   7  352.76  341.84   15.19 o   -2
   1   8   7  352.76  341.84   15.19 o    1
  -2   9   7  486.49  475.25   17.95 o   -2
   2   8   7  486.49  475.25   17.95 o    1
  -3  10   7  107.80   94.11   13.96 o   -2
   3   8   7  107.80   94.11   13.96 o    1
   7   5   6  180.11  149.76   11.33 o   -2
  -7   9   7  180.11  149.76   11.33 o    1
   6   6   6   16.14    7.02    5.47 <   -2
  -6   9   7   16.14    7.02    5.47 <    1
   5   6   6   65.90   90.51    6.84 o   -2
  -5   9   7   65.90   90.51    6.84 o    1
   4   7   6   64.84   71.51   11.09 o   -2
  -4   9   7   64.84   71.51   11.09 o    1
   3   7   7  201.22  210.24    9.83 o   -2
  -3   9   7  201.22  210.24    9.83 o    1
   2   8   7  559.25  594.53   10.21 o   -2
  -2   9   7  559.25  594.53   10.21 o    1
   0   9   7  781.61  829.54   19.12 o   -2
   0   9   7  781.61  829.54   19.12 o    1
  -1  10   7   32.33   19.82    8.20 <   -2
   1   9   7   32.33   19.82    8.20 <    1
   6   7   6  183.55  165.72    7.90 o   -2
  -6  10   7  183.55  165.72    7.90 o    1
   5   7   6  196.29  183.12   11.45 o   -2
  -5  10   7  196.29  183.12   11.45 o    1
   4   8   6  378.50  408.50   11.64 o   -2
  -4  10   7  378.50  408.50   11.64 o    1
   3   8   7   53.49   31.57    7.90 o   -2
  -3  10   7   53.49   31.57    7.90 o    1
   2   9   7   44.67   23.51    6.17 o   -2
  -2  10   7   44.67   23.51    6.17 o    1
   1   9   7   95.35   85.72   12.04 o   -2
  -1  10   7   95.35   85.72   12.04 o    1
   0  10   7  163.46  155.46    7.46 o   -2
   0  10   7  163.46  155.46    7.46 o    1
  -1  11   7  232.49  218.88   11.65 o   -2
   1  10   7  232.49  218.88   11.65 o    1
   5   8   6   39.71   54.01   12.54 o   -2
  -5  11   7   39.71   54.01   12.54 o    1
   4   9   6   27.85   14.69   11.69 <   -2
  -4  11   7   27.85   14.69   11.69 <    1
   3   9   7   86.79   40.38    8.55 o   -2
  -3  11   7   86.79   40.38    8.55 o    1
   2  10   7  109.46  106.59   11.91 o   -2
  -2  11   7  109.46  106.59   11.91 o    1
   1  10   7  126.81  120.81   13.47 o   -2
  -1  11   7  126.81  120.81   13.47 o    1
   0  11   7   63.17   38.01    5.46 o   -2
   0  11   7   63.17   38.01    5.46 o    1
   1 -12   8   24.37   -8.51   11.71 <   -2
  -1 -12   8   24.37   -8.51   11.71 <    1
   0 -12   8    0.31    4.36    4.00 <   -2
   0 -12   8    0.31    4.36    4.00 <    1
  -2 -11   8   58.53   58.50    6.95 o   -2
   2 -12   8   58.53   58.50    6.95 o    1
  -3 -10   8    2.27   -0.59    6.52 <   -2
   3 -12   8    2.27   -0.59    6.52 <    1
  -4 -10   9   51.03   68.91   12.77 o   -2
   4 -12   8   51.03   68.91   12.77 o    1
   2 -12   8   38.56   52.87    8.27 o   -2
  -2 -11   8   38.56   52.87    8.27 o    1
   0 -11   8  130.03  150.67    5.19 o   -2
   0 -11   8  130.03  150.67    5.19 o    1
  -2 -10   8   17.68    8.72    4.45 <   -2
   2 -11   8   17.68    8.72    4.45 <    1
  -3  -9   8    9.27   -0.13    5.00 <   -2
   3 -11   8    9.27   -0.13    5.00 <    1
  -4  -9   9   10.15   28.76    8.72 o   -2
   4 -11   8   10.15   28.76    8.72 o    1
  -5  -8   9   34.35   41.34    8.82 o   -2
   5 -11   8   34.35   41.34    8.82 o    1
   4 -12   7   54.54   64.84    8.53 o   -2
  -4 -10   8   54.54   64.84    8.53 o    1
   2 -11   8   25.57   28.53    7.23 o   -2
  -2 -10   8   25.57   28.53    7.23 o    1
   0 -10   8    2.40   -2.17    2.86 <   -2
   0 -10   8    2.40   -2.17    2.86 <    1
  -2  -9   8    9.50    7.64    7.07 <   -2
   2 -10   8    9.50    7.64    7.07 <    1
  -3  -8   8   10.00   11.89    5.37 <   -2
   3 -10   8   10.00   11.89    5.37 <    1
  -4  -8   9  109.31  152.22    9.99 o   -2
   4 -10   8  109.31  152.22    9.99 o    1
  -5  -7   9   52.90   54.72   12.53 o   -2
   5 -10   8   52.90   54.72   12.53 o    1
  -6  -7   9   64.47   63.21    7.73 o   -2
   6 -10   8   64.47   63.21    7.73 o    1
   5 -12   7   12.78   10.75   11.43 <   -2
  -5  -9   8   12.78   10.75   11.43 <    1
   4 -11   7    2.08    7.81    7.27 <   -2
  -4  -9   8    2.08    7.81    7.27 <    1
   3 -11   7   62.63   47.05    8.22 o   -2
  -3  -9   8   62.63   47.05    8.22 o    1
   2 -10   8    5.90   11.05    5.04 <   -2
  -2  -9   8    5.90   11.05    5.04 <    1
   1 -10   8   27.27   45.37    8.57 o   -2
  -1  -9   8   27.27   45.37    8.57 o    1
   0  -9   8   21.71   17.28    2.70 o   -2
   0  -9   8   21.71   17.28    2.70 o    1
  -1  -8   8   38.24   19.06    7.94 <   -2
   1  -9   8   38.24   19.06    7.94 <    1
  -2  -8   8  288.33  279.14    7.33 o   -2
   2  -9   8  288.33  279.14    7.33 o    1
  -3  -7   8  250.83  259.17    8.43 o   -2
   3  -9   8  250.83  259.17    8.43 o    1
  -4  -7   9   32.70   46.51    7.97 o   -2
   4  -9   8   32.70   46.51    7.97 o    1
  -5  -6   9  237.03  219.51    9.93 o   -2
   5  -9   8  237.03  219.51    9.93 o    1
  -6  -6   9   18.02   15.37    7.19 <   -2
   6  -9   8   18.02   15.37    7.19 <    1
  -7  -5   9   21.73   39.18   11.30 o   -2
   7  -9   8   21.73   39.18   11.30 o    1
   6 -11   7   11.08   22.23    5.22 o   -2
  -6  -8   8   11.08   22.23    5.22 o    1
   5 -11   7   40.84   54.60    4.82 o   -2
  -5  -8   8   40.84   54.60    4.82 o    1
   4 -10   7   35.52   33.62    7.43 o   -2
  -4  -8   8   35.52   33.62    7.43 o    1
   3 -10   7   10.35   -6.34    7.23 <   -2
  -3  -8   8   10.35   -6.34    7.23 <    1
   2  -9   8  377.01  378.18   15.30 o   -2
  -2  -8   8  377.01  378.18   15.30 o    1
   1  -9   8  188.77  257.85   15.19 o   -2
  -1  -8   8  188.77  257.85   15.19 o    1
   1  -9   8  188.77  175.53   10.68 o   -2
  -1  -8   8  188.77  175.53   10.68 o    1
   0  -8   8  346.55  336.79    5.67 o   -2
   0  -8   8  346.55  336.79    5.67 o    1
  -1  -7   8  406.08  369.08   14.84 o   -2
   1  -8   8  406.08  369.08   14.84 o    1
  -2  -7   8    8.15    1.06    3.74 <   -2
   2  -8   8    8.15    1.06    3.74 <    1
  -3  -6   8   14.63   17.51    5.73 o   -2
   3  -8   8   14.63   17.51    5.73 o    1
  -4  -6   9   23.91   35.44   11.76 o   -2
   4  -8   8   23.91   35.44   11.76 o    1
  -5  -5   9  102.75  111.09    8.12 o   -2
   5  -8   8  102.75  111.09    8.12 o    1
  -6  -5   9   37.59   18.46    6.61 <   -2
   6  -8   8   37.59   18.46    6.61 <    1
  -7  -4   9   13.97   41.41   11.20 o   -2
   7  -8   8   13.97   41.41   11.20 o    1
   6 -10   7   93.04  104.83    4.44 o   -2
  -6  -7   8   93.04  104.83    4.44 o    1
   5 -10   7  124.51  125.21    4.68 o   -2
  -5  -7   8  124.51  125.21    4.68 o    1
   4  -9   7  241.65  261.93    9.85 o   -2
  -4  -7   8  241.65  261.93    9.85 o    1
   3  -9   7  365.45  361.64   11.34 o   -2
  -3  -7   8  365.45  361.64   11.34 o    1
   2  -8   8    3.42   -0.72    3.96 <   -2
  -2  -7   8    3.42   -0.72    3.96 <    1
   1  -8   8  207.62  189.22   10.91 o   -2
  -1  -7   8  207.62  189.22   10.91 o    1
   0  -7   8    0.22   -0.23    1.79 <   -2
   0  -7   8    0.22   -0.23    1.79 <    1
  -1  -6   8   92.95   89.60    8.64 o   -2
   1  -7   8   92.95   89.60    8.64 o    1
  -2  -6   8   34.69   38.87    3.35 o   -2
   2  -7   8   34.69   38.87    3.35 o    1
  -3  -5   8   67.28   67.38    8.98 o   -2
   3  -7   8   67.28   67.38    8.98 o    1
  -4  -5   9    0.06   -2.10    6.78 <   -2
   4  -7   8    0.06   -2.10    6.78 <    1
  -5  -4   9   12.68    5.78    6.51 <   -2
   5  -7   8   12.68    5.78    6.51 <    1
  -6  -4   9   59.07   77.38    7.93 o   -2
   6  -7   8   59.07   77.38    7.93 o    1
  -7  -3   9   41.36   57.53   10.73 o   -2
   7  -7   8   41.36   57.53   10.73 o    1
   7 -10   7  131.46  106.22    6.46 o   -2
  -7  -6   8  131.46  106.22    6.46 o    1
   6  -9   7   50.54   55.27    3.58 o   -2
  -6  -6   8   50.54   55.27    3.58 o    1
   5  -9   7  145.09  139.76    4.53 o   -2
  -5  -6   8  145.09  139.76    4.53 o    1
   4  -8   7   50.54   52.84    5.15 o   -2
  -4  -6   8   50.54   52.84    5.15 o    1
   3  -8   7   21.73   12.77    6.44 <   -2
  -3  -6   8   21.73   12.77    6.44 <    1
   2  -7   8   25.00   21.62    2.62 o   -2
  -2  -6   8   25.00   21.62    2.62 o    1
   1  -7   8  206.46  212.93   10.90 o   -2
  -1  -6   8  206.46  212.93   10.90 o    1
   0  -6   8    0.13   -0.18    1.13 <   -2
   0  -6   8    0.13   -0.18    1.13 <    1
  -2  -5   8   30.57   28.89    3.07 o   -2
   2  -6   8   30.57   28.89    3.07 o    1
  -3  -4   8  111.07  116.50    9.29 o   -2
   3  -6   8  111.07  116.50    9.29 o    1
  -4  -4   9  344.80  383.86   17.36 o   -2
   4  -6   8  344.80  383.86   17.36 o    1
  -5  -3   9   64.98   57.98    5.54 o   -2
   5  -6   8   64.98   57.98    5.54 o    1
  -6  -3   9  168.63  204.12    9.02 o   -2
   6  -6   8  168.63  204.12    9.02 o    1
  -7  -2   9   35.92   52.07    7.67 o   -2
   7  -6   8   35.92   52.07    7.67 o    1
  -8  -2   9   22.31   33.65    8.57 o   -2
   8  -6   8   22.31   33.65    8.57 o    1
   7  -9   7   50.06   48.90    4.69 o   -2
  -7  -5   8   50.06   48.90    4.69 o    1
   6  -8   7   20.72   25.55    3.42 o   -2
  -6  -5   8   20.72   25.55    3.42 o    1
   5  -8   7  127.47  142.01    3.89 o   -2
  -5  -5   8  127.47  142.01    3.89 o    1
   4  -7   7    6.16    8.72    4.47 <   -2
  -4  -5   8    6.16    8.72    4.47 <    1
   4  -7   8    2.58    5.96    9.47 <   -2
  -4  -5   8    2.58    5.96    9.47 <    1
   3  -7   7  278.69  272.64   12.61 o   -2
  -3  -5   8  278.69  272.64   12.61 o    1
   2  -6   8   21.66   15.42    2.62 o   -2
  -2  -5   8   21.66   15.42    2.62 o    1
   1  -6   8  108.67   84.43    3.44 o   -2
  -1  -5   8  108.67   84.43    3.44 o    1
   0  -5   8  509.89  475.30    4.49 o   -2
   0  -5   8  509.89  475.30    4.49 o    1
  -2  -4   8 1057.84 1050.27   13.44 o   -2
   2  -5   8 1057.84 1050.27   13.44 o    1
  -5  -2   9   11.76    6.68    4.55 <   -2
   5  -5   8   11.76    6.68    4.55 <    1
  -6  -2   9   28.01   30.79    4.50 o   -2
   6  -5   8   28.01   30.79    4.50 o    1
  -7  -1   9  207.42  219.17    9.50 o   -2
   7  -5   8  207.42  219.17    9.50 o    1
  -8  -1   9   10.68   22.12    8.38 <   -2
   8  -5   8   10.68   22.12    8.38 <    1
   8  -8   7    6.23    8.01    7.90 <   -2
  -8  -4   8    6.23    8.01    7.90 <    1
   7  -8   7  101.66   97.10    4.96 o   -2
  -7  -4   8  101.66   97.10    4.96 o    1
   6  -7   7    1.56    6.00    2.95 <   -2
  -6  -4   8    1.56    6.00    2.95 <    1
   5  -7   7   27.29   34.70    3.04 o   -2
  -5  -4   8   27.29   34.70    3.04 o    1
   4  -6   7   67.36   67.13    4.86 o   -2
  -4  -4   8   67.36   67.13    4.86 o    1
   2  -5   8  850.85  819.85   12.40 o   -2
  -2  -4   8  850.85  819.85   12.40 o    1
   1  -5   8   46.36   38.52    4.26 o   -2
  -1  -4   8   46.36   38.52    4.26 o    1
   0  -4   8  221.96  227.50    2.79 o   -2
   0  -4   8  221.96  227.50    2.79 o    1
  -1  -3   8   37.55   25.41    8.23 o   -2
   1  -4   8   37.55   25.41    8.23 o    1
  -2  -3   8   40.49   43.07    2.65 o   -2
   2  -4   8   40.49   43.07    2.65 o    1
  -3  -2   8  554.50  526.68   12.29 o   -2
   3  -4   8  554.50  526.68   12.29 o    1
  -4  -2   9   17.97   15.26    4.75 o   -2
   4  -4   8   17.97   15.26    4.75 o    1
  -5  -1   9  325.48  269.33    7.64 o   -2
   5  -4   8  325.48  269.33    7.64 o    1
  -6  -1   9   19.46   23.31    3.51 o   -2
   6  -4   8   19.46   23.31    3.51 o    1
  -7   0   9   18.84   21.32    6.68 o   -2
   7  -4   8   18.84   21.32    6.68 o    1
  -8   0   9   50.50   77.49   10.79 o   -2
   8  -4   8   50.50   77.49   10.79 o    1
   8  -7   7   13.75   18.76    7.73 <   -2
  -8  -3   8   13.75   18.76    7.73 <    1
   7  -7   7    5.66    7.47    4.74 <   -2
  -7  -3   8    5.66    7.47    4.74 <    1
   6  -6   7  210.06  210.96    4.41 o   -2
  -6  -3   8  210.06  210.96    4.41 o    1
   5  -6   7    5.38    4.63    2.32 <   -2
  -5  -3   8    5.38    4.63    2.32 <    1
   4  -5   7  452.61  444.03    9.48 o   -2
  -4  -3   8  452.61  444.03    9.48 o    1
   2  -4   8  134.88  141.37    4.21 o   -2
  -2  -3   8  134.88  141.37    4.21 o    1
   1  -4   8  153.66  140.82    4.05 o   -2
  -1  -3   8  153.66  140.82    4.05 o    1
   0  -3   8  119.78  119.47    1.69 o   -2
   0  -3   8  119.78  119.47    1.69 o    1
  -1  -2   8  994.98 1054.69   32.45 o   -2
   1  -3   8  994.98 1054.69   32.45 o    1
  -2  -2   8   15.63   18.90    1.54 o   -2
   2  -3   8   15.63   18.90    1.54 o    1
  -3  -1   8  263.10  267.50    7.58 o   -2
   3  -3   8  263.10  267.50    7.58 o    1
  -4  -1   9   65.21   65.74    3.85 o   -2
   4  -3   8   65.21   65.74    3.85 o    1
  -5   0   9    8.02    7.49    3.44 <   -2
   5  -3   8    8.02    7.49    3.44 <    1
  -6   0   9  132.67  130.68    4.20 o   -2
   6  -3   8  132.67  130.68    4.20 o    1
  -7   1   9   29.01   32.79    6.67 o   -2
   7  -3   8   29.01   32.79    6.67 o    1
  -8   1   9   97.61  124.13   10.91 o   -2
   8  -3   8   97.61  124.13   10.91 o    1
   8  -6   7  149.76  145.01    6.07 o   -2
  -8  -2   8  149.76  145.01    6.07 o    1
   7  -6   7   13.88   11.85    4.67 <   -2
  -7  -2   8   13.88   11.85    4.67 <    1
   6  -5   7   61.62   62.10    2.60 o   -2
  -6  -2   8   61.62   62.10    2.60 o    1
   5  -5   7   43.72   38.18    2.56 o   -2
  -5  -2   8   43.72   38.18    2.56 o    1
   4  -4   7    5.21    8.29    3.18 <   -2
  -4  -2   8    5.21    8.29    3.18 <    1
   3  -4   8  703.08  620.50   13.48 o   -2
  -3  -2   8  703.08  620.50   13.48 o    1
   2  -3   8    9.94    9.33    1.88 o   -2
  -2  -2   8    9.94    9.33    1.88 o    1
   0  -2   8   34.93   39.16    1.21 o   -2
   0  -2   8   34.93   39.16    1.21 o    1
  -2  -1   8  167.82  167.70    2.99 o   -2
   2  -2   8  167.82  167.70    2.99 o    1
  -3   0   8  146.13  144.06    3.49 o   -2
   3  -2   8  146.13  144.06    3.49 o    1
  -4   0   9  921.97  929.20   12.48 o   -2
   4  -2   8  921.97  929.20   12.48 o    1
  -5   1   9   75.40   82.81    4.41 o   -2
   5  -2   8   75.40   82.81    4.41 o    1
  -6   1   9  106.69  104.19    4.17 o   -2
   6  -2   8  106.69  104.19    4.17 o    1
  -7   2   9    6.81   -3.46    4.25 <   -2
   7  -2   8    6.81   -3.46    4.25 <    1
  -8   2   9   21.41   52.37    9.30 o   -2
   8  -2   8   21.41   52.37    9.30 o    1
   8  -5   7    9.41    8.35    4.91 <   -2
  -8  -1   8    9.41    8.35    4.91 <    1
   7  -5   7   82.40   81.28    3.99 o   -2
  -7  -1   8   82.40   81.28    3.99 o    1
   6  -4   7   38.58   33.29    3.11 o   -2
  -6  -1   8   38.58   33.29    3.11 o    1
   5  -4   7  297.09  288.52    4.30 o   -2
  -5  -1   8  297.09  288.52    4.30 o    1
   4  -3   7  132.92  125.50    4.40 o   -2
  -4  -1   8  132.92  125.50    4.40 o    1
   3  -3   8   89.92   82.68    6.98 o   -2
  -3  -1   8   89.92   82.68    6.98 o    1
   2  -2   8   48.31   40.51    2.64 o   -2
  -2  -1   8   48.31   40.51    2.64 o    1
   1  -2   8  413.85  436.73   10.73 o   -2
  -1  -1   8  413.85  436.73   10.73 o    1
   0  -1   8 1468.38 1542.97   13.19 o   -2
   0  -1   8 1468.38 1542.97   13.19 o    1
  -1   0   8   27.99   32.71    3.35 o   -2
   1  -1   8   27.99   32.71    3.35 o    1
  -2   0   8  430.94  428.70    5.00 o   -2
   2  -1   8  430.94  428.70    5.00 o    1
  -3   1   8   80.86   83.79    3.51 o   -2
   3  -1   8   80.86   83.79    3.51 o    1
  -4   1   9   67.91   70.93    2.78 o   -2
   4  -1   8   67.91   70.93    2.78 o    1
  -5   2   9   99.11  101.52    4.44 o   -2
   5  -1   8   99.11  101.52    4.44 o    1
  -6   2   9   51.61   49.33    3.43 o   -2
   6  -1   8   51.61   49.33    3.43 o    1
  -7   3   9  108.16   88.67    4.81 o   -2
   7  -1   8  108.16   88.67    4.81 o    1
  -8   3   9   13.46   63.59    9.41 o   -2
   8  -1   8   13.46   63.59    9.41 o    1
   8  -4   7   37.45   29.42    4.85 o   -2
  -8   0   8   37.45   29.42    4.85 o    1
   7  -4   7    0.72    7.97    4.19 <   -2
  -7   0   8    0.72    7.97    4.19 <    1
   6  -3   7   48.57   47.44    2.82 o   -2
  -6   0   8   48.57   47.44    2.82 o    1
   5  -3   7   84.83   80.12    2.81 o   -2
  -5   0   8   84.83   80.12    2.81 o    1
   4  -2   7  407.99  388.75    6.84 o   -2
  -4   0   8  407.99  388.75    6.84 o    1
   3  -2   8   47.31   45.14    3.81 o   -2
  -3   0   8   47.31   45.14    3.81 o    1
   2  -1   8  621.84  637.46    6.67 o   -2
  -2   0   8  621.84  637.46    6.67 o    1
   2  -1   7  576.53  733.39   19.90 o   -2
  -2   0   8  576.53  733.39   19.90 o    1
   1  -1   8   70.42   77.51    5.08 o   -2
  -1   0   8   70.42   77.51    5.08 o    1
   0   0   8    0.60    0.61    0.73 <   -2
   0   0   8    0.60    0.61    0.73 <    1
  -1   1   8   39.86   39.93    2.85 o   -2
   1   0   8   39.86   39.93    2.85 o    1
  -2   1   8   63.92   57.69    1.62 o   -2
   2   0   8   63.92   57.69    1.62 o    1
  -3   2   8  109.31  118.80    8.79 o   -2
   3   0   8  109.31  118.80    8.79 o    1
  -4   2   9   81.51   86.73    5.60 o   -2
   4   0   8   81.51   86.73    5.60 o    1
  -5   3   9   87.41   91.11    4.21 o   -2
   5   0   8   87.41   91.11    4.21 o    1
  -6   3   9  126.13  144.70    3.71 o   -2
   6   0   8  126.13  144.70    3.71 o    1
  -7   4   9   80.18   70.37    4.59 o   -2
   7   0   8   80.18   70.37    4.59 o    1
  -8   4   9   18.15   76.27    9.20 o   -2
   8   0   8   18.15   76.27    9.20 o    1
   8  -3   7    9.13    6.56    5.66 <   -2
  -8   1   8    9.13    6.56    5.66 <    1
   7  -3   7   87.98   72.09    3.73 o   -2
  -7   1   8   87.98   72.09    3.73 o    1
   6  -2   7  114.52  109.11    3.33 o   -2
  -6   1   8  114.52  109.11    3.33 o    1
   5  -2   7   98.37   93.57    2.99 o   -2
  -5   1   8   98.37   93.57    2.99 o    1
   4  -1   7   23.73   23.77    4.23 o   -2
  -4   1   8   23.73   23.77    4.23 o    1
   3  -1   8   64.78   52.77    2.66 o   -2
  -3   1   8   64.78   52.77    2.66 o    1
   2   0   8  155.84  157.65    2.61 o   -2
  -2   1   8  155.84  157.65    2.61 o    1
   1   0   8   24.53   25.82    4.44 o   -2
  -1   1   8   24.53   25.82    4.44 o    1
   0   1   8  326.95  327.63    3.28 o   -2
   0   1   8  326.95  327.63    3.28 o    1
  -1   2   8   87.19   75.49    3.34 o   -2
   1   1   8   87.19   75.49    3.34 o    1
  -2   2   8   51.59   46.35    2.00 o   -2
   2   1   8   51.59   46.35    2.00 o    1
  -3   3   8   46.07   43.67    3.00 o   -2
   3   1   8   46.07   43.67    3.00 o    1
  -4   3   9  170.95  170.51    6.74 o   -2
   4   1   8  170.95  170.51    6.74 o    1
  -5   4   9  180.46  182.01    6.41 o   -2
   5   1   8  180.46  182.01    6.41 o    1
  -6   4   9    5.09   14.06    2.77 o   -2
   6   1   8    5.09   14.06    2.77 o    1
  -7   5   9   66.32   59.06    6.06 o   -2
   7   1   8   66.32   59.06    6.06 o    1
  -8   5   9    0.27   52.23    8.17 o   -2
   8   1   8    0.27   52.23    8.17 o    1
   8  -2   7    3.26   -0.91   10.84 <   -2
  -8   2   8    3.26   -0.91   10.84 <    1
   7  -2   7   60.23   57.08    3.85 o   -2
  -7   2   8   60.23   57.08    3.85 o    1
   6  -1   7   72.43   77.80    3.62 o   -2
  -6   2   8   72.43   77.80    3.62 o    1
   5  -1   7  162.61  153.72    3.37 o   -2
  -5   2   8  162.61  153.72    3.37 o    1
   3   0   7   97.97   83.96    6.11 o   -2
  -3   2   8   97.97   83.96    6.11 o    1
   3   0   8   73.00   61.20    5.14 o   -2
  -3   2   8   73.00   61.20    5.14 o    1
   2   1   8   31.87   29.35    2.14 o   -2
  -2   2   8   31.87   29.35    2.14 o    1
   1   1   8   27.20   22.47    4.48 o   -2
  -1   2   8   27.20   22.47    4.48 o    1
   0   2   8  733.15  745.28    9.78 o   -2
   0   2   8  733.15  745.28    9.78 o    1
  -1   3   8  211.71  183.68    4.77 o   -2
   1   2   8  211.71  183.68    4.77 o    1
  -2   3   8  153.01  138.99    6.31 o   -2
   2   2   8  153.01  138.99    6.31 o    1
  -3   4   8  179.50  171.81    4.67 o   -2
   3   2   8  179.50  171.81    4.67 o    1
  -4   4   9   36.07   33.94    3.66 o   -2
   4   2   8   36.07   33.94    3.66 o    1
  -5   5   9   16.63   26.19    8.38 o   -2
   5   2   8   16.63   26.19    8.38 o    1
  -6   5   9   16.49   13.00    3.90 o   -2
   6   2   8   16.49   13.00    3.90 o    1
  -7   6   9   14.23   19.34    7.38 <   -2
   7   2   8   14.23   19.34    7.38 <    1
   7  -1   7   10.75    5.94    5.58 <   -2
  -7   3   8   10.75    5.94    5.58 <    1
   6   0   7   98.14  102.04    4.57 o   -2
  -6   3   8   98.14  102.04    4.57 o    1
   5   0   7   22.07   36.56    3.70 o   -2
  -5   3   8   22.07   36.56    3.70 o    1
   3   1   8   58.33   45.39    5.42 o   -2
  -3   3   8   58.33   45.39    5.42 o    1
   2   2   8  332.04  318.71    3.92 o   -2
  -2   3   8  332.04  318.71    3.92 o    1
   1   2   8  173.16  151.73    6.01 o   -2
  -1   3   8  173.16  151.73    6.01 o    1
   0   3   8   35.00   30.90    1.51 o   -2
   0   3   8   35.00   30.90    1.51 o    1
  -1   4   8   25.23   20.80    3.10 o   -2
   1   3   8   25.23   20.80    3.10 o    1
  -3   5   8  234.03  249.18    6.82 o   -2
   3   3   8  234.03  249.18    6.82 o    1
  -5   6   9   44.27   40.28    9.56 o   -2
   5   3   8   44.27   40.28    9.56 o    1
  -6   6   9   33.03   48.04    4.55 o   -2
   6   3   8   33.03   48.04    4.55 o    1
  -7   7   9   21.92   40.58   10.95 o   -2
   7   3   8   21.92   40.58   10.95 o    1
   7   0   7   39.30   38.93    7.76 o   -2
  -7   4   8   39.30   38.93    7.76 o    1
   6   1   7  264.17  258.02   11.34 o   -2
  -6   4   8  264.17  258.02   11.34 o    1
   5   1   7  154.64  156.68    9.05 o   -2
  -5   4   8  154.64  156.68    9.05 o    1
   3   2   8  222.39  221.67   12.33 o   -2
  -3   4   8  222.39  221.67   12.33 o    1
   2   3   8    1.79   -0.30    2.97 <   -2
  -2   4   8    1.79   -0.30    2.97 <    1
   1   3   8  113.54  130.62    4.15 o   -2
  -1   4   8  113.54  130.62    4.15 o    1
   0   4   8   45.61   37.64    2.05 o   -2
   0   4   8   45.61   37.64    2.05 o    1
  -1   5   8  137.36  141.50    4.80 o   -2
   1   4   8  137.36  141.50    4.80 o    1
  -2   5   8   10.52    7.55    3.21 <   -2
   2   4   8   10.52    7.55    3.21 <    1
  -3   6   8    6.10    1.59    4.66 <   -2
   3   4   8    6.10    1.59    4.66 <    1
  -5   7   9    4.21    5.98    9.62 <   -2
   5   4   8    4.21    5.98    9.62 <    1
  -6   7   9  474.93  475.56   18.94 o   -2
   6   4   8  474.93  475.56   18.94 o    1
  -7   8   9   19.46   34.42   11.12 o   -2
   7   4   8   19.46   34.42   11.12 o    1
   6   2   7   41.19   30.61    6.49 o   -2
  -6   5   8   41.19   30.61    6.49 o    1
   5   2   7   73.23   64.04    7.05 o   -2
  -5   5   8   73.23   64.04    7.05 o    1
   3   3   8  464.40  469.80   18.95 o   -2
  -3   5   8  464.40  469.80   18.95 o    1
   2   4   8   11.15   14.08    3.09 o   -2
  -2   5   8   11.15   14.08    3.09 o    1
   1   4   8   30.36   32.70    3.14 o   -2
  -1   5   8   30.36   32.70    3.14 o    1
   0   5   8  537.67  523.93    6.96 o   -2
   0   5   8  537.67  523.93    6.96 o    1
  -1   6   8    0.65    9.08    5.92 <   -2
   1   5   8    0.65    9.08    5.92 <    1
  -2   6   8 1864.66 1795.34   33.26 o   -2
   2   5   8 1864.66 1795.34   33.26 o    1
  -3   7   8   46.58   55.13    3.62 o   -2
   3   5   8   46.58   55.13    3.62 o    1
  -5   8   9   25.72   30.69   10.89 <   -2
   5   5   8   25.72   30.69   10.89 <    1
  -6   8   9    0.78    7.75   10.58 <   -2
   6   5   8    0.78    7.75   10.58 <    1
   6   3   7    3.15    0.77    3.44 <   -2
  -6   6   8    3.15    0.77    3.44 <    1
   5   3   7   42.56   36.20    7.43 o   -2
  -5   6   8   42.56   36.20    7.43 o    1
   3   4   8   27.44   39.95    4.64 o   -2
  -3   6   8   27.44   39.95    4.64 o    1
   2   5   8 1456.91 1505.68   19.27 o   -2
  -2   6   8 1456.91 1505.68   19.27 o    1
   1   5   8    0.14   10.69    9.78 <   -2
  -1   6   8    0.14   10.69    9.78 <    1
   0   6   8  789.98  793.21   11.14 o   -2
   0   6   8  789.98  793.21   11.14 o    1
  -1   7   8    9.50    2.09    6.19 <   -2
   1   6   8    9.50    2.09    6.19 <    1
  -2   7   8   15.15    5.60    5.88 <   -2
   2   6   8   15.15    5.60    5.88 <    1
  -3   8   8  258.65  251.39   14.89 o   -2
   3   6   8  258.65  251.39   14.89 o    1
  -5   9   9  474.81  520.33   21.44 o   -2
   5   6   8  474.81  520.33   21.44 o    1
  -6   9   9    3.40   16.12   11.05 <   -2
   6   6   8    3.40   16.12   11.05 <    1
   7   3   7    4.98   -2.48    7.68 <   -2
  -7   7   8    4.98   -2.48    7.68 <    1
   6   4   7  194.91  181.07    5.93 o   -2
  -6   7   8  194.91  181.07    5.93 o    1
   4   5   7  496.64  532.31   19.31 o   -2
  -4   7   8  496.64  532.31   19.31 o    1
   3   5   8   12.30   15.50    4.34 o   -2
  -3   7   8   12.30   15.50    4.34 o    1
   2   6   8   76.07   76.52    5.21 o   -2
  -2   7   8   76.07   76.52    5.21 o    1
   1   6   8   46.86   47.42   10.86 o   -2
  -1   7   8   46.86   47.42   10.86 o    1
   0   7   8    7.82   11.43    2.61 o   -2
   0   7   8    7.82   11.43    2.61 o    1
  -1   8   8  721.97  757.21   18.07 o   -2
   1   7   8  721.97  757.21   18.07 o    1
  -2   8   8   29.07   15.87    6.67 <   -2
   2   7   8   29.07   15.87    6.67 <    1
  -3   9   8  375.74  403.55   18.79 o   -2
   3   7   8  375.74  403.55   18.79 o    1
  -5  10   9   23.27   24.37   12.73 <   -2
   5   7   8   23.27   24.37   12.73 <    1
   7   4   7   43.92   12.46    8.57 <   -2
  -7   8   8   43.92   12.46    8.57 <    1
   6   5   7  138.13  123.89    9.21 o   -2
  -6   8   8  138.13  123.89    9.21 o    1
   5   5   7   51.54   60.19    5.80 o   -2
  -5   8   8   51.54   60.19    5.80 o    1
   4   6   7    1.02    9.57    9.42 <   -2
  -4   8   8    1.02    9.57    9.42 <    1
   3   6   8  309.81  307.00    7.91 o   -2
  -3   8   8  309.81  307.00    7.91 o    1
   2   7   8   43.96   28.06    5.27 o   -2
  -2   8   8   43.96   28.06    5.27 o    1
   1   7   8  827.22  900.57   31.66 o   -2
  -1   8   8  827.22  900.57   31.66 o    1
   0   8   8    1.61    6.93    2.70 <   -2
   0   8   8    1.61    6.93    2.70 <    1
  -1   9   8  126.80  109.25    8.46 o   -2
   1   8   8  126.80  109.25    8.46 o    1
   6   6   7   55.72   75.09    5.52 o   -2
  -6   9   8   55.72   75.09    5.52 o    1
   5   6   7  205.00  208.99    6.48 o   -2
  -5   9   8  205.00  208.99    6.48 o    1
   4   7   7   73.20   92.38   11.45 o   -2
  -4   9   8   73.20   92.38   11.45 o    1
   3   7   8  144.67  157.40    9.27 o   -2
  -3   9   8  144.67  157.40    9.27 o    1
   2   8   8    1.56    3.51    4.89 <   -2
  -2   9   8    1.56    3.51    4.89 <    1
   1   8   8   28.60   26.05   11.17 <   -2
  -1   9   8   28.60   26.05   11.17 <    1
   0   9   8   85.68   77.71    4.37 o   -2
   0   9   8   85.68   77.71    4.37 o    1
  -1  10   8   43.00    8.67   11.43 <   -2
   1   9   8   43.00    8.67   11.43 <    1
   5   7   7    9.36   41.42   11.84 o   -2
  -5  10   8    9.36   41.42   11.84 o    1
   4   8   7   51.19   21.25    7.40 <   -2
  -4  10   8   51.19   21.25    7.40 <    1
   3   8   8   10.73    9.55   11.82 <   -2
  -3  10   8   10.73    9.55   11.82 <    1
   2   9   8   71.20   60.49   10.81 o   -2
  -2  10   8   71.20   60.49   10.81 o    1
   1   9   8   22.08   24.33   12.59 <   -2
  -1  10   8   22.08   24.33   12.59 <    1
   0  10   8   40.58   31.26    4.91 o   -2
   0  10   8   40.58   31.26    4.91 o    1
   4   9   7   59.59   17.75    5.89 o   -2
  -4  11   8   59.59   17.75    5.89 o    1
   3   9   8    5.13    8.50   12.14 <   -2
  -3  11   8    5.13    8.50   12.14 <    1
   1  10   8   28.98   12.65    9.04 <   -2
  -1  11   8   28.98   12.65    9.04 <    1
   0  11   8   55.75   46.33    6.57 o   -2
   0  11   8   55.75   46.33    6.57 o    1
   0 -12   9    6.46   13.18    4.09 o   -2
   0 -12   9    6.46   13.18    4.09 o    1
  -2 -11   9   24.55   23.16    6.55 o   -2
   2 -12   9   24.55   23.16    6.55 o    1
  -3 -10   9  101.62  103.49    7.65 o   -2
   3 -12   9  101.62  103.49    7.65 o    1
   2 -12   9   14.82   42.06    8.18 o   -2
  -2 -11   9   14.82   42.06    8.18 o    1
   0 -11   9    0.23    4.75    4.62 <   -2
   0 -11   9    0.23    4.75    4.62 <    1
  -2 -10   9   13.77    7.33    6.23 <   -2
   2 -11   9   13.77    7.33    6.23 <    1
  -3  -9   9   27.79   23.65    5.27 o   -2
   3 -11   9   27.79   23.65    5.27 o    1
  -4  -9  10  112.54  149.32   10.31 o   -2
   4 -11   9  112.54  149.32   10.31 o    1
  -5  -8  10   25.38   40.64   12.95 o   -2
   5 -11   9   25.38   40.64   12.95 o    1
  -5  -8   9   45.04   43.26    9.96 o   -2
   5 -11   9   45.04   43.26    9.96 o    1
   3 -12   8   59.76   29.97    9.09 o   -2
  -3 -10   9   59.76   29.97    9.09 o    1
   2 -11   9   19.37   27.14    7.32 o   -2
  -2 -10   9   19.37   27.14    7.32 o    1
   0 -10   9  103.03  103.32    3.36 o   -2
   0 -10   9  103.03  103.32    3.36 o    1
  -2  -9   9  375.06  381.64    9.01 o   -2
   2 -10   9  375.06  381.64    9.01 o    1
  -3  -8   9  150.13  179.26    6.89 o   -2
   3 -10   9  150.13  179.26    6.89 o    1
  -4  -8  10  447.94  541.99   15.48 o   -2
   4 -10   9  447.94  541.99   15.48 o    1
  -5  -7  10   57.05   85.23   12.65 o   -2
   5 -10   9   57.05   85.23   12.65 o    1
  -6  -7  10   81.90   65.80    7.22 o   -2
   6 -10   9   81.90   65.80    7.22 o    1
   4 -11   8   35.10   46.01    8.09 o   -2
  -4  -9   9   35.10   46.01    8.09 o    1
   3 -11   8   81.99   53.35    8.50 o   -2
  -3  -9   9   81.99   53.35    8.50 o    1
   2 -10   9  242.21  231.20    8.06 o   -2
  -2  -9   9  242.21  231.20    8.06 o    1
   1 -10   9  251.72  252.40   13.23 o   -2
  -1  -9   9  251.72  252.40   13.23 o    1
   0  -9   9  803.86  772.26    9.13 o   -2
   0  -9   9  803.86  772.26    9.13 o    1
  -1  -8   9  176.21  188.21    8.35 o   -2
   1  -9   9  176.21  188.21    8.35 o    1
  -2  -8   9  343.07  322.01    7.89 o   -2
   2  -9   9  343.07  322.01    7.89 o    1
  -3  -7   9   48.79   54.89    6.67 o   -2
   3  -9   9   48.79   54.89    6.67 o    1
  -4  -7  10    0.42    8.12    8.13 <   -2
   4  -9   9    0.42    8.12    8.13 <    1
  -5  -6  10  110.44  114.49    8.55 o   -2
   5  -9   9  110.44  114.49    8.55 o    1
  -6  -6  10   14.51   16.82    6.19 <   -2
   6  -9   9   14.51   16.82    6.19 <    1
   5 -11   8  114.97  129.62    5.05 o   -2
  -5  -8   9  114.97  129.62    5.05 o    1
   4 -10   8  350.60  371.39   12.47 o   -2
  -4  -8   9  350.60  371.39   12.47 o    1
   3 -10   8  155.16  166.18    9.37 o   -2
  -3  -8   9  155.16  166.18    9.37 o    1
   2  -9   9  497.63  505.49    9.50 o   -2
  -2  -8   9  497.63  505.49    9.50 o    1
   1  -9   9  122.57  119.83   10.65 o   -2
  -1  -8   9  122.57  119.83   10.65 o    1
   0  -8   9   37.62   30.64    2.39 o   -2
   0  -8   9   37.62   30.64    2.39 o    1
  -1  -7   9  131.82  135.87   10.37 o   -2
   1  -8   9  131.82  135.87   10.37 o    1
  -2  -7   9   19.91   27.44    3.56 o   -2
   2  -8   9   19.91   27.44    3.56 o    1
  -3  -6   9  260.75  275.67    8.50 o   -2
   3  -8   9  260.75  275.67    8.50 o    1
  -4  -6  10   61.66   41.76   10.17 o   -2
   4  -8   9   61.66   41.76   10.17 o    1
  -5  -5  10   23.02   16.80    7.13 <   -2
   5  -8   9   23.02   16.80    7.13 <    1
  -6  -5  10   32.09   38.50    7.81 o   -2
   6  -8   9   32.09   38.50    7.81 o    1
  -7  -4  10    0.32   11.92   10.36 <   -2
   7  -8   9    0.32   11.92   10.36 <    1
   6 -10   8  183.65  180.84    5.15 o   -2
  -6  -7   9  183.65  180.84    5.15 o    1
   5 -10   8  116.86  125.76    4.77 o   -2
  -5  -7   9  116.86  125.76    4.77 o    1
   4  -9   8   51.46   55.65    7.34 o   -2
  -4  -7   9   51.46   55.65    7.34 o    1
   3  -9   8   73.46   72.04    7.62 o   -2
  -3  -7   9   73.46   72.04    7.62 o    1
   2  -8   9   38.31   53.91    4.40 o   -2
  -2  -7   9   38.31   53.91    4.40 o    1
   1  -8   9  215.98  223.78   12.15 o   -2
  -1  -7   9  215.98  223.78   12.15 o    1
   0  -7   9  291.24  300.49    4.22 o   -2
   0  -7   9  291.24  300.49    4.22 o    1
  -1  -6   9  203.73  214.17   11.42 o   -2
   1  -7   9  203.73  214.17   11.42 o    1
  -2  -6   9  132.49  134.29    4.18 o   -2
   2  -7   9  132.49  134.29    4.18 o    1
  -3  -5   9   18.08    2.75    8.74 <   -2
   3  -7   9   18.08    2.75    8.74 <    1
  -4  -5  10   62.52   46.90    9.92 o   -2
   4  -7   9   62.52   46.90    9.92 o    1
  -5  -4  10   49.93   42.59    7.08 o   -2
   5  -7   9   49.93   42.59    7.08 o    1
  -6  -4  10  154.14  168.54    9.05 o   -2
   6  -7   9  154.14  168.54    9.05 o    1
  -7  -3  10   24.19   29.90    8.20 o   -2
   7  -7   9   24.19   29.90    8.20 o    1
   6  -9   8    9.27   20.11    3.44 o   -2
  -6  -6   9    9.27   20.11    3.44 o    1
   5  -9   8   79.53   92.58    4.33 o   -2
  -5  -6   9   79.53   92.58    4.33 o    1
   4  -8   8  113.42  113.41    5.93 o   -2
  -4  -6   9  113.42  113.41    5.93 o    1
   3  -8   8  262.54  270.31    9.60 o   -2
  -3  -6   9  262.54  270.31    9.60 o    1
   2  -7   9   86.52   78.82    3.18 o   -2
  -2  -6   9   86.52   78.82    3.18 o    1
   1  -7   9   47.75   31.06    8.29 o   -2
  -1  -6   9   47.75   31.06    8.29 o    1
   0  -6   9    0.58   -1.07    1.41 <   -2
   0  -6   9    0.58   -1.07    1.41 <    1
  -1  -5   9  146.90  158.69   10.05 o   -2
   1  -6   9  146.90  158.69   10.05 o    1
  -2  -5   9  263.93  260.86    5.11 o   -2
   2  -6   9  263.93  260.86    5.11 o    1
  -3  -4   9   71.43   70.25    8.72 o   -2
   3  -6   9   71.43   70.25    8.72 o    1
  -4  -4  10  145.86  130.96   10.21 o   -2
   4  -6   9  145.86  130.96   10.21 o    1
  -5  -3  10   19.80   14.11    6.19 <   -2
   5  -6   9   19.80   14.11    6.19 <    1
  -6  -3  10   29.60   33.81    7.12 o   -2
   6  -6   9   29.60   33.81    7.12 o    1
  -7  -2  10   21.46   21.17    7.49 <   -2
   7  -6   9   21.46   21.17    7.49 <    1
   7  -9   8   66.30   71.11    4.98 o   -2
  -7  -5   9   66.30   71.11    4.98 o    1
   6  -8   8   21.21   19.18    3.25 o   -2
  -6  -5   9   21.21   19.18    3.25 o    1
   5  -8   8   26.60   30.36    4.26 o   -2
  -5  -5   9   26.60   30.36    4.26 o    1
   4  -7   8    0.25   -2.80    5.69 <   -2
  -4  -5   9    0.25   -2.80    5.69 <    1
   3  -7   8  106.36  111.60    9.80 o   -2
  -3  -5   9  106.36  111.60    9.80 o    1
   2  -6   9  161.88  157.54    3.79 o   -2
  -2  -5   9  161.88  157.54    3.79 o    1
   1  -6   9   94.22  102.08    5.22 o   -2
  -1  -5   9   94.22  102.08    5.22 o    1
   0  -5   9  382.10  369.40    4.07 o   -2
   0  -5   9  382.10  369.40    4.07 o    1
  -1  -5   9   21.36    2.47    7.16 <   -2
   1  -5   9   21.36    2.47    7.16 <    1
  -2  -4   9    6.52    9.31    2.81 o   -2
   2  -5   9    6.52    9.31    2.81 o    1
  -5  -2  10  167.03  105.89    7.60 o   -2
   5  -5   9  167.03  105.89    7.60 o    1
  -6  -2  10   24.86   21.38    6.60 o   -2
   6  -5   9   24.86   21.38    6.60 o    1
  -7  -1  10   14.95   24.74    7.44 o   -2
   7  -5   9   14.95   24.74    7.44 o    1
  -8  -1  10   79.71   88.94   11.69 o   -2
   8  -5   9   79.71   88.94   11.69 o    1
   7  -8   8   49.41   45.87    4.52 o   -2
  -7  -4   9   49.41   45.87    4.52 o    1
   6  -7   8   15.67   18.08    3.96 o   -2
  -6  -4   9   15.67   18.08    3.96 o    1
   5  -7   8   51.73   53.96    3.22 o   -2
  -5  -4   9   51.73   53.96    3.22 o    1
   4  -6   8  166.84  158.68    6.23 o   -2
  -4  -4   9  166.84  158.68    6.23 o    1
   3  -6   8   44.76   40.41    8.41 o   -2
  -3  -4   9   44.76   40.41    8.41 o    1
   2  -5   9    5.14    0.42    2.58 <   -2
  -2  -4   9    5.14    0.42    2.58 <    1
   1  -5   9    1.82   -1.88    3.85 <   -2
  -1  -4   9    1.82   -1.88    3.85 <    1
   0  -4   9   12.36   16.54    1.20 o   -2
   0  -4   9   12.36   16.54    1.20 o    1
  -2  -3   9    5.11    3.29    2.45 <   -2
   2  -4   9    5.11    3.29    2.45 <    1
  -3  -2   9  127.73  141.80   12.21 o   -2
   3  -4   9  127.73  141.80   12.21 o    1
  -4  -2  10  126.79  130.14    8.85 o   -2
   4  -4   9  126.79  130.14    8.85 o    1
  -5  -1  10    1.68   -3.36    4.62 <   -2
   5  -4   9    1.68   -3.36    4.62 <    1
  -6  -1  10  116.82  114.60    5.14 o   -2
   6  -4   9  116.82  114.60    5.14 o    1
  -7   0  10   10.97    6.76    4.20 <   -2
   7  -4   9   10.97    6.76    4.20 <    1
  -8   0  10    2.88   31.69   10.71 <   -2
   8  -4   9    2.88   31.69   10.71 <    1
   8  -7   8   18.58   26.38    8.09 o   -2
  -8  -3   9   18.58   26.38    8.09 o    1
   7  -7   8   17.46   24.97    4.28 o   -2
  -7  -3   9   17.46   24.97    4.28 o    1
   6  -6   8   50.41   55.21    3.10 o   -2
  -6  -3   9   50.41   55.21    3.10 o    1
   5  -6   8   23.88   24.93    2.46 o   -2
  -5  -3   9   23.88   24.93    2.46 o    1
   4  -5   8   23.35   26.80    4.40 o   -2
  -4  -3   9   23.35   26.80    4.40 o    1
   2  -4   9    9.18    0.75    2.60 <   -2
  -2  -3   9    9.18    0.75    2.60 <    1
   1  -4   9   93.07   78.22    3.42 o   -2
  -1  -3   9   93.07   78.22    3.42 o    1
   0  -3   9  188.25  152.20    2.32 o   -2
   0  -3   9  188.25  152.20    2.32 o    1
  -2  -2   9  758.09  750.02    9.35 o   -2
   2  -3   9  758.09  750.02    9.35 o    1
  -3  -1   9   15.29    9.85    3.07 o   -2
   3  -3   9   15.29    9.85    3.07 o    1
  -4  -1  10   85.77   91.44    4.95 o   -2
   4  -3   9   85.77   91.44    4.95 o    1
  -5   0  10   13.90   10.77    5.09 <   -2
   5  -3   9   13.90   10.77    5.09 <    1
  -6   0  10   18.56   22.70    3.31 o   -2
   6  -3   9   18.56   22.70    3.31 o    1
  -7   1  10  103.81   94.20    5.13 o   -2
   7  -3   9  103.81   94.20    5.13 o    1
  -8   1  10    0.92   23.96    9.88 <   -2
   8  -3   9    0.92   23.96    9.88 <    1
   8  -6   8    4.38    5.44    5.80 <   -2
  -8  -2   9    4.38    5.44    5.80 <    1
   7  -6   8   56.53   50.71    4.21 o   -2
  -7  -2   9   56.53   50.71    4.21 o    1
   6  -5   8    5.38    4.82    2.24 <   -2
  -6  -2   9    5.38    4.82    2.24 <    1
   5  -5   8   12.28   11.40    2.51 o   -2
  -5  -2   9   12.28   11.40    2.51 o    1
   4  -4   8   28.68   23.40    4.57 o   -2
  -4  -2   9   28.68   23.40    4.57 o    1
   3  -4   9  107.03   99.36    5.34 o   -2
  -3  -2   9  107.03   99.36    5.34 o    1
   2  -3   9  598.59  570.00    7.12 o   -2
  -2  -2   9  598.59  570.00    7.12 o    1
   1  -3   9   10.11    3.05    6.41 <   -2
  -1  -2   9   10.11    3.05    6.41 <    1
   0  -2   9  195.59  196.18    2.43 o   -2
   0  -2   9  195.59  196.18    2.43 o    1
  -1  -1   9   35.26   35.02    5.48 o   -2
   1  -2   9   35.26   35.02    5.48 o    1
  -2  -1   9  129.84  132.64    2.67 o   -2
   2  -2   9  129.84  132.64    2.67 o    1
  -3   0   9  329.54  337.98    6.88 o   -2
   3  -2   9  329.54  337.98    6.88 o    1
  -4   0  10   95.85  104.93    3.24 o   -2
   4  -2   9   95.85  104.93    3.24 o    1
  -5   1  10  411.59  408.78    9.43 o   -2
   5  -2   9  411.59  408.78    9.43 o    1
  -6   1  10   49.87   50.06    3.58 o   -2
   6  -2   9   49.87   50.06    3.58 o    1
  -7   2  10    9.12    3.70    6.30 <   -2
   7  -2   9    9.12    3.70    6.30 <    1
  -8   2  10   68.29   91.88   10.15 o   -2
   8  -2   9   68.29   91.88   10.15 o    1
   8  -5   8    8.73   17.16    7.60 <   -2
  -8  -1   9    8.73   17.16    7.60 <    1
   7  -5   8   53.19   47.51    4.05 o   -2
  -7  -1   9   53.19   47.51    4.05 o    1
   6  -4   8   99.23  100.08    3.68 o   -2
  -6  -1   9   99.23  100.08    3.68 o    1
   5  -4   8   73.79   63.99    2.61 o   -2
  -5  -1   9   73.79   63.99    2.61 o    1
   4  -3   8  288.95  277.26    8.45 o   -2
  -4  -1   9  288.95  277.26    8.45 o    1
   3  -3   9   30.02   21.10    4.32 o   -2
  -3  -1   9   30.02   21.10    4.32 o    1
   2  -2   9   31.85   28.31    2.41 o   -2
  -2  -1   9   31.85   28.31    2.41 o    1
   1  -2   9  101.67   99.99    5.71 o   -2
  -1  -1   9  101.67   99.99    5.71 o    1
   0  -1   9  223.78  219.79    2.77 o   -2
   0  -1   9  223.78  219.79    2.77 o    1
  -1   0   9  815.62  895.34   24.01 o   -2
   1  -1   9  815.62  895.34   24.01 o    1
  -2   0   9  260.81  266.83    3.31 o   -2
   2  -1   9  260.81  266.83    3.31 o    1
  -3   1   9  218.14  220.15    5.52 o   -2
   3  -1   9  218.14  220.15    5.52 o    1
  -4   1  10  140.61  141.39    5.12 o   -2
   4  -1   9  140.61  141.39    5.12 o    1
  -5   2  10   51.96   67.21    5.08 o   -2
   5  -1   9   51.96   67.21    5.08 o    1
  -6   2  10  222.46  217.80    6.36 o   -2
   6  -1   9  222.46  217.80    6.36 o    1
  -7   3  10  129.41  129.20    4.99 o   -2
   7  -1   9  129.41  129.20    4.99 o    1
  -8   3  10  267.44  275.74   12.73 o   -2
   8  -1   9  267.44  275.74   12.73 o    1
   8  -4   8  141.27  116.79    5.62 o   -2
  -8   0   9  141.27  116.79    5.62 o    1
   7  -4   8   46.43   41.28    3.58 o   -2
  -7   0   9   46.43   41.28    3.58 o    1
   6  -3   8  102.00   93.83    3.57 o   -2
  -6   0   9  102.00   93.83    3.57 o    1
   5  -3   8   37.89   37.73    2.50 o   -2
  -5   0   9   37.89   37.73    2.50 o    1
   4  -2   8  252.55  239.34    5.13 o   -2
  -4   0   9  252.55  239.34    5.13 o    1
   3  -2   9  455.03  436.56   10.36 o   -2
  -3   0   9  455.03  436.56   10.36 o    1
   2  -1   9  354.38  352.64    5.63 o   -2
  -2   0   9  354.38  352.64    5.63 o    1
   1  -1   9 1119.53 1141.26   16.76 o   -2
  -1   0   9 1119.53 1141.26   16.76 o    1
   0   0   9  141.64  134.92    1.69 o   -2
   0   0   9  141.64  134.92    1.69 o    1
  -1   1   9  246.91  242.64    6.06 o   -2
   1   0   9  246.91  242.64    6.06 o    1
  -2   1   9  165.18  154.75    3.86 o   -2
   2   0   9  165.18  154.75    3.86 o    1
  -3   2   9  709.15  734.58   24.15 o   -2
   3   0   9  709.15  734.58   24.15 o    1
  -4   2  10 1039.48 1044.54   27.77 o   -2
   4   0   9 1039.48 1044.54   27.77 o    1
  -5   3  10  341.38  342.55   11.77 o   -2
   5   0   9  341.38  342.55   11.77 o    1
  -6   3  10  439.33  428.84   10.45 o   -2
   6   0   9  439.33  428.84   10.45 o    1
  -7   4  10   15.96   35.16    5.40 o   -2
   7   0   9   15.96   35.16    5.40 o    1
  -8   4  10   20.30   64.86    8.36 o   -2
   8   0   9   20.30   64.86    8.36 o    1
   8  -3   8   29.78   22.07    5.30 o   -2
  -8   1   9   29.78   22.07    5.30 o    1
   7  -3   8   39.32   38.85    4.36 o   -2
  -7   1   9   39.32   38.85    4.36 o    1
   6  -2   8  169.83  166.65    4.12 o   -2
  -6   1   9  169.83  166.65    4.12 o    1
   5  -2   8  374.97  370.58    6.49 o   -2
  -5   1   9  374.97  370.58    6.49 o    1
   4  -1   8  129.27  116.11    5.58 o   -2
  -4   1   9  129.27  116.11    5.58 o    1
   3  -1   9   46.24   38.14    4.27 o   -2
  -3   1   9   46.24   38.14    4.27 o    1
   2   0   9  111.15   96.84    3.29 o   -2
  -2   1   9  111.15   96.84    3.29 o    1
   1   0   9 1251.07 1337.60   27.79 o   -2
  -1   1   9 1251.07 1337.60   27.79 o    1
   0   1   9 1536.87 1551.62   13.31 o   -2
   0   1   9 1536.87 1551.62   13.31 o    1
  -1   2   9 1250.46 1296.11   17.28 o   -2
   1   1   9 1250.46 1296.11   17.28 o    1
  -2   2   9 1545.22 1528.03   24.24 o   -2
   2   1   9 1545.22 1528.03   24.24 o    1
  -3   3   9  305.55  306.95   12.88 o   -2
   3   1   9  305.55  306.95   12.88 o    1
  -4   3  10   38.44   42.44    4.26 o   -2
   4   1   9   38.44   42.44    4.26 o    1
  -5   4  10  180.01  181.93    6.23 o   -2
   5   1   9  180.01  181.93    6.23 o    1
  -6   4  10    5.42   20.35    4.33 o   -2
   6   1   9    5.42   20.35    4.33 o    1
  -7   5  10  160.17  174.98    6.37 o   -2
   7   1   9  160.17  174.98    6.37 o    1
   8  -2   8   33.55   24.54    7.04 o   -2
  -8   2   9   33.55   24.54    7.04 o    1
   7  -2   8   19.66   21.42    5.79 o   -2
  -7   2   9   19.66   21.42    5.79 o    1
   6  -1   8   68.20   73.33    3.79 o   -2
  -6   2   9   68.20   73.33    3.79 o    1
   5  -1   8  268.07  262.50    6.35 o   -2
  -5   2   9  268.07  262.50    6.35 o    1
   4   0   8  409.01  389.53   13.36 o   -2
  -4   2   9  409.01  389.53   13.36 o    1
   3   0   9  730.72  731.43   16.08 o   -2
  -3   2   9  730.72  731.43   16.08 o    1
   2   1   9 1481.60 1483.60   21.36 o   -2
  -2   2   9 1481.60 1483.60   21.36 o    1
   1   1   9  664.75  653.22   15.08 o   -2
  -1   2   9  664.75  653.22   15.08 o    1
   0   2   9  294.02  251.94    4.35 o   -2
   0   2   9  294.02  251.94    4.35 o    1
  -1   3   9  160.01  162.93    4.81 o   -2
   1   2   9  160.01  162.93    4.81 o    1
  -2   3   9    2.30    8.01    3.50 <   -2
   2   2   9    2.30    8.01    3.50 <    1
  -3   4   9  214.10  215.80    7.45 o   -2
   3   2   9  214.10  215.80    7.45 o    1
  -4   4  10   12.32    8.31    2.37 o   -2
   4   2   9   12.32    8.31    2.37 o    1
  -5   5  10   11.30   19.98    8.52 <   -2
   5   2   9   11.30   19.98    8.52 <    1
  -6   5  10   15.09   17.85    8.10 <   -2
   6   2   9   15.09   17.85    8.10 <    1
  -7   6  10   90.35  115.30   11.46 o   -2
   7   2   9   90.35  115.30   11.46 o    1
   7  -1   8  197.88  187.48    6.63 o   -2
  -7   3   9  197.88  187.48    6.63 o    1
   6   0   8  305.73  320.31    7.91 o   -2
  -6   3   9  305.73  320.31    7.91 o    1
   5   0   8  436.94  433.41   11.03 o   -2
  -5   3   9  436.94  433.41   11.03 o    1
   3   1   9  285.46  273.84    8.49 o   -2
  -3   3   9  285.46  273.84    8.49 o    1
   2   2   9   13.38   11.36    2.84 o   -2
  -2   3   9   13.38   11.36    2.84 o    1
   1   2   9  172.90  172.14    6.75 o   -2
  -1   3   9  172.90  172.14    6.75 o    1
   0   3   9   80.92   83.68    2.62 o   -2
   0   3   9   80.92   83.68    2.62 o    1
  -1   4   9  155.79  136.93    4.16 o   -2
   1   3   9  155.79  136.93    4.16 o    1
  -1   3   9  182.24  164.31    5.29 o   -2
   1   3   9  182.24  164.31    5.29 o    1
  -2   4   9   83.53   76.42    5.96 o   -2
   2   3   9   83.53   76.42    5.96 o    1
  -3   5   9   59.93   65.74    8.97 o   -2
   3   3   9   59.93   65.74    8.97 o    1
  -5   6  10  148.75  143.51   11.25 o   -2
   5   3   9  148.75  143.51   11.25 o    1
  -6   6  10   79.65   90.63   10.07 o   -2
   6   3   9   79.65   90.63   10.07 o    1
  -7   7  10   56.18   73.94   11.43 o   -2
   7   3   9   56.18   73.94   11.43 o    1
   7   0   8  117.29  110.59    9.27 o   -2
  -7   4   9  117.29  110.59    9.27 o    1
   6   1   8    2.58    9.05    5.17 <   -2
  -6   4   9    2.58    9.05    5.17 <    1
   5   1   8   45.71   48.25    7.19 o   -2
  -5   4   9   45.71   48.25    7.19 o    1
   3   2   9  133.76  119.46   10.65 o   -2
  -3   4   9  133.76  119.46   10.65 o    1
   2   3   9  130.13  122.00    3.83 o   -2
  -2   4   9  130.13  122.00    3.83 o    1
   1   3   9   35.23   35.37    3.53 o   -2
  -1   4   9   35.23   35.37    3.53 o    1
   0   4   9    0.54   -0.50    1.14 <   -2
   0   4   9    0.54   -0.50    1.14 <    1
  -1   5   9  356.11  373.80   10.48 o   -2
   1   4   9  356.11  373.80   10.48 o    1
  -2   5   9   75.20   69.76    4.37 o   -2
   2   4   9   75.20   69.76    4.37 o    1
  -3   6   9  270.09  251.77    7.64 o   -2
   3   4   9  270.09  251.77    7.64 o    1
  -5   7  10    2.38    3.20   10.15 <   -2
   5   4   9    2.38    3.20   10.15 <    1
  -6   7  10   32.30   51.31   10.12 o   -2
   6   4   9   32.30   51.31   10.12 o    1
   7   1   8   34.14   26.33    7.91 o   -2
  -7   5   9   34.14   26.33    7.91 o    1
   6   2   8    4.72    4.33    3.18 <   -2
  -6   5   9    4.72    4.33    3.18 <    1
   5   2   8   12.61   17.40    6.76 <   -2
  -5   5   9   12.61   17.40    6.76 <    1
   3   3   9  113.93  132.45    6.24 o   -2
  -3   5   9  113.93  132.45    6.24 o    1
   2   4   9   21.36   27.03    3.38 o   -2
  -2   5   9   21.36   27.03    3.38 o    1
   1   4   9  227.01  225.27    6.77 o   -2
  -1   5   9  227.01  225.27    6.77 o    1
   0   5   9   85.05   80.70    2.10 o   -2
   0   5   9   85.05   80.70    2.10 o    1
  -1   6   9   37.14   22.55    6.18 o   -2
   1   5   9   37.14   22.55    6.18 o    1
  -2   6   9   11.47   16.74    4.77 o   -2
   2   5   9   11.47   16.74    4.77 o    1
  -3   7   9   82.80   75.88   10.68 o   -2
   3   5   9   82.80   75.88   10.68 o    1
  -5   8  10   19.40   37.12   11.56 o   -2
   5   5   9   19.40   37.12   11.56 o    1
  -6   8  10   42.25   47.70   10.95 o   -2
   6   5   9   42.25   47.70   10.95 o    1
   6   3   8   23.80   19.86    3.33 o   -2
  -6   6   9   23.80   19.86    3.33 o    1
   5   3   8  117.97  109.56    5.93 o   -2
  -5   6   9  117.97  109.56    5.93 o    1
   3   4   9  235.83  208.80    5.63 o   -2
  -3   6   9  235.83  208.80    5.63 o    1
   2   5   9   60.80   64.32    3.44 o   -2
  -2   6   9   60.80   64.32    3.44 o    1
   1   5   9    7.18    0.09    4.37 <   -2
  -1   6   9    7.18    0.09    4.37 <    1
   0   6   9    1.43   -0.74    1.79 <   -2
   0   6   9    1.43   -0.74    1.79 <    1
  -1   7   9   42.83   42.35    8.59 o   -2
   1   6   9   42.83   42.35    8.59 o    1
  -2   7   9   70.95   62.74   11.49 o   -2
   2   6   9   70.95   62.74   11.49 o    1
  -3   8   9   60.35   52.60   11.66 o   -2
   3   6   9   60.35   52.60   11.66 o    1
  -5   9  10   68.84   81.18   12.53 o   -2
   5   6   9   68.84   81.18   12.53 o    1
   7   3   8   77.01   63.75    8.97 o   -2
  -7   7   9   77.01   63.75    8.97 o    1
   6   4   8  101.46   74.30    4.56 o   -2
  -6   7   9  101.46   74.30    4.56 o    1
   5   4   8    4.34    2.18   10.26 <   -2
  -5   7   9    4.34    2.18   10.26 <    1
   3   5   9  195.95  201.94    6.36 o   -2
  -3   7   9  195.95  201.94    6.36 o    1
   2   6   9   74.46   83.97    5.41 o   -2
  -2   7   9   74.46   83.97    5.41 o    1
   1   6   9    7.90    8.76    9.91 <   -2
  -1   7   9    7.90    8.76    9.91 <    1
   0   7   9   86.24   90.34    3.28 o   -2
   0   7   9   86.24   90.34    3.28 o    1
  -1   8   9  155.21  114.79   10.62 o   -2
   1   7   9  155.21  114.79   10.62 o    1
  -3   9   9   18.47    0.89   11.85 <   -2
   3   7   9   18.47    0.89   11.85 <    1
   7   4   8   80.99   52.55    8.99 o   -2
  -7   8   9   80.99   52.55    8.99 o    1
   6   5   8    3.10   18.86   10.58 <   -2
  -6   8   9    3.10   18.86   10.58 <    1
   4   6   8   10.92   32.72   10.09 o   -2
  -4   8   9   10.92   32.72   10.09 o    1
   3   6   9  109.04  111.48    8.42 o   -2
  -3   8   9  109.04  111.48    8.42 o    1
   2   7   9  119.49  114.89    6.01 o   -2
  -2   8   9  119.49  114.89    6.01 o    1
   1   7   9   81.14   75.30   11.83 o   -2
  -1   8   9   81.14   75.30   11.83 o    1
   0   8   9  300.92  298.13    6.77 o   -2
   0   8   9  300.92  298.13    6.77 o    1
   6   6   8    2.21   23.82    4.60 o   -2
  -6   9   9    2.21   23.82    4.60 o    1
   5   6   8  114.53  130.66    7.00 o   -2
  -5   9   9  114.53  130.66    7.00 o    1
   4   7   8   59.87   30.50    6.97 o   -2
  -4   9   9   59.87   30.50    6.97 o    1
   3   7   9   24.42   23.26    8.01 <   -2
  -3   9   9   24.42   23.26    8.01 <    1
   2   8   9    1.34    2.92    5.16 <   -2
  -2   9   9    1.34    2.92    5.16 <    1
   1   8   9    7.29    1.58   11.14 <   -2
  -1   9   9    7.29    1.58   11.14 <    1
   0   9   9  127.69  132.12    7.11 o   -2
   0   9   9  127.69  132.12    7.11 o    1
  -1  10   9   92.34   78.29   15.41 o   -2
   1   9   9   92.34   78.29   15.41 o    1
   5   7   8   20.08   23.79   12.49 <   -2
  -5  10   9   20.08   23.79   12.49 <    1
   3   8   9   20.02   15.02    8.52 <   -2
  -3  10   9   20.02   15.02    8.52 <    1
   2   9   9  110.09  108.18   11.83 o   -2
  -2  10   9  110.09  108.18   11.83 o    1
   1   9   9  133.74  148.88   15.15 o   -2
  -1  10   9  133.74  148.88   15.15 o    1
   0  10   9   76.76   69.54    6.60 o   -2
   0  10   9   76.76   69.54    6.60 o    1
   0 -11  10   11.74   17.62    4.79 o   -2
   0 -11  10   11.74   17.62    4.79 o    1
  -2 -10  10  127.81  109.40    6.08 o   -2
   2 -11  10  127.81  109.40    6.08 o    1
  -3  -9  10  151.09  161.63    6.26 o   -2
   3 -11  10  151.09  161.63    6.26 o    1
  -4  -9  11   14.94   51.17   12.01 o   -2
   4 -11  10   14.94   51.17   12.01 o    1
   2 -11  10  128.06  111.97    8.70 o   -2
  -2 -10  10  128.06  111.97    8.70 o    1
   0 -10  10   42.45   31.84    2.43 o   -2
   0 -10  10   42.45   31.84    2.43 o    1
  -2  -9  10   16.80   19.40    4.97 o   -2
   2 -10  10   16.80   19.40    4.97 o    1
  -3  -8  10    2.08   11.16    5.73 <   -2
   3 -10  10    2.08   11.16    5.73 <    1
  -4  -8  11    3.06   28.21    8.76 o   -2
   4 -10  10    3.06   28.21    8.76 o    1
  -5  -7  11   52.12   58.51   12.19 o   -2
   5 -10  10   52.12   58.51   12.19 o    1
   4 -11   9   91.02   98.51    8.70 o   -2
  -4  -9  10   91.02   98.51    8.70 o    1
   3 -11   9   82.93   49.52    9.12 o   -2
  -3  -9  10   82.93   49.52    9.12 o    1
   2 -10  10    3.46   10.20    5.13 <   -2
  -2  -9  10    3.46   10.20    5.13 <    1
   1 -10  10   40.81   25.15    9.38 <   -2
  -1  -9  10   40.81   25.15    9.38 <    1
   0  -9  10    4.42    4.67    1.88 <   -2
   0  -9  10    4.42    4.67    1.88 <    1
  -1  -8  10   51.95   55.99    9.59 o   -2
   1  -9  10   51.95   55.99    9.59 o    1
  -2  -8  10   43.51   38.82    4.73 o   -2
   2  -9  10   43.51   38.82    4.73 o    1
  -3  -7  11   11.60   21.47    9.44 <   -2
   3  -9  10   11.60   21.47    9.44 <    1
  -3  -7  10    3.64   -3.03    6.23 <   -2
   3  -9  10    3.64   -3.03    6.23 <    1
  -4  -7  11   21.72   24.90   10.79 <   -2
   4  -9  10   21.72   24.90   10.79 <    1
  -5  -6  11    3.77    9.91   11.35 <   -2
   5  -9  10    3.77    9.91   11.35 <    1
  -6  -6  11    7.99    3.30    7.62 <   -2
   6  -9  10    7.99    3.30    7.62 <    1
   5 -11   9    8.72   31.91    4.67 o   -2
  -5  -8  10    8.72   31.91    4.67 o    1
   4 -10   9   87.51  112.57    8.70 o   -2
  -4  -8  10   87.51  112.57    8.70 o    1
   3 -10   9   35.77   42.38    8.21 o   -2
  -3  -8  10   35.77   42.38    8.21 o    1
   2  -9  10   22.68   19.94    6.30 o   -2
  -2  -8  10   22.68   19.94    6.30 o    1
   1  -9  10   57.47   66.15    9.77 o   -2
  -1  -8  10   57.47   66.15    9.77 o    1
   0  -8  10   10.28    9.46    1.89 o   -2
   0  -8  10   10.28    9.46    1.89 o    1
  -1  -7  10    9.47    5.28    8.23 <   -2
   1  -8  10    9.47    5.28    8.23 <    1
  -2  -7  10    1.63   -4.72    4.11 <   -2
   2  -8  10    1.63   -4.72    4.11 <    1
  -4  -6  11   34.43   33.64   10.15 o   -2
   4  -8  10   34.43   33.64   10.15 o    1
  -5  -5  11   32.04   16.95    7.38 <   -2
   5  -8  10   32.04   16.95    7.38 <    1
  -6  -5  11    3.29    8.31    7.50 <   -2
   6  -8  10    3.29    8.31    7.50 <    1
   6 -10   9   16.85   23.60    4.07 o   -2
  -6  -7  10   16.85   23.60    4.07 o    1
   5 -10   9   42.08   57.83    4.41 o   -2
  -5  -7  10   42.08   57.83    4.41 o    1
   4  -9   9    0.97   -2.80    7.07 <   -2
  -4  -7  10    0.97   -2.80    7.07 <    1
   3  -9   9    8.16   -2.58    7.02 <   -2
  -3  -7  10    8.16   -2.58    7.02 <    1
   2  -8  10    4.61    2.26    8.07 <   -2
  -2  -7  10    4.61    2.26    8.07 <    1
   1  -8  10   52.33   54.94    9.44 o   -2
  -1  -7  10   52.33   54.94    9.44 o    1
   0  -7  10   36.46   35.11    2.20 o   -2
   0  -7  10   36.46   35.11    2.20 o    1
  -1  -6  10   26.28   22.13    8.74 <   -2
   1  -7  10   26.28   22.13    8.74 <    1
  -2  -6  10   33.86   32.66    4.14 o   -2
   2  -7  10   33.86   32.66    4.14 o    1
  -4  -5  11   67.17   48.82    9.57 o   -2
   4  -7  10   67.17   48.82    9.57 o    1
  -5  -4  11   11.22    8.94    6.71 <   -2
   5  -7  10   11.22    8.94    6.71 <    1
  -6  -4  11   34.18   37.89    7.40 o   -2
   6  -7  10   34.18   37.89    7.40 o    1
  -7  -3  11   41.34   43.18    8.05 o   -2
   7  -7  10   41.34   43.18    8.05 o    1
   6  -9   9    4.58   12.88    3.71 o   -2
  -6  -6  10    4.58   12.88    3.71 o    1
   5  -9   9   35.44   41.73    4.04 o   -2
  -5  -6  10   35.44   41.73    4.04 o    1
   4  -8   9   27.91   20.95    6.53 o   -2
  -4  -6  10   27.91   20.95    6.53 o    1
   3  -8   9   48.30   39.73    6.89 o   -2
  -3  -6  10   48.30   39.73    6.89 o    1
   2  -7  10   76.42   83.11    3.40 o   -2
  -2  -6  10   76.42   83.11    3.40 o    1
   1  -7  10    5.76    3.03    4.78 <   -2
  -1  -6  10    5.76    3.03    4.78 <    1
   0  -6  10   46.42   34.12    1.55 o   -2
   0  -6  10   46.42   34.12    1.55 o    1
  -1  -5  10    1.06   -2.14    7.89 <   -2
   1  -6  10    1.06   -2.14    7.89 <    1
  -2  -5  10  132.94  134.94    3.89 o   -2
   2  -6  10  132.94  134.94    3.89 o    1
  -3  -4  10   24.68   13.20    8.12 <   -2
   3  -6  10   24.68   13.20    8.12 <    1
  -5  -3  11    9.45    5.50    6.12 <   -2
   5  -6  10    9.45    5.50    6.12 <    1
  -6  -3  11   31.92   36.90    7.22 o   -2
   6  -6  10   31.92   36.90    7.22 o    1
  -7  -2  11   90.73   97.26    8.59 o   -2
   7  -6  10   90.73   97.26    8.59 o    1
   7  -9   9   15.28   21.54    9.68 <   -2
  -7  -5  10   15.28   21.54    9.68 <    1
   6  -8   9   34.98   40.28    3.85 o   -2
  -6  -5  10   34.98   40.28    3.85 o    1
   5  -8   9   11.53   12.21    3.69 o   -2
  -5  -5  10   11.53   12.21    3.69 o    1
   4  -7   9   11.70    7.29    6.06 <   -2
  -4  -5  10   11.70    7.29    6.06 <    1
   3  -7  10    0.20   13.18    5.18 <   -2
  -3  -5  10    0.20   13.18    5.18 <    1
   2  -6  10  176.19  183.96    4.23 o   -2
  -2  -5  10  176.19  183.96    4.23 o    1
   1  -6  10    1.21   -5.23    4.33 <   -2
  -1  -5  10    1.21   -5.23    4.33 <    1
   0  -5  10  201.13  208.32    2.64 o   -2
   0  -5  10  201.13  208.32    2.64 o    1
  -1  -4  10   17.52   21.92    7.94 <   -2
   1  -5  10   17.52   21.92    7.94 <    1
  -2  -4  10   74.19   67.74    3.79 o   -2
   2  -5  10   74.19   67.74    3.79 o    1
  -5  -2  11  225.55  218.58    7.80 o   -2
   5  -5  10  225.55  218.58    7.80 o    1
  -6  -2  11   26.90   27.94    6.78 o   -2
   6  -5  10   26.90   27.94    6.78 o    1
  -7  -1  11   92.48   97.08    8.31 o   -2
   7  -5  10   92.48   97.08    8.31 o    1
   7  -8   9    0.52    9.45    5.22 <   -2
  -7  -4  10    0.52    9.45    5.22 <    1
   6  -7   9   90.75   91.90    4.64 o   -2
  -6  -4  10   90.75   91.90    4.64 o    1
   5  -7   9   20.53   23.25    3.42 o   -2
  -5  -4  10   20.53   23.25    3.42 o    1
   4  -6   9  256.52  251.09    7.66 o   -2
  -4  -4  10  256.52  251.09    7.66 o    1
   2  -5  10  129.06  121.38    3.61 o   -2
  -2  -4  10  129.06  121.38    3.61 o    1
   1  -5  10   38.58   31.30    3.55 o   -2
  -1  -4  10   38.58   31.30    3.55 o    1
   0  -4  10   22.95   21.38    1.39 o   -2
   0  -4  10   22.95   21.38    1.39 o    1
  -1  -3  10  841.76  774.89   24.61 o   -2
   1  -4  10  841.76  774.89   24.61 o    1
  -2  -3  10   10.67    8.53    2.45 o   -2
   2  -4  10   10.67    8.53    2.45 o    1
  -4  -2  11   41.54   39.93    7.39 o   -2
   4  -4  10   41.54   39.93    7.39 o    1
  -5  -1  11   27.21   23.96    5.59 o   -2
   5  -4  10   27.21   23.96    5.59 o    1
  -6  -1  11   94.41   93.96    5.10 o   -2
   6  -4  10   94.41   93.96    5.10 o    1
  -7   0  11   13.36    9.24    4.91 <   -2
   7  -4  10   13.36    9.24    4.91 <    1
   7  -7   9   17.85   22.62    5.17 o   -2
  -7  -3  10   17.85   22.62    5.17 o    1
   6  -6   9   34.59   32.96    3.69 o   -2
  -6  -3  10   34.59   32.96    3.69 o    1
   5  -6   9    6.04   13.06    3.18 o   -2
  -5  -3  10    6.04   13.06    3.18 o    1
   4  -5   9   31.84   29.97    4.90 o   -2
  -4  -3  10   31.84   29.97    4.90 o    1
   3  -5  10  466.50  456.45   15.78 o   -2
  -3  -3  10  466.50  456.45   15.78 o    1
   2  -4  10   50.30   49.97    3.06 o   -2
  -2  -3  10   50.30   49.97    3.06 o    1
   1  -4  10  690.13  643.45   10.58 o   -2
  -1  -3  10  690.13  643.45   10.58 o    1
   0  -3  10   46.30   43.22    1.61 o   -2
   0  -3  10   46.30   43.22    1.61 o    1
  -1  -2  10   14.96   10.21    7.47 <   -2
   1  -3  10   14.96   10.21    7.47 <    1
  -2  -2  10  177.42  194.39    4.44 o   -2
   2  -3  10  177.42  194.39    4.44 o    1
  -4  -1  11  489.51  500.39   16.00 o   -2
   4  -3  10  489.51  500.39   16.00 o    1
  -5   0  11   39.34   40.80    5.45 o   -2
   5  -3  10   39.34   40.80    5.45 o    1
  -6   0  11   62.46   64.00    4.63 o   -2
   6  -3  10   62.46   64.00    4.63 o    1
  -7   1  11   18.55   13.69    4.01 o   -2
   7  -3  10   18.55   13.69    4.01 o    1
  -8   1  11   33.92   47.38    9.77 o   -2
   8  -3  10   33.92   47.38    9.77 o    1
   7  -6   9  111.34  106.21    4.81 o   -2
  -7  -2  10  111.34  106.21    4.81 o    1
   6  -5   9   25.53   24.89    2.56 o   -2
  -6  -2  10   25.53   24.89    2.56 o    1
   5  -5   9  346.47  331.77    5.26 o   -2
  -5  -2  10  346.47  331.77    5.26 o    1
   4  -4   9   23.84   20.24    4.85 o   -2
  -4  -2  10   23.84   20.24    4.85 o    1
   2  -3  10   78.11   76.29    3.14 o   -2
  -2  -2  10   78.11   76.29    3.14 o    1
   1  -3  10    3.28    0.82    3.42 <   -2
  -1  -2  10    3.28    0.82    3.42 <    1
   0  -2  10  652.46  673.73    7.31 o   -2
   0  -2  10  652.46  673.73    7.31 o    1
  -1  -1  10    8.68    5.22    3.16 <   -2
   1  -2  10    8.68    5.22    3.16 <    1
  -2  -1  10  305.53  327.38    5.60 o   -2
   2  -2  10  305.53  327.38    5.60 o    1
  -3   0  10   12.03    5.85    3.77 <   -2
   3  -2  10   12.03    5.85    3.77 <    1
  -4   0  11    1.07    5.56    4.19 <   -2
   4  -2  10    1.07    5.56    4.19 <    1
  -5   1  11   81.86   88.48    5.53 o   -2
   5  -2  10   81.86   88.48    5.53 o    1
  -6   1  11  171.15  152.68    5.26 o   -2
   6  -2  10  171.15  152.68    5.26 o    1
  -7   2  11  119.32  106.22    4.63 o   -2
   7  -2  10  119.32  106.22    4.63 o    1
   8  -5   9   31.69   23.15    7.61 o   -2
  -8  -1  10   31.69   23.15    7.61 o    1
   7  -5   9   71.86   70.28    4.37 o   -2
  -7  -1  10   71.86   70.28    4.37 o    1
   6  -4   9   28.82   16.03    2.97 o   -2
  -6  -1  10   28.82   16.03    2.97 o    1
   5  -4   9    8.14    4.52    2.32 <   -2
  -5  -1  10    8.14    4.52    2.32 <    1
   4  -3   9  169.49  158.67    6.75 o   -2
  -4  -1  10  169.49  158.67    6.75 o    1
   3  -3  10  122.30  124.31    5.66 o   -2
  -3  -1  10  122.30  124.31    5.66 o    1
   2  -2  10  307.71  323.57    4.93 o   -2
  -2  -1  10  307.71  323.57    4.93 o    1
   1  -2  10   20.90   23.69    4.18 o   -2
  -1  -1  10   20.90   23.69    4.18 o    1
   0  -1  10   29.12   35.01    1.54 o   -2
   0  -1  10   29.12   35.01    1.54 o    1
  -1   0  10  103.84   97.77    4.85 o   -2
   1  -1  10  103.84   97.77    4.85 o    1
  -2   0  10  430.41  434.59    5.91 o   -2
   2  -1  10  430.41  434.59    5.91 o    1
  -3   1  10  485.06  501.60   18.73 o   -2
   3  -1  10  485.06  501.60   18.73 o    1
  -4   1  11  379.73  375.33   12.11 o   -2
   4  -1  10  379.73  375.33   12.11 o    1
  -5   2  11  465.80  439.52   14.23 o   -2
   5  -1  10  465.80  439.52   14.23 o    1
  -6   2  11   40.53   36.12    3.45 o   -2
   6  -1  10   40.53   36.12    3.45 o    1
  -7   3  11   93.52   59.19    6.75 o   -2
   7  -1  10   93.52   59.19    6.75 o    1
   7  -4   9   53.22   43.99    6.37 o   -2
  -7   0  10   53.22   43.99    6.37 o    1
   6  -3   9   61.79   58.86    3.69 o   -2
  -6   0  10   61.79   58.86    3.69 o    1
   5  -3   9   65.55   52.58    3.05 o   -2
  -5   0  10   65.55   52.58    3.05 o    1
   4  -2   9   44.69   41.87    4.25 o   -2
  -4   0  10   44.69   41.87    4.25 o    1
   3  -2  10    6.30    1.06    4.07 <   -2
  -3   0  10    6.30    1.06    4.07 <    1
   2  -1  10  333.22  334.32    6.52 o   -2
  -2   0  10  333.22  334.32    6.52 o    1
   1  -1  10  282.05  298.92    9.29 o   -2
  -1   0  10  282.05  298.92    9.29 o    1
   0   0  10 1164.22 1202.91   10.13 o   -2
   0   0  10 1164.22 1202.91   10.13 o    1
  -1   1  10  659.32  661.40   10.86 o   -2
   1   0  10  659.32  661.40   10.86 o    1
  -2   1  10  183.97  188.29    4.28 o   -2
   2   0  10  183.97  188.29    4.28 o    1
  -4   2  11   39.08   42.02    4.65 o   -2
   4   0  10   39.08   42.02    4.65 o    1
  -5   3  11    1.19   11.12    5.34 <   -2
   5   0  10    1.19   11.12    5.34 <    1
  -6   3  11   32.26   35.70    4.56 o   -2
   6   0  10   32.26   35.70    4.56 o    1
  -7   4  11    3.77   20.92    5.26 o   -2
   7   0  10    3.77   20.92    5.26 o    1
   7  -3   9   24.68   18.31    6.22 <   -2
  -7   1  10   24.68   18.31    6.22 <    1
   6  -2   9   25.10   30.04    3.62 o   -2
  -6   1  10   25.10   30.04    3.62 o    1
   5  -2   9  126.68  111.18    4.44 o   -2
  -5   1  10  126.68  111.18    4.44 o    1
   4  -1   9  378.82  368.42    8.18 o   -2
  -4   1  10  378.82  368.42    8.18 o    1
   3  -1  10  344.87  337.78   14.52 o   -2
  -3   1  10  344.87  337.78   14.52 o    1
   2   0  10  264.11  277.76    5.24 o   -2
  -2   1  10  264.11  277.76    5.24 o    1
   1   0  10  517.70  540.62   13.40 o   -2
  -1   1  10  517.70  540.62   13.40 o    1
   0   1  10   26.57   26.86    1.41 o   -2
   0   1  10   26.57   26.86    1.41 o    1
  -1   2  10   96.21   90.08    3.51 o   -2
   1   1  10   96.21   90.08    3.51 o    1
  -2   2  10    4.46    4.59    5.09 <   -2
   2   1  10    4.46    4.59    5.09 <    1
  -4   3  11   95.92   92.25    4.55 o   -2
   4   1  10   95.92   92.25    4.55 o    1
  -6   4  11   58.19   66.99    8.10 o   -2
   6   1  10   58.19   66.99    8.10 o    1
  -7   5  11   12.77   40.51    9.53 o   -2
   7   1  10   12.77   40.51    9.53 o    1
   8  -2   9  107.31   92.35    8.03 o   -2
  -8   2  10  107.31   92.35    8.03 o    1
   7  -2   9   11.82    7.73    5.77 <   -2
  -7   2  10   11.82    7.73    5.77 <    1
   6  -1   9  380.03  363.17    8.55 o   -2
  -6   2  10  380.03  363.17    8.55 o    1
   5  -1   9   81.05   86.15    6.09 o   -2
  -5   2  10   81.05   86.15    6.09 o    1
   4   0   9  290.94  273.74    8.00 o   -2
  -4   2  10  290.94  273.74    8.00 o    1
   3   0  10  137.56  127.45    6.51 o   -2
  -3   2  10  137.56  127.45    6.51 o    1
   2   1  10    9.52    8.43    3.03 <   -2
  -2   2  10    9.52    8.43    3.03 <    1
   1   1  10   96.25   95.81    6.17 o   -2
  -1   2  10   96.25   95.81    6.17 o    1
   0   2  10   17.66   15.15    1.84 o   -2
   0   2  10   17.66   15.15    1.84 o    1
  -1   3  10   84.96   78.74    3.40 o   -2
   1   2  10   84.96   78.74    3.40 o    1
  -2   3  10   61.38   49.35    6.07 o   -2
   2   2  10   61.38   49.35    6.07 o    1
  -5   5  11   98.91   92.47    9.64 o   -2
   5   2  10   98.91   92.47    9.64 o    1
  -6   5  11   70.43   78.55    9.29 o   -2
   6   2  10   70.43   78.55    9.29 o    1
  -7   6  11   42.51   72.59   10.68 o   -2
   7   2  10   42.51   72.59   10.68 o    1
   8  -1   9  108.69   72.16    9.99 o   -2
  -8   3  10  108.69   72.16    9.99 o    1
   7  -1   9   56.32   45.12    6.18 o   -2
  -7   3  10   56.32   45.12    6.18 o    1
   6   0   9   86.06   71.88    5.07 o   -2
  -6   3  10   86.06   71.88    5.07 o    1
   5   0   9   76.60   61.92    5.64 o   -2
  -5   3  10   76.60   61.92    5.64 o    1
   3   1  10    4.00    0.48    4.37 <   -2
  -3   3  10    4.00    0.48    4.37 <    1
   2   2  10   45.54   45.00    3.25 o   -2
  -2   3  10   45.54   45.00    3.25 o    1
   1   2  10  426.47  450.32   11.67 o   -2
  -1   3  10  426.47  450.32   11.67 o    1
   0   3  10   54.11   56.03    2.47 o   -2
   0   3  10   54.11   56.03    2.47 o    1
  -1   4  10  282.43  270.34    6.78 o   -2
   1   3  10  282.43  270.34    6.78 o    1
  -3   5  10    4.35   -0.88    7.98 <   -2
   3   3  10    4.35   -0.88    7.98 <    1
  -5   6  11    9.76   15.82    9.31 <   -2
   5   3  10    9.76   15.82    9.31 <    1
  -6   6  11  136.18  140.04   10.99 o   -2
   6   3  10  136.18  140.04   10.99 o    1
   7   0   9    3.69   -6.18    7.58 <   -2
  -7   4  10    3.69   -6.18    7.58 <    1
   6   1   9    4.72   14.24    5.43 <   -2
  -6   4  10    4.72   14.24    5.43 <    1
   5   1   9  240.46  230.89   11.03 o   -2
  -5   4  10  240.46  230.89   11.03 o    1
   3   2  10  335.32  367.07   16.93 o   -2
  -3   4  10  335.32  367.07   16.93 o    1
   2   3  10  267.71  266.23    5.73 o   -2
  -2   4  10  267.71  266.23    5.73 o    1
   1   3  10   73.38   69.88    5.38 o   -2
  -1   4  10   73.38   69.88    5.38 o    1
   0   4  10    3.17    3.11    1.43 <   -2
   0   4  10    3.17    3.11    1.43 <    1
  -1   5  10   18.79   11.55    4.87 <   -2
   1   4  10   18.79   11.55    4.87 <    1
  -2   5  10  379.48  362.08   12.77 o   -2
   2   4  10  379.48  362.08   12.77 o    1
  -3   6  10   15.42   12.49    8.83 <   -2
   3   4  10   15.42   12.49    8.83 <    1
  -5   7  11   25.92   27.64   10.34 <   -2
   5   4  10   25.92   27.64   10.34 <    1
  -6   7  11   19.18   28.46    9.65 <   -2
   6   4  10   19.18   28.46    9.65 <    1
   7   1   9  121.61  118.14    9.50 o   -2
  -7   5  10  121.61  118.14    9.50 o    1
   6   2   9   75.68   67.51    4.00 o   -2
  -6   5  10   75.68   67.51    4.00 o    1
   5   2   9   48.69   52.95    7.45 o   -2
  -5   5  10   48.69   52.95    7.45 o    1
   3   3  10    0.98    6.44    5.11 <   -2
  -3   5  10    0.98    6.44    5.11 <    1
   2   4  10  162.79  175.54    5.61 o   -2
  -2   5  10  162.79  175.54    5.61 o    1
   1   4  10   23.28   17.89    4.66 o   -2
  -1   5  10   23.28   17.89    4.66 o    1
   0   5  10  270.83  275.80    4.03 o   -2
   0   5  10  270.83  275.80    4.03 o    1
  -1   6  10   10.74    1.41    6.27 <   -2
   1   5  10   10.74    1.41    6.27 <    1
  -2   6  10  105.35   98.06    6.57 o   -2
   2   5  10  105.35   98.06    6.57 o    1
  -3   7  10   56.60   37.78   10.64 o   -2
   3   5  10   56.60   37.78   10.64 o    1
  -5   8  11  192.29  210.35   14.33 o   -2
   5   5  10  192.29  210.35   14.33 o    1
   6   3   9   30.54   25.02    3.39 o   -2
  -6   6  10   30.54   25.02    3.39 o    1
   5   3   9   40.15   31.12    5.02 o   -2
  -5   6  10   40.15   31.12    5.02 o    1
   3   4  10    3.15   18.11    4.96 o   -2
  -3   6  10    3.15   18.11    4.96 o    1
   2   5  10  298.58  323.26    8.52 o   -2
  -2   6  10  298.58  323.26    8.52 o    1
   1   5  10    2.37   -7.18    9.96 <   -2
  -1   6  10    2.37   -7.18    9.96 <    1
   0   6  10    1.63    0.99    1.63 <   -2
   0   6  10    1.63    0.99    1.63 <    1
  -1   7  10  358.84  353.93    9.30 o   -2
   1   6  10  358.84  353.93    9.30 o    1
  -2   7  10   42.46   19.54   11.93 <   -2
   2   6  10   42.46   19.54   11.93 <    1
  -3   8  10  359.49  351.12   17.43 o   -2
   3   6  10  359.49  351.12   17.43 o    1
   7   3   9   16.66   -3.07    8.00 <   -2
  -7   7  10   16.66   -3.07    8.00 <    1
   6   4   9  100.20   84.08    4.89 o   -2
  -6   7  10  100.20   84.08    4.89 o    1
   5   4   9    1.48    5.43    6.70 <   -2
  -5   7  10    1.48    5.43    6.70 <    1
   3   5  10  115.05   76.70    6.66 o   -2
  -3   7  10  115.05   76.70    6.66 o    1
   2   6  10  103.34  117.54    6.12 o   -2
  -2   7  10  103.34  117.54    6.12 o    1
   1   6  10  399.89  409.10   19.20 o   -2
  -1   7  10  399.89  409.10   19.20 o    1
   0   7  10   43.93   41.26    2.93 o   -2
   0   7  10   43.93   41.26    2.93 o    1
  -1   8  10  170.47  154.09    9.75 o   -2
   1   7  10  170.47  154.09    9.75 o    1
   6   5   9   16.20   29.14    5.46 o   -2
  -6   8  10   16.20   29.14    5.46 o    1
   5   5   9   74.19   43.18    7.98 o   -2
  -5   8  10   74.19   43.18    7.98 o    1
   3   6  10  201.98  219.86   10.50 o   -2
  -3   8  10  201.98  219.86   10.50 o    1
   2   7  10   28.11   27.12    5.37 o   -2
  -2   8  10   28.11   27.12    5.37 o    1
   1   7  10   58.56   43.73   11.80 o   -2
  -1   8  10   58.56   43.73   11.80 o    1
   0   8  10   63.66   58.68    4.00 o   -2
   0   8  10   63.66   58.68    4.00 o    1
  -1   9  10   83.95   69.28   13.33 o   -2
   1   8  10   83.95   69.28   13.33 o    1
  -3  10  10   28.69    1.37   13.77 <   -2
   3   8  10   28.69    1.37   13.77 <    1
   5   6   9   86.50   39.14    8.39 o   -2
  -5   9  10   86.50   39.14    8.39 o    1
   4   7   9   35.84    0.15    4.70 <   -2
  -4   9  10   35.84    0.15    4.70 <    1
   3   7  10   27.64   30.91    8.50 o   -2
  -3   9  10   27.64   30.91    8.50 o    1
   2   8  10  112.24  121.28    6.78 o   -2
  -2   9  10  112.24  121.28    6.78 o    1
   1   8  10   87.70   94.01   13.22 o   -2
  -1   9  10   87.70   94.01   13.22 o    1
   0   9  10  179.40  176.04    8.01 o   -2
   0   9  10  179.40  176.04    8.01 o    1
   3   8  10    8.75    6.90    8.64 <   -2
  -3  10  10    8.75    6.90    8.64 <    1
   1   9  10    7.30   -3.90   12.10 <   -2
  -1  10  10    7.30   -3.90   12.10 <    1
   0  10  10  196.38  149.36    8.09 o   -2
   0  10  10  196.38  149.36    8.09 o    1
   0 -11  11   14.34    6.00    2.54 <   -2
   0 -11  11   14.34    6.00    2.54 <    1
  -1 -10  11    7.19   -1.40    9.53 <   -2
   1 -11  11    7.19   -1.40    9.53 <    1
  -2 -10  11    4.31   19.24    7.61 <   -2
   2 -11  11    4.31   19.24    7.61 <    1
  -3  -9  11   49.85   10.99   11.06 <   -2
   3 -11  11   49.85   10.99   11.06 <    1
   0 -10  11   49.43   52.63    3.06 o   -2
   0 -10  11   49.43   52.63    3.06 o    1
  -1  -9  11   23.09   11.37    9.95 <   -2
   1 -10  11   23.09   11.37    9.95 <    1
  -2  -9  11   29.22   17.72    5.07 o   -2
   2 -10  11   29.22   17.72    5.07 o    1
  -3  -8  11    0.54    1.23    7.69 <   -2
   3 -10  11    0.54    1.23    7.69 <    1
  -4  -8  12    2.26   26.64    8.94 <   -2
   4 -10  11    2.26   26.64    8.94 <    1
   3 -11  10   79.09   62.44    9.49 o   -2
  -3  -9  11   79.09   62.44    9.49 o    1
   2 -10  11   33.91   35.40    9.50 o   -2
  -2  -9  11   33.91   35.40    9.50 o    1
   1 -10  11   17.08   25.37    9.61 <   -2
  -1  -9  11   17.08   25.37    9.61 <    1
   0  -9  11    5.61    1.17    2.08 <   -2
   0  -9  11    5.61    1.17    2.08 <    1
  -1  -8  11   17.22   17.25    9.41 <   -2
   1  -9  11   17.22   17.25    9.41 <    1
  -2  -8  11   70.70   73.33    6.03 o   -2
   2  -9  11   70.70   73.33    6.03 o    1
  -3  -7  11   40.35   52.63    7.64 o   -2
   3  -9  11   40.35   52.63    7.64 o    1
  -4  -7  12   72.85   88.95   11.40 o   -2
   4  -9  11   72.85   88.95   11.40 o    1
  -5  -6  12   13.94   14.56   10.81 <   -2
   5  -9  11   13.94   14.56   10.81 <    1
   4 -10  10    8.22    3.22    7.96 <   -2
  -4  -8  11    8.22    3.22    7.96 <    1
   2  -9  11   58.34   67.38    7.14 o   -2
  -2  -8  11   58.34   67.38    7.14 o    1
   1  -9  11   47.80   60.99    9.66 o   -2
  -1  -8  11   47.80   60.99    9.66 o    1
   0  -8  11  200.29  202.93    3.89 o   -2
   0  -8  11  200.29  202.93    3.89 o    1
  -1  -7  11   40.46   41.09    9.67 o   -2
   1  -8  11   40.46   41.09    9.67 o    1
  -2  -7  11    7.18    2.10    5.01 <   -2
   2  -8  11    7.18    2.10    5.01 <    1
  -3  -6  11   53.47   54.41    9.79 o   -2
   3  -8  11   53.47   54.41    9.79 o    1
  -5  -5  12  195.35  127.61    9.46 o   -2
   5  -8  11  195.35  127.61    9.46 o    1
  -6  -5  12   44.26   40.97    6.00 o   -2
   6  -8  11   44.26   40.97    6.00 o    1
   5 -10  10   36.41   50.68    5.30 o   -2
  -5  -7  11   36.41   50.68    5.30 o    1
   4  -9  10   67.75   72.66    8.30 o   -2
  -4  -7  11   67.75   72.66    8.30 o    1
   3  -9  10   41.65   32.07    7.72 o   -2
  -3  -7  11   41.65   32.07    7.72 o    1
   2  -8  11    8.82   12.73    8.16 <   -2
  -2  -7  11    8.82   12.73    8.16 <    1
   1  -8  11   25.97   27.10    9.24 <   -2
  -1  -7  11   25.97   27.10    9.24 <    1
   0  -7  11    3.43    4.85    2.17 <   -2
   0  -7  11    3.43    4.85    2.17 <    1
  -1  -6  11  346.71  347.02   15.45 o   -2
   1  -7  11  346.71  347.02   15.45 o    1
  -2  -6  11  122.26  109.47    4.41 o   -2
   2  -7  11  122.26  109.47    4.41 o    1
  -3  -5  11  192.96  203.27   12.06 o   -2
   3  -7  11  192.96  203.27   12.06 o    1
  -5  -4  12    6.48    3.96    6.81 <   -2
   5  -7  11    6.48    3.96    6.81 <    1
  -6  -4  12   50.53   49.32    7.73 o   -2
   6  -7  11   50.53   49.32    7.73 o    1
   6  -9  10   17.69   22.40    3.92 o   -2
  -6  -6  11   17.69   22.40    3.92 o    1
   5  -9  10   18.45   20.24    4.84 o   -2
  -5  -6  11   18.45   20.24    4.84 o    1
   4  -8  10   12.04   10.75    6.64 <   -2
  -4  -6  11   12.04   10.75    6.64 <    1
   3  -8  10  163.11  171.60    8.66 o   -2
  -3  -6  11  163.11  171.60    8.66 o    1
   2  -7  11  100.49   89.30    4.95 o   -2
  -2  -6  11  100.49   89.30    4.95 o    1
   1  -7  11  447.17  469.02   18.24 o   -2
  -1  -6  11  447.17  469.02   18.24 o    1
   0  -6  11   41.18   37.75    1.84 o   -2
   0  -6  11   41.18   37.75    1.84 o    1
  -1  -5  11  117.06  124.54   10.55 o   -2
   1  -6  11  117.06  124.54   10.55 o    1
  -2  -5  11   15.78    6.30    3.33 <   -2
   2  -6  11   15.78    6.30    3.33 <    1
  -3  -4  12   54.59   42.36    6.10 o   -2
   3  -6  11   54.59   42.36    6.10 o    1
  -3  -4  11   48.27   46.98    8.92 o   -2
   3  -6  11   48.27   46.98    8.92 o    1
  -5  -3  12   57.06   61.66    9.79 o   -2
   5  -6  11   57.06   61.66    9.79 o    1
  -6  -3  12  118.39  116.32    8.09 o   -2
   6  -6  11  118.39  116.32    8.09 o    1
  -7  -2  12   15.66   20.06    5.90 o   -2
   7  -6  11   15.66   20.06    5.90 o    1
   6  -8  10    6.12    8.01    4.85 <   -2
  -6  -5  11    6.12    8.01    4.85 <    1
   5  -8  10  165.28  177.51    5.77 o   -2
  -5  -5  11  165.28  177.51    5.77 o    1
   4  -7  10   28.78   30.66    5.67 o   -2
  -4  -5  11   28.78   30.66    5.67 o    1
   3  -7  11  190.24  200.53    8.28 o   -2
  -3  -5  11  190.24  200.53    8.28 o    1
   3  -7  10  156.26  148.62   11.62 o   -2
  -3  -5  11  156.26  148.62   11.62 o    1
   2  -6  11    5.25    3.23    2.93 <   -2
  -2  -5  11    5.25    3.23    2.93 <    1
   1  -6  11   23.70   21.76    8.33 <   -2
  -1  -5  11   23.70   21.76    8.33 <    1
   0  -5  11  237.03  229.27    3.28 o   -2
   0  -5  11  237.03  229.27    3.28 o    1
  -2  -4  11  627.57  661.71   12.21 o   -2
   2  -5  11  627.57  661.71   12.21 o    1
  -3  -3  11    8.91   -0.41    7.69 <   -2
   3  -5  11    8.91   -0.41    7.69 <    1
  -5  -2  12    3.87    4.31    5.97 <   -2
   5  -5  11    3.87    4.31    5.97 <    1
  -6  -2  12    0.61   -3.80    6.34 <   -2
   6  -5  11    0.61   -3.80    6.34 <    1
  -7  -1  12   97.11   96.24    6.30 o   -2
   7  -5  11   97.11   96.24    6.30 o    1
   7  -8  10   71.55   73.69   10.56 o   -2
  -7  -4  11   71.55   73.69   10.56 o    1
   6  -7  10    6.55   16.25    3.96 o   -2
  -6  -4  11    6.55   16.25    3.96 o    1
   5  -7  10    2.24    8.00    4.15 <   -2
  -5  -4  11    2.24    8.00    4.15 <    1
   4  -6  10   60.26   64.09    5.76 o   -2
  -4  -4  11   60.26   64.09    5.76 o    1
   3  -6  10    7.32   -2.67    7.88 <   -2
  -3  -4  11    7.32   -2.67    7.88 <    1
   3  -6  11   13.17   17.79    5.80 o   -2
  -3  -4  11   13.17   17.79    5.80 o    1
   2  -5  11  600.20  608.06    8.52 o   -2
  -2  -4  11  600.20  608.06    8.52 o    1
   1  -5  11   10.29    1.21    5.30 <   -2
  -1  -4  11   10.29    1.21    5.30 <    1
   0  -4  11  261.55  264.76    3.48 o   -2
   0  -4  11  261.55  264.76    3.48 o    1
  -1  -3  11    2.19    0.55    7.57 <   -2
   1  -4  11    2.19    0.55    7.57 <    1
  -2  -3  11    5.39    3.72    2.70 <   -2
   2  -4  11    5.39    3.72    2.70 <    1
  -4  -2  12   18.53    5.80    7.16 <   -2
   4  -4  11   18.53    5.80    7.16 <    1
  -5  -1  12   82.08   63.75    6.18 o   -2
   5  -4  11   82.08   63.75    6.18 o    1
  -6  -1  12   34.26   34.40    6.53 o   -2
   6  -4  11   34.26   34.40    6.53 o    1
  -7   0  12   37.71   35.71    5.15 o   -2
   7  -4  11   37.71   35.71    5.15 o    1
   7  -7  10   15.36   18.06    7.11 <   -2
  -7  -3  11   15.36   18.06    7.11 <    1
   6  -6  10  150.16  151.59    6.19 o   -2
  -6  -3  11  150.16  151.59    6.19 o    1
   5  -6  10    2.10    4.38    4.65 <   -2
  -5  -3  11    2.10    4.38    4.65 <    1
   4  -5  10  301.12  293.17    8.25 o   -2
  -4  -3  11  301.12  293.17    8.25 o    1
   3  -5  11    2.10    1.13    4.66 <   -2
  -3  -3  11    2.10    1.13    4.66 <    1
   2  -4  11   27.86   27.57    3.02 o   -2
  -2  -3  11   27.86   27.57    3.02 o    1
   1  -4  11    5.84    8.12    5.11 <   -2
  -1  -3  11    5.84    8.12    5.11 <    1
   0  -3  11   10.15    8.69    1.62 o   -2
   0  -3  11   10.15    8.69    1.62 o    1
  -1  -3  11  162.65  190.07    7.25 o   -2
   1  -3  11  162.65  190.07    7.25 o    1
  -1  -2  11  185.93  193.01   11.33 o   -2
   1  -3  11  185.93  193.01   11.33 o    1
  -2  -2  11   24.15   23.51    3.49 o   -2
   2  -3  11   24.15   23.51    3.49 o    1
  -4  -1  12  127.82  124.85    8.26 o   -2
   4  -3  11  127.82  124.85    8.26 o    1
  -5   0  12  103.51   93.40    6.07 o   -2
   5  -3  11  103.51   93.40    6.07 o    1
  -6   0  12   31.73   33.00    4.37 o   -2
   6  -3  11   31.73   33.00    4.37 o    1
  -7   1  12   92.16   80.51    4.70 o   -2
   7  -3  11   92.16   80.51    4.70 o    1
   7  -6  10   21.91   27.68    6.87 o   -2
  -7  -2  11   21.91   27.68    6.87 o    1
   6  -5  10   19.37   20.16    3.48 o   -2
  -6  -2  11   19.37   20.16    3.48 o    1
   5  -5  10   48.12   51.59    4.11 o   -2
  -5  -2  11   48.12   51.59    4.11 o    1
   4  -4  10   50.38   52.98    9.06 o   -2
  -4  -2  11   50.38   52.98    9.06 o    1
   2  -3  11   31.44   32.83    3.08 o   -2
  -2  -2  11   31.44   32.83    3.08 o    1
   1  -3  11  162.72  177.02    5.02 o   -2
  -1  -2  11  162.72  177.02    5.02 o    1
   0  -2  11   45.26   39.39    2.04 o   -2
   0  -2  11   45.26   39.39    2.04 o    1
  -1  -1  11  217.47  200.97    6.87 o   -2
   1  -2  11  217.47  200.97    6.87 o    1
  -2  -1  11   42.52   45.30    2.89 o   -2
   2  -2  11   42.52   45.30    2.89 o    1
  -4   0  12  225.46  212.19    6.44 o   -2
   4  -2  11  225.46  212.19    6.44 o    1
  -5   1  12   63.46   63.46    7.32 o   -2
   5  -2  11   63.46   63.46    7.32 o    1
  -6   1  12   76.08   68.30    4.52 o   -2
   6  -2  11   76.08   68.30    4.52 o    1
  -7   2  12   15.55   10.47    4.70 <   -2
   7  -2  11   15.55   10.47    4.70 <    1
   7  -5  10   21.55   12.55    6.57 <   -2
  -7  -1  11   21.55   12.55    6.57 <    1
   6  -4  10   40.96   37.20    4.18 o   -2
  -6  -1  11   40.96   37.20    4.18 o    1
   5  -4  10  101.63   94.38    5.19 o   -2
  -5  -1  11  101.63   94.38    5.19 o    1
   4  -3  10  122.71  110.19    6.30 o   -2
  -4  -1  11  122.71  110.19    6.30 o    1
   2  -2  11  160.10  161.18    4.78 o   -2
  -2  -1  11  160.10  161.18    4.78 o    1
   1  -2  11  411.35  401.61    8.84 o   -2
  -1  -1  11  411.35  401.61    8.84 o    1
   0  -1  11   82.40   87.53    2.29 o   -2
   0  -1  11   82.40   87.53    2.29 o    1
  -1   0  11   40.35   28.83    7.54 o   -2
   1  -1  11   40.35   28.83    7.54 o    1
  -2   0  11   98.18  109.39    3.31 o   -2
   2  -1  11   98.18  109.39    3.31 o    1
  -4   1  12   41.78   41.10    5.51 o   -2
   4  -1  11   41.78   41.10    5.51 o    1
  -5   2  12   60.70   67.94    6.60 o   -2
   5  -1  11   60.70   67.94    6.60 o    1
  -6   2  12    1.17    9.25    6.08 <   -2
   6  -1  11    1.17    9.25    6.08 <    1
  -7   3  12   13.79   -4.26   11.02 <   -2
   7  -1  11   13.79   -4.26   11.02 <    1
   7  -4  10    6.58    4.36    6.24 <   -2
  -7   0  11    6.58    4.36    6.24 <    1
   6  -3  10   38.53   45.38    6.07 o   -2
  -6   0  11   38.53   45.38    6.07 o    1
   5  -3  10  194.52  182.98    6.09 o   -2
  -5   0  11  194.52  182.98    6.09 o    1
   4  -2  10    0.21   -2.30    5.16 <   -2
  -4   0  11    0.21   -2.30    5.16 <    1
   3  -2  11  158.23  148.94   10.42 o   -2
  -3   0  11  158.23  148.94   10.42 o    1
   2  -1  11   89.31   95.83    4.00 o   -2
  -2   0  11   89.31   95.83    4.00 o    1
   1  -1  11   16.40   20.47    4.09 o   -2
  -1   0  11   16.40   20.47    4.09 o    1
   0   0  11    6.52    7.14    1.38 o   -2
   0   0  11    6.52    7.14    1.38 o    1
  -1   1  11   90.13   82.14    8.79 o   -2
   1   0  11   90.13   82.14    8.79 o    1
  -2   1  11    1.23    1.80    2.36 <   -2
   2   0  11    1.23    1.80    2.36 <    1
  -4   2  12   99.09  103.71    5.67 o   -2
   4   0  11   99.09  103.71    5.67 o    1
  -6   3  12  162.92  136.55    6.71 o   -2
   6   0  11  162.92  136.55    6.71 o    1
  -7   4  12   39.53   23.94   11.51 <   -2
   7   0  11   39.53   23.94   11.51 <    1
   8  -3  10   22.63  219.01   20.09 o   -2
  -8   1  11   22.63  219.01   20.09 o    1
   7  -3  10   89.37   85.35    6.92 o   -2
  -7   1  11   89.37   85.35    6.92 o    1
   6  -2  10   32.94   30.16    5.67 o   -2
  -6   1  11   32.94   30.16    5.67 o    1
   5  -2  10   67.70   62.90    4.86 o   -2
  -5   1  11   67.70   62.90    4.86 o    1
   4  -1  10   71.22   65.45    4.52 o   -2
  -4   1  11   71.22   65.45    4.52 o    1
   3  -1  11   35.38   26.65    8.57 o   -2
  -3   1  11   35.38   26.65    8.57 o    1
   2   0  11    0.61   -0.07    3.04 <   -2
  -2   1  11    0.61   -0.07    3.04 <    1
   1   0  11   56.57   56.30    6.06 o   -2
  -1   1  11   56.57   56.30    6.06 o    1
   0   1  11   70.48   74.89    1.94 o   -2
   0   1  11   70.48   74.89    1.94 o    1
  -1   2  11   18.17    4.44    4.43 <   -2
   1   1  11   18.17    4.44    4.43 <    1
  -2   2  11  450.00  437.89   13.07 o   -2
   2   1  11  450.00  437.89   13.07 o    1
  -6   4  12   39.29   16.83   10.21 <   -2
   6   1  11   39.29   16.83   10.21 <    1
   7  -2  10   23.88   23.42    6.31 o   -2
  -7   2  11   23.88   23.42    6.31 o    1
   6  -1  10   10.84   12.52    4.44 <   -2
  -6   2  11   10.84   12.52    4.44 <    1
   5  -1  10  171.97  150.05    6.86 o   -2
  -5   2  11  171.97  150.05    6.86 o    1
   4   0  10   52.89   59.45    5.41 o   -2
  -4   2  11   52.89   59.45    5.41 o    1
   3   0  11    7.39    6.49    4.07 <   -2
  -3   2  11    7.39    6.49    4.07 <    1
   2   1  11  540.28  563.64    9.67 o   -2
  -2   2  11  540.28  563.64    9.67 o    1
   1   1  11   77.60   79.61    6.33 o   -2
  -1   2  11   77.60   79.61    6.33 o    1
   0   2  11 1487.58 1517.47   19.14 o   -2
   0   2  11 1487.58 1517.47   19.14 o    1
  -1   3  11  127.68  122.13    4.70 o   -2
   1   2  11  127.68  122.13    4.70 o    1
  -2   3  11  416.71  417.97   12.86 o   -2
   2   2  11  416.71  417.97   12.86 o    1
  -5   5  12  220.55  223.06   12.20 o   -2
   5   2  11  220.55  223.06   12.20 o    1
  -6   5  12   56.14   55.13    6.78 o   -2
   6   2  11   56.14   55.13    6.78 o    1
   7  -1  10   21.36    7.70    6.18 <   -2
  -7   3  11   21.36    7.70    6.18 <    1
   6   0  10  110.66  117.05    5.72 o   -2
  -6   3  11  110.66  117.05    5.72 o    1
   5   0  10    5.69   13.91    7.58 <   -2
  -5   3  11    5.69   13.91    7.58 <    1
   4   1  10  472.18  476.53   16.65 o   -2
  -4   3  11  472.18  476.53   16.65 o    1
   3   1  11   82.24   83.50    4.75 o   -2
  -3   3  11   82.24   83.50    4.75 o    1
   2   2  11  472.08  489.77    8.75 o   -2
  -2   3  11  472.08  489.77    8.75 o    1
   1   2  11   24.75   20.97    5.51 o   -2
  -1   3  11   24.75   20.97    5.51 o    1
   0   3  11   19.63   19.69    2.10 o   -2
   0   3  11   19.63   19.69    2.10 o    1
  -1   4  11  362.05  374.52    8.13 o   -2
   1   3  11  362.05  374.52    8.13 o    1
  -5   6  12  128.22  119.96   11.01 o   -2
   5   3  11  128.22  119.96   11.01 o    1
  -6   6  12   29.61   44.62    9.01 o   -2
   6   3  11   29.61   44.62    9.01 o    1
   7   0  10   12.80    5.31    7.84 <   -2
  -7   4  11   12.80    5.31    7.84 <    1
   6   1  10  263.84  266.98    9.35 o   -2
  -6   4  11  263.84  266.98    9.35 o    1
   5   1  10    5.16   17.25    7.44 <   -2
  -5   4  11    5.16   17.25    7.44 <    1
   3   2  11   53.83   59.02    6.49 o   -2
  -3   4  11   53.83   59.02    6.49 o    1
   2   3  11    2.33    9.80    3.19 o   -2
  -2   4  11    2.33    9.80    3.19 o    1
   1   3  11  727.92  753.56   17.41 o   -2
  -1   4  11  727.92  753.56   17.41 o    1
   0   4  11    2.15    3.23    1.55 <   -2
   0   4  11    2.15    3.23    1.55 <    1
  -1   5  11  731.52  735.26   13.03 o   -2
   1   4  11  731.52  735.26   13.03 o    1
  -2   5  11    3.04   11.01    5.24 <   -2
   2   4  11    3.04   11.01    5.24 <    1
  -3   6  11   46.04   24.84    9.24 <   -2
   3   4  11   46.04   24.84    9.24 <    1
  -5   7  12    0.79    9.36    9.95 <   -2
   5   4  11    0.79    9.36    9.95 <    1
   7   1  10   16.44   12.51    8.15 <   -2
  -7   5  11   16.44   12.51    8.15 <    1
   6   2  10   18.55   20.15    3.69 o   -2
  -6   5  11   18.55   20.15    3.69 o    1
   5   2  10  304.54  279.01   12.38 o   -2
  -5   5  11  304.54  279.01   12.38 o    1
   3   3  11 1065.30 1073.99   22.55 o   -2
  -3   5  11 1065.30 1073.99   22.55 o    1
   2   4  11    4.36   10.30    3.73 <   -2
  -2   5  11    4.36   10.30    3.73 <    1
   1   4  11  244.88  230.30   14.36 o   -2
  -1   5  11  244.88  230.30   14.36 o    1
   0   5  11   35.40   39.09    2.36 o   -2
   0   5  11   35.40   39.09    2.36 o    1
  -1   6  11   18.91    7.34    7.36 <   -2
   1   5  11   18.91    7.34    7.36 <    1
  -2   6  11  738.80  714.24   20.73 o   -2
   2   5  11  738.80  714.24   20.73 o    1
  -3   7  11    0.35   14.85   10.53 <   -2
   3   5  11    0.35   14.85   10.53 <    1
   7   2  10  213.15  189.63    7.97 o   -2
  -7   6  11  213.15  189.63    7.97 o    1
   6   3  10   26.67   29.77    4.46 o   -2
  -6   6  11   26.67   29.77    4.46 o    1
   5   3  10   45.84   57.02    4.46 o   -2
  -5   6  11   45.84   57.02    4.46 o    1
   3   4  11   71.66   80.27   12.57 o   -2
  -3   6  11   71.66   80.27   12.57 o    1
   2   5  11  495.38  498.57   14.49 o   -2
  -2   6  11  495.38  498.57   14.49 o    1
   1   5  11   21.06   22.04   11.48 <   -2
  -1   6  11   21.06   22.04   11.48 <    1
   0   6  11  619.05  636.47    8.34 o   -2
   0   6  11  619.05  636.47    8.34 o    1
  -3   8  11   21.53   -1.80   10.87 <   -2
   3   6  11   21.53   -1.80   10.87 <    1
   6   4  10   79.63   59.92    4.70 o   -2
  -6   7  11   79.63   59.92    4.70 o    1
   5   4  10   12.95   22.10    7.12 o   -2
  -5   7  11   12.95   22.10    7.12 o    1
   4   5  10  323.36  300.80   11.28 o   -2
  -4   7  11  323.36  300.80   11.28 o    1
   3   5  11    1.11   18.58   12.08 <   -2
  -3   7  11    1.11   18.58   12.08 <    1
   2   6  11  140.82  165.79    6.82 o   -2
  -2   7  11  140.82  165.79    6.82 o    1
   1   6  11    0.38   -1.22   11.48 <   -2
  -1   7  11    0.38   -1.22   11.48 <    1
   0   7  11   12.69    8.66    2.36 o   -2
   0   7  11   12.69    8.66    2.36 o    1
  -1   8  11   55.11   31.12   11.70 <   -2
   1   7  11   55.11   31.12   11.70 <    1
  -3   9  11   29.09    8.09   12.85 <   -2
   3   7  11   29.09    8.09   12.85 <    1
   3   6  11   10.67   27.60    8.37 o   -2
  -3   8  11   10.67   27.60    8.37 o    1
   2   7  11    3.25    4.35    5.48 <   -2
  -2   8  11    3.25    4.35    5.48 <    1
   1   7  11   88.98   86.98   13.60 o   -2
  -1   8  11   88.98   86.98   13.60 o    1
   0   8  11   11.81    4.30    3.24 <   -2
   0   8  11   11.81    4.30    3.24 <    1
   3   7  11    6.74   12.53    8.89 <   -2
  -3   9  11    6.74   12.53    8.89 <    1
   2   8  11   43.19   32.29    6.04 o   -2
  -2   9  11   43.19   32.29    6.04 o    1
   1   8  11   41.35   17.33   13.08 <   -2
  -1   9  11   41.35   17.33   13.08 <    1
   0   9  11    6.06    0.07    5.60 <   -2
   0   9  11    6.06    0.07    5.60 <    1
   0 -10  12   52.80   49.87    3.49 o   -2
   0 -10  12   52.80   49.87    3.49 o    1
  -1  -9  12    0.53   -1.69    9.75 <   -2
   1 -10  12    0.53   -1.69    9.75 <    1
  -2  -9  12   38.48   42.51    6.15 o   -2
   2 -10  12   38.48   42.51    6.15 o    1
  -3  -8  12    1.56   10.02   10.50 <   -2
   3 -10  12    1.56   10.02   10.50 <    1
   3 -11  11   14.88   -0.32   12.65 <   -2
  -3  -9  12   14.88   -0.32   12.65 <    1
   2 -10  12   21.33   44.82   10.14 o   -2
  -2  -9  12   21.33   44.82   10.14 o    1
   1 -10  12    2.43   24.15    9.97 <   -2
  -1  -9  12    2.43   24.15    9.97 <    1
   0  -9  12   47.67   47.83    3.23 o   -2
   0  -9  12   47.67   47.83    3.23 o    1
  -1  -8  12    1.77   -4.30    9.73 <   -2
   1  -9  12    1.77   -4.30    9.73 <    1
  -2  -8  12    2.77   10.32    6.75 <   -2
   2  -9  12    2.77   10.32    6.75 <    1
  -3  -7  12    0.28    5.50   10.62 <   -2
   3  -9  12    0.28    5.50   10.62 <    1
  -4  -7  13   53.73   64.59   11.30 o   -2
   4  -9  12   53.73   64.59   11.30 o    1
   4 -10  11    8.04   21.18    8.01 <   -2
  -4  -8  12    8.04   21.18    8.01 <    1
   2  -9  12    7.76   13.06    8.70 <   -2
  -2  -8  12    7.76   13.06    8.70 <    1
   1  -9  12    2.74    6.75    9.80 <   -2
  -1  -8  12    2.74    6.75    9.80 <    1
   0  -8  12   58.64   60.01    3.50 o   -2
   0  -8  12   58.64   60.01    3.50 o    1
  -1  -7  12   15.35    1.48    9.30 <   -2
   1  -8  12   15.35    1.48    9.30 <    1
  -2  -7  12   58.50   63.89    7.28 o   -2
   2  -8  12   58.50   63.89    7.28 o    1
  -3  -6  12   58.66   55.91    7.70 o   -2
   3  -8  12   58.66   55.91    7.70 o    1
  -5  -5  13    4.98    3.45    7.77 <   -2
   5  -8  12    4.98    3.45    7.77 <    1
   4  -9  11   28.17   39.28    7.93 o   -2
  -4  -7  12   28.17   39.28    7.93 o    1
   2  -8  12   83.59   96.94    6.19 o   -2
  -2  -7  12   83.59   96.94    6.19 o    1
   1  -8  12   25.55   28.69    9.71 <   -2
  -1  -7  12   25.55   28.69    9.71 <    1
   0  -7  12   31.02   28.47    2.70 o   -2
   0  -7  12   31.02   28.47    2.70 o    1
  -1  -6  12   35.64   23.76    9.52 <   -2
   1  -7  12   35.64   23.76    9.52 <    1
  -2  -6  12    2.98   -1.77    4.63 <   -2
   2  -7  12    2.98   -1.77    4.63 <    1
  -3  -5  13   16.39   -4.10    6.69 <   -2
   3  -7  12   16.39   -4.10    6.69 <    1
  -3  -5  12   36.18   36.20    9.67 o   -2
   3  -7  12   36.18   36.20    9.67 o    1
  -5  -4  13   36.35   21.88   10.19 <   -2
   5  -7  12   36.35   21.88   10.19 <    1
   5  -9  11    4.80   14.60    4.78 o   -2
  -5  -6  12    4.80   14.60    4.78 o    1
   4  -8  11   25.16   24.72    6.26 o   -2
  -4  -6  12   25.16   24.72    6.26 o    1
   3  -8  11   41.00   29.64    7.41 o   -2
  -3  -6  12   41.00   29.64    7.41 o    1
   2  -7  12   10.55    4.96    4.33 <   -2
  -2  -6  12   10.55    4.96    4.33 <    1
   1  -7  12    8.76    4.48    6.34 <   -2
  -1  -6  12    8.76    4.48    6.34 <    1
   0  -6  12  155.00  147.20    3.33 o   -2
   0  -6  12  155.00  147.20    3.33 o    1
  -1  -5  12  110.23   93.29   10.49 o   -2
   1  -6  12  110.23   93.29   10.49 o    1
  -3  -4  12   20.04    7.83    8.75 <   -2
   3  -6  12   20.04    7.83    8.75 <    1
  -5  -3  13   54.03   57.24   10.07 o   -2
   5  -6  12   54.03   57.24   10.07 o    1
  -6  -3  13   23.22   24.99    7.38 o   -2
   6  -6  12   23.22   24.99    7.38 o    1
   6  -8  11    9.36   20.61    9.57 <   -2
  -6  -5  12    9.36   20.61    9.57 <    1
   5  -8  11   37.97   47.21    4.78 o   -2
  -5  -5  12   37.97   47.21    4.78 o    1
   4  -7  11   64.82   62.32    6.48 o   -2
  -4  -5  12   64.82   62.32    6.48 o    1
   3  -7  11  143.65  136.09   11.24 o   -2
  -3  -5  12  143.65  136.09   11.24 o    1
   2  -6  12    2.88    0.95    3.14 <   -2
  -2  -5  12    2.88    0.95    3.14 <    1
   1  -6  12   44.09   32.53    6.26 o   -2
  -1  -5  12   44.09   32.53    6.26 o    1
   0  -5  12  153.47  153.81    3.32 o   -2
   0  -5  12  153.47  153.81    3.32 o    1
  -1  -4  12  113.18  105.51   10.06 o   -2
   1  -5  12  113.18  105.51   10.06 o    1
  -2  -4  12    1.10   -2.68    3.87 <   -2
   2  -5  12    1.10   -2.68    3.87 <    1
  -3  -3  13  190.45  193.07    7.45 o   -2
   3  -5  12  190.45  193.07    7.45 o    1
  -3  -3  12  132.38  128.32    9.21 o   -2
   3  -5  12  132.38  128.32    9.21 o    1
  -5  -2  13   87.23   83.51    9.70 o   -2
   5  -5  12   87.23   83.51    9.70 o    1
  -6  -2  13   67.10   64.97    7.16 o   -2
   6  -5  12   67.10   64.97    7.16 o    1
   6  -7  11   28.79   36.59    7.02 o   -2
  -6  -4  12   28.79   36.59    7.02 o    1
   5  -7  11   10.85   14.12    7.01 <   -2
  -5  -4  12   10.85   14.12    7.01 <    1
   4  -6  11   46.02   48.77    5.67 o   -2
  -4  -4  12   46.02   48.77    5.67 o    1
   3  -6  12   37.72   47.00    6.63 o   -2
  -3  -4  12   37.72   47.00    6.63 o    1
   3  -6  11   43.99   55.34    7.21 o   -2
  -3  -4  12   43.99   55.34    7.21 o    1
   2  -5  12    5.56    2.46    3.13 <   -2
  -2  -4  12    5.56    2.46    3.13 <    1
   1  -5  12  189.87  207.03    8.13 o   -2
  -1  -4  12  189.87  207.03    8.13 o    1
   0  -4  12    6.09    6.08    1.98 o   -2
   0  -4  12    6.09    6.08    1.98 o    1
  -1  -3  12   23.71   19.16    9.13 <   -2
   1  -4  12   23.71   19.16    9.13 <    1
  -1  -4  12   54.21   61.55    6.32 o   -2
   1  -4  12   54.21   61.55    6.32 o    1
  -2  -3  12   40.19   31.29    4.04 o   -2
   2  -4  12   40.19   31.29    4.04 o    1
  -4  -2  13  198.32  190.25   10.53 o   -2
   4  -4  12  198.32  190.25   10.53 o    1
  -5  -1  13    5.14    4.01    8.20 <   -2
   5  -4  12    5.14    4.01    8.20 <    1
  -6  -1  13  217.16  207.30    8.68 o   -2
   6  -4  12  217.16  207.30    8.68 o    1
   6  -6  11   26.67   33.59    6.74 o   -2
  -6  -3  12   26.67   33.59    6.74 o    1
   5  -6  11   84.47   89.28    7.35 o   -2
  -5  -3  12   84.47   89.28    7.35 o    1
   4  -5  11   10.01    8.75    8.61 <   -2
  -4  -3  12   10.01    8.75    8.61 <    1
   3  -5  12  171.62  169.03    8.57 o   -2
  -3  -3  12  171.62  169.03    8.57 o    1
   3  -5  11  151.38  156.50    8.31 o   -2
  -3  -3  12  151.38  156.50    8.31 o    1
   2  -4  12   23.49   19.15    3.29 o   -2
  -2  -3  12   23.49   19.15    3.29 o    1
   1  -4  12   22.04   10.99    7.42 <   -2
  -1  -3  12   22.04   10.99    7.42 <    1
   0  -3  12  211.51  208.44    3.70 o   -2
   0  -3  12  211.51  208.44    3.70 o    1
  -1  -3  12  106.46  109.76    6.43 o   -2
   1  -3  12  106.46  109.76    6.43 o    1
  -1  -2  12  128.13  117.07    6.43 o   -2
   1  -3  12  128.13  117.07    6.43 o    1
  -2  -2  12  729.03  745.42   13.03 o   -2
   2  -3  12  729.03  745.42   13.03 o    1
  -3  -1  13   24.18   33.87    4.25 o   -2
   3  -3  12   24.18   33.87    4.25 o    1
  -4  -1  13  223.79  232.58   10.57 o   -2
   4  -3  12  223.79  232.58   10.57 o    1
  -5   0  13    6.73    3.51    7.29 <   -2
   5  -3  12    6.73    3.51    7.29 <    1
  -6   0  13    6.91    6.52    4.34 <   -2
   6  -3  12    6.91    6.52    4.34 <    1
   7  -6  11   63.61   65.16    5.19 o   -2
  -7  -2  12   63.61   65.16    5.19 o    1
   6  -5  11    0.16    7.90    6.26 <   -2
  -6  -2  12    0.16    7.90    6.26 <    1
   5  -5  11    1.13   11.18    4.80 <   -2
  -5  -2  12    1.13   11.18    4.80 <    1
   4  -4  11   38.91   30.51    9.11 o   -2
  -4  -2  12   38.91   30.51    9.11 o    1
   2  -3  12  543.24  551.51    8.01 o   -2
  -2  -2  12  543.24  551.51    8.01 o    1
   1  -3  12  153.39  156.04    6.76 o   -2
  -1  -2  12  153.39  156.04    6.76 o    1
   0  -2  12  554.81  578.25    7.23 o   -2
   0  -2  12  554.81  578.25    7.23 o    1
  -1  -1  12   84.78   86.54    5.67 o   -2
   1  -2  12   84.78   86.54    5.67 o    1
  -1  -2  12  100.11  115.16    6.22 o   -2
   1  -2  12  100.11  115.16    6.22 o    1
  -2  -1  12   21.42   20.53    2.77 o   -2
   2  -2  12   21.42   20.53    2.77 o    1
  -4   0  13   30.61   27.78    6.65 o   -2
   4  -2  12   30.61   27.78    6.65 o    1
  -5   1  13  122.20  111.62    8.22 o   -2
   5  -2  12  122.20  111.62    8.22 o    1
  -6   1  13   19.37   14.05    4.21 o   -2
   6  -2  12   19.37   14.05    4.21 o    1
   7  -5  11   56.00   62.53    4.60 o   -2
  -7  -1  12   56.00   62.53    4.60 o    1
   6  -4  11  131.28  125.21    5.46 o   -2
  -6  -1  12  131.28  125.21    5.46 o    1
   5  -4  11   84.51   85.97    5.39 o   -2
  -5  -1  12   84.51   85.97    5.39 o    1
   4  -3  11  447.36  422.32   11.96 o   -2
  -4  -1  12  447.36  422.32   11.96 o    1
   3  -3  12   76.46   61.88    9.53 o   -2
  -3  -1  12   76.46   61.88    9.53 o    1
   2  -2  12  112.89  120.72    4.55 o   -2
  -2  -1  12  112.89  120.72    4.55 o    1
   1  -2  12   68.68   82.63    5.41 o   -2
  -1  -1  12   68.68   82.63    5.41 o    1
   0  -1  12    2.69    4.27    1.71 <   -2
   0  -1  12    2.69    4.27    1.71 <    1
  -1   0  12  126.99  124.46    9.68 o   -2
   1  -1  12  126.99  124.46    9.68 o    1
  -2   0  12   48.56   44.60    2.86 o   -2
   2  -1  12   48.56   44.60    2.86 o    1
  -4   1  13   36.85   28.46    5.70 o   -2
   4  -1  12   36.85   28.46    5.70 o    1
  -6   2  13   19.19   13.43    5.37 <   -2
   6  -1  12   19.19   13.43    5.37 <    1
   7  -4  11   49.90   53.20    4.40 o   -2
  -7   0  12   49.90   53.20    4.40 o    1
   6  -3  11  132.40  128.11    7.40 o   -2
  -6   0  12  132.40  128.11    7.40 o    1
   5  -3  11   41.36   43.82    4.88 o   -2
  -5   0  12   41.36   43.82    4.88 o    1
   4  -2  11   47.27   41.10    4.58 o   -2
  -4   0  12   47.27   41.10    4.58 o    1
   3  -2  12   41.39   24.59    8.88 <   -2
  -3   0  12   41.39   24.59    8.88 <    1
   2  -1  12  125.05  124.88    4.44 o   -2
  -2   0  12  125.05  124.88    4.44 o    1
   1  -1  12  155.28  153.75    5.89 o   -2
  -1   0  12  155.28  153.75    5.89 o    1
   0   0  12  147.73  140.36    3.70 o   -2
   0   0  12  147.73  140.36    3.70 o    1
  -1   1  12  117.50  105.66    9.36 o   -2
   1   0  12  117.50  105.66    9.36 o    1
  -2   1  12   50.05   44.74    3.00 o   -2
   2   0  12   50.05   44.74    3.00 o    1
  -6   3  13   90.16   84.70    6.20 o   -2
   6   0  12   90.16   84.70    6.20 o    1
   7  -3  11   18.47   16.23    4.06 o   -2
  -7   1  12   18.47   16.23    4.06 o    1
   6  -2  11   72.89   72.58    6.50 o   -2
  -6   1  12   72.89   72.58    6.50 o    1
   5  -2  11   46.60   48.61    4.83 o   -2
  -5   1  12   46.60   48.61    4.83 o    1
   4  -1  11   57.01   47.00    4.76 o   -2
  -4   1  12   57.01   47.00    4.76 o    1
   3  -1  12    8.81   -2.21    5.32 <   -2
  -3   1  12    8.81   -2.21    5.32 <    1
   2   0  12   19.40   22.77    3.44 o   -2
  -2   1  12   19.40   22.77    3.44 o    1
   1   0  12  490.59  503.50    9.79 o   -2
  -1   1  12  490.59  503.50    9.79 o    1
   0   1  12  204.31  218.40    3.74 o   -2
   0   1  12  204.31  218.40    3.74 o    1
  -1   2  12  198.36  189.41   10.92 o   -2
   1   1  12  198.36  189.41   10.92 o    1
  -2   2  12  245.86  238.23    7.50 o   -2
   2   1  12  245.86  238.23    7.50 o    1
  -6   4  13  160.51  128.31    8.50 o   -2
   6   1  12  160.51  128.31    8.50 o    1
   7  -2  11    3.70    2.09    4.00 <   -2
  -7   2  12    3.70    2.09    4.00 <    1
   6  -1  11    2.04    3.66    4.64 <   -2
  -6   2  12    2.04    3.66    4.64 <    1
   5  -1  11  152.30  147.56    7.11 o   -2
  -5   2  12  152.30  147.56    7.11 o    1
   4   0  11   52.09   56.44    5.67 o   -2
  -4   2  12   52.09   56.44    5.67 o    1
   3   0  12  150.30  146.09    5.62 o   -2
  -3   2  12  150.30  146.09    5.62 o    1
   2   1  12  214.72  219.54    5.64 o   -2
  -2   2  12  214.72  219.54    5.64 o    1
   1   1  12   41.68   39.61    6.23 o   -2
  -1   2  12   41.68   39.61    6.23 o    1
   0   2  12   36.33   33.85    2.60 o   -2
   0   2  12   36.33   33.85    2.60 o    1
  -1   3  12   24.15   14.73    5.07 <   -2
   1   2  12   24.15   14.73    5.07 <    1
  -2   3  12  365.25  342.21    8.99 o   -2
   2   2  12  365.25  342.21    8.99 o    1
   7  -1  11   70.97   57.44    6.89 o   -2
  -7   3  12   70.97   57.44    6.89 o    1
   6   0  11   38.84   45.95    6.32 o   -2
  -6   3  12   38.84   45.95    6.32 o    1
   5   0  11   27.87   24.29    5.81 o   -2
  -5   3  12   27.87   24.29    5.81 o    1
   4   1  11   75.39   81.69    8.08 o   -2
  -4   3  12   75.39   81.69    8.08 o    1
   3   1  12    0.79   -6.35    5.97 <   -2
  -3   3  12    0.79   -6.35    5.97 <    1
   2   2  12  288.87  292.94    6.50 o   -2
  -2   3  12  288.87  292.94    6.50 o    1
   1   2  12    8.18    8.85    5.58 <   -2
  -1   3  12    8.18    8.85    5.58 <    1
   0   3  12  212.26  208.77    4.39 o   -2
   0   3  12  212.26  208.77    4.39 o    1
  -1   4  12  134.17  125.64    6.08 o   -2
   1   3  12  134.17  125.64    6.08 o    1
   7   0  11    8.35    7.27    8.31 <   -2
  -7   4  12    8.35    7.27    8.31 <    1
   6   1  11   45.96   51.44    6.52 o   -2
  -6   4  12   45.96   51.44    6.52 o    1
   5   1  11   48.09   45.79    5.59 o   -2
  -5   4  12   48.09   45.79    5.59 o    1
   3   2  12   10.34    9.35    6.26 <   -2
  -3   4  12   10.34    9.35    6.26 <    1
   2   3  12   13.68   14.48    3.47 o   -2
  -2   4  12   13.68   14.48    3.47 o    1
   1   3  12   43.83   33.84   10.33 o   -2
  -1   4  12   43.83   33.84   10.33 o    1
   0   4  12  167.09  163.57    3.48 o   -2
   0   4  12  167.09  163.57    3.48 o    1
  -1   5  12   97.22   80.36    5.45 o   -2
   1   4  12   97.22   80.36    5.45 o    1
  -2   5  12  141.43  130.40    7.89 o   -2
   2   4  12  141.43  130.40    7.89 o    1
   6   2  11   15.75   12.92    5.85 <   -2
  -6   5  12   15.75   12.92    5.85 <    1
   5   2  11   57.32   61.49    5.65 o   -2
  -5   5  12   57.32   61.49    5.65 o    1
   3   3  12   11.49   21.86   11.32 <   -2
  -3   5  12   11.49   21.86   11.32 <    1
   2   4  12  201.46  209.70    9.01 o   -2
  -2   5  12  201.46  209.70    9.01 o    1
   1   4  12   66.23   55.36   11.62 o   -2
  -1   5  12   66.23   55.36   11.62 o    1
   0   5  12    0.02   -0.87    1.74 <   -2
   0   5  12    0.02   -0.87    1.74 <    1
  -2   6  12   26.13   33.48    6.19 o   -2
   2   5  12   26.13   33.48    6.19 o    1
  -3   7  12   51.80   27.42   10.65 <   -2
   3   5  12   51.80   27.42   10.65 <    1
   6   3  11   59.18   61.29    5.14 o   -2
  -6   6  12   59.18   61.29    5.14 o    1
   5   3  11   47.51   18.36    7.36 <   -2
  -5   6  12   47.51   18.36    7.36 <    1
   3   4  12   43.03   31.28   11.75 <   -2
  -3   6  12   43.03   31.28   11.75 <    1
   2   5  12   40.63   48.08    6.71 o   -2
  -2   6  12   40.63   48.08    6.71 o    1
   1   5  12    1.31   -7.16   11.62 <   -2
  -1   6  12    1.31   -7.16   11.62 <    1
   0   6  12   69.41   67.14    2.83 o   -2
   0   6  12   69.41   67.14    2.83 o    1
  -1   7  12   48.39   24.67    6.29 o   -2
   1   6  12   48.39   24.67    6.29 o    1
  -3   8  12   39.25    9.21   11.92 <   -2
   3   6  12   39.25    9.21   11.92 <    1
   5   4  11    0.38   10.78    7.34 <   -2
  -5   7  12    0.38   10.78    7.34 <    1
   3   5  12  127.45  198.81   12.83 o   -2
  -3   7  12  127.45  198.81   12.83 o    1
   2   6  12   22.91   33.05    7.07 o   -2
  -2   7  12   22.91   33.05    7.07 o    1
   1   6  12   20.65    2.77   12.24 <   -2
  -1   7  12   20.65    2.77   12.24 <    1
   0   7  12   11.76    9.98    2.66 o   -2
   0   7  12   11.76    9.98    2.66 o    1
  -1   8  12  158.18  134.42   13.44 o   -2
   1   7  12  158.18  134.42   13.44 o    1
   3   6  12  145.98  134.76   15.19 o   -2
  -3   8  12  145.98  134.76   15.19 o    1
   2   7  12  152.70  170.18    7.81 o   -2
  -2   8  12  152.70  170.18    7.81 o    1
   1   7  12  203.48  196.44   16.61 o   -2
  -1   8  12  203.48  196.44   16.61 o    1
   0   8  12  324.43  323.55    9.42 o   -2
   0   8  12  324.43  323.55    9.42 o    1
  -1  -9  13    7.22    8.30   10.36 <   -2
   1 -10  13    7.22    8.30   10.36 <    1
   1 -10  13    3.07   30.59   10.63 <   -2
  -1  -9  13    3.07   30.59   10.63 <    1
   0  -9  13   37.13   39.80    3.53 o   -2
   0  -9  13   37.13   39.80    3.53 o    1
  -1  -8  13    8.89   14.87   10.13 <   -2
   1  -9  13    8.89   14.87   10.13 <    1
  -3  -7  13   27.91   10.70   11.83 <   -2
   3  -9  13   27.91   10.70   11.83 <    1
   2  -9  13    5.81   17.68    5.93 <   -2
  -2  -8  13    5.81   17.68    5.93 <    1
   1  -9  13    6.31   20.44    9.91 <   -2
  -1  -8  13    6.31   20.44    9.91 <    1
   0  -8  13    3.16    6.78    3.24 <   -2
   0  -8  13    3.16    6.78    3.24 <    1
  -1  -7  13  176.61  168.26   12.84 o   -2
   1  -8  13  176.61  168.26   12.84 o    1
  -3  -6  14  118.05  106.32    8.66 o   -2
   3  -8  13  118.05  106.32    8.66 o    1
  -3  -6  13  128.33  129.69   12.31 o   -2
   3  -8  13  128.33  129.69   12.31 o    1
   4  -9  12   14.71   33.83    6.53 o   -2
  -4  -7  13   14.71   33.83    6.53 o    1
   3  -9  12   43.06   51.45    8.80 o   -2
  -3  -7  13   43.06   51.45    8.80 o    1
   2  -8  13    0.87    7.64    5.71 <   -2
  -2  -7  13    0.87    7.64    5.71 <    1
   1  -8  13  253.92  251.15   14.41 o   -2
  -1  -7  13  253.92  251.15   14.41 o    1
   0  -7  13    0.38   -0.18    3.26 <   -2
   0  -7  13    0.38   -0.18    3.26 <    1
  -1  -6  13   95.42   82.21   11.27 o   -2
   1  -7  13   95.42   82.21   11.27 o    1
  -2  -6  13    5.01   -3.62    5.84 <   -2
   2  -7  13    5.01   -3.62    5.84 <    1
  -3  -5  14    8.97    6.52    6.52 <   -2
   3  -7  13    8.97    6.52    6.52 <    1
  -5  -4  14    2.23   -4.87   10.50 <   -2
   5  -7  13    2.23   -4.87   10.50 <    1
   5  -9  12   92.27   99.95   12.36 o   -2
  -5  -6  13   92.27   99.95   12.36 o    1
   4  -8  12    1.18   11.45    6.11 <   -2
  -4  -6  13    1.18   11.45    6.11 <    1
   3  -8  12   98.56   98.50    6.99 o   -2
  -3  -6  13   98.56   98.50    6.99 o    1
   2  -7  13    1.97    6.88    5.56 <   -2
  -2  -6  13    1.97    6.88    5.56 <    1
   1  -7  13   26.86   11.79    7.07 <   -2
  -1  -6  13   26.86   11.79    7.07 <    1
   0  -6  13  239.53  244.20    5.77 o   -2
   0  -6  13  239.53  244.20    5.77 o    1
  -1  -5  13    1.46   -8.24    9.83 <   -2
   1  -6  13    1.46   -8.24    9.83 <    1
  -2  -5  13  494.52  524.90   13.18 o   -2
   2  -6  13  494.52  524.90   13.18 o    1
  -5  -3  14   22.42   24.97   10.03 <   -2
   5  -6  13   22.42   24.97   10.03 <    1
   5  -8  12   25.65   41.34    5.71 o   -2
  -5  -5  13   25.65   41.34    5.71 o    1
   4  -7  12   69.55   94.58    7.00 o   -2
  -4  -5  13   69.55   94.58    7.00 o    1
   3  -7  12    6.22    6.23    6.03 <   -2
  -3  -5  13    6.22    6.23    6.03 <    1
   2  -6  13  520.58  570.30    8.57 o   -2
  -2  -5  13  520.58  570.30    8.57 o    1
   1  -6  13    1.39   -6.54    9.17 <   -2
  -1  -5  13    1.39   -6.54    9.17 <    1
   0  -5  13  405.95  424.99    6.03 o   -2
   0  -5  13  405.95  424.99    6.03 o    1
  -1  -4  13   12.35   11.11    8.90 <   -2
   1  -5  13   12.35   11.11    8.90 <    1
  -1  -5  13    0.87   19.37    6.45 o   -2
   1  -5  13    0.87   19.37    6.45 o    1
  -2  -4  13   76.43   77.69    4.25 o   -2
   2  -5  13   76.43   77.69    4.25 o    1
  -5  -2  14  311.70  298.30   13.94 o   -2
   5  -5  13  311.70  298.30   13.94 o    1
   6  -7  12  104.15  108.58   12.06 o   -2
  -6  -4  13  104.15  108.58   12.06 o    1
   5  -7  12   22.20   30.95    7.30 o   -2
  -5  -4  13   22.20   30.95    7.30 o    1
   4  -6  12  265.84  268.03    8.64 o   -2
  -4  -4  13  265.84  268.03    8.64 o    1
   3  -6  12    5.75   18.23    7.07 <   -2
  -3  -4  13    5.75   18.23    7.07 <    1
   2  -5  13   82.56   83.74    3.92 o   -2
  -2  -4  13   82.56   83.74    3.92 o    1
   1  -5  13   62.81   50.60    6.52 o   -2
  -1  -4  13   62.81   50.60    6.52 o    1
   0  -4  13   67.42   63.19    2.64 o   -2
   0  -4  13   67.42   63.19    2.64 o    1
  -1  -3  13  853.24  853.13   18.63 o   -2
   1  -4  13  853.24  853.13   18.63 o    1
  -2  -3  13  107.21   93.26    6.08 o   -2
   2  -4  13  107.21   93.26    6.08 o    1
  -4  -2  14   20.22   18.03    8.43 <   -2
   4  -4  13   20.22   18.03    8.43 <    1
  -5  -1  14   94.34   74.08    9.35 o   -2
   5  -4  13   94.34   74.08    9.35 o    1
  -6  -1  14   47.34   48.10    6.73 o   -2
   6  -4  13   47.34   48.10    6.73 o    1
   6  -6  12   35.76   48.22    7.09 o   -2
  -6  -3  13   35.76   48.22    7.09 o    1
   5  -6  12   16.38   27.00    5.34 o   -2
  -5  -3  13   16.38   27.00    5.34 o    1
   4  -5  12   28.31   40.31    9.63 o   -2
  -4  -3  13   28.31   40.31    9.63 o    1
   3  -5  13  457.66  458.67   13.63 o   -2
  -3  -3  13  457.66  458.67   13.63 o    1
   3  -5  12  444.90  428.57   12.92 o   -2
  -3  -3  13  444.90  428.57   12.92 o    1
   2  -4  13  140.29  143.50    4.41 o   -2
  -2  -3  13  140.29  143.50    4.41 o    1
   1  -4  13  954.59  949.19   20.16 o   -2
  -1  -3  13  954.59  949.19   20.16 o    1
   0  -3  13    0.62   -0.46    2.03 <   -2
   0  -3  13    0.62   -0.46    2.03 <    1
  -1  -3  13  362.05  386.52   10.88 o   -2
   1  -3  13  362.05  386.52   10.88 o    1
  -1  -2  13  212.07  208.02    8.05 o   -2
   1  -3  13  212.07  208.02    8.05 o    1
  -2  -2  13   26.36   35.35    3.55 o   -2
   2  -3  13   26.36   35.35    3.55 o    1
  -4  -1  14  199.43  208.70   10.49 o   -2
   4  -3  13  199.43  208.70   10.49 o    1
  -5   0  14   22.31   18.89    7.71 <   -2
   5  -3  13   22.31   18.89    7.71 <    1
  -6   0  14   38.98   29.96    6.04 o   -2
   6  -3  13   38.98   29.96    6.04 o    1
   6  -5  12   50.19   61.06    7.37 o   -2
  -6  -2  13   50.19   61.06    7.37 o    1
   5  -5  12  378.70  377.58    9.16 o   -2
  -5  -2  13  378.70  377.58    9.16 o    1
   4  -4  12   47.23   54.86    9.57 o   -2
  -4  -2  13   47.23   54.86    9.57 o    1
   2  -3  13   10.28   15.67    3.92 o   -2
  -2  -2  13   10.28   15.67    3.92 o    1
   1  -3  13   79.62   81.42    6.03 o   -2
  -1  -2  13   79.62   81.42    6.03 o    1
   0  -2  13  246.32  242.57    4.40 o   -2
   0  -2  13  246.32  242.57    4.40 o    1
  -1  -2  13    9.78    7.90    5.26 <   -2
   1  -2  13    9.78    7.90    5.26 <    1
  -1  -1  13    3.38   -5.00    5.93 <   -2
   1  -2  13    3.38   -5.00    5.93 <    1
  -2  -1  13  137.43  135.10    4.17 o   -2
   2  -2  13  137.43  135.10    4.17 o    1
  -4   0  14   20.61    9.07    6.51 <   -2
   4  -2  13   20.61    9.07    6.51 <    1
  -6   1  14    2.73   -3.73    5.34 <   -2
   6  -2  13    2.73   -3.73    5.34 <    1
   6  -4  12   51.82   54.02    6.85 o   -2
  -6  -1  13   51.82   54.02    6.85 o    1
   5  -4  12   22.32   35.84    5.30 o   -2
  -5  -1  13   22.32   35.84    5.30 o    1
   4  -3  12   90.55   93.45    9.78 o   -2
  -4  -1  13   90.55   93.45    9.78 o    1
   2  -2  13  138.73  153.44    5.11 o   -2
  -2  -1  13  138.73  153.44    5.11 o    1
   1  -2  13    6.90    7.32    4.85 <   -2
  -1  -1  13    6.90    7.32    4.85 <    1
   0  -1  13   84.53   82.59    2.72 o   -2
   0  -1  13   84.53   82.59    2.72 o    1
  -1   0  13    0.38   -4.32    8.31 <   -2
   1  -1  13    0.38   -4.32    8.31 <    1
  -2   0  13    6.53   -2.10    3.09 <   -2
   2  -1  13    6.53   -2.10    3.09 <    1
  -6   2  14   86.74   81.52    7.59 o   -2
   6  -1  13   86.74   81.52    7.59 o    1
   6  -3  12   34.94   41.89    4.73 o   -2
  -6   0  13   34.94   41.89    4.73 o    1
   5  -3  12   10.00   14.63    4.91 <   -2
  -5   0  13   10.00   14.63    4.91 <    1
   4  -2  12   52.25   49.97    6.64 o   -2
  -4   0  13   52.25   49.97    6.64 o    1
   3  -2  13   39.52   14.49    9.56 <   -2
  -3   0  13   39.52   14.49    9.56 <    1
   2  -1  13   14.27   19.01    3.63 o   -2
  -2   0  13   14.27   19.01    3.63 o    1
   1  -1  13    0.08    2.84    4.29 <   -2
  -1   0  13    0.08    2.84    4.29 <    1
   0   0  13    0.60    1.63    2.22 <   -2
   0   0  13    0.60    1.63    2.22 <    1
  -1   1  13   18.48    7.94    8.01 <   -2
   1   0  13   18.48    7.94    8.01 <    1
  -2   1  13  221.52  209.69    7.43 o   -2
   2   0  13  221.52  209.69    7.43 o    1
   7  -3  12    9.18   16.19    5.18 o   -2
  -7   1  13    9.18   16.19    5.18 o    1
   6  -2  12    5.45   10.58    6.15 <   -2
  -6   1  13    5.45   10.58    6.15 <    1
   5  -2  12   26.43   19.98    5.86 o   -2
  -5   1  13   26.43   19.98    5.86 o    1
   4  -1  12    6.94    8.11    5.72 <   -2
  -4   1  13    6.94    8.11    5.72 <    1
   3  -1  13   28.05   21.27    5.74 o   -2
  -3   1  13   28.05   21.27    5.74 o    1
   2   0  13  116.04  125.54    4.50 o   -2
  -2   1  13  116.04  125.54    4.50 o    1
   1   0  13    6.04    2.76    3.45 <   -2
  -1   1  13    6.04    2.76    3.45 <    1
   0   1  13  410.92  426.84    7.63 o   -2
   0   1  13  410.92  426.84    7.63 o    1
  -1   2  13    5.43    0.85    8.01 <   -2
   1   1  13    5.43    0.85    8.01 <    1
  -2   2  13   94.50   92.93    4.55 o   -2
   2   1  13   94.50   92.93    4.55 o    1
   6  -1  12    3.70   12.65    6.03 <   -2
  -6   2  13    3.70   12.65    6.03 <    1
   5  -1  12    9.90   20.99    4.61 o   -2
  -5   2  13    9.90   20.99    4.61 o    1
   4   0  12  152.23  155.55   10.26 o   -2
  -4   2  13  152.23  155.55   10.26 o    1
   3   0  13    2.70    1.04    4.59 <   -2
  -3   2  13    2.70    1.04    4.59 <    1
   2   1  13  197.63  216.26    5.90 o   -2
  -2   2  13  197.63  216.26    5.90 o    1
   1   1  13   11.49   14.41    6.45 <   -2
  -1   2  13   11.49   14.41    6.45 <    1
   0   2  13   21.61   19.98    2.35 o   -2
   0   2  13   21.61   19.98    2.35 o    1
  -2   3  13   20.53    5.50    7.34 <   -2
   2   2  13   20.53    5.50    7.34 <    1
   6   0  12  233.66  236.59   12.62 o   -2
  -6   3  13  233.66  236.59   12.62 o    1
   5   0  12   14.47   30.73    5.56 o   -2
  -5   3  13   14.47   30.73    5.56 o    1
   3   1  13    5.00    4.48    6.43 <   -2
  -3   3  13    5.00    4.48    6.43 <    1
   2   2  13    8.00    9.77    3.66 <   -2
  -2   3  13    8.00    9.77    3.66 <    1
   1   2  13  722.36  745.44   17.98 o   -2
  -1   3  13  722.36  745.44   17.98 o    1
   0   3  13    7.89   10.03    2.21 o   -2
   0   3  13    7.89   10.03    2.21 o    1
  -1   4  13  868.41  904.14   22.95 o   -2
   1   3  13  868.41  904.14   22.95 o    1
  -2   4  13   62.59   56.49    7.63 o   -2
   2   3  13   62.59   56.49    7.63 o    1
   6   1  12   31.73   39.06    4.74 o   -2
  -6   4  13   31.73   39.06    4.74 o    1
   5   1  12  174.45  174.58    7.23 o   -2
  -5   4  13  174.45  174.58    7.23 o    1
   3   2  13  671.80  728.15   27.57 o   -2
  -3   4  13  671.80  728.15   27.57 o    1
   2   3  13   14.73   18.83    3.72 o   -2
  -2   4  13   14.73   18.83    3.72 o    1
   1   3  13  285.78  286.94   16.15 o   -2
  -1   4  13  285.78  286.94   16.15 o    1
   0   4  13   23.71   19.53    2.27 o   -2
   0   4  13   23.71   19.53    2.27 o    1
  -1   5  13    7.24    5.97    7.26 <   -2
   1   4  13    7.24    5.97    7.26 <    1
  -2   5  13  446.34  416.08   14.38 o   -2
   2   4  13  446.34  416.08   14.38 o    1
  -3   6  13   22.41   17.93    7.90 <   -2
   3   4  13   22.41   17.93    7.90 <    1
   6   2  12    3.00   17.63    4.53 o   -2
  -6   5  13    3.00   17.63    4.53 o    1
   5   2  12  137.45  164.36    7.08 o   -2
  -5   5  13  137.45  164.36    7.08 o    1
   3   3  13   43.16   49.32   12.39 o   -2
  -3   5  13   43.16   49.32   12.39 o    1
   2   4  13  277.94  261.26   10.55 o   -2
  -2   5  13  277.94  261.26   10.55 o    1
   1   4  13   12.38    3.92   11.34 <   -2
  -1   5  13   12.38    3.92   11.34 <    1
   0   5  13  364.07  346.96    6.19 o   -2
   0   5  13  364.07  346.96    6.19 o    1
  -1   6  13   10.02    7.49    7.41 <   -2
   1   5  13   10.02    7.49    7.41 <    1
  -2   6  13   86.41   86.11    7.45 o   -2
   2   5  13   86.41   86.11    7.45 o    1
   5   3  12   11.76   29.00    7.82 o   -2
  -5   6  13   11.76   29.00    7.82 o    1
   3   4  13   37.35   31.73   12.29 <   -2
  -3   6  13   37.35   31.73   12.29 <    1
   2   5  13  164.73  196.65    7.34 o   -2
  -2   6  13  164.73  196.65    7.34 o    1
   1   5  13   23.56    6.39   12.33 <   -2
  -1   6  13   23.56    6.39   12.33 <    1
   0   6  13    0.07   -0.39    2.08 <   -2
   0   6  13    0.07   -0.39    2.08 <    1
   3   5  13  116.57  104.70   14.29 o   -2
  -3   7  13  116.57  104.70   14.29 o    1
   2   6  13  123.54  159.74    7.53 o   -2
  -2   7  13  123.54  159.74    7.53 o    1
   1   6  13  380.39  383.07   20.95 o   -2
  -1   7  13  380.39  383.07   20.95 o    1
   0   7  13   84.76   87.65    4.07 o   -2
   0   7  13   84.76   87.65    4.07 o    1
   0  -9  14    0.73    1.18    6.18 <   -2
   0  -9  14    0.73    1.18    6.18 <    1
  -1  -8  14   41.38   43.33   11.43 o   -2
   1  -9  14   41.38   43.33   11.43 o    1
   1  -9  14   44.25   62.08   11.05 o   -2
  -1  -8  14   44.25   62.08   11.05 o    1
   0  -8  14   93.91   77.19    4.48 o   -2
   0  -8  14   93.91   77.19    4.48 o    1
  -1  -7  14   50.52   42.23   11.69 o   -2
   1  -8  14   50.52   42.23   11.69 o    1
  -3  -6  14    6.61    4.21   10.59 <   -2
   3  -8  14    6.61    4.21   10.59 <    1
  -3  -6  15    1.92    2.88    7.23 <   -2
   3  -8  14    1.92    2.88    7.23 <    1
   3  -9  13   47.12   71.34    9.56 o   -2
  -3  -7  14   47.12   71.34    9.56 o    1
   2  -8  14   13.33   19.69    5.91 o   -2
  -2  -7  14   13.33   19.69    5.91 o    1
   1  -8  14   10.28   10.61   10.47 <   -2
  -1  -7  14   10.28   10.61   10.47 <    1
   0  -7  14    0.05   -1.50    3.68 <   -2
   0  -7  14    0.05   -1.50    3.68 <    1
  -1  -6  14   86.45   79.74   11.78 o   -2
   1  -7  14   86.45   79.74   11.78 o    1
  -2  -6  14   80.68   60.24    6.79 o   -2
   2  -7  14   80.68   60.24    6.79 o    1
  -3  -5  14   43.73   17.08    7.78 <   -2
   3  -7  14   43.73   17.08    7.78 <    1
   4  -8  13    0.71   20.09    6.41 o   -2
  -4  -6  14    0.71   20.09    6.41 o    1
   3  -8  13   48.99   37.51   11.06 o   -2
  -3  -6  14   48.99   37.51   11.06 o    1
   2  -7  14   37.11   33.37    5.89 o   -2
  -2  -6  14   37.11   33.37    5.89 o    1
   1  -7  14   74.30   72.38    7.83 o   -2
  -1  -6  14   74.30   72.38    7.83 o    1
   0  -6  14   79.58   76.09    4.12 o   -2
   0  -6  14   79.58   76.09    4.12 o    1
  -1  -5  14   11.08   -5.49   10.27 <   -2
   1  -6  14   11.08   -5.49   10.27 <    1
  -2  -5  14    4.37   -2.90    5.71 <   -2
   2  -6  14    4.37   -2.90    5.71 <    1
   4  -7  13   41.35   61.22    6.57 o   -2
  -4  -5  14   41.35   61.22    6.57 o    1
   3  -7  13    9.01   23.44    8.05 <   -2
  -3  -5  14    9.01   23.44    8.05 <    1
   2  -6  14    7.10   11.09    3.89 <   -2
  -2  -5  14    7.10   11.09    3.89 <    1
   1  -6  14   59.35   53.11    7.19 o   -2
  -1  -5  14   59.35   53.11    7.19 o    1
   0  -5  14    3.03    3.02    2.63 <   -2
   0  -5  14    3.03    3.02    2.63 <    1
  -1  -5  14   46.57   55.26    7.04 o   -2
   1  -5  14   46.57   55.26    7.04 o    1
  -1  -4  14   36.27   21.39   11.22 <   -2
   1  -5  14   36.27   21.39   11.22 <    1
  -2  -4  14   75.57   66.08    4.37 o   -2
   2  -5  14   75.57   66.08    4.37 o    1
  -3  -3  15   30.45   21.44    8.36 <   -2
   3  -5  14   30.45   21.44    8.36 <    1
  -5  -2  15   17.26   -1.57    9.47 <   -2
   5  -5  14   17.26   -1.57    9.47 <    1
   5  -7  13   11.28   31.79   11.23 <   -2
  -5  -4  14   11.28   31.79   11.23 <    1
   3  -6  13   49.79   41.66   10.50 o   -2
  -3  -4  14   49.79   41.66   10.50 o    1
   2  -5  14   43.11   41.28    3.77 o   -2
  -2  -4  14   43.11   41.28    3.77 o    1
   1  -5  14   13.97   11.79    9.97 <   -2
  -1  -4  14   13.97   11.79    9.97 <    1
   0  -4  14    6.20    4.59    2.35 <   -2
   0  -4  14    6.20    4.59    2.35 <    1
  -1  -3  14   75.84   59.28   10.33 o   -2
   1  -4  14   75.84   59.28   10.33 o    1
  -1  -4  14   68.97   73.51    6.91 o   -2
   1  -4  14   68.97   73.51    6.91 o    1
  -2  -3  14   92.53   94.05    6.49 o   -2
   2  -4  14   92.53   94.05    6.49 o    1
  -4  -2  15   30.43   13.85    8.27 <   -2
   4  -4  14   30.43   13.85    8.27 <    1
   5  -6  13   11.18   18.46    5.54 o   -2
  -5  -3  14   11.18   18.46    5.54 o    1
   3  -5  13   35.78   46.31    5.89 o   -2
  -3  -3  14   35.78   46.31    5.89 o    1
   2  -4  14   67.84   82.12    4.10 o   -2
  -2  -3  14   67.84   82.12    4.10 o    1
   1  -4  14   56.78   44.02    9.61 o   -2
  -1  -3  14   56.78   44.02    9.61 o    1
   0  -3  14   96.18  109.10    3.29 o   -2
   0  -3  14   96.18  109.10    3.29 o    1
  -1  -2  14    8.82   -2.47    5.48 <   -2
   1  -3  14    8.82   -2.47    5.48 <    1
  -1  -3  14   17.08   21.24    5.98 o   -2
   1  -3  14   17.08   21.24    5.98 o    1
  -2  -2  14   14.59   11.17    3.46 o   -2
   2  -3  14   14.59   11.17    3.46 o    1
  -4  -1  15   12.37   -2.01    6.82 <   -2
   4  -3  14   12.37   -2.01    6.82 <    1
   5  -5  13   76.79   88.79    4.88 o   -2
  -5  -2  14   76.79   88.79    4.88 o    1
   2  -3  14   44.49   50.99    4.37 o   -2
  -2  -2  14   44.49   50.99    4.37 o    1
   1  -3  14    2.30    3.96    8.51 <   -2
  -1  -2  14    2.30    3.96    8.51 <    1
   0  -2  14   20.57   18.68    2.34 o   -2
   0  -2  14   20.57   18.68    2.34 o    1
  -1  -1  14   96.32   81.57    5.92 o   -2
   1  -2  14   96.32   81.57    5.92 o    1
  -1  -2  14   70.01   78.23    6.04 o   -2
   1  -2  14   70.01   78.23    6.04 o    1
  -2  -1  14  180.31  162.30    4.59 o   -2
   2  -2  14  180.31  162.30    4.59 o    1
   6  -4  13   32.69   26.13    6.61 o   -2
  -6  -1  14   32.69   26.13    6.61 o    1
   5  -4  13   18.14   25.78    4.32 o   -2
  -5  -1  14   18.14   25.78    4.32 o    1
   2  -2  14  258.44  252.04    6.41 o   -2
  -2  -1  14  258.44  252.04    6.41 o    1
   1  -2  14  153.85  153.64    6.63 o   -2
  -1  -1  14  153.85  153.64    6.63 o    1
   0  -1  14   97.73  100.53    3.66 o   -2
   0  -1  14   97.73  100.53    3.66 o    1
  -1   0  14   64.04   52.85    4.42 o   -2
   1  -1  14   64.04   52.85    4.42 o    1
  -2   0  14   53.02   40.59    9.17 o   -2
   2  -1  14   53.02   40.59    9.17 o    1
   6  -3  13   35.05   40.73    4.90 o   -2
  -6   0  14   35.05   40.73    4.90 o    1
   5  -3  13  106.33  117.42    5.09 o   -2
  -5   0  14  106.33  117.42    5.09 o    1
   4  -2  13   34.82   18.03    9.50 <   -2
  -4   0  14   34.82   18.03    9.50 <    1
   2  -1  14   17.24   24.83    3.86 o   -2
  -2   0  14   17.24   24.83    3.86 o    1
   1  -1  14  222.72  237.26    7.47 o   -2
  -1   0  14  222.72  237.26    7.47 o    1
   0   0  14  264.10  268.71    5.65 o   -2
   0   0  14  264.10  268.71    5.65 o    1
  -1   1  14  359.24  352.54   15.82 o   -2
   1   0  14  359.24  352.54   15.82 o    1
  -2   1  14  199.90  197.27   11.83 o   -2
   2   0  14  199.90  197.27   11.83 o    1
  -3   2  14   53.79   16.16   10.58 <   -2
   3   0  14   53.79   16.16   10.58 <    1
   6  -2  13   13.15   18.51    6.24 <   -2
  -6   1  14   13.15   18.51    6.24 <    1
   5  -2  13   80.54   94.02    4.89 o   -2
  -5   1  14   80.54   94.02    4.89 o    1
   4  -1  13   59.26   44.10   10.33 o   -2
  -4   1  14   59.26   44.10   10.33 o    1
   3  -1  14  370.16  375.15   10.96 o   -2
  -3   1  14  370.16  375.15   10.96 o    1
   2   0  14  217.82  240.31    6.04 o   -2
  -2   1  14  217.82  240.31    6.04 o    1
   1   0  14  350.27  343.28    8.66 o   -2
  -1   1  14  350.27  343.28    8.66 o    1
   0   1  14   11.54   16.92    3.70 o   -2
   0   1  14   11.54   16.92    3.70 o    1
  -1   2  14   63.32   52.97    9.43 o   -2
   1   1  14   63.32   52.97    9.43 o    1
  -2   2  14  119.75   99.42    9.50 o   -2
   2   1  14  119.75   99.42    9.50 o    1
  -3   3  14  141.16   93.49   11.61 o   -2
   3   1  14  141.16   93.49   11.61 o    1
   6  -1  13   43.00   61.70    5.13 o   -2
  -6   2  14   43.00   61.70    5.13 o    1
   5  -1  13  272.53  272.67    7.31 o   -2
  -5   2  14  272.53  272.67    7.31 o    1
   3   0  14   67.90   61.12    6.14 o   -2
  -3   2  14   67.90   61.12    6.14 o    1
   2   1  14   71.06   73.43    4.52 o   -2
  -2   2  14   71.06   73.43    4.52 o    1
   1   1  14   38.98   17.31   11.75 <   -2
  -1   2  14   38.98   17.31   11.75 <    1
   0   2  14  508.29  510.34    8.85 o   -2
   0   2  14  508.29  510.34    8.85 o    1
  -2   3  14  261.79  234.72   12.21 o   -2
   2   2  14  261.79  234.72   12.21 o    1
   6   0  13    3.13   23.22    5.17 o   -2
  -6   3  14    3.13   23.22    5.17 o    1
   5   0  13   10.84   36.98    6.07 o   -2
  -5   3  14   10.84   36.98    6.07 o    1
   3   1  14   60.82   53.92   11.80 o   -2
  -3   3  14   60.82   53.92   11.80 o    1
   2   2  14  260.92  267.76    6.74 o   -2
  -2   3  14  260.92  267.76    6.74 o    1
   1   2  14   46.22   58.87    8.58 o   -2
  -1   3  14   46.22   58.87    8.58 o    1
   0   3  14   11.72   15.80    2.28 o   -2
   0   3  14   11.72   15.80    2.28 o    1
   5   1  13   28.33   52.75    6.15 o   -2
  -5   4  14   28.33   52.75    6.15 o    1
   3   2  14    4.87    2.85   11.47 <   -2
  -3   4  14    4.87    2.85   11.47 <    1
   2   3  14   11.86   13.10    4.64 <   -2
  -2   4  14   11.86   13.10    4.64 <    1
   1   3  14   28.32    4.44   11.69 <   -2
  -1   4  14   28.32    4.44   11.69 <    1
   0   4  14   40.27   36.04    2.78 o   -2
   0   4  14   40.27   36.04    2.78 o    1
  -1   5  14   60.78   54.13    8.01 o   -2
   1   4  14   60.78   54.13    8.01 o    1
  -2   5  14   47.02   49.62    7.19 o   -2
   2   4  14   47.02   49.62    7.19 o    1
  -3   6  14   41.77   29.18    8.24 o   -2
   3   4  14   41.77   29.18    8.24 o    1
   5   2  13   47.35   26.53    7.14 o   -2
  -5   5  14   47.35   26.53    7.14 o    1
   3   3  14   74.02   62.21   13.17 o   -2
  -3   5  14   74.02   62.21   13.17 o    1
   2   4  14   26.74   36.90    6.86 o   -2
  -2   5  14   26.74   36.90    6.86 o    1
   0   5  14   21.26   19.03    3.04 o   -2
   0   5  14   21.26   19.03    3.04 o    1
  -2   6  14   51.67   42.36    7.44 o   -2
   2   5  14   51.67   42.36    7.44 o    1
   3   4  14  151.54  151.40   15.74 o   -2
  -3   6  14  151.54  151.40   15.74 o    1
   1   5  14   51.03   26.00   13.37 <   -2
  -1   6  14   51.03   26.00   13.37 <    1
   0   6  14   63.51   56.60    4.24 o   -2
   0   6  14   63.51   56.60    4.24 o    1
   0  -7  15   19.18   24.82    4.36 o   -2
   0  -7  15   19.18   24.82    4.36 o    1
  -1  -6  15    5.87   -1.73   10.94 <   -2
   1  -7  15    5.87   -1.73   10.94 <    1
  -2  -6  15   98.85   88.17    7.34 o   -2
   2  -7  15   98.85   88.17    7.34 o    1
   2  -7  15   76.02   76.68    5.61 o   -2
  -2  -6  15   76.02   76.68    5.61 o    1
   1  -7  15   11.67   17.13   10.94 <   -2
  -1  -6  15   11.67   17.13   10.94 <    1
   0  -6  15  240.98  217.59    5.79 o   -2
   0  -6  15  240.98  217.59    5.79 o    1
  -1  -5  15    3.72    0.74   10.84 <   -2
   1  -6  15    3.72    0.74   10.84 <    1
  -1  -6  15    2.81   18.78    7.52 <   -2
   1  -6  15    2.81   18.78    7.52 <    1
  -2  -5  15   55.31   36.23    6.56 o   -2
   2  -6  15   55.31   36.23    6.56 o    1
  -3  -4  15   46.04   18.98   11.40 <   -2
   3  -6  15   46.04   18.98   11.40 <    1
   3  -7  14    7.93   15.11    6.38 <   -2
  -3  -5  15    7.93   15.11    6.38 <    1
   2  -6  15   77.69   72.59    5.41 o   -2
  -2  -5  15   77.69   72.59    5.41 o    1
   1  -6  15   16.24   27.90   11.00 <   -2
  -1  -5  15   16.24   27.90   11.00 <    1
   0  -5  15   30.78   31.66    2.86 o   -2
   0  -5  15   30.78   31.66    2.86 o    1
  -1  -4  15  289.56  287.96   16.66 o   -2
   1  -5  15  289.56  287.96   16.66 o    1
  -1  -5  15  237.82  268.18   10.28 o   -2
   1  -5  15  237.82  268.18   10.28 o    1
  -2  -4  15   16.33    3.03    5.93 <   -2
   2  -5  15   16.33    3.03    5.93 <    1
  -3  -3  15  340.03  296.80   16.74 o   -2
   3  -5  15  340.03  296.80   16.74 o    1
   3  -6  14  141.75  154.35    7.67 o   -2
  -3  -4  15  141.75  154.35    7.67 o    1
   2  -5  15    9.99   15.21    3.83 o   -2
  -2  -4  15    9.99   15.21    3.83 o    1
   1  -5  15  340.53  340.16   16.59 o   -2
  -1  -4  15  340.53  340.16   16.59 o    1
   0  -4  15    0.01   -0.63    2.75 <   -2
   0  -4  15    0.01   -0.63    2.75 <    1
  -1  -3  15  165.53  158.36   12.83 o   -2
   1  -4  15  165.53  158.36   12.83 o    1
  -1  -4  15  219.78  254.16    9.67 o   -2
   1  -4  15  219.78  254.16    9.67 o    1
  -2  -3  15   40.94   26.54    5.92 o   -2
   2  -4  15   40.94   26.54    5.92 o    1
  -4  -2  16   63.60   42.29    8.10 o   -2
   4  -4  15   63.60   42.29    8.10 o    1
   3  -5  14  141.82  143.30   11.66 o   -2
  -3  -3  15  141.82  143.30   11.66 o    1
   2  -4  15   50.92   46.97    4.76 o   -2
  -2  -3  15   50.92   46.97    4.76 o    1
   1  -4  15   46.28   48.98   10.73 o   -2
  -1  -3  15   46.28   48.98   10.73 o    1
   0  -3  15  118.61  109.29    3.38 o   -2
   0  -3  15  118.61  109.29    3.38 o    1
  -1  -2  15    6.67   -5.44    9.68 <   -2
   1  -3  15    6.67   -5.44    9.68 <    1
  -1  -3  15    9.29   29.24    6.17 o   -2
   1  -3  15    9.29   29.24    6.17 o    1
  -2  -2  15  139.14  123.94    6.59 o   -2
   2  -3  15  139.14  123.94    6.59 o    1
   5  -5  14   27.50   45.36    5.47 o   -2
  -5  -2  15   27.50   45.36    5.47 o    1
   2  -3  15  115.46  116.75    5.15 o   -2
  -2  -2  15  115.46  116.75    5.15 o    1
   1  -3  15    1.83   -2.81    9.40 <   -2
  -1  -2  15    1.83   -2.81    9.40 <    1
   0  -2  15   55.81   46.03    2.74 o   -2
   0  -2  15   55.81   46.03    2.74 o    1
  -1  -1  15    4.81   -5.95    9.34 <   -2
   1  -2  15    4.81   -5.95    9.34 <    1
  -2  -1  15   78.37   71.29    5.31 o   -2
   2  -2  15   78.37   71.29    5.31 o    1
  -3   0  15   52.09   30.13   11.51 <   -2
   3  -2  15   52.09   30.13   11.51 <    1
   5  -4  14    0.60    8.09    4.46 <   -2
  -5  -1  15    0.60    8.09    4.46 <    1
   2  -2  15   34.47   44.07    4.41 o   -2
  -2  -1  15   34.47   44.07    4.41 o    1
   1  -2  15   16.98   11.23    5.29 <   -2
  -1  -1  15   16.98   11.23    5.29 <    1
   0  -1  15  177.44  192.05    4.93 o   -2
   0  -1  15  177.44  192.05    4.93 o    1
  -1   0  15  109.43   83.74   11.30 o   -2
   1  -1  15  109.43   83.74   11.30 o    1
  -2   0  15   49.46   32.33    9.31 o   -2
   2  -1  15   49.46   32.33    9.31 o    1
  -3   1  15   53.73   14.56   10.95 <   -2
   3  -1  15   53.73   14.56   10.95 <    1
   5  -3  14    5.90   30.08    6.35 o   -2
  -5   0  15    5.90   30.08    6.35 o    1
   2  -1  15  164.93  182.20    5.58 o   -2
  -2   0  15  164.93  182.20    5.58 o    1
   1  -1  15  146.43  142.92    6.06 o   -2
  -1   0  15  146.43  142.92    6.06 o    1
   0   0  15   25.36   24.55    3.94 o   -2
   0   0  15   25.36   24.55    3.94 o    1
  -1   1  15   27.56   14.89    9.02 <   -2
   1   0  15   27.56   14.89    9.02 <    1
  -2   1  15   11.52    1.24    8.38 <   -2
   2   0  15   11.52    1.24    8.38 <    1
  -3   2  15   71.78   23.49   11.08 <   -2
   3   0  15   71.78   23.49   11.08 <    1
   5  -2  14   33.36   31.77    6.45 o   -2
  -5   1  15   33.36   31.77    6.45 o    1
   4  -1  14   64.24   35.27   10.24 o   -2
  -4   1  15   64.24   35.27   10.24 o    1
   2   0  15   54.44   64.58    5.77 o   -2
  -2   1  15   54.44   64.58    5.77 o    1
   1   0  15  101.41  108.73   10.71 o   -2
  -1   1  15  101.41  108.73   10.71 o    1
   0   1  15   11.98   12.48    3.74 o   -2
   0   1  15   11.98   12.48    3.74 o    1
  -1   2  15   57.97   47.99   10.17 o   -2
   1   1  15   57.97   47.99   10.17 o    1
  -2   2  15   62.59   44.41    8.82 o   -2
   2   1  15   62.59   44.41    8.82 o    1
   5  -1  14   66.43   90.21    7.06 o   -2
  -5   2  15   66.43   90.21    7.06 o    1
   3   0  15   78.39  103.71   10.69 o   -2
  -3   2  15   78.39  103.71   10.69 o    1
   2   1  15   47.82   39.54    5.20 o   -2
  -2   2  15   47.82   39.54    5.20 o    1
   1   1  15   24.14   39.51    9.26 o   -2
  -1   2  15   24.14   39.51    9.26 o    1
   0   2  15   19.83   19.16    3.74 o   -2
   0   2  15   19.83   19.16    3.74 o    1
  -2   3  15   14.77    5.70    8.05 <   -2
   2   2  15   14.77    5.70    8.05 <    1
   5   0  14    5.76   32.64    8.16 o   -2
  -5   3  15    5.76   32.64    8.16 o    1
   2   2  15    3.96   13.17    4.16 o   -2
  -2   3  15    3.96   13.17    4.16 o    1
   1   2  15   27.34   46.19    8.57 o   -2
  -1   3  15   27.34   46.19    8.57 o    1
   0   3  15    9.24   11.09    2.25 o   -2
   0   3  15    9.24   11.09    2.25 o    1
   2   3  15   87.28   85.48    5.89 o   -2
  -2   4  15   87.28   85.48    5.89 o    1
   0   4  15  283.79  273.61    5.68 o   -2
   0   4  15  283.79  273.61    5.68 o    1
  -2   5  15  187.70  193.38   10.54 o   -2
   2   4  15  187.70  193.38   10.54 o    1
   2   4  15  173.88  207.10   10.48 o   -2
  -2   5  15  173.88  207.10   10.48 o    1
   0   5  15    1.66    1.25    2.92 <   -2
   0   5  15    1.66    1.25    2.92 <    1
   0  -6  16    6.48   10.39    4.09 <   -2
   0  -6  16    6.48   10.39    4.09 <    1
   1  -6  16    0.31    8.24   10.66 <   -2
  -1  -5  16    0.31    8.24   10.66 <    1
   0  -5  16   86.36   87.46    4.35 o   -2
   0  -5  16   86.36   87.46    4.35 o    1
  -1  -5  16    6.63   29.52    7.53 o   -2
   1  -5  16    6.63   29.52    7.53 o    1
  -1  -4  16    7.90   -1.65   11.84 <   -2
   1  -5  16    7.90   -1.65   11.84 <    1
  -2  -4  16   41.14   22.11    6.30 o   -2
   2  -5  16   41.14   22.11    6.30 o    1
   3  -6  15    7.77   16.60    6.23 <   -2
  -3  -4  16    7.77   16.60    6.23 <    1
   2  -5  16   38.14   38.88    4.10 o   -2
  -2  -4  16   38.14   38.88    4.10 o    1
   1  -5  16    8.28   11.95   11.52 <   -2
  -1  -4  16    8.28   11.95   11.52 <    1
   0  -4  16    6.46    4.52    2.61 <   -2
   0  -4  16    6.46    4.52    2.61 <    1
  -1  -3  16    3.06   -2.99   11.68 <   -2
   1  -4  16    3.06   -2.99   11.68 <    1
  -1  -4  16    4.40   26.27    6.75 o   -2
   1  -4  16    4.40   26.27    6.75 o    1
  -2  -3  16    7.63   -4.48    9.28 <   -2
   2  -4  16    7.63   -4.48    9.28 <    1
   3  -5  15   58.35   65.19   10.04 o   -2
  -3  -3  16   58.35   65.19   10.04 o    1
   2  -4  16   10.80   20.90    4.75 o   -2
  -2  -3  16   10.80   20.90    4.75 o    1
   1  -4  16    0.73   14.72   10.41 <   -2
  -1  -3  16    0.73   14.72   10.41 <    1
   0  -3  16  198.43  191.30    4.32 o   -2
   0  -3  16  198.43  191.30    4.32 o    1
  -1  -2  16  142.06  142.49   13.89 o   -2
   1  -3  16  142.06  142.49   13.89 o    1
  -1  -3  16  105.97  133.99    7.79 o   -2
   1  -3  16  105.97  133.99    7.79 o    1
  -2  -2  16  150.67  141.51   11.96 o   -2
   2  -3  16  150.67  141.51   11.96 o    1
  -3  -1  16  184.26  134.29   14.29 o   -2
   3  -3  16  184.26  134.29   14.29 o    1
   2  -3  16  148.89  164.54    5.93 o   -2
  -2  -2  16  148.89  164.54    5.93 o    1
   1  -3  16  211.40  242.76    8.93 o   -2
  -1  -2  16  211.40  242.76    8.93 o    1
   0  -2  16    0.92    1.10    2.40 <   -2
   0  -2  16    0.92    1.10    2.40 <    1
  -1  -1  16   38.91   42.20   10.57 o   -2
   1  -2  16   38.91   42.20   10.57 o    1
  -3   0  16   81.86   27.18   11.77 <   -2
   3  -2  16   81.86   27.18   11.77 <    1
   2  -2  16    2.70   14.18    4.29 o   -2
  -2  -1  16    2.70   14.18    4.29 o    1
   1  -2  16   11.60   25.75    5.70 o   -2
  -1  -1  16   11.60   25.75    5.70 o    1
   0  -1  16   41.15   38.57    4.49 o   -2
   0  -1  16   41.15   38.57    4.49 o    1
  -1   0  16  217.41  200.59   13.46 o   -2
   1  -1  16  217.41  200.59   13.46 o    1
  -2   0  16   86.41   68.02   10.43 o   -2
   2  -1  16   86.41   68.02   10.43 o    1
  -3   1  16   69.96   30.05   11.65 <   -2
   3  -1  16   69.96   30.05   11.65 <    1
   3  -2  16  178.78  179.32    8.40 o   -2
  -3   0  16  178.78  179.32    8.40 o    1
   2  -1  16   72.38   84.97    6.26 o   -2
  -2   0  16   72.38   84.97    6.26 o    1
   1  -1  16  271.30  292.92   15.47 o   -2
  -1   0  16  271.30  292.92   15.47 o    1
   0   0  16   96.62   92.33    5.26 o   -2
   0   0  16   96.62   92.33    5.26 o    1
  -1   1  16   59.26   54.19   10.73 o   -2
   1   0  16   59.26   54.19   10.73 o    1
  -2   1  16   11.50   -3.18    8.71 <   -2
   2   0  16   11.50   -3.18    8.71 <    1
  -3   2  16   44.62   -5.35   11.50 <   -2
   3   0  16   44.62   -5.35   11.50 <    1
   2   0  16    3.52   17.24    5.36 o   -2
  -2   1  16    3.52   17.24    5.36 o    1
   1   0  16   25.51   40.43   10.05 o   -2
  -1   1  16   25.51   40.43   10.05 o    1
   0   1  16  195.43  199.37    6.92 o   -2
   0   1  16  195.43  199.37    6.92 o    1
  -2   2  16  153.40  146.79   11.56 o   -2
   2   1  16  153.40  146.79   11.56 o    1
   2   1  16  243.50  262.98    7.21 o   -2
  -2   2  16  243.50  262.98    7.21 o    1
   1   1  16   15.89   35.40    9.44 o   -2
  -1   2  16   15.89   35.40    9.44 o    1
   0   2  16  132.46  130.66    5.78 o   -2
   0   2  16  132.46  130.66    5.78 o    1
   2   2  16   13.15   48.89    8.64 o   -2
  -2   3  16   13.15   48.89    8.64 o    1
   0   3  16    0.32   -0.48    3.14 <   -2
   0   3  16    0.32   -0.48    3.14 <    1
   0  -4  17   54.22   43.75    5.64 o   -2
   0  -4  17   54.22   43.75    5.64 o    1
   0  -3  17   94.09  101.25    3.55 o   -2
   0  -3  17   94.09  101.25    3.55 o    1
   1  -3  17   12.40   20.69    6.34 o   -2
  -1  -2  17   12.40   20.69    6.34 o    1
   0  -2  17   96.97   89.41    4.00 o   -2
   0  -2  17   96.97   89.41    4.00 o    1
  -1  -1  17   89.51   65.86   12.03 o   -2
   1  -2  17   89.51   65.86   12.03 o    1
   1  -2  17  121.49  129.41   12.46 o   -2
  -1  -1  17  121.49  129.41   12.46 o    1
   0  -1  17   62.32   48.68    5.00 o   -2
   0  -1  17   62.32   48.68    5.00 o    1
  -1   0  17   19.90   13.57   10.40 <   -2
   1  -1  17   19.90   13.57   10.40 <    1
   1  -1  17   98.38  119.28   12.28 o   -2
  -1   0  17   98.38  119.28   12.28 o    1
   0   0  17    9.56    7.60    3.94 <   -2
   0   0  17    9.56    7.60    3.94 <    1
  -1   1  17  167.33  175.81   13.27 o   -2
   1   0  17  167.33  175.81   13.27 o    1
   1   0  17  126.14  152.65   12.44 o   -2
  -1   1  17  126.14  152.65   12.44 o    1
   0   1  17    6.76    7.90    3.98 <   -2
   0   1  17    6.76    7.90    3.98 <    1
