# Supplementary material for: Crystal chemistry of layered structures formed by linear rigid silyl-capped molecules
Source: IUCrJ. 2015 Aug 20;2(Pt 5):584–600. doi: 10.1107/S2052252515011665 (PMC4547826; doi:10.1107/S2052252515011665)
Supplement: Supplementary file 3 [file m-02-00584-BSEMsup3.hkl]

#
# h,k,l, Fc-squared, Fo-squared, sigma(Fo-squared) and status flag
#
data_BSEM
_shelx_title                             '   '
_shelx_refln_list_code                   4
_shelx_F_calc_maximum                    274.69
_exptl_crystal_F_000                     888
_reflns_d_resolution_high                0.6196

loop_
 _symmetry_equiv_pos_as_xyz
 'x, y, z'
 '-x, y, -z+1/2'
 '-x, -y, -z'
 'x, -y, z+1/2'
 'x+1/2, y+1/2, z'
 '-x+1/2, y+1/2, -z+1/2'
 '-x+1/2, -y+1/2, -z'
 'x+1/2, -y+1/2, z+1/2'

_cell_length_a                           34.148(6)
_cell_length_b                           6.8690(12)
_cell_length_c                           10.3442(18)
_cell_angle_alpha                        90
_cell_angle_beta                         98.343(8)
_cell_angle_gamma                        90

_shelx_F_squared_multiplier              1.000

loop_
 _refln_index_h
 _refln_index_k
 _refln_index_l
 _refln_F_squared_calc
 _refln_F_squared_meas
 _refln_F_squared_sigma
 _refln_observed_status
   0   0   2 31013.10 30470.50  1257.94 o
   0   0   4  5799.60  6588.93   197.35 o
   0   0   6  6247.84  6403.61   192.54 o
   0   0   8   509.41   462.90    20.86 o
   0   0  10   415.06   425.20    34.50 o
   0   0  12   805.72   737.27    46.53 o
   0   0  14    23.40    33.69    22.46 <
   0   2   0  1397.78  1423.20    17.65 o
   0   2   1  4459.98  5207.45    41.72 o
   0   2   2  1792.02  1906.96    16.05 o
   0   2   3  1089.42  1252.32    10.43 o
   0   2   4   988.88  1027.69     9.63 o
   0   2   5  4300.36  3966.35    37.71 o
   0   2   6   501.54   524.68     6.42 o
   0   2   7  3197.90  2914.60    33.69 o
   0   2   8    74.17    49.74     4.01 o
   0   2   9   353.01   401.93     9.63 o
   0   2  10     0.84     1.60     4.81 <
   0   2  11  5357.49  5639.86   136.38 o
   0   2  12    15.61     8.82     5.62 <
   0   2  13  2616.06  2708.42    66.59 o
   0   2  14    64.89    52.95     7.22 o
   0   2  15   239.55   214.20     9.63 o
   0   2  16    41.73    28.88     7.22 o
   0   4   0 32318.90 35173.30   436.43 o
   0   4   1   198.87   232.65     4.01 o
   0   4   2  7299.26  7499.49    61.77 o
   0   4   3  1912.44  2216.63    19.25 o
   0   4   4  3013.78  3278.82    26.47 o
   0   4   5    44.61    29.68     2.41 o
   0   4   6  1231.69  1242.69    15.24 o
   0   4   7     2.87     0.80     4.01 <
   0   4   8     5.70    -0.80     4.01 <
   0   4   9   290.14   276.78     8.02 o
   0   4  10   156.74   137.19     5.62 o
   0   4  11   198.67   198.96     8.02 o
   0   4  12  1073.94  1067.00    23.27 o
   0   4  13    58.52    52.15     8.02 o
   0   4  14     2.62    -1.60     9.63 <
   0   4  15     0.06   -12.84     9.63 <
   0   6   0   474.33   446.05    12.03 o
   0   6   1   432.92   374.65     8.02 o
   0   6   2   127.56   168.47     4.81 o
   0   6   3   239.29   226.24     5.62 o
   0   6   4   148.29   170.88     5.62 o
   0   6   5    86.41    68.99     4.81 o
   0   6   6     2.50   -12.84     6.42 <
   0   6   7  1461.45  1491.39    27.28 o
   0   6   8     2.04   -11.23     6.42 <
   0   6   9   109.72   112.32     8.82 o
   0   6  10   365.80   402.73    15.24 o
   0   6  11  2162.36  2178.13    48.14 o
   0   6  12     0.49   -19.25     8.82 <
   0   6  13   965.74  1018.06    36.10 o
   0   8   0  2864.11  2998.03    56.16 o
   0   8   1   159.51   158.04     8.02 o
   0   8   2   325.29   302.45     9.63 o
   0   8   3    76.37    78.62     8.02 o
   0   8   4  1507.00  1447.27    28.88 o
   0   8   5     9.23     3.21     8.82 <
   0   8   6   109.21   107.50    17.65 o
   0   8   7    85.05    49.74    16.05 o
   0   8   8   290.34   275.17    22.46 o
   0   8   9   182.09   176.50    19.25 o
   0   8  10     2.38    12.03    15.24 <
   0   8  11     9.30    16.05    14.44 <
   0  10   0   126.93   121.14    14.44 o
   0  10   1   119.91   136.38    10.43 o
   0  10   2    34.63    44.93     8.82 o
   0  10   3   371.10   411.56    22.46 o
   0  10   4    30.49     7.22    13.64 <
   0  10   5     2.41    -8.02    13.64 <
   0  10   6    15.29    44.12    14.44 o
   0  10   7    10.19     8.82    15.24 <
   1   1 -16     0.40   -26.47    23.27 <
   1   1 -15   268.62   240.68    32.09 o
   1   1 -14    44.64    34.50    16.05 <
   1   1 -13   287.35   290.42    21.66 o
   1   1 -12    10.10    -8.82    12.84 <
   1   1 -11   263.62   221.42    17.65 o
   1   1 -10  1394.83  1333.35    47.33 o
   1   1  -9  3295.05  3334.98    64.18 o
   1   1  -8   973.88  1043.74    22.46 o
   1   1  -7   511.27   483.76    14.44 o
   1   1  -6   477.86   466.11    12.03 o
   1   1  -5   611.86   689.94    12.84 o
   1   1  -4 14828.60 15599.90   230.25 o
   1   1  -3  8089.51  8532.80   110.71 o
   1   1  -2  3924.85  4273.62    38.51 o
   1   1  -1  1820.50  2005.64    17.65 o
   1   1   0 12520.10 13144.20   105.90 o
   1   1   1 24194.30 25276.70   194.15 o
   1   1   2  8786.63  9089.56    82.63 o
   1   1   3   108.26   114.72     2.41 o
   1   1   4  1740.74  1867.65    26.47 o
   1   1   5   152.17   178.90     4.81 o
   1   1   6   229.00   212.60     8.02 o
   1   1   7  2523.16  2509.46    55.36 o
   1   1   8   711.97   777.39    18.45 o
   1   1   9  1147.37  1118.35    24.07 o
   1   1  10  1885.77  1996.82    65.79 o
   1   1  11   136.80   148.42    16.05 o
   1   1  12    69.51    70.60    15.24 o
   1   1  13     0.30    -8.82    14.44 <
   1   1  14  1037.93  1130.38    64.98 o
   1   1  15     1.99    -8.82    22.46 <
   1   3 -15   501.41   546.34    17.65 o
   1   3 -14     7.06     5.62     6.42 <
   1   3 -13   158.69   134.78     7.22 o
   1   3 -12   437.67   439.64    12.03 o
   1   3 -11   623.87   668.28    15.24 o
   1   3 -10  1510.05  1471.34    24.07 o
   1   3  -9    88.32    88.25     4.81 o
   1   3  -8  1425.49  1509.85    20.06 o
   1   3  -7  1652.67  1567.61    19.25 o
   1   3  -6  2630.17  2610.54    27.28 o
   1   3  -5  2401.09  2280.01    21.66 o
   1   3  -4  8468.93  8710.90    72.20 o
   1   3  -3  1110.54  1228.25    10.43 o
   1   3  -2 12667.30 13514.80   113.92 o
   1   3  -1 17041.80 18704.60   152.43 o
   1   3   0   431.90   547.94     6.42 o
   1   3   1  1789.83  2093.09    17.65 o
   1   3   2   211.80   215.01     3.21 o
   1   3   3  2474.52  2391.53    19.25 o
   1   3   4  1178.71  1063.79     9.63 o
   1   3   5    83.97    87.45     2.41 o
   1   3   6   373.80   485.36     6.42 o
   1   3   7  4373.21  4298.49    47.33 o
   1   3   8    75.00    72.20     4.01 o
   1   3   9  1437.59  1411.17    20.06 o
   1   3  10   975.65  1006.03    16.85 o
   1   3  11    14.36    16.85     4.81 o
   1   3  12     0.12    -6.42     5.62 <
   1   3  13    14.86    12.03     5.62 <
   1   3  14   359.12   385.08    12.03 o
   1   3  15    41.87    14.44     6.42 <
   1   5 -14   118.22   118.73    12.03 o
   1   5 -13   281.07   321.70    17.65 o
   1   5 -12   163.50   157.24    11.23 o
   1   5 -11   647.90   649.83    19.25 o
   1   5 -10     0.20    -4.01     6.42 <
   1   5  -9  1331.87  1299.66    24.07 o
   1   5  -8   601.19   572.01    12.84 o
   1   5  -7   124.61   116.33     6.42 o
   1   5  -6   213.65   224.63     7.22 o
   1   5  -5   585.95   490.98     7.22 o
   1   5  -4   191.79   140.40     4.01 o
   1   5  -3   246.90   256.72     4.81 o
   1   5  -2   588.84   482.96     6.42 o
   1   5  -1     0.73     0.80     2.41 <
   1   5   0   387.71   359.41     6.42 o
   1   5   1  1308.34  1262.75    12.84 o
   1   5   2  2275.32  2462.12    21.66 o
   1   5   3  6528.79  6507.90    62.58 o
   1   5   4   771.55   744.49     8.82 o
   1   5   5   642.16   637.79     8.02 o
   1   5   6   569.09   499.00    11.23 o
   1   5   7  2517.13  2519.08    39.31 o
   1   5   8  1035.43  1043.74    19.25 o
   1   5   9   708.53   732.46    16.05 o
   1   5  10   993.62   966.72    20.86 o
   1   5  11   142.77   140.40     8.02 o
   1   5  12    10.34    17.65     8.82 <
   1   5  13    25.15    28.08     9.63 <
   1   5  14   457.38   431.61    20.86 o
   1   7 -12   131.56   126.76    15.24 o
   1   7 -11   514.32   548.74    27.28 o
   1   7 -10   835.61   857.61    35.30 o
   1   7  -9     5.91     8.02    13.64 <
   1   7  -8     1.75   -16.85    13.64 <
   1   7  -7   950.50   900.93    36.90 o
   1   7  -6   277.65   288.01    14.44 o
   1   7  -5  3163.12  2987.60    53.75 o
   1   7  -4   838.81   863.23    16.05 o
   1   7  -3   838.93   929.01    14.44 o
   1   7  -2   833.00   860.02    13.64 o
   1   7  -1   988.16  1140.01    16.85 o
   1   7   0     3.48   -11.23     4.81 <
   1   7   1     4.25    -6.42     4.81 <
   1   7   2   257.16   234.26     7.22 o
   1   7   3   100.05   129.97     5.62 o
   1   7   4   764.00   744.49    14.44 o
   1   7   5   402.31   348.98    13.64 o
   1   7   6    23.16    23.27    10.43 <
   1   7   7   888.70   847.18    35.30 o
   1   7   8    69.90    93.06    16.05 o
   1   7   9   313.72   291.22    20.86 o
   1   7  10   121.73   119.54    16.85 o
   1   7  11   118.95   105.10    15.24 o
   1   7  12    99.75    81.83    14.44 o
   1   9  -9   404.89   354.60    25.67 o
   1   9  -8   161.42   133.98    20.06 o
   1   9  -7   122.21    90.65    18.45 o
   1   9  -6    59.15    47.33    17.65 <
   1   9  -5    26.02    25.67    12.03 <
   1   9  -4   615.14   628.97    21.66 o
   1   9  -3    75.69    77.02     9.63 o
   1   9  -2   213.51   202.17    10.43 o
   1   9  -1     0.00   -16.05     7.22 <
   1   9   0   913.09   943.45    19.25 o
   1   9   1   564.33   600.09    16.05 o
   1   9   2   433.60   413.96    12.84 o
   1   9   3   655.18   634.59    19.25 o
   1   9   4   512.54   506.22    21.66 o
   1   9   5   140.61   133.98    14.44 o
   1   9   6  1482.90  1444.86    54.55 o
   1   9   7   933.76   926.61    40.92 o
   1   9   8     7.49    12.03    17.65 <
   1   9   9   248.14   249.50    22.46 o
   1  11  -1   270.83   306.46    18.45 o
   1  11   0    23.57    38.51    12.84 o
   1  11   1     0.58    -4.81    12.03 <
   2   0 -14   911.72   909.76    56.96 o
   2   0 -12  3318.07  3738.51   166.87 o
   2   0 -10  1344.13  1453.69    72.20 o
   2   0  -8  7670.42  7479.44   225.43 o
   2   0  -6  5709.76  5715.27   172.49 o
   2   0  -4    79.85    71.40     5.62 o
   2   0  -2   318.53   385.08    13.64 o
   2   0   2  2075.66  2120.36    63.38 o
   2   0   4   161.13   138.79     5.62 o
   2   0   6 14393.90 14903.50   361.02 o
   2   0   8     2.36    -4.01     5.62 <
   2   0  10  2999.38  3021.30   134.78 o
   2   0  12   253.07   244.69    27.28 o
   2   2 -16   269.19   228.64    19.25 o
   2   2 -15    74.48    61.77     9.63 o
   2   2 -14     6.85     4.81     8.02 <
   2   2 -13   742.03   818.30    27.28 o
   2   2 -12   420.82   473.33    20.06 o
   2   2 -11     0.98     1.60    12.84 <
   2   2 -10     3.42     1.60     6.42 <
   2   2  -9    85.15    77.02     6.42 o
   2   2  -8   283.95   292.02     7.22 o
   2   2  -7  3147.59  3140.03    44.93 o
   2   2  -6  1363.27  1269.97    14.44 o
   2   2  -5  1774.43  1761.75    18.45 o
   2   2  -4   378.95   313.68     4.01 o
   2   2  -3   456.57   412.36     4.01 o
   2   2  -2   459.51   512.64     4.81 o
   2   2  -1 16589.90 17116.10   139.59 o
   2   2   0  5651.48  5971.19    47.33 o
   2   2   1 14408.10 15455.50   121.14 o
   2   2   2  3358.04  3584.48    27.28 o
   2   2   3  7608.11  8166.97    63.38 o
   2   2   4   599.03   689.94     7.22 o
   2   2   5  7073.78  6795.11    68.99 o
   2   2   6   261.60   336.95     4.81 o
   2   2   7   212.86   186.12     4.01 o
   2   2   8   287.83   307.26     5.62 o
   2   2   9    49.64    56.96     4.01 o
   2   2  10     0.00     4.81     4.01 <
   2   2  11   268.14   287.21     8.82 o
   2   2  12     1.94    -2.41     4.81 <
   2   2  13   392.39   353.80    10.43 o
   2   2  14    25.44    10.43     5.62 <
   2   2  15   777.61   916.98    59.37 o
   2   2  16     0.34     0.80     4.81 <
   2   4 -15    17.61    -2.41     9.63 <
   2   4 -14   251.53   216.61    11.23 o
   2   4 -13     5.53     3.21     7.22 <
   2   4 -12  1974.26  2028.91    39.31 o
   2   4 -11   974.51   905.75    17.65 o
   2   4 -10    62.41    41.72     4.81 o
   2   4  -9  1042.50  1061.39    17.65 o
   2   4  -8  1638.82  1582.05    22.46 o
   2   4  -7   218.14   220.62     5.62 o
   2   4  -6  5011.29  5162.52    56.96 o
   2   4  -5  2033.49  2020.88    20.86 o
   2   4  -4   981.29   908.15     8.82 o
   2   4  -3  2449.06  2611.34    21.66 o
   2   4  -2   171.38   113.92     3.21 o
   2   4  -1    22.50    44.12     2.41 o
   2   4   0  1217.33  1527.50    15.24 o
   2   4   1   386.77   389.09     5.62 o
   2   4   2   184.85   125.15     2.41 o
   2   4   3   359.32   325.72     4.81 o
   2   4   4  5134.05  4946.71    40.11 o
   2   4   5  1103.45  1044.54    11.23 o
   2   4   6  4048.52  4038.56    42.52 o
   2   4   7   122.57    89.05     4.81 o
   2   4   8    61.08    64.18     4.81 o
   2   4   9    47.61    28.08     4.81 o
   2   4  10  2077.30  2161.28    33.69 o
   2   4  11   108.49    89.85     6.42 o
   2   4  12   788.81   792.63    20.86 o
   2   4  13   441.45   409.15    17.65 o
   2   4  14   119.02   150.82    12.84 o
   2   4  15     2.05    -4.01    10.43 <
   2   6 -13    32.17    32.09    16.85 <
   2   6 -12     3.50    -2.41     9.63 <
   2   6 -11     8.86   -20.06     8.02 <
   2   6 -10     9.62    -3.21     8.02 <
   2   6  -9   350.05   332.13    12.84 o
   2   6  -8   168.93   169.28    10.43 o
   2   6  -7   356.99   324.11    12.03 o
   2   6  -6   451.93   462.10    11.23 o
   2   6  -5   345.61   352.99     7.22 o
   2   6  -4  1524.04  1635.00    20.06 o
   2   6  -3   331.83   272.77     5.62 o
   2   6  -2    54.52    40.11     4.01 o
   2   6  -1 10408.60 10528.80   121.14 o
   2   6   0   318.98   324.11     7.22 o
   2   6   1  1647.26  1704.79    20.06 o
   2   6   2   329.37   327.32     6.42 o
   2   6   3  2873.12  2791.05    31.29 o
   2   6   4   531.87   478.95     8.82 o
   2   6   5  5195.95  5228.30    64.98 o
   2   6   6  1139.67  1196.16    21.66 o
   2   6   7   682.86   669.08    15.24 o
   2   6   8   717.41   673.09    17.65 o
   2   6   9     8.80    -8.02     8.02 <
   2   6  10    77.14    73.81     8.82 o
   2   6  11   158.38   134.78     9.63 o
   2   6  12     1.85    -4.81     9.63 <
   2   6  13    61.33    62.58    11.23 o
   2   8 -11     0.35    10.43    15.24 <
   2   8 -10    45.83    30.49    16.05 <
   2   8  -9   451.55   458.09    26.47 o
   2   8  -8  1058.63  1051.76    42.52 o
   2   8  -7   253.11   251.11    21.66 o
   2   8  -6   565.27   499.81    28.08 o
   2   8  -5   396.21   410.76    16.05 o
   2   8  -4   247.93   227.84    10.43 o
   2   8  -3  1436.03  1499.42    30.49 o
   2   8  -2   506.12   527.08    12.03 o
   2   8  -1    13.04    -0.80     5.62 <
   2   8   0     0.19    -0.80     5.62 <
   2   8   1     3.63    -5.62     6.42 <
   2   8   2    36.65    26.47     7.22 o
   2   8   3   151.38   129.16     8.82 o
   2   8   4   868.42   895.32    20.86 o
   2   8   5   572.76   602.49    20.06 o
   2   8   6   661.00   636.19    31.29 o
   2   8   7   972.63   973.94    40.11 o
   2   8   8    18.47    20.86    16.05 <
   2   8   9    81.16    73.01    16.85 o
   2   8  10   664.54   680.31    32.09 o
   2   8  11   153.68   120.34    17.65 o
   2  10  -7    13.00    10.43    13.64 <
   2  10  -6     5.25    12.84    14.44 <
   2  10  -5   184.68   164.46    16.85 o
   2  10  -4   182.66   160.45    16.85 o
   2  10  -3   496.11   490.98    24.87 o
   2  10  -2   101.72    64.98     8.82 o
   2  10  -1   921.26   958.70    20.86 o
   2  10   0   142.41   149.22    10.43 o
   2  10   1    88.66    74.61     8.82 o
   2  10   2   224.69   249.50    11.23 o
   2  10   3   737.55   763.75    30.49 o
   2  10   4   200.42   170.08    16.85 o
   2  10   5   981.97   976.35    35.30 o
   2  10   6    73.08    92.26    19.25 o
   3   1 -16   210.51   231.85    32.89 o
   3   1 -15   159.03   159.65    20.86 o
   3   1 -14   271.94   296.83    23.27 o
   3   1 -13   391.55   365.03    24.07 o
   3   1 -12  2423.77  2434.85    80.23 o
   3   1 -11   813.55   815.90    34.50 o
   3   1 -10   630.06   680.31    30.49 o
   3   1  -9   536.26   551.95    20.06 o
   3   1  -8   178.78   158.04     9.63 o
   3   1  -7  1287.42  1112.73    31.29 o
   3   1  -6  4419.25  4547.99   112.32 o
   3   1  -5  7521.56  7671.98   117.13 o
   3   1  -4  2627.00  2868.87    42.52 o
   3   1  -3  3032.60  2962.73    40.92 o
   3   1  -2   138.34   197.35     3.21 o
   3   1  -1  6052.47  5885.35    50.54 o
   3   1   0   781.45   804.66     7.22 o
   3   1   1 13947.70 14298.60   110.71 o
   3   1   2  1010.55   919.39     8.02 o
   3   1   3  5964.12  6413.24    63.38 o
   3   1   4  3003.14  3416.81    40.92 o
   3   1   5  2100.64  2551.98    35.30 o
   3   1   6  3443.25  3571.65    54.55 o
   3   1   7   668.35   699.57    18.45 o
   3   1   8  1279.14  1244.30    29.68 o
   3   1   9    13.42    14.44     4.81 <
   3   1  10    87.52    95.47     8.02 o
   3   1  11   559.33   591.26    21.66 o
   3   1  12  1118.67  1206.59    40.92 o
   3   1  13   772.52   854.40    24.87 o
   3   1  14     9.66    -4.01     6.42 <
   3   1  15   201.48   175.69     8.02 o
   3   1  16     0.70    -8.02     5.62 <
   3   3 -16  1059.82  1089.46    48.94 o
   3   3 -15     3.91    10.43     6.42 <
   3   3 -14   138.10   124.35     7.22 o
   3   3 -13    32.52    24.87     5.62 o
   3   3 -12   356.53   354.60    11.23 o
   3   3 -11    97.77    71.40     5.62 o
   3   3 -10  1379.03  1335.76    21.66 o
   3   3  -9   484.38   454.88     9.63 o
   3   3  -8     1.78    -8.02     3.21 <
   3   3  -7   555.64   584.04     8.02 o
   3   3  -6     3.90    -0.80     2.41 <
   3   3  -5  8784.35  9172.20    80.23 o
   3   3  -4   286.19   202.17     3.21 o
   3   3  -3  1161.17  1123.96     9.63 o
   3   3  -2    16.16    23.27     2.41 o
   3   3  -1   721.07   777.39     8.02 o
   3   3   0  1056.35   918.58     9.63 o
   3   3   1  6221.94  6357.08    51.34 o
   3   3   2  2085.19  1774.59    14.44 o
   3   3   3   401.88   401.93     4.01 o
   3   3   4   348.09   397.92     4.01 o
   3   3   5  4506.65  4443.70    42.52 o
   3   3   6  3645.57  3610.96    33.69 o
   3   3   7    77.58    48.94     3.21 o
   3   3   8  3621.53  3628.61    42.52 o
   3   3   9   838.74   821.51    12.84 o
   3   3  10    24.95    29.68     4.81 o
   3   3  11     2.43    -2.41     4.81 <
   3   3  12   288.09   291.22    10.43 o
   3   3  13    29.56    41.72     6.42 o
   3   3  14   366.01   357.81    12.03 o
   3   3  15     7.36    11.23     6.42 <
   3   5 -14     2.33    12.03     8.82 <
   3   5 -13     6.35     5.62     9.63 <
   3   5 -12   639.13   617.74    22.46 o
   3   5 -11   597.15   553.56    18.45 o
   3   5 -10   556.47   572.81    13.64 o
   3   5  -9   447.64   439.64    12.03 o
   3   5  -8  1397.14  1342.98    24.87 o
   3   5  -7    27.76    16.05     4.81 o
   3   5  -6  2591.92  2580.86    38.51 o
   3   5  -5  7405.28  7555.65    74.61 o
   3   5  -4   239.02   231.85     4.01 o
   3   5  -3  5771.99  5713.67    53.75 o
   3   5  -2   630.22   719.62     8.82 o
   3   5  -1    25.55    31.29     3.21 o
   3   5   0  2447.85  2410.78    24.07 o
   3   5   1  2251.28  2213.43    20.86 o
   3   5   2  2738.43  2726.87    24.07 o
   3   5   3  1189.56  1207.40    12.84 o
   3   5   4   421.65   375.46     5.62 o
   3   5   5   286.37   265.55     4.81 o
   3   5   6  1059.49  1060.58    19.25 o
   3   5   7   523.77   483.76    11.23 o
   3   5   8   671.20   649.83    13.64 o
   3   5   9    50.64    52.15     6.42 o
   3   5  10   895.14   951.48    21.66 o
   3   5  11   320.87   328.12    12.84 o
   3   5  12   334.58   323.31    15.24 o
   3   5  13   722.00   702.78    27.28 o
   3   5  14    54.52    47.33    10.43 o
   3   7 -12     0.23    -3.21    12.84 <
   3   7 -11   113.78   107.50    16.85 o
   3   7 -10   152.46   118.73    16.05 o
   3   7  -9    32.87    18.45    13.64 <
   3   7  -8   105.48   102.69    16.05 o
   3   7  -7    72.60    36.90    15.24 <
   3   7  -6    89.36    85.84    10.43 o
   3   7  -5  2093.63  2015.27    40.92 o
   3   7  -4   391.71   415.57    10.43 o
   3   7  -3   170.79   161.25     6.42 o
   3   7  -2   838.45   839.96    13.64 o
   3   7  -1   212.26   251.91     7.22 o
   3   7   0  2226.05  2183.74    29.68 o
   3   7   1  1171.60  1210.60    18.45 o
   3   7   2  1523.11  1449.68    20.86 o
   3   7   3    86.90    91.46     5.62 o
   3   7   4   202.29   187.73     7.22 o
   3   7   5  1757.41  1702.39    36.10 o
   3   7   6  1648.25  1680.73    38.51 o
   3   7   7    92.23    68.99    15.24 o
   3   7   8  1351.54  1304.47    47.33 o
   3   7   9   480.22   474.13    25.67 o
   3   7  10    89.50    87.45    15.24 o
   3   7  11   164.84   148.42    16.85 o
   3   7  12   135.62   165.26    16.85 o
   3   9  -9   143.95   123.55    15.24 o
   3   9  -8   408.73   397.92    21.66 o
   3   9  -7   220.86   212.60    17.65 o
   3   9  -6  1002.32   981.96    33.69 o
   3   9  -5  1007.05  1043.74    28.08 o
   3   9  -4     9.83    21.66    10.43 <
   3   9  -3  2506.05  2590.49    48.14 o
   3   9  -2  1333.42  1334.95    25.67 o
   3   9  -1     8.08   -13.64     7.22 <
   3   9   0     0.26    -9.63     7.22 <
   3   9   1   281.67   296.83    11.23 o
   3   9   2   682.02   757.33    19.25 o
   3   9   3   128.11   125.15    11.23 o
   3   9   4    22.28     9.63    12.03 <
   3   9   5   799.81   785.41    27.28 o
   3   9   6   385.52   391.50    27.28 o
   3   9   7   277.30   275.17    23.27 o
   3   9   8    31.14     8.82    16.05 <
   3   9   9   241.62   217.41    20.86 o
   3  11  -1    62.54    69.80    17.65 o
   3  11   0     6.27    16.05    12.03 <
   3  11   1    76.50    57.76    17.65 o
   4   0 -16   101.13    88.25    27.28 o
   4   0 -14    78.30    92.26    24.07 o
   4   0 -12   445.59   478.14    38.51 o
   4   0 -10  2167.63  2280.81   105.90 o
   4   0  -8   751.40   944.26    32.89 o
   4   0  -6  1042.20  1043.74    34.50 o
   4   0  -4   474.63   511.84    18.45 o
   4   0  -2 18348.90 19238.90   563.18 o
   4   0   0  3919.49  4094.72    58.56 o
   4   0   2 70375.70 75454.60  1338.97 o
   4   0   4 24940.60 26261.90   567.20 o
   4   0   6  2616.35  2432.44    73.81 o
   4   0   8    20.95    13.64     6.42 <
   4   0  10    33.29    41.72    10.43 o
   4   0  12    48.50    46.53    20.86 <
   4   0  14   554.00   538.31    27.28 o
   4   0  16   661.32   628.97    31.29 o
   4   2 -16    41.44    -2.41    24.07 <
   4   2 -15   571.66   591.26    48.14 o
   4   2 -14    21.33    20.06    16.05 <
   4   2 -13  3172.29  3204.21   103.49 o
   4   2 -12    16.60     6.42    13.64 <
   4   2 -11   268.32   243.89    18.45 o
   4   2 -10   219.20   210.19    16.85 o
   4   2  -9  5018.79  4975.59   106.70 o
   4   2  -8   391.24   361.02    13.64 o
   4   2  -7  5012.04  5011.70    90.65 o
   4   2  -6   106.25   166.87     4.01 o
   4   2  -5    21.38    20.86     1.60 o
   4   2  -4   993.09  1080.64    10.43 o
   4   2  -3   220.02   172.49     2.41 o
   4   2  -2   356.12   375.46     4.01 o
   4   2  -1 12096.30 13080.80   104.29 o
   4   2   0  3009.70  3107.94    24.87 o
   4   2   1   192.09   125.15     2.41 o
   4   2   2   335.10   425.20     4.01 o
   4   2   3   206.67   162.86     2.41 o
   4   2   4    90.61    74.61     2.41 o
   4   2   5  1032.95   929.01     9.63 o
   4   2   6   940.91   835.15     9.63 o
   4   2   7    44.05    22.46     2.41 o
   4   2   8   462.30   450.07     6.42 o
   4   2   9  4067.84  4466.16    64.98 o
   4   2  10   187.21   190.94     6.42 o
   4   2  11  2091.13  2158.07    45.73 o
   4   2  12    59.19    75.41     6.42 o
   4   2  13   419.66   409.15    12.03 o
   4   2  14   290.59   264.74    10.43 o
   4   2  15   816.91   812.69    38.51 o
   4   2  16     0.61     0.80     5.62 <
   4   4 -15   177.14   178.90    12.84 o
   4   4 -14   228.80   229.45    11.23 o
   4   4 -13   113.16    99.48     7.22 o
   4   4 -12     0.06   -15.24     5.62 <
   4   4 -11    35.58    18.45     5.62 o
   4   4 -10   682.47   625.76    13.64 o
   4   4  -9    13.44     6.42     4.01 <
   4   4  -8     3.80    -1.60     4.01 <
   4   4  -7   240.41   241.48     5.62 o
   4   4  -6   678.24   627.36     9.63 o
   4   4  -5     0.41    -4.01     2.41 <
   4   4  -4  1607.81  1467.33    12.84 o
   4   4  -3   232.12   241.48     4.01 o
   4   4  -2 10745.60 10478.30    89.85 o
   4   4  -1  1052.64  1142.41    12.03 o
   4   4   0  2708.68  2854.43    27.28 o
   4   4   1   283.96   263.94     4.01 o
   4   4   2 13415.40 13871.80   108.31 o
   4   4   3  1073.95  1100.70     9.63 o
   4   4   4 13081.10 13513.20   105.10 o
   4   4   5    98.57    93.06     3.21 o
   4   4   6   343.07   295.23     6.42 o
   4   4   7   194.28   183.72     5.62 o
   4   4   8    20.04     7.22     4.01 <
   4   4   9   477.94   478.95    10.43 o
   4   4  10   159.26   158.85     6.42 o
   4   4  11   489.88   474.94    13.64 o
   4   4  12   128.06   132.37    10.43 o
   4   4  13   123.26    70.60    10.43 o
   4   4  14   274.04   296.03    15.24 o
   4   4  15    42.52    52.95     9.63 o
   4   6 -14    14.20   -12.84    12.84 <
   4   6 -13   718.19   668.28    39.31 o
   4   6 -12    73.17    87.45    14.44 o
   4   6 -11    20.38    10.43     9.63 <
   4   6 -10   264.87   232.65    13.64 o
   4   6  -9  3578.86  3468.15    75.41 o
   4   6  -8    15.26     6.42     6.42 <
   4   6  -7  2133.68  2132.40    34.50 o
   4   6  -6   116.14   129.97     6.42 o
   4   6  -5   149.42   140.40     4.81 o
   4   6  -4   208.65   190.13     4.81 o
   4   6  -3     1.07    -1.60     3.21 <
   4   6  -2   433.15   328.92     7.22 o
   4   6  -1    69.83    50.54     4.81 o
   4   6   0   233.61   247.10     6.42 o
   4   6   1   235.47   249.50     6.42 o
   4   6   2    45.77    36.10     4.01 o
   4   6   3   267.86   235.06     5.62 o
   4   6   4    52.21    59.37     4.81 o
   4   6   5  1025.85  1006.83    15.24 o
   4   6   6   578.59   628.97    13.64 o
   4   6   7   682.94   608.11    15.24 o
   4   6   8    73.13    74.61     8.02 o
   4   6   9   649.56   647.42    19.25 o
   4   6  10     0.15   -12.84     7.22 <
   4   6  11   122.19   121.14     9.63 o
   4   6  12   570.07   635.39    23.27 o
   4   6  13    37.98     7.22    15.24 <
   4   8 -11    87.56    69.80    16.05 o
   4   8 -10   235.18   255.92    20.86 o
   4   8  -9    49.91    40.11    16.05 <
   4   8  -8    32.33     4.81    16.05 <
   4   8  -7   123.66   108.31    17.65 o
   4   8  -6   431.80   384.28    24.87 o
   4   8  -5   485.96   470.92    17.65 o
   4   8  -4     1.40    -4.01     7.22 <
   4   8  -3   143.06   159.65     8.82 o
   4   8  -2  3346.56  3433.66    47.33 o
   4   8  -1  2535.29  2546.36    34.50 o
   4   8   0   819.46   782.20    14.44 o
   4   8   1  1507.72  1574.83    26.47 o
   4   8   2  1011.54  1102.30    20.86 o
   4   8   3     4.69     3.21     7.22 <
   4   8   4  1421.19  1473.74    29.68 o
   4   8   5    17.60     5.62    11.23 <
   4   8   6    14.08    11.23    10.43 <
   4   8   7   323.90   282.39    22.46 o
   4   8   8   100.16    92.26    16.85 o
   4   8   9    40.09    32.89    16.05 <
   4   8  10   210.81   222.23    20.06 o
   4   8  11    67.49    68.99    16.05 o
   4  10  -7   170.80   202.17    17.65 o
   4  10  -6   302.04   310.47    20.06 o
   4  10  -5   102.83    72.20    15.24 o
   4  10  -4   426.45   425.20    23.27 o
   4  10  -3     5.23    -5.62    13.64 <
   4  10  -2   248.20   245.49    12.84 o
   4  10  -1   284.27   342.56    12.84 o
   4  10   0    29.47    32.09     8.82 o
   4  10   1   338.03   349.78    12.84 o
   4  10   2     9.26     4.81     8.02 <
   4  10   3    55.18    58.56    14.44 o
   4  10   4    14.63    -0.80    16.85 <
   4  10   5   767.41   815.09    38.51 o
   4  10   6   125.09   105.10    19.25 o
   5   1 -16     3.46    -7.22    16.85 <
   5   1 -15   171.39   139.59    20.06 o
   5   1 -14    51.44    41.72    16.85 <
   5   1 -13   102.03   132.37    17.65 o
   5   1 -12   882.20   908.96    38.51 o
   5   1 -11  3289.11  3389.53   107.50 o
   5   1 -10    51.58    52.95    12.84 o
   5   1  -9    27.17    38.51     8.02 o
   5   1  -8  1229.94  1230.66    34.50 o
   5   1  -7  2362.12  2374.68    52.15 o
   5   1  -6 10226.70 10215.10   214.20 o
   5   1  -5    94.08   103.49     4.01 o
   5   1  -4  4358.82  4227.09    68.99 o
   5   1  -3  1529.15  1710.41    25.67 o
   5   1  -2 10203.70 10378.80    87.45 o
   5   1  -1 10981.30 11087.20    93.06 o
   5   1   0 19572.50 19631.20   166.07 o
   5   1   1 19849.00 20719.90   181.31 o
   5   1   2 65597.50 69588.50   593.67 o
   5   1   3  2238.55  2473.36    26.47 o
   5   1   4    82.99   129.16     2.41 o
   5   1   5 17670.30 17919.20   190.94 o
   5   1   6    19.69    18.45     2.41 o
   5   1   7  5679.63  5544.39    60.97 o
   5   1   8    38.87    26.47     3.21 o
   5   1   9   268.45   316.89     7.22 o
   5   1  10   299.19   311.27     7.22 o
   5   1  11  1002.29  1077.43    21.66 o
   5   1  12  2018.91  2106.73    52.15 o
   5   1  13   280.75   256.72     8.82 o
   5   1  14   152.68   127.56     6.42 o
   5   1  15   112.73    81.83     6.42 o
   5   1  16   255.71   280.79    15.24 o
   5   3 -16    45.72    17.65     6.42 <
   5   3 -15   334.64   334.54    11.23 o
   5   3 -14    10.46    -2.41     5.62 <
   5   3 -13   327.99   312.88    10.43 o
   5   3 -12    42.45    36.10     5.62 o
   5   3 -11  4215.30  4197.41    70.60 o
   5   3 -10    49.57    32.09     4.81 o
   5   3  -9   566.07   572.01    11.23 o
   5   3  -8  1435.00  1329.34    16.85 o
   5   3  -7     1.29    -6.42     2.41 <
   5   3  -6  4123.60  3951.11    40.11 o
   5   3  -5    43.99    36.10     2.41 o
   5   3  -4   178.88   162.86     2.41 o
   5   3  -3   928.78  1008.44     8.82 o
   5   3  -2   520.72   505.42     5.62 o
   5   3  -1    54.52    42.52     2.41 o
   5   3   0 13142.10 13928.80   123.55 o
   5   3   1 18655.90 20715.10   165.26 o
   5   3   2 13028.30 14053.90   108.31 o
   5   3   3  2183.51  2660.28    20.06 o
   5   3   4  2316.86  2308.89    19.25 o
   5   3   5  4480.00  4743.74    44.93 o
   5   3   6   306.17   304.86     5.62 o
   5   3   7   457.90   438.03     6.42 o
   5   3   8   425.68   431.61     7.22 o
   5   3   9   543.46   548.74    10.43 o
   5   3  10   362.70   384.28     9.63 o
   5   3  11  1415.29  1427.21    24.07 o
   5   3  12  1107.65  1164.07    24.07 o
   5   3  13   436.59   419.58    12.84 o
   5   3  14   297.70   271.16    12.03 o
   5   3  15    28.91    18.45     8.82 <
   5   5 -14     5.14   -33.69    12.84 <
   5   5 -13   267.39   231.85    13.64 o
   5   5 -12   532.06   515.05    20.06 o
   5   5 -11   853.61   856.01    23.27 o
   5   5 -10   176.58   179.71     8.02 o
   5   5  -9   349.38   316.09    10.43 o
   5   5  -8   480.55   423.59    12.03 o
   5   5  -7   756.35   701.17    14.44 o
   5   5  -6  4279.36  4363.47    62.58 o
   5   5  -5   332.08   312.88     5.62 o
   5   5  -4  1430.34  1395.12    13.64 o
   5   5  -3   717.71   664.27     8.02 o
   5   5  -2  1758.97  1685.54    16.85 o
   5   5  -1   824.21   949.87    11.23 o
   5   5   0  3839.52  3800.29    38.51 o
   5   5   1   841.98   826.32     9.63 o
   5   5   2   731.28   798.24     8.82 o
   5   5   3    80.96    92.26     3.21 o
   5   5   4   629.58   663.47     8.82 o
   5   5   5  4133.80  4340.21    44.93 o
   5   5   6    67.40    76.21     6.42 o
   5   5   7    73.96    72.20     6.42 o
   5   5   8   865.39   836.75    16.85 o
   5   5   9    14.52     4.81     6.42 <
   5   5  10    33.81     6.42     7.22 <
   5   5  11   173.44   189.33    10.43 o
   5   5  12   328.20   308.07    15.24 o
   5   5  13    52.93    41.72    10.43 o
   5   5  14   192.04   198.96    14.44 o
   5   7 -12    85.63   125.95    15.24 o
   5   7 -11   739.70   728.45    31.29 o
   5   7 -10     7.34    25.67    14.44 <
   5   7  -9     0.77     2.41    13.64 <
   5   7  -8  1115.14  1054.16    40.11 o
   5   7  -7   266.41   220.62    18.45 o
   5   7  -6   743.71   761.34    27.28 o
   5   7  -5   264.72   226.24    11.23 o
   5   7  -4   229.33   220.62     8.02 o
   5   7  -3  2633.45  2606.53    32.89 o
   5   7  -2    21.12    11.23     4.81 <
   5   7  -1     0.91   -12.03     4.81 <
   5   7   0  1547.95  1625.37    23.27 o
   5   7   1  1462.02  1489.79    21.66 o
   5   7   2    53.41    71.40     5.62 o
   5   7   3   175.78   185.32     7.22 o
   5   7   4    58.26    38.51     5.62 o
   5   7   5  1347.98  1367.04    27.28 o
   5   7   6    36.01    26.47     8.82 <
   5   7   7     8.25     3.21    14.44 <
   5   7   8   101.65    81.03    16.05 o
   5   7   9   440.80   401.93    23.27 o
   5   7  10   180.30   160.45    17.65 o
   5   7  11  1023.56   992.39    39.31 o
   5   7  12   270.55   306.46    20.86 o
   5   9  -9   130.63    98.68    14.44 o
   5   9  -8    11.03   -16.85    12.84 <
   5   9  -7   167.30   123.55    15.24 o
   5   9  -6   325.65   288.01    19.25 o
   5   9  -5    46.02     4.81     9.63 <
   5   9  -4    19.23     9.63    10.43 <
   5   9  -3   321.70   314.48    12.84 o
   5   9  -2   377.85   424.39    13.64 o
   5   9  -1     7.87     2.41     6.42 <
   5   9   0   642.73   660.26    16.05 o
   5   9   1   159.79   141.20     9.63 o
   5   9   2     0.09    -4.81     8.02 <
   5   9   3     4.22    -5.62     8.82 <
   5   9   4   167.16   172.49    14.44 o
   5   9   5    65.12    61.77    12.84 o
   5   9   6     0.32    -8.02    16.05 <
   5   9   7    17.81     7.22    16.85 <
   5   9   8   573.15   568.00    31.29 o
   5   9   9   339.00   303.25    24.07 o
   5  11  -1   105.61   166.07    29.68 o
   5  11   0    32.01    28.88    16.05 <
   6   0 -16   216.65   255.92    34.50 o
   6   0 -14   643.24   628.17    46.53 o
   6   0 -12   316.23   282.39    28.88 o
   6   0 -10  5845.68  5623.01   241.48 o
   6   0  -8  5638.02  5521.93   235.86 o
   6   0  -6  1119.58   969.93    48.14 o
   6   0  -4  7229.41  7280.48   304.05 o
   6   0  -2 12788.60 12728.60   167.67 o
   6   0   0   442.02   406.74     6.42 o
   6   0   2 55060.30 58000.70   850.39 o
   6   0   4  6179.79  6353.87    96.27 o
   6   0   6   111.04   100.28     4.01 o
   6   0   8  6050.93  6450.94   107.50 o
   6   0  10   704.60   664.27    20.06 o
   6   0  12     0.52     0.80     5.62 <
   6   0  14    97.52   101.89     8.82 o
   6   0  16    38.80    41.72     8.02 o
   6   2 -16    27.75    22.46    24.87 <
   6   2 -15    94.78   113.12    19.25 o
   6   2 -14    63.28    58.56    16.85 o
   6   2 -13   126.93   146.81    18.45 o
   6   2 -12    56.36    52.95    14.44 o
   6   2 -11   153.16   167.67    16.85 o
   6   2 -10   134.92   122.75    14.44 o
   6   2  -9     3.24     7.22     6.42 <
   6   2  -8    27.09    36.10     5.62 o
   6   2  -7   206.21   203.77     6.42 o
   6   2  -6   209.27   200.56     4.01 o
   6   2  -5  1301.61  1253.93    12.84 o
   6   2  -4    35.49    57.76     1.60 o
   6   2  -3  5105.66  5026.14    40.92 o
   6   2  -2  3873.36  4047.38    33.69 o
   6   2  -1  7189.48  7805.95    61.77 o
   6   2   0 10482.60 11199.50    89.05 o
   6   2   1   178.79    97.88     1.60 o
   6   2   2   389.16   441.24     4.81 o
   6   2   3 32133.30 34566.80   277.58 o
   6   2   4   757.68   883.28     8.82 o
   6   2   5    29.55    21.66     1.60 o
   6   2   6  1796.83  1800.26    18.45 o
   6   2   7  3739.36  3738.51    39.31 o
   6   2   8    18.82    22.46     2.41 o
   6   2   9   434.79   430.01     8.02 o
   6   2  10   197.35   214.20     6.42 o
   6   2  11   123.85   128.36     5.62 o
   6   2  12     5.49     8.82     5.62 <
   6   2  13    79.98    82.63     6.42 o
   6   2  14     3.45    -1.60     5.62 <
   6   2  15   822.21   851.19    40.92 o
   6   4 -15    53.02    58.56    10.43 o
   6   4 -14   531.92   555.16    17.65 o
   6   4 -13     8.54   -14.44     5.62 <
   6   4 -12    31.27    21.66     6.42 o
   6   4 -11     0.04     1.60     4.81 <
   6   4 -10  3692.98  3562.02    57.76 o
   6   4  -9    29.85    18.45     4.81 o
   6   4  -8  4283.74  4155.69    52.95 o
   6   4  -7  2556.04  2418.00    29.68 o
   6   4  -6   969.50   896.92    11.23 o
   6   4  -5  1685.91  1725.65    17.65 o
   6   4  -4 11880.90 11883.00    94.67 o
   6   4  -3    19.20    16.85     2.41 o
   6   4  -2   236.24   341.76     4.81 o
   6   4  -1     0.60    -0.80     2.41 <
   6   4   0   616.08   624.16     8.02 o
   6   4   1  2726.51  3010.87    28.08 o
   6   4   2  2315.82  2637.02    23.27 o
   6   4   3   739.44   598.48     6.42 o
   6   4   4  2157.52  2093.89    16.85 o
   6   4   5  2445.74  2466.14    23.27 o
   6   4   6   142.98   151.63     4.81 o
   6   4   7    31.96    29.68     4.01 o
   6   4   8  1509.28  1570.02    21.66 o
   6   4   9   124.63   117.93     5.62 o
   6   4  10  1354.16  1445.67    23.27 o
   6   4  11    72.94    88.25     8.02 o
   6   4  12   103.21   113.92     9.63 o
   6   4  13    15.95    -8.02     9.63 <
   6   4  14   146.17   162.06    12.84 o
   6   4  15    91.71    65.79    10.43 o
   6   6 -14   132.93    93.06    12.03 o
   6   6 -13     2.16    -4.01     9.63 <
   6   6 -12   231.92   219.82    13.64 o
   6   6 -11    44.29    17.65     8.02 <
   6   6 -10   131.36   133.98     8.82 o
   6   6  -9    22.90    14.44     7.22 <
   6   6  -8   920.43  1006.03    21.66 o
   6   6  -7   326.85   308.87     9.63 o
   6   6  -6     4.89    10.43     4.81 <
   6   6  -5     0.01    -7.22     4.01 <
   6   6  -4   218.04   195.75     5.62 o
   6   6  -3   145.28   162.06     4.81 o
   6   6  -2  1360.55  1450.48    17.65 o
   6   6  -1   375.34   446.86     8.82 o
   6   6   0  1625.49  1895.73    23.27 o
   6   6   1  2456.02  2358.63    28.08 o
   6   6   2    16.08    16.05     4.01 o
   6   6   3  1464.59  1531.51    18.45 o
   6   6   4   136.35   142.80     5.62 o
   6   6   5    10.47     1.60     4.81 <
   6   6   6   650.91   627.36    16.85 o
   6   6   7  3853.74  3745.73    81.03 o
   6   6   8    70.63    78.62     8.02 o
   6   6   9   211.04   202.17    11.23 o
   6   6  10   124.80   121.14     9.63 o
   6   6  11    28.20    12.84    10.43 <
   6   6  12     1.10     2.41     9.63 <
   6   6  13    88.93    79.42    17.65 o
   6   8 -11   241.17   253.51    16.85 o
   6   8 -10  1074.09  1118.35    36.10 o
   6   8  -9    12.18    12.03    12.03 <
   6   8  -8  1078.37  1034.91    33.69 o
   6   8  -7  1344.10  1379.88    41.72 o
   6   8  -6   585.40   507.83    23.27 o
   6   8  -5   168.67   160.45    12.03 o
   6   8  -4  1550.88  1610.13    29.68 o
   6   8  -3     0.62    -2.41     7.22 <
   6   8  -2    87.28    78.62     6.42 o
   6   8  -1   803.79   839.16    16.05 o
   6   8   0   620.71   642.61    13.64 o
   6   8   1    29.58    30.49     6.42 o
   6   8   2     1.15    -5.62     7.22 <
   6   8   3    68.92    77.82     9.63 o
   6   8   4   620.85   604.90    17.65 o
   6   8   5   575.89   553.56    21.66 o
   6   8   6    36.61    26.47    10.43 <
   6   8   7   146.85   137.99    18.45 o
   6   8   8   179.13   198.16    19.25 o
   6   8   9   548.11   516.65    28.88 o
   6   8  10    42.38    49.74    16.05 o
   6   8  11   101.87   125.95    20.06 o
   6  10  -7    11.95     8.02    14.44 <
   6  10  -6   130.28   141.20    16.85 o
   6  10  -5    98.53    70.60    15.24 o
   6  10  -4    70.94    25.67    14.44 <
   6  10  -3   216.10   175.69    17.65 o
   6  10  -2   192.12   177.30    12.03 o
   6  10  -1    20.95    -8.82     8.02 <
   6  10   0   140.89   146.81    10.43 o
   6  10   1   587.39   685.13    17.65 o
   6  10   2     8.92    12.84     8.02 <
   6  10   3   857.07   875.26    40.11 o
   6  10   4   170.85   148.42    21.66 o
   6  10   5    92.13   112.32    20.06 o
   6  10   6   262.67   254.32    24.07 o
   7   1 -16     1.72     3.21    16.85 <
   7   1 -15   305.46   343.37    25.67 o
   7   1 -14   108.90   115.53    18.45 o
   7   1 -13    21.55     9.63    14.44 <
   7   1 -12  1240.05  1307.68    48.94 o
   7   1 -11    47.59    52.95    13.64 o
   7   1 -10     1.89    33.69    12.03 <
   7   1  -9  1157.93  1058.98    31.29 o
   7   1  -8   233.85   194.15    11.23 o
   7   1  -7  9117.90  9171.39   193.34 o
   7   1  -6   213.65   206.98     6.42 o
   7   1  -5 13252.40 13680.10   242.28 o
   7   1  -4  1178.08  1221.84    20.86 o
   7   1  -3  2778.29  2947.49    28.08 o
   7   1  -2   823.15   738.88     6.42 o
   7   1  -1 32790.60 33020.10   271.16 o
   7   1   0  4277.48  4519.11    39.31 o
   7   1   1   220.69   202.97     3.21 o
   7   1   2  4938.35  5325.38    48.94 o
   7   1   3   487.88   568.80     6.42 o
   7   1   4 15640.20 16484.00   186.93 o
   7   1   5    34.05    28.08     2.41 o
   7   1   6  1438.83  1343.78    16.85 o
   7   1   7     2.80     0.00     2.41 <
   7   1   8     7.88    10.43     3.21 o
   7   1   9    44.08    44.93     3.21 o
   7   1  10  1172.71  1249.11    20.86 o
   7   1  11   332.48   345.77     8.82 o
   7   1  12    48.38    50.54     4.81 o
   7   1  13   115.51   129.16     6.42 o
   7   1  14   150.24   137.99     7.22 o
   7   1  15    82.97    85.84     6.42 o
   7   1  16    46.55    40.92    11.23 o
   7   3 -16     0.01   -22.46     7.22 <
   7   3 -15   381.88   367.43    13.64 o
   7   3 -14   749.17   739.68    20.06 o
   7   3 -13     0.86    -6.42     5.62 <
   7   3 -12  1155.52  1090.27    21.66 o
   7   3 -11   415.98   362.62    10.43 o
   7   3 -10   632.22   619.34    12.03 o
   7   3  -9     1.81    -5.62     4.01 <
   7   3  -8   237.46   202.97     4.81 o
   7   3  -7  2575.61  2491.81    28.08 o
   7   3  -6   870.81   811.08     8.82 o
   7   3  -5   604.80   636.99     7.22 o
   7   3  -4  2182.16  2482.18    20.86 o
   7   3  -3  1554.45  1552.37    12.84 o
   7   3  -2   509.47   540.72     5.62 o
   7   3  -1   638.69   536.71     5.62 o
   7   3   0  5155.58  5598.95    48.94 o
   7   3   1     1.47     7.22     1.60 o
   7   3   2   419.86   316.89     4.01 o
   7   3   3   135.76   197.35     3.21 o
   7   3   4  3582.19  3274.01    26.47 o
   7   3   5   315.27   357.00     5.62 o
   7   3   6  2587.73  2480.58    26.47 o
   7   3   7  1221.94  1210.60    15.24 o
   7   3   8   377.30   407.55     8.02 o
   7   3   9   443.21   503.02     9.63 o
   7   3  10  1578.04  1568.41    23.27 o
   7   3  11  1702.94  1691.96    28.08 o
   7   3  12   214.65   196.55     8.82 o
   7   3  13   207.43   174.89     9.63 o
   7   3  14    86.24    89.05     9.63 o
   7   3  15     4.01    30.49     9.63 o
   7   5 -14     0.10     0.00    12.84 <
   7   5 -13    93.78   102.69    14.44 o
   7   5 -12   382.39   351.39    21.66 o
   7   5 -11    15.42     8.02     9.63 <
   7   5 -10    41.73    40.92     7.22 o
   7   5  -9   688.09   677.91    16.85 o
   7   5  -8  1505.05  1534.72    30.49 o
   7   5  -7  3587.14  3664.71    52.95 o
   7   5  -6   645.11   681.12    12.84 o
   7   5  -5   884.75   894.52    10.43 o
   7   5  -4  2192.72  2320.93    21.66 o
   7   5  -3  3598.41  3509.87    34.50 o
   7   5  -2  1522.81  1493.00    15.24 o
   7   5  -1  4181.95  4063.43    39.31 o
   7   5   0  2607.15  2708.42    28.08 o
   7   5   1  2909.36  3231.49    33.69 o
   7   5   2   951.76  1103.90    12.84 o
   7   5   3   205.38   191.74     4.81 o
   7   5   4  3856.14  3949.51    40.11 o
   7   5   5     0.02     1.60     4.01 <
   7   5   6  2875.56  2908.98    48.94 o
   7   5   7   756.32   773.38    16.05 o
   7   5   8     1.94     1.60     5.62 <
   7   5   9   791.51   803.06    19.25 o
   7   5  10   325.56   353.80    12.84 o
   7   5  11   382.96   415.57    14.44 o
   7   5  12    23.43    32.89     9.63 o
   7   5  13     0.51     0.80     9.63 <
   7   5  14    11.53    12.84     9.63 <
   7   7 -12   386.77   396.32    18.45 o
   7   7 -11   628.89   642.61    29.68 o
   7   7 -10    48.93    27.28    14.44 <
   7   7  -9     6.24     1.60    13.64 <
   7   7  -8    56.04    52.15    15.24 o
   7   7  -7   343.73   311.27    21.66 o
   7   7  -6   377.88   364.22    18.45 o
   7   7  -5  1061.30  1050.96    22.46 o
   7   7  -4    42.95    38.51     5.62 o
   7   7  -3  1133.49  1103.90    16.05 o
   7   7  -2    72.55    78.62     5.62 o
   7   7  -1   436.44   383.48     9.63 o
   7   7   0     4.71     4.01     4.81 <
   7   7   1    56.88    20.86     5.62 o
   7   7   2    92.76    85.84     5.62 o
   7   7   3   646.05   653.84    12.84 o
   7   7   4   874.99   916.18    17.65 o
   7   7   5    39.76    15.24     8.82 <
   7   7   6  2287.77  2151.65    53.75 o
   7   7   7   149.64   169.28    17.65 o
   7   7   8   112.41   108.31    16.05 o
   7   7   9    29.03    26.47    14.44 <
   7   7  10  1041.73   997.21    39.31 o
   7   7  11   703.97   742.89    32.09 o
   7   7  12   229.81   266.35    19.25 o
   7   9  -9     8.15    -4.01    12.84 <
   7   9  -8   247.64   231.85    17.65 o
   7   9  -7   517.41   506.22    24.07 o
   7   9  -6    12.61    12.84    12.84 <
   7   9  -5    63.73    38.51    10.43 o
   7   9  -4   627.35   600.89    20.86 o
   7   9  -3   450.15   484.56    16.05 o
   7   9  -2    47.58    32.09     8.02 o
   7   9  -1  2234.57  2407.57    37.71 o
   7   9   0  1544.90  1517.87    26.47 o
   7   9   1    64.83    72.20     8.82 o
   7   9   2    42.09    35.30     8.82 o
   7   9   3    46.97    25.67     9.63 <
   7   9   4   725.90   628.17    24.07 o
   7   9   5    64.28    54.55    12.84 o
   7   9   6   189.06   162.06    20.86 o
   7   9   7   320.42   300.85    24.07 o
   7   9   8   246.75   241.48    22.46 o
   7   9   9   358.90   401.13    34.50 o
   8   0 -16  1190.41  1241.89    72.20 o
   8   0 -14    33.77    28.08    23.27 <
   8   0 -12    24.98    20.06    19.25 <
   8   0 -10  2402.95  2422.81   111.51 o
   8   0  -8   491.88   537.51    35.30 o
   8   0  -6     2.42     4.01    11.23 <
   8   0  -4   790.88   654.64    22.46 o
   8   0  -2 11495.00 12016.20   138.79 o
   8   0   0 39162.20 39354.70   500.61 o
   8   0   2    48.67    40.11     2.41 o
   8   0   4  2700.07  3027.72    54.55 o
   8   0   6 20455.70 21956.20   369.84 o
   8   0   8   774.30   703.58    14.44 o
   8   0  10   444.63   465.31    14.44 o
   8   0  12     0.99    12.03     6.42 <
   8   0  14    10.28    20.86     8.02 <
   8   2 -16     6.43   -30.49    16.85 <
   8   2 -15    16.22    31.29    17.65 <
   8   2 -14   527.50   511.84    30.49 o
   8   2 -13   336.36   310.47    22.46 o
   8   2 -12   179.74   198.16    18.45 o
   8   2 -11  7531.62  7708.08   232.65 o
   8   2 -10    77.87    70.60    12.84 o
   8   2  -9  3510.28  3829.97    83.43 o
   8   2  -8   585.45   533.50    13.64 o
   8   2  -7  1967.67  1802.67    26.47 o
   8   2  -6   517.48   515.05     7.22 o
   8   2  -5 15137.30 15114.50   154.03 o
   8   2  -4  4313.17  5006.88    45.73 o
   8   2  -3  5217.29  5346.24    41.72 o
   8   2  -2   834.16   789.42     7.22 o
   8   2  -1  2135.53  2110.74    17.65 o
   8   2   0    84.06    93.06     2.41 o
   8   2   1   199.72   185.32     3.21 o
   8   2   2   356.01   351.39     4.01 o
   8   2   3   760.19   806.27     8.02 o
   8   2   4    86.82    75.41     2.41 o
   8   2   5    57.57    74.61     2.41 o
   8   2   6   214.16   226.24     4.01 o
   8   2   7   225.39   198.96     4.01 o
   8   2   8   200.13   186.93     4.01 o
   8   2   9   702.86   782.20    11.23 o
   8   2  10    24.34    21.66     4.81 o
   8   2  11   802.82   829.53    16.05 o
   8   2  12    66.78    77.82     6.42 o
   8   2  13  1203.19  1289.23    28.88 o
   8   2  14     6.84    -4.81     5.62 <
   8   2  15    23.64     7.22     8.02 <
   8   4 -15   125.01   113.12    11.23 o
   8   4 -14     2.69   -12.84     7.22 <
   8   4 -13   293.57   295.23    11.23 o
   8   4 -12   800.81   827.13    19.25 o
   8   4 -11    15.20     8.82     5.62 <
   8   4 -10    88.57    81.03     5.62 o
   8   4  -9   985.59   992.39    16.05 o
   8   4  -8   295.01   234.26     5.62 o
   8   4  -7   491.67   535.91     9.63 o
   8   4  -6   653.77   610.52     8.82 o
   8   4  -5   156.33   123.55     3.21 o
   8   4  -4  1471.85  1527.50    13.64 o
   8   4  -3   703.56   765.35     7.22 o
   8   4  -2     8.87     2.41     2.41 <
   8   4  -1  2851.42  2949.09    26.47 o
   8   4   0  7406.34  6923.47    66.59 o
   8   4   1    98.18   102.69     3.21 o
   8   4   2 13884.60 13528.40   117.13 o
   8   4   3  1369.05  1377.47    12.84 o
   8   4   4   230.18   233.46     4.01 o
   8   4   5     4.95    20.86     2.41 o
   8   4   6  5741.20  5712.06    64.98 o
   8   4   7   351.48   336.14     8.02 o
   8   4   8   685.27   654.64    12.03 o
   8   4   9    49.76    42.52     4.81 o
   8   4  10     1.91    -2.41     5.62 <
   8   4  11    21.37     7.22     5.62 <
   8   4  12     7.49    26.47     8.02 o
   8   4  13   116.50   113.12    11.23 o
   8   4  14    49.59    54.55    10.43 o
   8   6 -14   468.62   483.76    23.27 o
   8   6 -13    50.09    60.97    11.23 o
   8   6 -12    90.85    68.99    10.43 o
   8   6 -11   997.32   970.73    23.27 o
   8   6 -10    18.85    16.85     7.22 <
   8   6  -9  1178.45  1187.34    24.87 o
   8   6  -8   218.52   209.39     9.63 o
   8   6  -7  1220.14  1227.45    22.46 o
   8   6  -6  1315.18  1368.65    22.46 o
   8   6  -5  2649.01  2515.88    30.49 o
   8   6  -4   358.75   336.14     7.22 o
   8   6  -3  2034.26  2018.48    23.27 o
   8   6  -2   640.16   633.78     9.63 o
   8   6  -1   241.84   242.28     6.42 o
   8   6   0   320.70   296.83     7.22 o
   8   6   1   409.36   352.19     8.02 o
   8   6   2   218.53   190.13     5.62 o
   8   6   3   630.52   611.32     9.63 o
   8   6   4   100.90   101.89     5.62 o
   8   6   5    84.18    68.19     5.62 o
   8   6   6   766.16   680.31    22.46 o
   8   6   7  2363.95  2353.82    53.75 o
   8   6   8   322.19   357.00    17.65 o
   8   6   9   812.60   763.75    25.67 o
   8   6  10   786.04   774.98    25.67 o
   8   6  11    72.36    85.84    11.23 o
   8   6  12   147.32   144.41    15.24 o
   8   8 -11     1.43    -1.60    11.23 <
   8   8 -10    20.53     8.82    12.03 <
   8   8  -9   183.54   183.72    15.24 o
   8   8  -8   405.12   396.32    20.86 o
   8   8  -7   349.85   323.31    18.45 o
   8   8  -6    93.28    75.41    13.64 o
   8   8  -5     4.45   -11.23     8.82 <
   8   8  -4   472.29   481.35    13.64 o
   8   8  -3   283.55   311.27    11.23 o
   8   8  -2   134.56   127.56     7.22 o
   8   8  -1  3227.66  3322.14    48.94 o
   8   8   0  1733.47  1798.66    28.88 o
   8   8   1    13.62    12.03     6.42 <
   8   8   2  3035.84  3142.44    48.94 o
   8   8   3   382.50   393.11    14.44 o
   8   8   4     9.32    -1.60     8.02 <
   8   8   5   481.67   518.26    20.86 o
   8   8   6   647.63   640.20    23.27 o
   8   8   7   620.19   559.97    29.68 o
   8   8   8   221.61   197.35    20.06 o
   8   8   9    75.14    73.01    17.65 o
   8   8  10    29.31    56.96    16.85 o
   8  10  -7     0.65    -3.21    14.44 <
   8  10  -6   169.76   175.69    17.65 o
   8  10  -5  1125.92  1046.14    36.10 o
   8  10  -4     0.02     0.00    13.64 <
   8  10  -3     0.31   -11.23    13.64 <
   8  10  -2     1.34    15.24     8.82 <
   8  10  -1     1.77     1.60     8.02 <
   8  10   0   342.70   347.38    13.64 o
   8  10   1     7.53    10.43     8.02 <
   8  10   2    15.87    23.27    10.43 <
   8  10   3   378.76   413.96    28.88 o
   8  10   4   119.75   135.58    21.66 o
   8  10   5    42.45    39.31    19.25 <
   8  10   6   306.33   307.26    25.67 o
   9   1 -16     9.30    24.87    17.65 <
   9   1 -15   577.75   596.08    33.69 o
   9   1 -14    13.40     8.02    15.24 <
   9   1 -13  2712.96  2900.16    95.47 o
   9   1 -12  1070.38  1042.13    41.72 o
   9   1 -11   856.42   871.25    36.10 o
   9   1 -10   837.30   758.93    32.09 o
   9   1  -9  3223.26  3088.69    97.07 o
   9   1  -8   656.68   619.34    17.65 o
   9   1  -7  1027.56   967.52    20.86 o
   9   1  -6   417.80   345.77    12.03 o
   9   1  -5   395.23   412.36     8.82 o
   9   1  -4  7765.69  8455.78    96.27 o
   9   1  -3    20.68    12.03     1.60 o
   9   1  -2  8542.89  8349.88    65.79 o
   9   1  -1  2251.14  2043.35    17.65 o
   9   1   0   889.54   868.84     8.02 o
   9   1   1 11709.40 12278.50   116.33 o
   9   1   2  2872.07  2761.37    26.47 o
   9   1   3  3338.09  3440.07    32.89 o
   9   1   4  5307.88  5901.40    68.99 o
   9   1   5  2381.67  2237.49    27.28 o
   9   1   6   704.00   852.80    12.03 o
   9   1   7  2169.04  2415.59    28.08 o
   9   1   8    49.54    64.98     3.21 o
   9   1   9  1390.32  1462.51    20.06 o
   9   1  10  1191.43  1280.40    21.66 o
   9   1  11   267.63   267.95     8.02 o
   9   1  12   285.20   280.79    10.43 o
   9   1  13    74.55    75.41     6.42 o
   9   1  14   501.21   524.68    16.85 o
   9   1  15    32.04    27.28     7.22 o
   9   3 -16    19.71     7.22     7.22 <
   9   3 -15   494.73   455.68    15.24 o
   9   3 -14   127.67   106.70     7.22 o
   9   3 -13   302.95   254.32     9.63 o
   9   3 -12    35.22    23.27     5.62 o
   9   3 -11   421.65   352.19    10.43 o
   9   3 -10   137.52   119.54     5.62 o
   9   3  -9  2322.92  2201.39    32.09 o
   9   3  -8  2348.71  2334.57    27.28 o
   9   3  -7  1107.69  1165.68    14.44 o
   9   3  -6   122.32    97.07     3.21 o
   9   3  -5    33.79    15.24     2.41 o
   9   3  -4  1492.22  1352.60    12.03 o
   9   3  -3   954.00  1062.19     8.82 o
   9   3  -2  5848.51  5518.72    43.32 o
   9   3  -1  9889.08 10609.00    85.84 o
   9   3   0   830.19   946.66     9.63 o
   9   3   1  1774.72  1870.86    16.05 o
   9   3   2  1458.83  1540.33    13.64 o
   9   3   3  5762.98  6162.93    50.54 o
   9   3   4  4298.30  4443.70    36.90 o
   9   3   5  1871.23  1904.56    20.06 o
   9   3   6   363.19   386.69     6.42 o
   9   3   7   749.81   777.39    12.03 o
   9   3   8   193.21   195.75     5.62 o
   9   3   9   854.39   892.11    15.24 o
   9   3  10  1462.57  1494.60    22.46 o
   9   3  11     3.82     2.41     5.62 <
   9   3  12   110.39    87.45     8.02 o
   9   3  13   407.54   415.57    19.25 o
   9   3  14   303.60   329.73    17.65 o
   9   3  15   129.92   105.90    11.23 o
   9   5 -14     3.49   -25.67     8.82 <
   9   5 -13   982.05  1026.09    31.29 o
   9   5 -12   824.14   884.09    28.08 o
   9   5 -11     4.98    -5.62     7.22 <
   9   5 -10    90.05   114.72     7.22 o
   9   5  -9   200.39   213.40     8.82 o
   9   5  -8   506.42   486.97    12.84 o
   9   5  -7  1563.65  1526.69    24.07 o
   9   5  -6   259.41   263.94     7.22 o
   9   5  -5   115.53    90.65     3.21 o
   9   5  -4  1393.15  1241.09    12.03 o
   9   5  -3   530.34   525.48     7.22 o
   9   5  -2  5638.36  5718.48    56.16 o
   9   5  -1  3076.74  3140.03    31.29 o
   9   5   0     8.11     7.22     3.21 <
   9   5   1    81.38    83.43     4.01 o
   9   5   2    97.95    85.84     4.01 o
   9   5   3  3617.48  3429.65    34.50 o
   9   5   4   216.00   254.32     5.62 o
   9   5   5   787.67   744.49    11.23 o
   9   5   6    44.66    32.09     5.62 o
   9   5   7   166.18   145.21     7.22 o
   9   5   8   152.99   137.19     7.22 o
   9   5   9   661.73   659.46    17.65 o
   9   5  10   733.40   732.46    20.86 o
   9   5  11   186.39   173.29    10.43 o
   9   5  12   277.69   257.52    14.44 o
   9   5  13     0.26     9.63    10.43 <
   9   5  14     7.11    12.03    10.43 <
   9   7 -12     0.64    -3.21    15.24 <
   9   7 -11     4.43    -2.41    10.43 <
   9   7 -10     3.79     9.63    11.23 <
   9   7  -9   284.18   294.43    16.85 o
   9   7  -8   252.23   184.52    14.44 o
   9   7  -7   151.74   133.18    12.84 o
   9   7  -6    25.08     8.02     9.63 <
   9   7  -5   823.10   782.20    16.85 o
   9   7  -4   592.14   620.95    12.03 o
   9   7  -3   105.99   114.72     6.42 o
   9   7  -2  1859.90  1902.95    27.28 o
   9   7  -1  2060.13  2150.05    28.88 o
   9   7   0  2346.74  2340.98    31.29 o
   9   7   1  3408.71  3392.74    43.32 o
   9   7   2     0.27    -7.22     4.81 <
   9   7   3   543.69   564.79    11.23 o
   9   7   4   573.74   632.98    13.64 o
   9   7   5  1427.90  1378.28    33.69 o
   9   7   6   153.19   158.04    12.03 o
   9   7   7    99.38    79.42    16.05 o
   9   7   8    94.95   100.28    16.85 o
   9   7   9    27.05    40.92    15.24 <
   9   7  10   105.88   127.56    16.85 o
   9   7  11    24.50    44.12    15.24 <
   9   7  12   182.22   182.91    18.45 o
   9   9  -9   354.42   342.56    20.06 o
   9   9  -8   204.87   179.71    16.85 o
   9   9  -7   224.04   185.32    16.85 o
   9   9  -6    69.41    62.58    14.44 o
   9   9  -5    99.42    71.40    11.23 o
   9   9  -4   155.72   137.19    12.84 o
   9   9  -3     2.46     6.42     8.02 <
   9   9  -2   171.56   173.29     9.63 o
   9   9  -1   807.59   828.73    17.65 o
   9   9   0   275.39   273.57    11.23 o
   9   9   1   146.08   116.33     8.82 o
   9   9   2   315.48   366.63    13.64 o
   9   9   3   537.00   572.81    18.45 o
   9   9   4     9.43     4.01    11.23 <
   9   9   5   195.63   162.06    14.44 o
   9   9   6   309.67   303.25    24.07 o
   9   9   7    13.10    30.49    16.85 <
   9   9   8    11.27    -8.82    16.85 <
  10   0 -16    98.02   124.35    29.68 o
  10   0 -14     3.38     0.00    21.66 <
  10   0 -12  1638.43  1687.95    84.24 o
  10   0 -10  5852.24  5684.79   244.69 o
  10   0  -8  5878.92  5537.17   236.67 o
  10   0  -6 19056.30 20634.80   494.19 o
  10   0  -4  8716.86  9626.27   233.46 o
  10   0  -2 21846.40 22662.10   259.13 o
  10   0   0 13898.60 13782.80   184.52 o
  10   0   2  1028.66  1085.45    16.05 o
  10   0   4 25712.80 28716.80   510.23 o
  10   0   6 14021.60 14991.80   253.51 o
  10   0   8   470.14   441.24    10.43 o
  10   0  10  1125.86  1266.76    28.88 o
  10   0  12  2496.73  2784.63   113.12 o
  10   0  14   803.40   811.88    39.31 o
  10   2 -16    16.19   -12.03    16.85 <
  10   2 -15    59.80    51.34    17.65 <
  10   2 -14     8.67   -14.44    15.24 <
  10   2 -13   388.72   414.77    26.47 o
  10   2 -12    85.03   108.31    16.05 o
  10   2 -11     3.62     5.62    12.84 <
  10   2 -10   864.49   843.97    35.30 o
  10   2  -9   867.68   917.78    28.08 o
  10   2  -8    16.53    15.24     3.21 o
  10   2  -7   573.27   521.47     8.02 o
  10   2  -6     1.48     0.80     2.41 <
  10   2  -5  1814.18  1788.23    19.25 o
  10   2  -4   426.59   527.89     5.62 o
  10   2  -3   303.20   285.60     3.21 o
  10   2  -2  1549.73  1715.22    15.24 o
  10   2  -1  5028.54  4787.87    39.31 o
  10   2   0    10.55    12.84     1.60 o
  10   2   1 11995.70 12207.90   105.90 o
  10   2   2   106.07   115.53     2.41 o
  10   2   3  1575.58  1886.91    16.85 o
  10   2   4    42.86     7.22     1.60 o
  10   2   5 14474.70 15490.00   159.65 o
  10   2   6   317.42   283.20     4.81 o
  10   2   7  6459.01  6898.60    81.83 o
  10   2   8    37.59    32.09     3.21 o
  10   2   9   101.21   104.29     4.81 o
  10   2  10    96.60    93.06     4.81 o
  10   2  11   290.44   289.61     9.63 o
  10   2  12    22.54    32.89     5.62 o
  10   2  13     9.59    13.64     5.62 <
  10   2  14    20.30    17.65     8.82 <
  10   2  15    89.39    60.17     9.63 o
  10   4 -15     2.95     2.41     9.63 <
  10   4 -14    83.57    64.18    14.44 o
  10   4 -13    62.71    56.96     8.02 o
  10   4 -12  1098.71  1151.24    25.67 o
  10   4 -11    60.26    51.34     6.42 o
  10   4 -10  3334.36  3300.48    54.55 o
  10   4  -9    84.78    64.18     4.81 o
  10   4  -8  1206.84  1148.83    19.25 o
  10   4  -7     0.84     4.01     3.21 <
  10   4  -6 16384.50 16346.00   171.68 o
  10   4  -5  2557.13  2633.01    24.87 o
  10   4  -4  2368.89  2298.46    18.45 o
  10   4  -3   327.56   336.95     4.81 o
  10   4  -2  1380.99  1476.15    12.84 o
  10   4  -1   541.72   555.96     6.42 o
  10   4   0  1174.16  1155.25    12.84 o
  10   4   1     2.15     2.41     2.41 <
  10   4   2    90.65   102.69     3.21 o
  10   4   3   443.84   519.86     6.42 o
  10   4   4  2665.10  2812.71    24.87 o
  10   4   5   121.22   150.82     4.01 o
  10   4   6  4631.38  4670.74    58.56 o
  10   4   7   166.05   143.60     5.62 o
  10   4   8    91.52   105.10     5.62 o
  10   4   9   445.85   446.86    12.03 o
  10   4  10   365.94   377.06    12.03 o
  10   4  11   128.53   125.15     8.02 o
  10   4  12   813.79   854.40    22.46 o
  10   4  13    15.82    12.03     9.63 <
  10   4  14    12.16     4.81     9.63 <
  10   6 -13    97.62    81.83    12.03 o
  10   6 -12    10.82    12.03     8.02 <
  10   6 -11   191.45   191.74     9.63 o
  10   6 -10    73.31    66.59     7.22 o
  10   6  -9     4.22    -7.22     5.62 <
  10   6  -8    19.49    15.24     5.62 <
  10   6  -7   727.48   715.61    14.44 o
  10   6  -6    79.90    81.83     5.62 o
  10   6  -5  1214.61  1308.48    17.65 o
  10   6  -4    23.98    36.90     4.81 o
  10   6  -3   427.32   401.93     8.02 o
  10   6  -2    91.84    96.27     4.81 o
  10   6  -1   905.82   934.63    13.64 o
  10   6   0   109.54   102.69     4.81 o
  10   6   1  2824.31  2959.52    34.50 o
  10   6   2   957.23  1030.10    14.44 o
  10   6   3     4.75     2.41     4.01 <
  10   6   4    37.33    39.31     4.81 o
  10   6   5  3404.01  3403.97    52.95 o
  10   6   6    46.66    32.89     8.02 o
  10   6   7  1264.21  1167.28    35.30 o
  10   6   8     0.67   -14.44    12.84 <
  10   6   9  1810.93  1759.35    59.37 o
  10   6  10     7.57    16.05    12.84 <
  10   6  11   512.59   482.96    25.67 o
  10   6  12   169.60   176.50    16.85 o
  10   8 -11     0.39    -7.22    11.23 <
  10   8 -10   333.98   348.18    19.25 o
  10   8  -9   252.46   235.86    16.85 o
  10   8  -8   321.54   314.48    18.45 o
  10   8  -7   219.31   186.12    16.05 o
  10   8  -6  3543.39  3293.26    85.84 o
  10   8  -5    19.68    17.65     9.63 <
  10   8  -4   262.93   251.11    11.23 o
  10   8  -3   336.57   355.40    12.03 o
  10   8  -2  1011.74  1008.44    18.45 o
  10   8  -1    12.64    10.43     6.42 <
  10   8   0     9.09     6.42     6.42 <
  10   8   1    38.49    23.27     6.42 o
  10   8   2   471.32   471.73    12.84 o
  10   8   3    27.07    19.25     8.02 <
  10   8   4     1.73     4.81     8.82 <
  10   8   5     0.92     7.22    11.23 <
  10   8   6   586.59   555.16    21.66 o
  10   8   7     7.20    22.46    16.05 <
  10   8   8   148.01   163.66    20.06 o
  10   8   9   157.17   129.97    19.25 o
  10   8  10    10.66     6.42    15.24 <
  10  10  -6    10.66    11.23    14.44 <
  10  10  -5    48.76    48.94    15.24 o
  10  10  -4   263.11   279.99    20.06 o
  10  10  -3   216.31   209.39    18.45 o
  10  10  -2   506.30   573.61    20.06 o
  10  10  -1    62.04    48.94     8.02 o
  10  10   0   301.13   325.72    13.64 o
  10  10   1   221.57   213.40    12.84 o
  10  10   2   107.39   104.29    12.03 o
  10  10   3    35.60    35.30    18.45 <
  10  10   4    86.42    76.21    20.06 o
  10  10   5   405.89   394.71    28.88 o
  11   1 -16   161.99   166.07    21.66 o
  11   1 -15   179.46   219.02    22.46 o
  11   1 -14   222.93   224.63    21.66 o
  11   1 -13   146.21   109.11    17.65 o
  11   1 -12    48.90    42.52    13.64 o
  11   1 -11   520.45   543.93    28.88 o
  11   1 -10    89.80    97.07    13.64 o
  11   1  -9   357.41   356.20    12.84 o
  11   1  -8  1039.90  1003.62    21.66 o
  11   1  -7   384.67   408.35    12.03 o
  11   1  -6   831.07   814.29    16.85 o
  11   1  -5  3342.04  3516.29    43.32 o
  11   1  -4   151.33   100.28     2.41 o
  11   1  -3 15349.10 16366.80   142.00 o
  11   1  -2  1924.45  1883.70    15.24 o
  11   1  -1   101.79   117.93     2.41 o
  11   1   0  1651.63  1671.90    15.24 o
  11   1   1   291.23   259.93     4.01 o
  11   1   2  1086.93  1024.48    10.43 o
  11   1   3    10.72    25.67     1.60 o
  11   1   4 17193.50 18688.60   177.30 o
  11   1   5  4159.08  4318.55    51.34 o
  11   1   6    77.66    85.04     3.21 o
  11   1   7   562.02   608.91     9.63 o
  11   1   8  1787.94  1872.47    24.87 o
  11   1   9   233.64   254.32     5.62 o
  11   1  10   503.77   535.91    11.23 o
  11   1  11    35.23    34.50     4.81 o
  11   1  12   162.15   169.28     8.02 o
  11   1  13   308.52   338.55    12.03 o
  11   1  14     6.45     4.81     8.02 <
  11   1  15   246.43   266.35    15.24 o
  11   3 -16   577.59   641.00    23.27 o
  11   3 -15    84.31    78.62    12.84 o
  11   3 -14    44.22    31.29     7.22 o
  11   3 -13   770.75   742.89    16.85 o
  11   3 -12    62.93    53.75     6.42 o
  11   3 -11   432.07   413.16    12.84 o
  11   3 -10  1282.31  1283.61    22.46 o
  11   3  -9  4021.16  3769.00    53.75 o
  11   3  -8  1463.76  1479.36    19.25 o
  11   3  -7   902.95   831.14    12.03 o
  11   3  -6   137.61   113.12     3.21 o
  11   3  -5   498.94   427.60     5.62 o
  11   3  -4   800.95   790.22     7.22 o
  11   3  -3  3613.05  3449.70    27.28 o
  11   3  -2   548.71   602.49     6.42 o
  11   3  -1    46.26    36.10     2.41 o
  11   3   0    30.22    25.67     2.41 o
  11   3   1  4699.55  4758.98    42.52 o
  11   3   2  5859.80  5939.91    49.74 o
  11   3   3   952.91  1034.11    10.43 o
  11   3   4  4478.30  4858.46    43.32 o
  11   3   5   590.94   405.14     5.62 o
  11   3   6    68.66    69.80     4.01 o
  11   3   7   475.90   413.16     8.82 o
  11   3   8  4210.36  4427.65    60.97 o
  11   3   9   339.47   345.77     8.82 o
  11   3  10   285.64   320.10     8.82 o
  11   3  11   137.51   125.15     8.82 o
  11   3  12   130.71   119.54     8.82 o
  11   3  13    60.09    54.55     9.63 o
  11   3  14    75.78    75.41    10.43 o
  11   3  15   452.28   492.58    22.46 o
  11   5 -14   174.55   156.44    12.84 o
  11   5 -13     4.63   -19.25     9.63 <
  11   5 -12   106.35   100.28    11.23 o
  11   5 -11    32.58    26.47     7.22 o
  11   5 -10   154.00   148.42     7.22 o
  11   5  -9   543.97   573.61    14.44 o
  11   5  -8   114.50    93.06     7.22 o
  11   5  -7    99.14   101.89     5.62 o
  11   5  -6   639.59   670.69    12.03 o
  11   5  -5  5070.28  5045.39    48.94 o
  11   5  -4    60.28    50.54     3.21 o
  11   5  -3  5028.64  5056.62    48.14 o
  11   5  -2  1066.25  1071.81    12.03 o
  11   5  -1    34.53    28.88     3.21 o
  11   5   0  3092.87  3359.05    36.90 o
  11   5   1  2329.49  2121.97    24.07 o
  11   5   2     8.98     7.22     3.21 <
  11   5   3  3130.05  3179.34    32.89 o
  11   5   4  2445.82  2592.09    28.08 o
  11   5   5    43.77    49.74     4.01 o
  11   5   6   105.48   104.29     6.42 o
  11   5   7   460.76   479.75    12.03 o
  11   5   8   787.64   780.59    16.05 o
  11   5   9   107.70    87.45     7.22 o
  11   5  10   122.93   113.92     9.63 o
  11   5  11    69.76    67.39     8.82 o
  11   5  12    39.60    41.72     8.02 o
  11   5  13   127.75   137.19    13.64 o
  11   7 -12     5.44    15.24    15.24 <
  11   7 -11   147.82   149.22    13.64 o
  11   7 -10   728.89   670.69    24.87 o
  11   7  -9   348.61   365.83    18.45 o
  11   7  -8  1081.16  1083.05    33.69 o
  11   7  -7   724.28   666.67    21.66 o
  11   7  -6  1355.11  1412.77    35.30 o
  11   7  -5    34.43    24.07     6.42 o
  11   7  -4    94.25    77.82     5.62 o
  11   7  -3   587.68   604.10    12.03 o
  11   7  -2   483.58   501.41    11.23 o
  11   7  -1   323.64   312.88     8.02 o
  11   7   0    30.74    19.25     4.81 o
  11   7   1   576.38   552.76    11.23 o
  11   7   2   442.84   458.09    10.43 o
  11   7   3    21.16    22.46     5.62 o
  11   7   4   176.79   187.73     8.02 o
  11   7   5  1001.29  1010.84    29.68 o
  11   7   6   141.70   123.55    12.03 o
  11   7   7   351.81   328.12    22.46 o
  11   7   8   997.98   972.34    39.31 o
  11   7   9     3.98    17.65    14.44 <
  11   7  10    47.19    52.95    16.05 o
  11   7  11   322.40   321.70    22.46 o
  11   9  -9   198.98   180.51    16.85 o
  11   9  -8     0.04    -3.21    13.64 <
  11   9  -7   129.30   113.92    15.24 o
  11   9  -6   920.52   959.50    33.69 o
  11   9  -5   825.02   818.30    24.87 o
  11   9  -4   380.69   336.95    16.05 o
  11   9  -3   587.78   637.79    17.65 o
  11   9  -2   700.98   739.68    17.65 o
  11   9  -1    25.59    34.50     8.02 o
  11   9   0   974.86   971.53    20.06 o
  11   9   1   641.12   742.89    17.65 o
  11   9   2   203.45   190.94    10.43 o
  11   9   3   536.99   554.36    18.45 o
  11   9   4   650.24   594.47    24.07 o
  11   9   5    87.79   100.28    13.64 o
  11   9   6     0.34    -6.42    16.85 <
  11   9   7     2.85    -5.62    16.85 <
  11   9   8   244.43   216.61    22.46 o
  12   0 -16    35.33    47.33    25.67 <
  12   0 -14  1284.28  1354.21    73.81 o
  12   0 -12   757.39   777.39    49.74 o
  12   0 -10   541.28   540.72    37.71 o
  12   0  -8    20.34    14.44     7.22 <
  12   0  -6  5533.99  5442.51   162.06 o
  12   0  -4   228.47   204.57     4.81 o
  12   0  -2 19660.80 19928.80   227.84 o
  12   0   0 18997.00 18687.80   250.30 o
  12   0   2    13.62    25.67     2.41 o
  12   0   4  4062.21  3541.96    52.95 o
  12   0   6 10543.70 10917.10   178.10 o
  12   0   8   833.79   945.06    19.25 o
  12   0  10   161.14   163.66     8.02 o
  12   0  12    13.46    20.06     8.02 <
  12   0  14     4.28   -16.85    12.03 <
  12   2 -16     0.11    -3.21    17.65 <
  12   2 -15     6.47   -18.45    16.05 <
  12   2 -14    10.65    14.44    16.05 <
  12   2 -13   119.62   113.12    18.45 o
  12   2 -12   235.18   220.62    19.25 o
  12   2 -11   458.42   499.81    27.28 o
  12   2 -10    51.68    35.30     7.22 o
  12   2  -9  1467.42  1406.36    25.67 o
  12   2  -8    18.84    16.05     2.41 o
  12   2  -7 15722.90 15664.10   171.68 o
  12   2  -6   251.49   247.90     4.81 o
  12   2  -5  6987.70  6963.58    66.59 o
  12   2  -4  1128.47  1161.67    11.23 o
  12   2  -3    60.04    55.36     1.60 o
  12   2  -2  3284.52  3772.21    31.29 o
  12   2  -1  3884.12  4097.93    33.69 o
  12   2   0   288.95   346.58     4.81 o
  12   2   1   587.82   600.89     6.42 o
  12   2   2  2769.39  2955.51    25.67 o
  12   2   3     0.41     6.42     1.60 o
  12   2   4   869.39   890.51     8.82 o
  12   2   5  9625.97 10288.10   111.51 o
  12   2   6     5.40    11.23     3.21 o
  12   2   7  1100.70  1115.94    15.24 o
  12   2   8   114.91   108.31     4.81 o
  12   2   9   986.57  1048.55    17.65 o
  12   2  10    81.46    64.98     4.81 o
  12   2  11  2530.93  2720.45    46.53 o
  12   2  12    48.04    39.31     6.42 o
  12   2  13    49.40    35.30     9.63 o
  12   2  14    41.09    35.30     9.63 o
  12   2  15   240.97   230.25    14.44 o
  12   4 -15    42.86    45.73     8.02 o
  12   4 -14   680.07   638.60    23.27 o
  12   4 -13     7.19    12.84     7.22 <
  12   4 -12   191.01   170.08     9.63 o
  12   4 -11   127.90   132.37     7.22 o
  12   4 -10    11.83     8.82     5.62 <
  12   4  -9   153.55   140.40     5.62 o
  12   4  -8    44.74    44.12     4.01 o
  12   4  -7    53.26    33.69     3.21 o
  12   4  -6   723.40   720.43     9.63 o
  12   4  -5  1080.84  1084.65    11.23 o
  12   4  -4   913.05   931.42     8.82 o
  12   4  -3  1278.90  1286.82    11.23 o
  12   4  -2  5106.99  5099.14    42.52 o
  12   4  -1   206.52   219.82     4.01 o
  12   4   0  2978.85  2945.89    28.88 o
  12   4   1  2550.27  2525.50    23.27 o
  12   4   2   328.86   267.95     4.81 o
  12   4   3  2518.87  2607.33    26.47 o
  12   4   4  4519.78  4286.46    41.72 o
  12   4   5   387.53   382.68     6.42 o
  12   4   6  2035.77  2110.74    30.49 o
  12   4   7    57.12    57.76     5.62 o
  12   4   8    28.34    28.08     5.62 o
  12   4   9   457.58   478.14    12.84 o
  12   4  10   481.47   480.55    12.84 o
  12   4  11     0.51    -4.81     6.42 <
  12   4  12     0.31     3.21     8.02 <
  12   4  13    51.71    46.53    10.43 o
  12   4  14    10.65    24.07    10.43 <
  12   6 -13   416.61   442.85    20.06 o
  12   6 -12   489.94   503.02    16.85 o
  12   6 -11   552.59   534.30    16.85 o
  12   6 -10   574.94   534.30    15.24 o
  12   6  -9   406.92   358.61    11.23 o
  12   6  -8    83.95    73.01     6.42 o
  12   6  -7  4649.54  4672.34    67.39 o
  12   6  -6    18.50    20.06     5.62 o
  12   6  -5  1534.68  1531.51    20.86 o
  12   6  -4  1518.66  1537.12    22.46 o
  12   6  -3  1460.51  1415.98    17.65 o
  12   6  -2   642.79   648.22    10.43 o
  12   6  -1  4177.72  4201.42    48.14 o
  12   6   0   283.35   263.94     6.42 o
  12   6   1   208.98   242.28     6.42 o
  12   6   2    47.81    44.12     4.01 o
  12   6   3     6.47     8.82     4.01 <
  12   6   4     8.44     7.22     4.81 <
  12   6   5   675.39   679.51    14.44 o
  12   6   6    26.42     7.22     8.02 <
  12   6   7   593.12   527.89    27.28 o
  12   6   8   403.91   391.50    23.27 o
  12   6   9  1156.71  1041.33    40.11 o
  12   6  10     1.23    10.43    13.64 <
  12   6  11  1239.10  1269.97    68.99 o
  12   6  12   327.24   330.53    20.86 o
  12   8 -11   169.24   169.28    15.24 o
  12   8 -10    67.45    70.60    13.64 o
  12   8  -9    31.11    27.28    12.03 <
  12   8  -8     0.77   -10.43    12.03 <
  12   8  -7   178.84   155.64    15.24 o
  12   8  -6   887.72   803.86    28.88 o
  12   8  -5   185.23   180.51    12.03 o
  12   8  -4   183.90   170.88    11.23 o
  12   8  -3     6.28    12.03     8.02 <
  12   8  -2   427.40   417.17    11.23 o
  12   8  -1   149.68   162.86     8.82 o
  12   8   0   672.84   697.96    15.24 o
  12   8   1  1330.13  1413.58    24.07 o
  12   8   2    73.96    85.04     7.22 o
  12   8   3    23.80    44.93     8.02 o
  12   8   4  2269.59  2324.94    47.33 o
  12   8   5   181.51   141.20    13.64 o
  12   8   6   526.85   436.43    20.06 o
  12   8   7    93.24    97.07    17.65 o
  12   8   8    24.02    22.46    16.05 <
  12   8   9     3.31     4.81    16.05 <
  12   8  10   310.15   289.61    22.46 o
  12  10  -6     1.00     8.82    13.64 <
  12  10  -5   438.67   420.38    23.27 o
  12  10  -4   135.77   141.20    16.85 o
  12  10  -3   488.61   494.19    24.87 o
  12  10  -2     5.49    16.85    12.03 <
  12  10  -1   187.94   198.96     9.63 o
  12  10   0    66.71    81.03     9.63 o
  12  10   1     4.93   -12.84     8.82 <
  12  10   2   206.98   190.13    13.64 o
  12  10   3     1.64    16.05    18.45 <
  12  10   4    10.39    28.08    18.45 <
  12  10   5   222.72   210.19    23.27 o
  13   1 -16   242.35   262.34    24.87 o
  13   1 -15   212.76   204.57    22.46 o
  13   1 -14     0.03     1.60    15.24 <
  13   1 -13   514.66   514.25    29.68 o
  13   1 -12   322.26   383.48    24.07 o
  13   1 -11  3811.55  3723.27   117.13 o
  13   1 -10   527.65   542.33    28.08 o
  13   1  -9  3428.24  3496.23    75.41 o
  13   1  -8     0.21     0.80     4.01 <
  13   1  -7   237.81   243.08     7.22 o
  13   1  -6  1082.53   985.17    12.03 o
  13   1  -5    94.61    79.42     2.41 o
  13   1  -4  2063.41  1801.87    18.45 o
  13   1  -3   137.20   111.51     1.60 o
  13   1  -2  3092.53  3639.84    30.49 o
  13   1  -1    12.41    35.30     1.60 o
  13   1   0 15132.50 15491.60   147.62 o
  13   1   1  5829.45  5792.29    59.37 o
  13   1   2  9315.98  9444.16    88.25 o
  13   1   3  3277.96  3347.01    32.09 o
  13   1   4  2468.35  2667.50    25.67 o
  13   1   5   866.61   758.13    10.43 o
  13   1   6   516.47   540.72     8.02 o
  13   1   7  1704.87  1789.03    25.67 o
  13   1   8   839.49   846.38    14.44 o
  13   1   9   277.61   280.79     8.02 o
  13   1  10   133.44   161.25     5.62 o
  13   1  11   468.93   432.42    11.23 o
  13   1  12   145.45   142.80     8.02 o
  13   1  13   365.25   377.06    18.45 o
  13   1  14   121.36   137.19    12.03 o
  13   1  15     0.53     8.02     8.82 <
  13   3 -15    71.19    72.20     7.22 o
  13   3 -14     3.31    -6.42     7.22 <
  13   3 -13   875.72   893.71    21.66 o
  13   3 -12    92.07    72.20     8.82 o
  13   3 -11  1902.93  1921.40    43.32 o
  13   3 -10   687.03   642.61    12.84 o
  13   3  -9  1941.25  1922.21    28.88 o
  13   3  -8   137.60   151.63     4.01 o
  13   3  -7  2171.24  2027.30    23.27 o
  13   3  -6  2382.03  2377.89    25.67 o
  13   3  -5  4762.18  4876.11    44.93 o
  13   3  -4  3535.87  3594.11    28.88 o
  13   3  -3    98.51   105.10     2.41 o
  13   3  -2  1619.35  1889.31    16.05 o
  13   3  -1    67.57    94.67     2.41 o
  13   3   0  6676.73  6397.99    57.76 o
  13   3   1   310.77   316.09     4.81 o
  13   3   2  4919.53  4734.92    41.72 o
  13   3   3   680.63   627.36     7.22 o
  13   3   4   185.92   180.51     3.21 o
  13   3   5   293.94   279.99     4.81 o
  13   3   6   919.48   906.55    12.84 o
  13   3   7  2725.30  2853.63    40.11 o
  13   3   8    17.68    13.64     4.01 o
  13   3   9    35.35    18.45     5.62 o
  13   3  10   102.64    96.27     7.22 o
  13   3  11   478.87   494.99    13.64 o
  13   3  12   232.44   225.43    11.23 o
  13   3  13    59.66    68.99    10.43 o
  13   3  14   244.00   258.33    15.24 o
  13   5 -14    76.11    40.11    10.43 o
  13   5 -13     0.22     8.82     9.63 <
  13   5 -12   967.01   994.00    30.49 o
  13   5 -11  1982.20  2051.37    41.72 o
  13   5 -10    23.33     3.21     5.62 <
  13   5  -9  1801.14  1734.48    28.88 o
  13   5  -8   569.29   579.23    12.03 o
  13   5  -7    39.92    36.90     4.81 o
  13   5  -6   207.34   212.60     6.42 o
  13   5  -5   293.06   280.79     5.62 o
  13   5  -4     1.27    -2.41     3.21 <
  13   5  -3   107.17    96.27     4.01 o
  13   5  -2  1745.18  1774.59    18.45 o
  13   5  -1   966.06   997.21    12.03 o
  13   5   0  8766.53  8745.40    97.07 o
  13   5   1  2509.82  2379.49    28.08 o
  13   5   2   340.34   365.83     7.22 o
  13   5   3  2177.07  2207.81    25.67 o
  13   5   4   354.94   368.24     6.42 o
  13   5   5   391.91   381.87     7.22 o
  13   5   6   353.88   361.82    10.43 o
  13   5   7   857.33   843.97    16.85 o
  13   5   8     0.91    -3.21     6.42 <
  13   5   9  1082.25  1097.49    24.87 o
  13   5  10   232.60   251.11    11.23 o
  13   5  11    24.09    24.87     8.02 o
  13   5  12    38.22    47.33     8.82 o
  13   5  13    63.03    84.24    16.85 o
  13   7 -12   158.87   118.73    17.65 o
  13   7 -11   348.38   367.43    18.45 o
  13   7 -10    25.49    25.67    11.23 <
  13   7  -9    24.37    12.03     9.63 <
  13   7  -8    47.84    44.12    10.43 o
  13   7  -7   287.57   274.37    14.44 o
  13   7  -6   100.55    89.85    10.43 o
  13   7  -5  1220.41  1245.10    24.07 o
  13   7  -4  1100.66  1100.70    19.25 o
  13   7  -3   461.38   488.57    11.23 o
  13   7  -2    10.00     4.01     5.62 <
  13   7  -1   357.36   382.68     9.63 o
  13   7   0   361.31   349.78     8.82 o
  13   7   1     5.78     8.02     4.81 <
  13   7   2  1761.20  1834.76    26.47 o
  13   7   3  2229.63  2140.42    31.29 o
  13   7   4   818.32   844.78    18.45 o
  13   7   5     0.26   -18.45     9.63 <
  13   7   6     0.19    10.43    10.43 <
  13   7   7   383.76   366.63    24.07 o
  13   7   8   158.31   134.78    17.65 o
  13   7   9     1.21     2.41    14.44 <
  13   7  10    34.11    49.74    15.24 o
  13   7  11   281.96   344.17    23.27 o
  13   9  -9   172.10   154.84    16.05 o
  13   9  -8   908.52   961.91    33.69 o
  13   9  -7    27.37    16.85    13.64 <
  13   9  -6    16.76    20.86    13.64 <
  13   9  -5     2.18     5.62    10.43 <
  13   9  -4   269.83   243.89    14.44 o
  13   9  -3   164.81   136.38    12.03 o
  13   9  -2    44.57    41.72     8.82 o
  13   9  -1     8.97    13.64     7.22 <
  13   9   0  1146.08  1206.59    23.27 o
  13   9   1  1407.26  1520.28    28.08 o
  13   9   2     2.64    -5.62     7.22 <
  13   9   3   113.32   132.37    11.23 o
  13   9   4   325.65   352.99    19.25 o
  13   9   5    65.64    60.97    12.84 o
  13   9   6   172.76   149.22    20.06 o
  13   9   7   318.93   312.88    24.87 o
  13   9   8    23.82    11.23    16.85 <
  14   0 -16     5.92   -16.05    24.87 <
  14   0 -14  1316.98  1330.14    73.81 o
  14   0 -12  1211.69  1233.07    66.59 o
  14   0 -10    15.50    39.31    17.65 <
  14   0  -8 17663.40 17315.90   510.23 o
  14   0  -6  4088.48  3921.43    64.18 o
  14   0  -4  9834.65 10240.80   135.58 o
  14   0  -2 28266.10 29645.00   355.40 o
  14   0   0   341.29   378.67     7.22 o
  14   0   2    74.66    89.05     4.01 o
  14   0   4     8.74    31.29     3.21 o
  14   0   6   576.34   597.68    12.84 o
  14   0   8  5195.17  5476.20   128.36 o
  14   0  10  2022.74  2181.33    48.14 o
  14   0  12   456.02   481.35    17.65 o
  14   0  14   284.12   334.54    25.67 o
  14   2 -16     1.47    -0.80    17.65 <
  14   2 -15  1072.27  1161.67    48.94 o
  14   2 -14    16.00    24.87    16.85 <
  14   2 -13  1624.66  1612.54    44.93 o
  14   2 -12    66.22    69.80    10.43 o
  14   2 -11   120.53    93.06    10.43 o
  14   2 -10   112.50    97.07     6.42 o
  14   2  -9  1038.28   994.80    17.65 o
  14   2  -8    53.03    42.52     2.41 o
  14   2  -7    24.09    31.29     2.41 o
  14   2  -6  1484.06  1472.14    16.85 o
  14   2  -5   251.65   270.36     4.01 o
  14   2  -4   174.26   182.11     3.21 o
  14   2  -3  6793.91  6815.97    53.75 o
  14   2  -2    71.07    79.42     2.41 o
  14   2  -1 15488.20 15575.00   130.77 o
  14   2   0    36.81    59.37     2.41 o
  14   2   1   245.21   302.45     4.81 o
  14   2   2     0.66     3.21     1.60 <
  14   2   3  5693.15  5442.51    47.33 o
  14   2   4   159.26   182.11     3.21 o
  14   2   5  3315.09  3293.26    31.29 o
  14   2   6   927.12   884.89    12.03 o
  14   2   7   327.96   373.05     8.82 o
  14   2   8   349.86   369.84     8.82 o
  14   2   9  3851.82  3943.09    58.56 o
  14   2  10     0.99    -0.80     4.81 <
  14   2  11     1.29     9.63     7.22 <
  14   2  12     5.24     0.00     8.02 <
  14   2  13    30.53    27.28     9.63 <
  14   2  14     0.00     8.02     9.63 <
  14   2  15   155.67   170.08    13.64 o
  14   4 -15     1.54     4.01     9.63 <
  14   4 -14    39.75    32.09     8.02 o
  14   4 -13    20.11    20.86     7.22 <
  14   4 -12   840.17   825.52    18.45 o
  14   4 -11  1006.65  1084.65    20.06 o
  14   4 -10   114.64   102.69     5.62 o
  14   4  -9    29.46    33.69     4.01 o
  14   4  -8  5206.08  4984.42    64.18 o
  14   4  -7     0.03    -0.80     3.21 <
  14   4  -6   578.08   599.28     8.82 o
  14   4  -5   225.13   247.90     4.81 o
  14   4  -4  7313.61  7151.31    58.56 o
  14   4  -3   112.61   110.71     2.41 o
  14   4  -2  3878.16  3486.61    30.49 o
  14   4  -1   124.40   126.76     3.21 o
  14   4   0   525.92   492.58     7.22 o
  14   4   1   229.23   238.27     4.01 o
  14   4   2   151.96   128.36     3.21 o
  14   4   3    63.80    36.10     3.21 o
  14   4   4  2698.88  2608.14    28.08 o
  14   4   5    12.12    11.23     3.21 o
  14   4   6    77.85    61.77     4.81 o
  14   4   7   152.63   162.06     7.22 o
  14   4   8  3273.54  3323.75    53.75 o
  14   4   9     0.02    -1.60     6.42 <
  14   4  10  1996.35  2069.82    40.92 o
  14   4  11   162.35   154.03     8.82 o
  14   4  12   237.07   247.90    12.03 o
  14   4  13    22.86    12.03    10.43 <
  14   4  14    60.92    52.95    11.23 o
  14   6 -13   119.77   117.13    12.03 o
  14   6 -12     3.57     9.63     8.02 <
  14   6 -11   109.93   103.49     8.02 o
  14   6 -10   314.66   336.14    12.03 o
  14   6  -9   236.42   259.13    10.43 o
  14   6  -8     8.88    20.06     6.42 o
  14   6  -7   529.21   527.08    12.84 o
  14   6  -6     2.50    -3.21     5.62 <
  14   6  -5    12.86     7.22     4.81 <
  14   6  -4   163.69   150.02     5.62 o
  14   6  -3   554.83   572.81     8.82 o
  14   6  -2    11.86    22.46     4.01 o
  14   6  -1  5389.64  5520.33    62.58 o
  14   6   0   124.68   162.06     5.62 o
  14   6   1   773.17   831.94    12.03 o
  14   6   2   919.16   900.13    12.84 o
  14   6   3   715.24   766.16    12.84 o
  14   6   4   106.81   101.89     6.42 o
  14   6   5  2652.21  2604.93    39.31 o
  14   6   6   483.00   527.08    17.65 o
  14   6   7   100.50    94.67    15.24 o
  14   6   8     0.14    18.45    12.84 <
  14   6   9   279.43   257.52    20.06 o
  14   6  10     1.30    -2.41    13.64 <
  14   6  11    46.91    28.08    14.44 <
  14   6  12     7.38    11.23    13.64 <
  14   8 -11   141.91   134.78    14.44 o
  14   8 -10     2.98    -7.22    12.03 <
  14   8  -9     2.86   -12.84    12.03 <
  14   8  -8   502.79   464.51    21.66 o
  14   8  -7   668.13   617.74    24.87 o
  14   8  -6    93.37    40.11    12.84 o
  14   8  -5   211.34   186.12    12.03 o
  14   8  -4  1943.84  2005.64    41.72 o
  14   8  -3    36.42    42.52     8.02 o
  14   8  -2  1450.93  1452.89    25.67 o
  14   8  -1   515.35   518.26    13.64 o
  14   8   0    64.67    61.77     7.22 o
  14   8   1   212.41   188.53     8.82 o
  14   8   2     1.53     7.22     7.22 <
  14   8   3   410.70   407.55    13.64 o
  14   8   4   856.32   827.13    24.87 o
  14   8   5   239.87   206.18    15.24 o
  14   8   6   288.04   252.71    16.05 o
  14   8   7    52.65    39.31    16.85 <
  14   8   8   127.58   110.71    18.45 o
  14   8   9    10.37     5.62    16.05 <
  14  10  -6    24.87     9.63    13.64 <
  14  10  -5   306.26   306.46    20.86 o
  14  10  -4     1.60   -11.23    13.64 <
  14  10  -3   190.18   186.93    18.45 o
  14  10  -2   140.55   186.12    17.65 o
  14  10  -1   204.49   239.07    11.23 o
  14  10   0   329.60   376.26    13.64 o
  14  10   1   306.48   333.74    16.85 o
  14  10   2   947.79  1042.13    27.28 o
  14  10   3   176.75   137.99    21.66 o
  14  10   4    38.60    39.31    18.45 <
  14  10   5    14.53    32.09    24.07 <
  15   1 -16   314.52   299.24    25.67 o
  15   1 -15   223.34   196.55    22.46 o
  15   1 -14    60.47    49.74    16.85 <
  15   1 -13     2.82    12.03    15.24 <
  15   1 -12  2194.16  2303.28    77.82 o
  15   1 -11   104.73    94.67    15.24 o
  15   1 -10   370.09   365.83    22.46 o
  15   1  -9  1020.65  1007.63    25.67 o
  15   1  -8   380.63   352.19     8.02 o
  15   1  -7  4150.95  3993.63    46.53 o
  15   1  -6  5695.75  5756.99    65.79 o
  15   1  -5  7165.20  7077.51    69.80 o
  15   1  -4   618.76   622.55     7.22 o
  15   1  -3  2898.85  3236.30    25.67 o
  15   1  -2   394.70   584.04     5.62 o
  15   1  -1 10912.40 11209.10    97.88 o
  15   1   0     0.15     4.81     2.41 <
  15   1   1  1959.33  1745.71    18.45 o
  15   1   2   462.22   438.83     5.62 o
  15   1   3   304.35   320.90     4.81 o
  15   1   4   625.98   684.33     8.02 o
  15   1   5  1187.42  1085.45    12.84 o
  15   1   6  8736.65  9567.71   121.14 o
  15   1   7   597.32   612.92    12.84 o
  15   1   8  2124.43  2149.24    35.30 o
  15   1   9   324.72   331.33     9.63 o
  15   1  10  1028.55  1087.06    18.45 o
  15   1  11   391.45   435.62    12.03 o
  15   1  12   506.43   523.07    16.05 o
  15   1  13   181.65   211.80    13.64 o
  15   1  14     0.08    -3.21     9.63 <
  15   1  15     3.15    15.24    10.43 <
  15   3 -15     6.09     8.82     6.42 <
  15   3 -14   286.08   277.58    10.43 o
  15   3 -13   256.38   241.48     9.63 o
  15   3 -12   768.86   761.34    16.85 o
  15   3 -11    25.05     9.63     5.62 <
  15   3 -10  1574.83  1585.26    24.07 o
  15   3  -9  1348.59  1205.79    19.25 o
  15   3  -8   130.11   138.79     4.01 o
  15   3  -7  3145.18  3037.34    34.50 o
  15   3  -6  1677.97  1716.83    19.25 o
  15   3  -5  5905.02  5828.39    55.36 o
  15   3  -4  3808.17  3648.66    29.68 o
  15   3  -3  2083.79  2174.92    18.45 o
  15   3  -2    47.24    64.18     2.41 o
  15   3  -1  5587.47  5210.65    44.93 o
  15   3   0    10.11    24.07     2.41 o
  15   3   1  3808.06  3903.78    36.10 o
  15   3   2     2.33     1.60     2.41 <
  15   3   3   376.58   325.72     4.81 o
  15   3   4   259.46   247.90     4.81 o
  15   3   5     1.86     0.00     2.41 <
  15   3   6  5607.64  5805.93    73.81 o
  15   3   7    41.39    57.76     5.62 o
  15   3   8  1437.61  1433.63    24.87 o
  15   3   9   246.52   239.88     8.82 o
  15   3  10   619.06   627.36    15.24 o
  15   3  11    11.82     4.81     7.22 <
  15   3  12   228.98   242.28    12.03 o
  15   3  13    19.86    35.30    10.43 o
  15   3  14     0.68     7.22     9.63 <
  15   5 -14   253.84   239.07    14.44 o
  15   5 -13   255.44   286.41    16.05 o
  15   5 -12   751.36   762.14    25.67 o
  15   5 -11   185.68   158.04     8.82 o
  15   5 -10    61.50    65.79     6.42 o
  15   5  -9     0.33    -4.01     5.62 <
  15   5  -8    82.21    75.41     5.62 o
  15   5  -7   214.20   231.05     6.42 o
  15   5  -6   863.22   802.26    12.84 o
  15   5  -5  3474.32  3403.17    36.10 o
  15   5  -4   159.48   162.86     4.01 o
  15   5  -3   126.99   115.53     4.01 o
  15   5  -2   152.58   179.71     4.81 o
  15   5  -1  2653.63  2624.98    28.88 o
  15   5   0  1564.02  1517.07    18.45 o
  15   5   1   957.65   973.94    13.64 o
  15   5   2  1360.03  1409.56    17.65 o
  15   5   3    90.12    69.80     4.01 o
  15   5   4    55.24    52.15     4.81 o
  15   5   5   129.77   142.80     5.62 o
  15   5   6  3493.88  3463.34    52.95 o
  15   5   7   439.90   455.68    15.24 o
  15   5   8   508.71   532.70    16.05 o
  15   5   9   251.32   207.78    12.03 o
  15   5  10   812.67   777.39    22.46 o
  15   5  11     0.35     2.41     8.82 <
  15   5  12   126.06   146.01    13.64 o
  15   5  13     1.08    13.64    23.27 <
  15   7 -12   272.87   288.81    21.66 o
  15   7 -11    40.51    31.29    11.23 <
  15   7 -10   167.28   140.40    12.03 o
  15   7  -9   296.46   278.38    14.44 o
  15   7  -8    54.67    41.72    10.43 o
  15   7  -7   143.78   147.62    12.03 o
  15   7  -6   355.52   400.33    17.65 o
  15   7  -5  2501.80  2448.49    48.94 o
  15   7  -4  1346.18  1337.36    23.27 o
  15   7  -3    17.17    12.03     6.42 <
  15   7  -2   191.17   197.35     7.22 o
  15   7  -1   689.91   667.48    12.03 o
  15   7   0   104.77   103.49     6.42 o
  15   7   1   418.02   443.65    10.43 o
  15   7   2  1167.95  1151.24    18.45 o
  15   7   3  1207.44  1156.85    20.06 o
  15   7   4    94.71    95.47     8.02 o
  15   7   5   239.04   228.64    14.44 o
  15   7   6  1016.39   989.18    29.68 o
  15   7   7    95.60    96.27    16.85 o
  15   7   8   134.80   150.82    18.45 o
  15   7   9   147.57   132.37    18.45 o
  15   7  10    54.57    57.76    16.05 o
  15   7  11    50.20    67.39    16.85 o
  15   9  -9    24.62     1.60    13.64 <
  15   9  -8   524.57   514.25    24.07 o
  15   9  -7   163.97   157.24    16.05 o
  15   9  -6   382.85   348.98    20.86 o
  15   9  -5   439.87   375.46    16.85 o
  15   9  -4    51.11    53.75    11.23 o
  15   9  -3    34.28    36.10    10.43 o
  15   9  -2   811.91   842.37    20.06 o
  15   9  -1   483.47   478.14    13.64 o
  15   9   0    25.17    25.67     8.02 o
  15   9   1    10.54    12.84     7.22 <
  15   9   2   140.94   142.00     8.82 o
  15   9   3    48.71    36.10     9.63 o
  15   9   4    59.66    65.79    12.84 o
  15   9   5    34.12    39.31    12.84 o
  15   9   6   250.80   278.38    24.07 o
  15   9   7     8.18    41.72    17.65 <
  16   0 -16   643.34   760.54    55.36 o
  16   0 -14  1565.32  1748.12    90.65 o
  16   0 -12   323.62   323.31    32.09 o
  16   0 -10  2521.42  2467.74   113.92 o
  16   0  -8  3788.78  3629.41    95.47 o
  16   0  -6    50.88    40.11     3.21 o
  16   0  -4   236.39   251.11     5.62 o
  16   0  -2  4380.36  4209.44    54.55 o
  16   0   0    78.76   107.50     4.01 o
  16   0   2  7293.17  6819.18   101.08 o
  16   0   4  2110.32  2025.70    31.29 o
  16   0   6   541.67   707.59    16.05 o
  16   0   8   184.46   178.90     9.63 o
  16   0  10   117.16   117.13     8.02 o
  16   0  12    26.60    48.14    12.03 o
  16   0  14    28.48    12.84    13.64 <
  16   2 -16     0.13   -35.30    16.85 <
  16   2 -15    96.08    77.82    13.64 o
  16   2 -14   268.85   254.32    16.85 o
  16   2 -13   120.07    98.68     9.63 o
  16   2 -12    14.74    16.05     6.42 <
  16   2 -11    67.08    56.16     5.62 o
  16   2 -10    33.19    28.88     4.01 o
  16   2  -9   880.11   926.61    15.24 o
  16   2  -8  1336.49  1323.72    17.65 o
  16   2  -7  1837.97  1736.88    20.86 o
  16   2  -6   131.80   155.64     4.01 o
  16   2  -5  4693.16  4587.30    44.12 o
  16   2  -4    56.92    66.59     1.60 o
  16   2  -3  8939.38  8726.94    67.39 o
  16   2  -2  3829.49  4219.07    35.30 o
  16   2  -1   482.57   578.43     6.42 o
  16   2   0   320.44   401.13     5.62 o
  16   2   1  2665.60  2774.20    26.47 o
  16   2   2   656.22   640.20     8.02 o
  16   2   3    46.28    42.52     2.41 o
  16   2   4   407.89   421.18     5.62 o
  16   2   5  4224.54  4286.46    40.92 o
  16   2   6    33.55    44.93     4.01 o
  16   2   7  2483.35  2690.77    40.11 o
  16   2   8   115.23   102.69     5.62 o
  16   2   9  4900.45  5137.65    81.03 o
  16   2  10   187.76   191.74     8.02 o
  16   2  11   148.24   145.21     8.02 o
  16   2  12   117.28   115.53     9.63 o
  16   2  13   394.63   458.89    21.66 o
  16   2  14     2.93   -17.65     9.63 <
  16   4 -15    21.24     5.62     9.63 <
  16   4 -14  1221.44  1319.71    33.69 o
  16   4 -13   167.12   180.51    10.43 o
  16   4 -12   267.69   291.22    10.43 o
  16   4 -11   170.99   198.96     7.22 o
  16   4 -10   226.05   216.61     7.22 o
  16   4  -9   175.78   171.68     5.62 o
  16   4  -8   548.47   527.89    10.43 o
  16   4  -7  1154.66  1055.77    14.44 o
  16   4  -6   482.17   480.55     8.02 o
  16   4  -5     5.61     7.22     2.41 <
  16   4  -4  4155.89  4102.74    35.30 o
  16   4  -3  2065.63  2043.35    19.25 o
  16   4  -2  4602.27  4877.72    43.32 o
  16   4  -1  1223.17  1350.20    13.64 o
  16   4   0   538.39   486.17     7.22 o
  16   4   1    39.24    40.11     3.21 o
  16   4   2  3682.43  3594.91    35.30 o
  16   4   3   616.86   540.72     8.02 o
  16   4   4   842.78   897.72    12.03 o
  16   4   5  1865.95  1817.91    21.66 o
  16   4   6     0.30     4.01     4.81 <
  16   4   7   387.92   388.29    11.23 o
  16   4   8   764.55   795.84    16.85 o
  16   4   9   168.19   149.22     8.02 o
  16   4  10   172.36   148.42     8.82 o
  16   4  11    17.77    20.86     7.22 <
  16   4  12   322.42   325.72    12.03 o
  16   4  13    28.74    31.29    11.23 <
  16   6 -13     4.83    -8.82     9.63 <
  16   6 -12   242.76   251.91    12.03 o
  16   6 -11     0.36   -12.84     6.42 <
  16   6 -10    25.39    22.46     7.22 o
  16   6  -9  1679.66  1635.80    32.09 o
  16   6  -8  1304.87  1247.51    24.07 o
  16   6  -7   963.28   976.35    21.66 o
  16   6  -6   924.49   953.88    18.45 o
  16   6  -5   528.58   507.83    11.23 o
  16   6  -4   922.30   932.22    14.44 o
  16   6  -3  5131.09  5124.81    57.76 o
  16   6  -2   289.89   267.95     6.42 o
  16   6  -1     5.02    -2.41     4.01 <
  16   6   0  1924.19  1950.29    24.07 o
  16   6   1  1009.15  1006.83    15.24 o
  16   6   2   406.09   362.62     8.02 o
  16   6   3     0.25     3.21     4.81 <
  16   6   4   352.47   332.94     8.82 o
  16   6   5   373.74   354.60    10.43 o
  16   6   6     1.32    -3.21     8.82 <
  16   6   7    98.15    88.25    15.24 o
  16   6   8    78.57    74.61    15.24 o
  16   6   9   976.46   903.34    36.90 o
  16   6  10   218.04   182.11    17.65 o
  16   6  11    67.00    67.39    15.24 o
  16   6  12   150.70   148.42    16.85 o
  16   8 -11   313.91   359.41    22.46 o
  16   8 -10   164.32   145.21    15.24 o
  16   8  -9     4.58    10.43    12.84 <
  16   8  -8    23.73    31.29    12.84 <
  16   8  -7   109.77   105.10    14.44 o
  16   8  -6    97.70    65.79    13.64 o
  16   8  -5    85.75   101.08    11.23 o
  16   8  -4  1079.18  1068.61    25.67 o
  16   8  -3   274.02   284.00    12.03 o
  16   8  -2  1040.67  1087.86    23.27 o
  16   8  -1  1312.19  1342.17    24.87 o
  16   8   0     0.63     1.60     6.42 <
  16   8   1    54.04    48.14     7.22 o
  16   8   2   584.89   671.49    15.24 o
  16   8   3   384.04   434.82    13.64 o
  16   8   4   218.01   212.60    12.03 o
  16   8   5  1254.45  1182.53    35.30 o
  16   8   6   184.73   184.52    14.44 o
  16   8   7    62.43    89.05    17.65 o
  16   8   8   278.37   303.25    24.07 o
  16   8   9    35.27    28.88    16.85 <
  16  10  -5   475.27   492.58    24.87 o
  16  10  -4   348.16   345.77    21.66 o
  16  10  -3   841.48   845.58    32.89 o
  16  10  -2     6.61    32.09    15.24 <
  16  10  -1     9.60    14.44     9.63 <
  16  10   0    84.31   107.50    16.05 o
  16  10   1   816.96   898.53    33.69 o
  16  10   2     1.05    -8.02    12.03 <
  16  10   3     1.34    28.08    18.45 <
  16  10   4     4.16    -4.81    18.45 <
  17   1 -16    41.45    50.54    19.25 <
  17   1 -15   137.90   107.50    20.06 o
  17   1 -14    60.33    51.34    17.65 <
  17   1 -13  1865.78  1926.22    68.19 o
  17   1 -12     2.48    20.06    13.64 <
  17   1 -11     7.84     8.02    12.84 <
  17   1 -10   102.95   104.29    10.43 o
  17   1  -9  2860.96  2673.12    39.31 o
  17   1  -8     9.40    13.64     2.41 o
  17   1  -7  4236.24  4236.72    48.94 o
  17   1  -6  4339.94  4060.22    46.53 o
  17   1  -5  3425.69  3423.23    36.10 o
  17   1  -4    23.64    38.51     2.41 o
  17   1  -3   120.67    97.88     1.60 o
  17   1  -2  2951.18  2753.34    23.27 o
  17   1  -1  3120.13  3183.35    28.08 o
  17   1   0  4775.69  4672.34    46.53 o
  17   1   1  1099.91  1172.90    12.84 o
  17   1   2  1092.64  1018.06    11.23 o
  17   1   3  3730.47  3600.53    35.30 o
  17   1   4  3854.70  4004.06    38.51 o
  17   1   5  4101.97  4110.76    40.11 o
  17   1   6   170.44   201.37     6.42 o
  17   1   7  2767.05  2744.52    47.33 o
  17   1   8    91.60   103.49     5.62 o
  17   1   9    19.63    16.85     5.62 <
  17   1  10    18.46    26.47     6.42 o
  17   1  11   821.56   925.00    20.86 o
  17   1  12   255.94   300.04    13.64 o
  17   1  13    46.33    47.33    10.43 o
  17   1  14    29.16    24.07    10.43 <
  17   3 -15    12.68     9.63     6.42 <
  17   3 -14    17.55     7.22     6.42 <
  17   3 -13  1039.28  1030.90    20.86 o
  17   3 -12   126.60   137.99     8.02 o
  17   3 -11   440.13   406.74    11.23 o
  17   3 -10    10.85     8.82     4.01 <
  17   3  -9  1295.89  1205.79    19.25 o
  17   3  -8   628.74   598.48    10.43 o
  17   3  -7  1480.63  1434.43    17.65 o
  17   3  -6  1198.14  1216.22    14.44 o
  17   3  -5   599.05   622.55     8.02 o
  17   3  -4   248.69   251.11     4.01 o
  17   3  -3    45.16    27.28     2.41 o
  17   3  -2  5678.25  5602.16    45.73 o
  17   3  -1   254.11   249.50     4.01 o
  17   3   0  8354.51  8452.57    77.82 o
  17   3   1   269.84   216.61     4.01 o
  17   3   2     4.10     5.62     2.41 <
  17   3   3   140.74   148.42     4.01 o
  17   3   4   672.00   576.82     8.02 o
  17   3   5   855.23   799.05    11.23 o
  17   3   6   364.13   357.81     8.82 o
  17   3   7  1474.16  1438.45    25.67 o
  17   3   8    30.04    31.29     5.62 o
  17   3   9   968.73   973.14    20.86 o
  17   3  10   470.00   486.17    13.64 o
  17   3  11   176.25   173.29     9.63 o
  17   3  12    15.93    28.88     8.82 o
  17   3  13     3.13   -11.23     9.63 <
  17   3  14    48.09    44.93    11.23 o
  17   5 -14    27.73    22.46    10.43 <
  17   5 -13  1103.58  1189.75    35.30 o
  17   5 -12    41.46    14.44     9.63 <
  17   5 -11   649.98   684.33    17.65 o
  17   5 -10  1661.35  1797.86    34.50 o
  17   5  -9   253.71   257.52     8.82 o
  17   5  -8    17.57    32.09     5.62 o
  17   5  -7  2971.96  2813.51    37.71 o
  17   5  -6  3677.41  3863.67    48.14 o
  17   5  -5   760.86   726.84    10.43 o
  17   5  -4   136.21   143.60     4.81 o
  17   5  -3  1724.87  1726.46    19.25 o
  17   5  -2   830.77   814.29    10.43 o
  17   5  -1   205.14   205.38     5.62 o
  17   5   0   487.08   489.38     8.02 o
  17   5   1   462.91   500.61     8.82 o
  17   5   2  2112.99  2083.46    24.87 o
  17   5   3  1187.69  1084.65    14.44 o
  17   5   4  3155.34  3249.14    39.31 o
  17   5   5  2958.95  2899.35    37.71 o
  17   5   6     0.34     4.01     7.22 <
  17   5   7   120.14   116.33    10.43 o
  17   5   8   147.13   156.44    13.64 o
  17   5   9    47.74    53.75    12.03 o
  17   5  10    21.94    32.09    11.23 <
  17   5  11   750.67   751.71    26.47 o
  17   5  12    20.83    35.30    12.03 <
  17   5  13    88.98    96.27    26.47 o
  17   7 -12    66.94   101.89    16.85 o
  17   7 -11     2.19    -5.62     9.63 <
  17   7 -10    35.39    28.88    10.43 <
  17   7  -9   110.98   111.51    12.03 o
  17   7  -8   517.70   469.32    19.25 o
  17   7  -7   542.24   540.72    20.06 o
  17   7  -6   929.93   916.98    26.47 o
  17   7  -5     2.19     3.21     7.22 <
  17   7  -4   369.75   346.58    12.03 o
  17   7  -3   315.22   314.48    11.23 o
  17   7  -2  1559.58  1507.44    23.27 o
  17   7  -1   105.12   123.55     6.42 o
  17   7   0  1631.55  1598.90    23.27 o
  17   7   1   758.14   798.24    13.64 o
  17   7   2     4.97     1.60     5.62 <
  17   7   3    31.35    27.28     6.42 o
  17   7   4  1255.59  1256.33    24.87 o
  17   7   5   816.37   807.07    21.66 o
  17   7   6   632.72   604.10    22.46 o
  17   7   7   285.72   244.69    20.86 o
  17   7   8    12.73     8.82    15.24 <
  17   7   9   186.76   191.74    20.06 o
  17   7  10    62.07    54.55    16.05 o
  17   9  -8     0.96    22.46    13.64 <
  17   9  -7   186.31   190.94    16.85 o
  17   9  -6   720.32   746.10    28.88 o
  17   9  -5    15.32     6.42    10.43 <
  17   9  -4   163.36   146.01    12.84 o
  17   9  -3    88.76    85.04    12.03 o
  17   9  -2   542.42   552.76    18.45 o
  17   9  -1     0.09     6.42     7.22 <
  17   9   0   133.99   127.56     8.82 o
  17   9   1    39.88    45.73     8.02 o
  17   9   2   396.84   413.96    13.64 o
  17   9   3   275.76   329.73    14.44 o
  17   9   4   133.11   133.98    14.44 o
  17   9   5   182.56   154.03    20.86 o
  17   9   6    12.59    33.69    18.45 <
  17   9   7     1.41   -20.06    16.05 <
  18   0 -16     2.65    22.46    26.47 <
  18   0 -14     4.70    15.24    23.27 <
  18   0 -12   276.04   253.51    28.88 o
  18   0 -10  1472.78  1378.28    71.40 o
  18   0  -8   584.28   570.40    11.23 o
  18   0  -6  5396.81  5501.87    84.24 o
  18   0  -4 11539.90 11524.40   152.43 o
  18   0  -2  2184.36  2389.92    31.29 o
  18   0   0  2808.73  2877.69    40.11 o
  18   0   2   892.26  1014.05    16.85 o
  18   0   4   608.41   699.57    12.84 o
  18   0   6    24.22    44.93     6.42 o
  18   0   8  1705.71  1822.73    45.73 o
  18   0  10   559.27   558.37    20.86 o
  18   0  12   850.36   894.52    33.69 o
  18   0  14   264.46   272.77    22.46 o
  18   2 -16    39.07    44.93     9.63 o
  18   2 -15   497.02   540.72    19.25 o
  18   2 -14    29.27    23.27     6.42 o
  18   2 -13   484.02   437.23    12.03 o
  18   2 -12     9.15    12.03     5.62 <
  18   2 -11  4848.87  4880.12    81.83 o
  18   2 -10     3.37     2.41     4.01 <
  18   2  -9  1634.82  1524.29    23.27 o
  18   2  -8   274.89   292.82     7.22 o
  18   2  -7   148.48   125.95     4.01 o
  18   2  -6     0.04     0.00     2.41 <
  18   2  -5  1693.44  1689.55    17.65 o
  18   2  -4    96.55   121.94     2.41 o
  18   2  -3  2396.99  2257.55    18.45 o
  18   2  -2   909.19  1039.72     9.63 o
  18   2  -1    97.34   117.93     2.41 o
  18   2   0  4905.89  5536.37    55.36 o
  18   2   1 11346.90 11138.50   113.92 o
  18   2   2   232.41   273.57     4.81 o
  18   2   3  4991.76  5052.61    49.74 o
  18   2   4   157.74   119.54     3.21 o
  18   2   5   845.57   872.85    10.43 o
  18   2   6   506.70   519.86    10.43 o
  18   2   7  1154.20  1185.73    23.27 o
  18   2   8    45.61    48.14     6.42 o
  18   2   9    35.22    36.10     6.42 o
  18   2  10    89.28    56.96     7.22 o
  18   2  11  1461.43  1404.75    29.68 o
  18   2  12   119.04   113.12    10.43 o
  18   2  13    59.97    47.33    11.23 o
  18   2  14     1.46    -4.81     9.63 <
  18   4 -15    24.33     1.60     9.63 <
  18   4 -14   533.62   592.07    20.86 o
  18   4 -13    81.09    90.65    10.43 o
  18   4 -12   209.73   186.12    10.43 o
  18   4 -11   172.77   196.55     8.02 o
  18   4 -10  1540.35  1426.41    24.07 o
  18   4  -9   433.92   419.58     9.63 o
  18   4  -8   244.37   245.49     6.42 o
  18   4  -7   723.53   696.36    11.23 o
  18   4  -6  3024.39  2839.19    34.50 o
  18   4  -5   326.83   295.23     5.62 o
  18   4  -4  4932.61  4726.09    41.72 o
  18   4  -3   659.86   639.40     8.02 o
  18   4  -2   891.79   911.36    10.43 o
  18   4  -1    11.83     7.22     3.21 <
  18   4   0  6074.84  6003.28    60.17 o
  18   4   1   311.35   293.63     6.42 o
  18   4   2  2155.02  2211.82    24.87 o
  18   4   3   814.96   775.78    10.43 o
  18   4   4   151.17   121.14     4.81 o
  18   4   5  1093.43  1172.10    15.24 o
  18   4   6   350.99   392.30     8.82 o
  18   4   7   437.19   422.79    12.03 o
  18   4   8   574.69   619.34    14.44 o
  18   4   9     6.39    11.23     7.22 <
  18   4  10     1.33     8.82     7.22 <
  18   4  11   249.03   244.69    11.23 o
  18   4  12   517.32   588.86    16.85 o
  18   4  13     0.16   -18.45    11.23 <
  18   6 -13     5.75    13.64    10.43 <
  18   6 -12    11.49    10.43     8.02 <
  18   6 -11   879.38   872.05    20.06 o
  18   6 -10   591.24   605.70    16.05 o
  18   6  -9    31.05    34.50     7.22 o
  18   6  -8     1.20    -4.01     7.22 <
  18   6  -7     1.42     6.42     6.42 <
  18   6  -6    43.90    44.93     7.22 o
  18   6  -5   221.73   235.06     8.82 o
  18   6  -4    45.49    34.50     5.62 o
  18   6  -3   587.04   542.33    11.23 o
  18   6  -2  2198.83  2304.88    30.49 o
  18   6  -1     0.16    -3.21     4.01 <
  18   6   0   873.80   888.10    14.44 o
  18   6   1  3433.89  3436.06    44.12 o
  18   6   2   139.42   128.36     6.42 o
  18   6   3   906.74   924.20    16.05 o
  18   6   4   835.85   877.67    16.05 o
  18   6   5    99.35   109.11     8.02 o
  18   6   6   632.39   613.73    21.66 o
  18   6   7   790.78   758.93    32.89 o
  18   6   8    29.52    41.72    14.44 <
  18   6   9    34.14    42.52    15.24 <
  18   6  10    34.34    34.50    15.24 <
  18   6  11     7.50    24.07    14.44 <
  18   8 -10   350.52   353.80    20.06 o
  18   8  -9   456.40   426.80    21.66 o
  18   8  -8   242.59   202.97    16.85 o
  18   8  -7   732.10   748.51    28.08 o
  18   8  -6   298.67   277.58    15.24 o
  18   8  -5    18.50    17.65     8.82 <
  18   8  -4   399.87   361.82    14.44 o
  18   8  -3   123.42   108.31    10.43 o
  18   8  -2   197.73   217.41    10.43 o
  18   8  -1   244.55   219.02     9.63 o
  18   8   0  1533.69  1489.79    25.67 o
  18   8   1     1.80     3.21     7.22 <
  18   8   2   171.81   182.91     9.63 o
  18   8   3   382.14   378.67    12.84 o
  18   8   4    45.44    34.50     9.63 o
  18   8   5    12.50    16.05    12.03 <
  18   8   6   188.53   162.06    14.44 o
  18   8   7    76.71    26.47    16.85 <
  18   8   8   447.70   430.81    27.28 o
  18   8   9   141.75   169.28    20.06 o
  18  10  -5   115.92   153.23    16.85 o
  18  10  -4     0.63    13.64    13.64 <
  18  10  -3  1202.42  1248.31    41.72 o
  18  10  -2   180.83   201.37    18.45 o
  18  10  -1     7.33   -11.23    10.43 <
  18  10   0    88.21   101.89    16.05 o
  18  10   1   243.75   265.55    20.06 o
  18  10   2    58.22    60.17    16.05 o
  18  10   3   685.55   778.99    39.31 o
  19   1 -16     9.28     6.42    17.65 <
  19   1 -15   181.36   177.30    22.46 o
  19   1 -14  1259.96  1255.53    50.54 o
  19   1 -13   206.28   174.89    20.06 o
  19   1 -12   894.77   876.06    23.27 o
  19   1 -11     6.90    11.23     4.81 <
  19   1 -10   480.50   491.78    10.43 o
  19   1  -9  1337.17  1271.58    19.25 o
  19   1  -8  1123.23  1143.22    17.65 o
  19   1  -7 10314.20 10029.80   113.92 o
  19   1  -6  2021.40  1899.74    20.86 o
  19   1  -5    72.18    40.92     2.41 o
  19   1  -4    46.01    65.79     1.60 o
  19   1  -3  8195.78  8241.58    64.98 o
  19   1  -2   330.82   378.67     4.81 o
  19   1  -1  6637.08  6212.67    54.55 o
  19   1   0   348.97   421.18     5.62 o
  19   1   1   354.75   365.83     5.62 o
  19   1   2   894.55   905.75    10.43 o
  19   1   3  2426.59  2146.04    20.86 o
  19   1   4  5016.91  5375.92    51.34 o
  19   1   5   548.39   454.08     6.42 o
  19   1   6   194.05   200.56     6.42 o
  19   1   7   149.00   142.80     6.42 o
  19   1   8  1195.23  1249.92    27.28 o
  19   1   9     0.02    -1.60     6.42 <
  19   1  10  3721.75  3813.93    73.01 o
  19   1  11   316.87   280.79    11.23 o
  19   1  12     0.26    -4.81     8.82 <
  19   1  13    87.80    69.80    11.23 o
  19   1  14    27.53    49.74    11.23 o
  19   3 -15    11.31    12.03     6.42 <
  19   3 -14   391.97   387.49    12.03 o
  19   3 -13     4.05    -5.62     5.62 <
  19   3 -12   370.86   365.03    11.23 o
  19   3 -11    23.86    26.47     5.62 o
  19   3 -10   130.73   114.72     5.62 o
  19   3  -9    24.50    17.65     4.01 o
  19   3  -8  1644.77  1599.70    22.46 o
  19   3  -7  3036.12  2909.78    34.50 o
  19   3  -6  1021.23  1008.44    12.84 o
  19   3  -5    50.75    60.97     3.21 o
  19   3  -4   152.43   138.79     2.41 o
  19   3  -3  7764.07  7532.38    61.77 o
  19   3  -2   664.46   724.44     8.02 o
  19   3  -1  4947.69  4848.03    44.12 o
  19   3   0     0.12     0.80     2.41 <
  19   3   1   163.91   153.23     4.01 o
  19   3   2   846.06   702.78     9.63 o
  19   3   3   411.79   385.08     6.42 o
  19   3   4  2075.85  2031.31    23.27 o
  19   3   5    12.96    20.86     3.21 o
  19   3   6   811.43   778.99    14.44 o
  19   3   7    63.99    56.16     5.62 o
  19   3   8  2358.02  2410.78    40.11 o
  19   3   9   358.09   347.38    12.03 o
  19   3  10  1242.82  1236.28    27.28 o
  19   3  11     1.69     1.60     8.02 <
  19   3  12    31.84    35.30     8.02 o
  19   3  13     3.25    -6.42    10.43 <
  19   5 -14   437.77   412.36    19.25 o
  19   5 -13    72.52    51.34    10.43 o
  19   5 -12   241.90   248.70    15.24 o
  19   5 -11     0.13    -7.22     7.22 <
  19   5 -10   708.22   722.83    16.05 o
  19   5  -9   447.80   446.86    12.03 o
  19   5  -8   422.33   391.50    10.43 o
  19   5  -7   802.77   773.38    12.84 o
  19   5  -6     2.10     1.60     4.81 <
  19   5  -5    74.96    58.56     4.01 o
  19   5  -4  1087.22  1077.43    14.44 o
  19   5  -3  2958.77  3027.72    32.09 o
  19   5  -2   876.02   837.56    11.23 o
  19   5  -1   862.48   846.38    12.03 o
  19   5   0   500.35   555.16     8.82 o
  19   5   1    27.82    21.66     4.01 o
  19   5   2   662.58   637.79    10.43 o
  19   5   3   231.12   221.42     6.42 o
  19   5   4  1336.72  1391.91    19.25 o
  19   5   5     0.95     2.41     4.81 <
  19   5   6  1179.60  1140.01    22.46 o
  19   5   7   183.73   187.73    14.44 o
  19   5   8   139.35   129.97    13.64 o
  19   5   9   120.09    97.88    12.84 o
  19   5  10  1338.62  1310.08    38.51 o
  19   5  11    21.88    34.50    12.84 <
  19   5  12    60.48    64.18    12.84 o
  19   7 -12    47.56    68.99    13.64 o
  19   7 -11   361.99   343.37    16.85 o
  19   7 -10    96.06    97.88    11.23 o
  19   7  -9    89.96    89.85    11.23 o
  19   7  -8  1021.94  1087.86    30.49 o
  19   7  -7  1156.41  1075.83    30.49 o
  19   7  -6   226.04   225.43    13.64 o
  19   7  -5   563.93   579.23    17.65 o
  19   7  -4   546.69   603.30    16.05 o
  19   7  -3  1586.48  1601.30    31.29 o
  19   7  -2   742.70   759.74    15.24 o
  19   7  -1   735.10   764.55    15.24 o
  19   7   0   189.77   190.94     7.22 o
  19   7   1     7.70     0.80     5.62 <
  19   7   2    41.00    47.33     6.42 o
  19   7   3   867.87   884.09    17.65 o
  19   7   4  1240.20  1225.85    24.87 o
  19   7   5   508.64   527.08    17.65 o
  19   7   6   520.84   489.38    20.06 o
  19   7   7   202.77   184.52    19.25 o
  19   7   8   142.81   158.85    19.25 o
  19   7   9    30.01    22.46    16.05 <
  19   7  10   217.82   269.56    21.66 o
  19   9  -8     4.38    -5.62    13.64 <
  19   9  -7    27.70     9.63    13.64 <
  19   9  -6   385.34   462.10    23.27 o
  19   9  -5    61.52    69.80    11.23 o
  19   9  -4   185.76   199.76    13.64 o
  19   9  -3   148.33   142.00    12.84 o
  19   9  -2    16.98     3.21     9.63 <
  19   9  -1   330.08   312.08    12.03 o
  19   9   0   412.19   440.44    14.44 o
  19   9   1   224.15   226.24    10.43 o
  19   9   2    18.11    28.08     8.02 o
  19   9   3     1.05     0.00     9.63 <
  19   9   4   156.28   171.68    21.66 o
  19   9   5   133.00   128.36    20.86 o
  19   9   6   291.18   296.83    24.87 o
  20   0 -16  1336.93  1464.12    82.63 o
  20   0 -14     4.76     9.63    23.27 <
  20   0 -12  2345.77  2311.30    72.20 o
  20   0 -10   744.01   751.71    19.25 o
  20   0  -8   278.61   255.92     8.82 o
  20   0  -6  4091.97  3714.45    57.76 o
  20   0  -4    23.53     2.41     2.41 <
  20   0  -2  1369.96  1537.93    20.86 o
  20   0   0 14582.60 14670.90   198.96 o
  20   0   2   457.27   397.92     8.82 o
  20   0   4  5327.05  5164.12    77.02 o
  20   0   6  4789.57  4892.16   101.08 o
  20   0   8  1025.68   989.98    35.30 o
  20   0  10    91.55    61.77    10.43 o
  20   0  12   739.24   738.88    30.49 o
  20   0  14     6.52    24.07    15.24 <
  20   2 -15    51.85    48.14     7.22 o
  20   2 -14     0.09    -3.21     5.62 <
  20   2 -13   468.68   423.59    12.03 o
  20   2 -12     5.64     8.82     5.62 <
  20   2 -11  1794.64  1759.35    32.09 o
  20   2 -10    70.02    84.24     4.81 o
  20   2  -9   115.94    96.27     4.81 o
  20   2  -8  1100.60   970.73    15.24 o
  20   2  -7   895.12  1059.78    13.64 o
  20   2  -6    67.77    49.74     3.21 o
  20   2  -5 13886.40 13579.80   129.16 o
  20   2  -4    67.78    69.80     2.41 o
  20   2  -3  1289.90  1188.14    10.43 o
  20   2  -2   172.60   193.34     3.21 o
  20   2  -1  7135.96  7083.92    68.19 o
  20   2   0   120.41   148.42     4.01 o
  20   2   1  5216.45  5002.07    52.95 o
  20   2   2   147.21   175.69     4.01 o
  20   2   3   200.80   210.99     4.81 o
  20   2   4   794.02   786.21    10.43 o
  20   2   5     1.68     6.42     3.21 <
  20   2   6    26.59    35.30     4.81 o
  20   2   7   885.54   911.36    19.25 o
  20   2   8    21.23    20.86     6.42 o
  20   2   9    84.94    73.81     7.22 o
  20   2  10    12.42     5.62     7.22 <
  20   2  11  3146.22  3125.59    60.17 o
  20   2  12     3.44   -15.24     8.82 <
  20   2  13   356.98   405.14    21.66 o
  20   2  14     3.54     8.02    11.23 <
  20   4 -15   163.69   134.78    12.03 o
  20   4 -14   152.18   136.38    12.03 o
  20   4 -13   114.10    85.84    10.43 o
  20   4 -12  3360.18  3562.82    77.02 o
  20   4 -11     6.82     5.62     6.42 <
  20   4 -10   577.62   606.51    14.44 o
  20   4  -9   194.65   197.35     7.22 o
  20   4  -8   914.52   852.80    15.24 o
  20   4  -7    15.49    16.05     4.01 o
  20   4  -6   159.44   126.76     4.81 o
  20   4  -5   164.02   117.13     3.21 o
  20   4  -4  1346.12  1276.39    13.64 o
  20   4  -3   434.36   470.92     7.22 o
  20   4  -2  3367.98  3221.86    32.09 o
  20   4  -1   338.14   346.58     6.42 o
  20   4   0  4545.62  4329.78    48.94 o
  20   4   1   462.57   438.03     8.02 o
  20   4   2  1960.53  2065.81    24.07 o
  20   4   3    50.75    48.14     4.01 o
  20   4   4   969.61   906.55    13.64 o
  20   4   5    29.10    24.07     4.01 o
  20   4   6  1731.80  1837.17    28.88 o
  20   4   7   242.32   241.48    11.23 o
  20   4   8   914.77   924.20    22.46 o
  20   4   9   471.96   433.22    16.85 o
  20   4  10    14.40    11.23     9.63 <
  20   4  11    15.17    26.47    12.03 <
  20   4  12   145.10   140.40    13.64 o
  20   4  13    19.25    -9.63    16.85 <
  20   6 -13    26.01    24.07    10.43 <
  20   6 -12    23.38    29.68     8.82 o
  20   6 -11     8.15     5.62     7.22 <
  20   6 -10    79.47    87.45     9.63 o
  20   6  -9     7.65     7.22     8.02 <
  20   6  -8   374.08   356.20    12.84 o
  20   6  -7  1613.99  1716.03    37.71 o
  20   6  -6    22.22    21.66     8.02 <
  20   6  -5  2233.27  2174.11    37.71 o
  20   6  -4   310.13   335.34     9.63 o
  20   6  -3   159.18   147.62     6.42 o
  20   6  -2   393.43   393.91     8.82 o
  20   6  -1  3206.57  3173.73    40.92 o
  20   6   0    16.23     6.42     4.81 <
  20   6   1   207.88   202.17     7.22 o
  20   6   2   235.21   188.53     7.22 o
  20   6   3   261.48   242.28     8.02 o
  20   6   4   301.27   280.79    10.43 o
  20   6   5   236.86   205.38     9.63 o
  20   6   6    36.49    42.52     8.82 o
  20   6   7  1200.94  1196.97    36.90 o
  20   6   8   121.96   129.97    14.44 o
  20   6   9    12.86     8.82    12.03 <
  20   6  10     7.40    -9.63    14.44 <
  20   6  11   548.20   596.88    29.68 o
  20   8 -10    30.77    48.94    12.84 o
  20   8  -9     6.71    13.64    12.84 <
  20   8  -8   295.43   281.59    18.45 o
  20   8  -7     0.40     1.60    10.43 <
  20   8  -6    60.02    69.80    11.23 o
  20   8  -5    20.32    10.43     8.82 <
  20   8  -4   232.40   194.15    12.84 o
  20   8  -3    49.56    35.30     9.63 o
  20   8  -2   265.70   264.74    11.23 o
  20   8  -1   366.68   380.27    12.03 o
  20   8   0  1520.75  1527.50    27.28 o
  20   8   1   307.91   332.94    11.23 o
  20   8   2   293.55   292.02    11.23 o
  20   8   3    23.48    28.88     8.02 o
  20   8   4    54.63    56.16    10.43 o
  20   8   5   331.64   292.82    16.85 o
  20   8   6   114.49   115.53    13.64 o
  20   8   7     6.97    -2.41    16.05 <
  20   8   8    13.90     8.02    16.85 <
  20  10  -4   258.54   269.56    20.06 o
  20  10  -3    31.10    30.49    14.44 <
  20  10  -2   235.55   238.27    19.25 o
  20  10  -1   527.03   579.23    23.27 o
  20  10   0   171.71   194.95    18.45 o
  20  10   1   294.84   267.15    20.06 o
  20  10   2     8.61     5.62    18.45 <
  21   1 -16    52.63    40.92    19.25 <
  21   1 -15   476.63   512.64    32.89 o
  21   1 -14     6.66     7.22     7.22 <
  21   1 -13   466.91   451.67    12.03 o
  21   1 -12    13.60     8.02     5.62 <
  21   1 -11   465.78   461.30    12.03 o
  21   1 -10   106.03    90.65     4.81 o
  21   1  -9  2164.26  2203.00    33.69 o
  21   1  -8   540.40   534.30    10.43 o
  21   1  -7     5.44     4.01     3.21 <
  21   1  -6  5092.90  4786.26    52.95 o
  21   1  -5  1374.69  1494.60    16.05 o
  21   1  -4  3159.79  2966.74    24.07 o
  21   1  -3  1280.18  1445.67    12.03 o
  21   1  -2  2502.57  2284.83    19.25 o
  21   1  -1   177.41   181.31     3.21 o
  21   1   0    18.31    32.89     2.41 o
  21   1   1  2341.08  2136.41    22.46 o
  21   1   2  3388.57  3117.57    32.09 o
  21   1   3   256.69   226.24     4.81 o
  21   1   4     1.21     0.00     3.21 <
  21   1   5    17.12    16.05     3.21 o
  21   1   6   743.84   726.04    12.84 o
  21   1   7    78.29    88.25     7.22 o
  21   1   8   131.43   153.23     8.02 o
  21   1   9  1964.59  2085.06    42.52 o
  21   1  10   582.52   600.09    16.85 o
  21   1  11   728.48   694.75    18.45 o
  21   1  12    13.27    24.07     9.63 <
  21   1  13    39.51    48.94    11.23 o
  21   1  14   155.47   166.07    14.44 o
  21   3 -15    11.22     0.80     8.02 <
  21   3 -14   117.03    99.48     8.02 o
  21   3 -13   128.69   106.70     8.02 o
  21   3 -12   542.48   543.93    14.44 o
  21   3 -11   907.68   944.26    18.45 o
  21   3 -10    19.93    13.64     4.81 <
  21   3  -9  1146.79  1130.38    18.45 o
  21   3  -8   410.96   386.69     8.02 o
  21   3  -7  1652.01  1501.02    19.25 o
  21   3  -6     0.38    -0.80     3.21 <
  21   3  -5    30.49    15.24     3.21 o
  21   3  -4  1782.27  1884.50    16.85 o
  21   3  -3     2.15     3.21     2.41 <
  21   3  -2  5957.05  6001.68    53.75 o
  21   3  -1  1040.89  1000.41    11.23 o
  21   3   0  1499.61  1479.36    16.85 o
  21   3   1     9.61    11.23     3.21 o
  21   3   2  4902.93  4892.16    52.15 o
  21   3   3  3008.70  2984.39    32.09 o
  21   3   4  1131.22  1154.45    14.44 o
  21   3   5  1369.25  1338.97    17.65 o
  21   3   6   179.48   168.47     6.42 o
  21   3   7    12.82    20.86     6.42 o
  21   3   8     5.58     9.63     6.42 <
  21   3   9   630.92   648.22    17.65 o
  21   3  10    77.07    68.19     8.82 o
  21   3  11   165.20   158.04    10.43 o
  21   3  12    94.85    85.84     8.82 o
  21   3  13    91.68   105.90    13.64 o
  21   5 -14     0.94    -1.60    10.43 <
  21   5 -13   192.36   158.85    12.03 o
  21   5 -12   117.85   121.14    11.23 o
  21   5 -11  1366.36  1526.69    30.49 o
  21   5 -10    56.94    48.94     6.42 o
  21   5  -9  1286.17  1411.97    25.67 o
  21   5  -8  1659.34  1718.43    28.88 o
  21   5  -7   267.48   286.41     8.02 o
  21   5  -6  2509.35  2470.95    35.30 o
  21   5  -5   572.25   535.10     9.63 o
  21   5  -4   280.24   271.96     7.22 o
  21   5  -3    64.60    64.98     4.01 o
  21   5  -2  2547.63  2539.94    28.88 o
  21   5  -1  2235.68  2195.78    25.67 o
  21   5   0   126.28   133.18     4.81 o
  21   5   1   731.83   747.70    11.23 o
  21   5   2    60.48    63.38     4.01 o
  21   5   3   446.11   434.82     8.82 o
  21   5   4    97.15    81.83     5.62 o
  21   5   5    90.95    93.06     5.62 o
  21   5   6  1490.71  1381.49    28.08 o
  21   5   7   964.67   916.98    29.68 o
  21   5   8   127.03    92.26    12.84 o
  21   5   9  1032.57  1016.46    32.89 o
  21   5  10   412.13   399.52    20.06 o
  21   5  11   145.99   119.54    14.44 o
  21   5  12     0.10    -8.02    12.03 <
  21   7 -12   285.58   299.24    23.27 o
  21   7 -11   482.65   469.32    20.06 o
  21   7 -10    30.53    41.72    10.43 o
  21   7  -9   198.32   167.67    12.84 o
  21   7  -8    36.57    48.14    10.43 o
  21   7  -7    40.70    37.71    10.43 o
  21   7  -6   160.03   161.25    10.43 o
  21   7  -5   673.07   662.66    19.25 o
  21   7  -4   897.33   896.12    22.46 o
  21   7  -3    95.95    86.64     8.82 o
  21   7  -2  3188.49  3180.95    46.53 o
  21   7  -1   370.74   388.29    11.23 o
  21   7   0   109.46   112.32     7.22 o
  21   7   1   197.88   200.56     8.82 o
  21   7   2  1817.70  1854.82    30.49 o
  21   7   3   988.94   996.40    20.06 o
  21   7   4   336.56   365.83    12.84 o
  21   7   5   426.96   446.05    16.05 o
  21   7   6     7.80    -0.80    10.43 <
  21   7   7    51.61    62.58    16.85 o
  21   7   8    33.40    46.53    16.85 <
  21   7   9   233.15   243.89    21.66 o
  21   7  10    26.67    24.07    16.05 <
  21   9  -8   548.70   543.13    29.68 o
  21   9  -7   125.56   121.94    15.24 o
  21   9  -6   364.03   333.74    20.86 o
  21   9  -5    10.07     4.81    10.43 <
  21   9  -4   117.57   125.95    12.03 o
  21   9  -3    66.66    51.34    11.23 o
  21   9  -2   374.29   346.58    15.24 o
  21   9  -1   166.50   180.51     9.63 o
  21   9   0   335.04   391.50    13.64 o
  21   9   1   499.99   555.16    16.05 o
  21   9   2   234.34   221.42    10.43 o
  21   9   3    17.90    20.06    17.65 <
  21   9   4    72.39   104.29    19.25 o
  21   9   5     5.06   -30.49    16.05 <
  21   9   6   447.92   459.69    29.68 o
  22   0 -16     6.88    10.43    25.67 <
  22   0 -14   243.29   236.67    17.65 o
  22   0 -12  1566.99  1497.01    39.31 o
  22   0 -10    98.68   101.08     7.22 o
  22   0  -8  7787.94  7460.98   152.43 o
  22   0  -6  1495.55  1589.27    28.08 o
  22   0  -4   535.61   693.15     9.63 o
  22   0  -2 12671.40 12556.10   151.63 o
  22   0   0  1943.89  1703.99    24.87 o
  22   0   2    39.67    52.95     4.01 o
  22   0   4  1140.69  1062.19    19.25 o
  22   0   6     3.41     8.02     6.42 <
  22   0   8   324.35   274.37    17.65 o
  22   0  10  1748.05  1833.96    59.37 o
  22   0  12   679.87   779.79    32.89 o
  22   0  14     7.86    -0.80    15.24 <
  22   2 -15   202.10   190.13     9.63 o
  22   2 -14     0.78     0.80     6.42 <
  22   2 -13  2152.35  2233.48    40.11 o
  22   2 -12     4.60    -3.21     5.62 <
  22   2 -11  1584.82  1712.82    31.29 o
  22   2 -10   116.19   111.51     5.62 o
  22   2  -9  1230.21  1173.70    19.25 o
  22   2  -8   188.09   213.40     6.42 o
  22   2  -7  4411.75  4248.75    52.95 o
  22   2  -6   550.98   604.10     8.82 o
  22   2  -5    15.48    24.87     3.21 o
  22   2  -4  1387.30  1407.96    12.03 o
  22   2  -3  3280.36  3244.32    26.47 o
  22   2  -2   260.60   231.85     4.01 o
  22   2  -1  8214.86  8116.43    77.82 o
  22   2   0  1254.41  1135.19    13.64 o
  22   2   1  3527.95  3693.59    39.31 o
  22   2   2   816.90   803.06    10.43 o
  22   2   3  2790.31  2601.72    29.68 o
  22   2   4    79.44    85.04     4.01 o
  22   2   5  7632.14  7755.41    85.04 o
  22   2   6   120.99   143.60     5.62 o
  22   2   7   178.62   197.35     8.82 o
  22   2   8    12.06    11.23     6.42 <
  22   2   9    26.87    38.51     8.02 o
  22   2  10    18.22    13.64     7.22 <
  22   2  11     0.30    19.25     8.02 <
  22   2  12    47.57    16.85     8.82 <
  22   2  13    26.12    23.27    10.43 <
  22   4 -14    81.39    79.42    11.23 o
  22   4 -13    22.68    22.46     9.63 <
  22   4 -12  2393.22  2535.93    56.96 o
  22   4 -11   228.33   264.74    10.43 o
  22   4 -10    59.07    52.95     6.42 o
  22   4  -9   101.84   116.33     6.42 o
  22   4  -8   874.20   840.77    15.24 o
  22   4  -7     0.01    -5.62     4.01 <
  22   4  -6  3170.60  3180.95    41.72 o
  22   4  -5  1996.16  1872.47    19.25 o
  22   4  -4   143.56   177.30     4.01 o
  22   4  -3    45.25    32.89     3.21 o
  22   4  -2  2660.07  2431.64    27.28 o
  22   4  -1   242.50   187.73     5.62 o
  22   4   0  1416.35  1351.00    17.65 o
  22   4   1    85.16    75.41     4.01 o
  22   4   2   103.60    84.24     4.81 o
  22   4   3     2.88    -0.80     4.01 <
  22   4   4   170.57   190.94     6.42 o
  22   4   5   202.77   191.74     6.42 o
  22   4   6   169.79   169.28     8.02 o
  22   4   7   593.14   543.93    19.25 o
  22   4   8    25.20    29.68    11.23 <
  22   4   9    14.59    10.43    12.03 <
  22   4  10   507.61   525.48    22.46 o
  22   4  11    63.72    52.95    12.84 o
  22   4  12   546.20   585.65    23.27 o
  22   6 -13   663.58   732.46    35.30 o
  22   6 -12    20.61    25.67    10.43 <
  22   6 -11   816.77   832.74    22.46 o
  22   6 -10     3.93    12.84     8.82 <
  22   6  -9   226.43   218.21    13.64 o
  22   6  -8   157.46   178.10    11.23 o
  22   6  -7     8.22    19.25     8.02 <
  22   6  -6   202.71   162.86    10.43 o
  22   6  -5    35.09    32.09     8.02 o
  22   6  -4    11.09     8.82     5.62 <
  22   6  -3    24.27    19.25     5.62 o
  22   6  -2    98.07   104.29     6.42 o
  22   6  -1  6234.30  6264.82    77.82 o
  22   6   0   500.67   474.13    10.43 o
  22   6   1  1874.30  1886.91    27.28 o
  22   6   2  1603.37  1614.94    24.07 o
  22   6   3  1163.46  1155.25    20.06 o
  22   6   4   386.04   352.99    11.23 o
  22   6   5  2650.33  2535.93    48.14 o
  22   6   6    60.69    82.63     8.82 o
  22   6   7    72.84    85.84    13.64 o
  22   6   8   282.09   243.08    16.85 o
  22   6   9   241.84   235.86    16.85 o
  22   6  10    10.69    19.25    13.64 <
  22   6  11    86.59   101.89    17.65 o
  22   8 -10   318.60   354.60    20.06 o
  22   8  -9   928.27   958.70    32.89 o
  22   8  -8   218.98   200.56    14.44 o
  22   8  -7     1.14     0.00    10.43 <
  22   8  -6  1117.95  1009.24    29.68 o
  22   8  -5   155.94   164.46    11.23 o
  22   8  -4    19.46     7.22     9.63 <
  22   8  -3     7.99    -9.63     8.82 <
  22   8  -2   136.14   146.81     9.63 o
  22   8  -1     0.03     0.80     7.22 <
  22   8   0   221.40   221.42    10.43 o
  22   8   1    28.65    11.23     7.22 <
  22   8   2   192.49   182.91     9.63 o
  22   8   3    87.71    98.68     9.63 o
  22   8   4   295.91   258.33    13.64 o
  22   8   5    29.22    39.31    12.03 o
  22   8   6     4.41    16.85    12.03 <
  22   8   7    69.81    56.96    17.65 o
  22   8   8     8.83    33.69    16.85 <
  22  10  -3     2.23    -7.22    16.05 <
  22  10  -2   197.02   215.81    18.45 o
  22  10  -1   674.41   777.39    31.29 o
  22  10   0    11.11    22.46    15.24 <
  22  10   1   413.17   508.63    32.09 o
  23   1 -15   489.66   509.43    13.64 o
  23   1 -14   135.24   122.75     8.02 o
  23   1 -13   113.27    90.65     7.22 o
  23   1 -12   831.53   848.79    18.45 o
  23   1 -11   268.74   235.06     8.82 o
  23   1 -10  1745.06  1748.92    26.47 o
  23   1  -9   251.39   230.25     7.22 o
  23   1  -8     1.11    -4.01     4.01 <
  23   1  -7  1620.33  1594.89    20.86 o
  23   1  -6  3913.33  3982.40    44.93 o
  23   1  -5  3336.75  3472.17    36.10 o
  23   1  -4   372.15   373.85     4.81 o
  23   1  -3  4095.79  3698.40    30.49 o
  23   1  -2    21.17    27.28     2.41 o
  23   1  -1     0.94     0.80     2.41 <
  23   1   0  1479.30  1592.48    17.65 o
  23   1   1  3315.01  3095.91    34.50 o
  23   1   2   165.29   114.72     4.01 o
  23   1   3  1093.88  1088.66    13.64 o
  23   1   4     0.29    -5.62     3.21 <
  23   1   5     5.58     0.00     3.21 <
  23   1   6  1941.80  2103.52    26.47 o
  23   1   7    13.32     4.81     6.42 <
  23   1   8   328.44   377.06    12.03 o
  23   1   9   171.90   121.14     8.82 o
  23   1  10    12.73     9.63     8.82 <
  23   1  11     4.87     7.22     8.02 <
  23   1  12   697.79   678.71    18.45 o
  23   1  13    13.22     0.00    10.43 <
  23   3 -15    34.89    34.50    10.43 o
  23   3 -14     3.01   -12.03     7.22 <
  23   3 -13    56.98    64.18     8.02 o
  23   3 -12   247.08   243.08     9.63 o
  23   3 -11    86.56    97.07     6.42 o
  23   3 -10  2155.94  2161.28    32.89 o
  23   3  -9    14.19     3.21     4.81 <
  23   3  -8     9.82    12.03     4.81 <
  23   3  -7    26.65    51.34     4.01 o
  23   3  -6   787.67   714.01    11.23 o
  23   3  -5  1999.49  1919.00    20.06 o
  23   3  -4  2313.37  2210.22    20.06 o
  23   3  -3  3697.28  3781.84    34.50 o
  23   3  -2    47.54    47.33     3.21 o
  23   3  -1  2370.42  2340.98    24.07 o
  23   3   0     2.00     1.60     3.21 <
  23   3   1  2187.27  2284.83    28.08 o
  23   3   2   843.47   912.16    12.84 o
  23   3   3   277.27   280.79     6.42 o
  23   3   4    99.05    86.64     4.81 o
  23   3   5   816.39   860.82    12.84 o
  23   3   6  1351.63  1422.40    22.46 o
  23   3   7  1093.58  1133.59    23.27 o
  23   3   8  1657.41  1712.01    32.89 o
  23   3   9   600.08   601.69    17.65 o
  23   3  10     0.89     0.80     8.82 <
  23   3  11    62.49    71.40    12.84 o
  23   3  12    65.20    58.56    12.84 o
  23   3  13     2.53   -14.44    16.85 <
  23   5 -14   183.02   168.47    12.84 o
  23   5 -13     5.58     0.80     9.63 <
  23   5 -12     2.56    12.84     9.63 <
  23   5 -11    42.33    46.53     8.02 o
  23   5 -10   874.32   912.97    19.25 o
  23   5  -9    47.35    54.55     7.22 o
  23   5  -8   210.73   217.41     8.82 o
  23   5  -7    66.51    45.73     5.62 o
  23   5  -6  1144.32  1067.80    17.65 o
  23   5  -5  4451.25  4224.68    56.96 o
  23   5  -4     0.04     4.81     4.01 <
  23   5  -3  1732.46  1716.03    20.86 o
  23   5  -2   961.92   993.19    13.64 o
  23   5  -1    12.55     6.42     4.01 <
  23   5   0  1508.12  1495.41    18.45 o
  23   5   1  1267.15  1221.84    16.85 o
  23   5   2    98.39   101.08     5.62 o
  23   5   3  1138.94  1167.28    17.65 o
  23   5   4   184.48   178.10     7.22 o
  23   5   5    75.60    62.58     6.42 o
  23   5   6   312.02   307.26    11.23 o
  23   5   7     2.84    10.43    11.23 <
  23   5   8   169.92   190.13    15.24 o
  23   5   9    23.69    28.08    12.84 <
  23   5  10     4.13     2.41    12.84 <
  23   5  11    43.03    49.74    13.64 o
  23   5  12   286.18   334.54    22.46 o
  23   7 -11     0.91     8.02    10.43 <
  23   7 -10    93.02    85.84    12.03 o
  23   7  -9    14.35    17.65    10.43 <
  23   7  -8   589.89   610.52    21.66 o
  23   7  -7   803.37   747.70    24.87 o
  23   7  -6    35.80    46.53    11.23 o
  23   7  -5   150.61   145.21    10.43 o
  23   7  -4   604.39   548.74    18.45 o
  23   7  -3   968.84   984.37    21.66 o
  23   7  -2     0.17     0.00     5.62 <
  23   7  -1     7.77    18.45     6.42 <
  23   7   0    91.31    78.62     7.22 o
  23   7   1   662.47   681.12    15.24 o
  23   7   2     6.33     8.82     6.42 <
  23   7   3    17.45     8.02     7.22 <
  23   7   4    37.13    44.12     8.02 o
  23   7   5   852.82   809.48    22.46 o
  23   7   6   686.42   679.51    24.87 o
  23   7   7     0.55     1.60    16.05 <
  23   7   8  1013.39   892.91    38.51 o
  23   7   9   317.23   286.41    23.27 o
  23   9  -7    56.69    48.94    14.44 o
  23   9  -6   344.13   375.46    21.66 o
  23   9  -5   333.54   299.24    20.06 o
  23   9  -4    85.01    78.62    15.24 o
  23   9  -3   288.16   307.26    20.06 o
  23   9  -2   958.79   947.47    25.67 o
  23   9  -1    50.18    48.94     8.02 o
  23   9   0   258.59   284.00    12.03 o
  23   9   1   226.80   214.20    11.23 o
  23   9   2    89.31   102.69    11.23 o
  23   9   3   148.43   138.79    21.66 o
  23   9   4   229.22   243.08    24.07 o
  23   9   5    53.12    56.16    18.45 o
  24   0 -14  2495.40  2680.34    66.59 o
  24   0 -12  1468.35  1514.66    40.11 o
  24   0 -10   204.95   217.41     9.63 o
  24   0  -8   724.00   772.57    20.06 o
  24   0  -6    50.29    28.08     4.81 o
  24   0  -4   643.52   573.61     8.02 o
  24   0  -2 14285.60 13703.30   174.09 o
  24   0   0  1261.23  1236.28    20.06 o
  24   0   2  4593.12  4595.32    68.19 o
  24   0   4  7044.49  7162.54   113.92 o
  24   0   6  2116.39  2340.18    39.31 o
  24   0   8   626.20   672.29    28.08 o
  24   0  10  1055.47  1181.72    42.52 o
  24   0  12   764.32   703.58    24.07 o
  24   2 -15    78.33    90.65     8.02 o
  24   2 -14   128.12   134.78     8.82 o
  24   2 -13   506.02   519.06    14.44 o
  24   2 -12   123.46   103.49     7.22 o
  24   2 -11     1.74     3.21     5.62 <
  24   2 -10     0.22     0.00     4.01 <
  24   2  -9  3629.77  3590.10    52.15 o
  24   2  -8    27.89    20.86     4.01 o
  24   2  -7  6752.65  6479.02    82.63 o
  24   2  -6    53.19    36.90     3.21 o
  24   2  -5  2000.60  1783.42    20.86 o
  24   2  -4     9.87     8.82     2.41 o
  24   2  -3  3841.09  3988.82    34.50 o
  24   2  -2    52.10    41.72     2.41 o
  24   2  -1  8741.53  8507.13    85.84 o
  24   2   0   186.92   210.19     4.81 o
  24   2   1     0.25     2.41     3.21 <
  24   2   2    74.73    90.65     4.01 o
  24   2   3    17.95     8.82     3.21 <
  24   2   4   159.34   166.07     4.81 o
  24   2   5   364.85   413.16     8.02 o
  24   2   6     0.01     6.42     4.81 <
  24   2   7    10.57    10.43     6.42 <
  24   2   8   200.24   172.49     9.63 o
  24   2   9   692.53   761.34    22.46 o
  24   2  10   256.32   271.16    12.03 o
  24   2  11   663.11   679.51    19.25 o
  24   2  12    40.44    42.52    12.84 o
  24   2  13   618.78   574.42    31.29 o
  24   4 -14  1346.56  1534.72    38.51 o
  24   4 -13   473.95   528.69    20.06 o
  24   4 -12   454.50   431.61    17.65 o
  24   4 -11   305.44   345.77    12.03 o
  24   4 -10   311.48   328.92    12.03 o
  24   4  -9    29.12    28.88     5.62 o
  24   4  -8   794.72   820.71    16.05 o
  24   4  -7    16.68    18.45     4.81 o
  24   4  -6   234.10   244.69     7.22 o
  24   4  -5   223.27   217.41     4.81 o
  24   4  -4   556.84   506.22     8.82 o
  24   4  -3    22.85     8.82     3.21 <
  24   4  -2  2715.57  2588.88    28.08 o
  24   4  -1    50.15    48.14     4.01 o
  24   4   0     6.36    -0.80     4.01 <
  24   4   1     0.84     0.00     4.01 <
  24   4   2  2244.02  2134.80    25.67 o
  24   4   3    15.00    29.68     4.01 o
  24   4   4  6400.86  6400.40    84.24 o
  24   4   5     7.22     7.22     4.81 <
  24   4   6   398.36   393.11    12.03 o
  24   4   7     1.55     4.81    10.43 <
  24   4   8   154.36   143.60    14.44 o
  24   4   9     6.01    16.05    12.84 <
  24   4  10   330.29   344.97    19.25 o
  24   4  11   293.72   281.59    17.65 o
  24   4  12   100.49    88.25    13.64 o
  24   6 -12     4.01     0.00    12.84 <
  24   6 -11   350.93   331.33    20.06 o
  24   6 -10    72.14   111.51    12.03 o
  24   6  -9   711.45   673.09    22.46 o
  24   6  -8    10.33    28.08     9.63 <
  24   6  -7  1320.73  1268.37    33.69 o
  24   6  -6   857.60   832.74    22.46 o
  24   6  -5    31.41    18.45     7.22 <
  24   6  -4   575.94   584.84    12.84 o
  24   6  -3  2078.58  2045.75    36.10 o
  24   6  -2   343.32   355.40     9.63 o
  24   6  -1  1773.26  1787.43    25.67 o
  24   6   0   140.31   133.98     6.42 o
  24   6   1   249.08   268.76     8.02 o
  24   6   2     8.96    14.44     5.62 <
  24   6   3   528.85   558.37    13.64 o
  24   6   4   184.63   153.23     8.02 o
  24   6   5    69.13    81.03     8.82 o
  24   6   6    44.90    24.87     8.02 o
  24   6   7   374.49   342.56    19.25 o
  24   6   8    53.72    43.32    12.84 o
  24   6   9   496.68   522.27    23.27 o
  24   6  10    21.81     4.81    12.84 <
  24   8  -9    79.15    89.85    12.84 o
  24   8  -8   250.39   276.78    16.05 o
  24   8  -7    76.28    48.94    12.03 o
  24   8  -6   242.52   220.62    15.24 o
  24   8  -5    13.88    12.03     8.82 <
  24   8  -4   168.93   170.08    12.84 o
  24   8  -3    98.31    94.67    12.03 o
  24   8  -2   188.33   180.51    12.03 o
  24   8  -1    51.73    50.54     8.02 o
  24   8   0    66.14    44.12     8.02 o
  24   8   1    91.98    93.06     8.02 o
  24   8   2   863.54   877.67    19.25 o
  24   8   3   276.97   283.20    12.03 o
  24   8   4   931.81   929.01    25.67 o
  24   8   5    18.92    14.44     9.63 <
  24   8   6   154.32   144.41    14.44 o
  24   8   7   145.42   154.03    20.86 o
  25   1 -15    68.50    81.83     8.02 o
  25   1 -14    10.81     8.82     6.42 <
  25   1 -13   213.50   224.63     9.63 o
  25   1 -12     1.81    -2.41     5.62 <
  25   1 -11  1894.70  1885.30    34.50 o
  25   1 -10    10.36    12.03     4.01 <
  25   1  -9   237.41   219.82     7.22 o
  25   1  -8    25.84    16.85     4.01 o
  25   1  -7  1760.67  1836.36    24.87 o
  25   1  -6   637.70   706.79    11.23 o
  25   1  -5    24.85    42.52     3.21 o
  25   1  -4  5908.54  5511.50    46.53 o
  25   1  -3     0.57     0.00     2.41 <
  25   1  -2    40.91    56.16     2.41 o
  25   1  -1   854.43   886.49     9.63 o
  25   1   0  5764.24  5715.27    59.37 o
  25   1   1     8.80    10.43     3.21 o
  25   1   2  1647.09  1675.11    20.86 o
  25   1   3   489.37   473.33     8.02 o
  25   1   4   795.36   837.56    12.03 o
  25   1   5   628.27   617.74    10.43 o
  25   1   6   480.71   490.98    11.23 o
  25   1   7   731.24   767.76    19.25 o
  25   1   8     0.64    -3.21     6.42 <
  25   1   9    51.48    57.76     9.63 o
  25   1  10    16.54    10.43     9.63 <
  25   1  11   901.33   957.89    23.27 o
  25   1  12   504.30   470.92    17.65 o
  25   1  13   602.92   486.17    28.88 o
  25   3 -15   333.17   348.98    16.85 o
  25   3 -14   147.66   165.26    12.03 o
  25   3 -13    63.02    68.19    10.43 o
  25   3 -12   174.28   174.09    12.03 o
  25   3 -11  1289.80  1224.24    25.67 o
  25   3 -10   218.22   198.16     8.02 o
  25   3  -9    86.22    81.03     6.42 o
  25   3  -8    47.35    40.11     5.62 o
  25   3  -7  3851.44  3927.85    52.95 o
  25   3  -6  1171.96  1107.92    16.85 o
  25   3  -5   469.21   526.28     7.22 o
  25   3  -4  2742.66  2622.58    25.67 o
  25   3  -3     7.18     8.82     2.41 o
  25   3  -2    32.45    44.12     3.21 o
  25   3  -1   222.63   251.11     5.62 o
  25   3   0  6544.44  6521.54    75.41 o
  25   3   1   201.43   168.47     5.62 o
  25   3   2   919.26   952.28    13.64 o
  25   3   3    26.21    29.68     4.01 o
  25   3   4   423.03   401.93     8.02 o
  25   3   5   694.50   730.85    12.03 o
  25   3   6  1456.46  1436.04    29.68 o
  25   3   7   674.60   694.75    25.67 o
  25   3   8     8.32    20.86    15.24 <
  25   3   9    47.36    48.14    12.84 o
  25   3  10    54.93    52.95    12.84 o
  25   3  11    16.64    27.28    12.03 <
  25   3  12    37.96    39.31    12.84 o
  25   5 -13   726.56   746.10    27.28 o
  25   5 -12    98.18   158.04    13.64 o
  25   5 -11  1173.07  1169.69    27.28 o
  25   5 -10    18.88    29.68     7.22 o
  25   5  -9    19.28    23.27     7.22 o
  25   5  -8    15.85    29.68     7.22 o
  25   5  -7   849.36   881.68    20.06 o
  25   5  -6    38.00    25.67     8.02 o
  25   5  -5  1101.08  1134.39    21.66 o
  25   5  -4  1053.16   999.61    18.45 o
  25   5  -3    19.91    35.30     5.62 o
  25   5  -2    22.46    21.66     4.81 o
  25   5  -1     1.22     2.41     4.81 <
  25   5   0  3748.24  3838.80    49.74 o
  25   5   1   199.55   192.54     7.22 o
  25   5   2    92.26    82.63     5.62 o
  25   5   3   160.41   165.26     7.22 o
  25   5   4   294.72   296.83     8.82 o
  25   5   5   258.58   278.38     9.63 o
  25   5   6   136.34   126.76     8.82 o
  25   5   7    11.45    18.45    12.03 <
  25   5   8   548.31   490.18    22.46 o
  25   5   9    71.69    67.39    13.64 o
  25   5  10    34.30    25.67    12.84 <
  25   5  11   392.70   387.49    20.86 o
  25   7 -11   115.11   105.10    12.03 o
  25   7 -10   632.24   681.12    24.07 o
  25   7  -9   112.34   105.90    12.03 o
  25   7  -8   119.49   107.50    12.03 o
  25   7  -7  2041.38  1950.29    47.33 o
  25   7  -6   211.53   210.19    11.23 o
  25   7  -5   102.97    95.47    10.43 o
  25   7  -4    48.38    54.55     9.63 o
  25   7  -3   590.73   604.90    16.85 o
  25   7  -2   287.41   288.81    11.23 o
  25   7  -1    63.21    55.36     7.22 o
  25   7   0  2316.37  2361.04    36.90 o
  25   7   1     0.84     1.60     6.42 <
  25   7   2   940.01   932.22    19.25 o
  25   7   3   327.56   344.17    12.84 o
  25   7   4   294.06   260.73    12.03 o
  25   7   5   224.16   207.78    12.03 o
  25   7   6     0.09     0.00    11.23 <
  25   7   7    44.43    42.52    16.85 <
  25   7   8    47.10    40.11    16.85 <
  25   7   9    14.45     7.22    16.85 <
  25   9  -7   142.43   157.24    19.25 o
  25   9  -6    15.28    12.03    14.44 <
  25   9  -5   272.21   266.35    19.25 o
  25   9  -4   350.40   306.46    20.06 o
  25   9  -3    55.08    48.14    14.44 o
  25   9  -2     3.97    11.23    14.44 <
  25   9  -1     8.16     6.42     8.82 <
  25   9   0   317.43   304.86    12.84 o
  25   9   1     2.34     0.00     9.63 <
  25   9   2     1.15    -4.01    10.43 <
  25   9   3   249.18   250.30    24.07 o
  25   9   4   372.27   391.50    28.08 o
  26   0 -14   509.89   575.22    21.66 o
  26   0 -12   885.01   904.95    27.28 o
  26   0 -10  3313.57  3196.99    77.82 o
  26   0  -8  6907.88  6756.60   138.79 o
  26   0  -6    40.52    38.51     4.81 o
  26   0  -4     8.15     0.80     3.21 <
  26   0  -2  2458.50  2244.71    29.68 o
  26   0   0    28.60    36.90     4.81 o
  26   0   2  1326.68  1237.08    22.46 o
  26   0   4   318.48   278.38     8.82 o
  26   0   6   139.55   176.50    10.43 o
  26   0   8   140.60   166.87    15.24 o
  26   0  10   385.94   402.73    24.07 o
  26   0  12    82.91    89.85    15.24 o
  26   2 -15   233.55   213.40    11.23 o
  26   2 -14    25.28    22.46     7.22 o
  26   2 -13   102.55   113.12     8.02 o
  26   2 -12     1.86    -8.82     5.62 <
  26   2 -11   383.09   396.32    11.23 o
  26   2 -10   155.14   142.80     6.42 o
  26   2  -9  1751.40  1835.56    28.08 o
  26   2  -8    11.41    11.23     4.01 <
  26   2  -7     4.50    12.84     4.01 o
  26   2  -6     0.09     6.42     4.01 <
  26   2  -5  1846.02  1607.72    19.25 o
  26   2  -4   379.00   429.21     5.62 o
  26   2  -3  2279.08  2157.27    20.86 o
  26   2  -2    81.11   102.69     3.21 o
  26   2  -1   757.13   718.82     9.63 o
  26   2   0   607.29   594.47     9.63 o
  26   2   1  3324.89  3241.92    39.31 o
  26   2   2  1183.43  1248.31    16.85 o
  26   2   3  9793.07  9611.03   118.73 o
  26   2   4   692.34   681.92    11.23 o
  26   2   5   365.12   368.24     8.02 o
  26   2   6   497.98   450.87    12.03 o
  26   2   7  1527.58  1437.64    42.52 o
  26   2   8     0.40   -24.87    14.44 <
  26   2   9   218.22   219.02    20.06 o
  26   2  10    75.29    84.24    13.64 o
  26   2  11     5.02    -8.02    12.03 <
  26   2  12    78.77    70.60    12.84 o
  26   2  13   274.06   193.34    22.46 o
  26   4 -14   220.28   264.74    15.24 o
  26   4 -13   491.31   543.93    20.86 o
  26   4 -12     0.27   -10.43     8.82 <
  26   4 -11   182.48   176.50     9.63 o
  26   4 -10  2251.92  2302.48    42.52 o
  26   4  -9    14.49    19.25     6.42 o
  26   4  -8  2441.85  2479.77    41.72 o
  26   4  -7   218.28   240.68     7.22 o
  26   4  -6     8.03     6.42     4.81 <
  26   4  -5  1448.97  1439.25    19.25 o
  26   4  -4  1203.67  1276.39    18.45 o
  26   4  -3   592.11   551.15     8.82 o
  26   4  -2   333.66   359.41     7.22 o
  26   4  -1   474.82   455.68     8.82 o
  26   4   0    23.75    26.47     4.01 o
  26   4   1  1053.47  1038.12    14.44 o
  26   4   2   182.17   196.55     6.42 o
  26   4   3   126.26   125.95     5.62 o
  26   4   4    76.12    69.80     5.62 o
  26   4   5   120.15   133.18     6.42 o
  26   4   6    35.73    41.72     7.22 o
  26   4   7   668.95   682.72    25.67 o
  26   4   8     2.76     5.62    12.84 <
  26   4   9   263.51   235.86    16.85 o
  26   4  10   792.41   766.96    28.08 o
  26   4  11   186.68   195.75    16.05 o
  26   4  12     1.10   -26.47    12.03 <
  26   6 -12   521.03   470.12    23.27 o
  26   6 -11   583.31   647.42    27.28 o
  26   6 -10   175.83   200.56    13.64 o
  26   6  -9  2563.72  2616.16    60.97 o
  26   6  -8    13.22    28.08     9.63 <
  26   6  -7    56.59    56.96    10.43 o
  26   6  -6    73.27    89.85    11.23 o
  26   6  -5   329.48   292.02    11.23 o
  26   6  -4   744.79   764.55    16.85 o
  26   6  -3   236.34   260.73    10.43 o
  26   6  -2   284.43   276.78     9.63 o
  26   6  -1  1497.36  1435.24    24.07 o
  26   6   0   309.24   324.11     9.63 o
  26   6   1  1990.88  2002.43    29.68 o
  26   6   2     0.69    -8.82     6.42 <
  26   6   3  2800.31  2802.28    41.72 o
  26   6   4  1825.83  1807.48    31.29 o
  26   6   5   509.46   528.69    16.05 o
  26   6   6   365.42   352.99    12.84 o
  26   6   7   420.68   395.51    20.86 o
  26   6   8    18.19    11.23    13.64 <
  26   6   9    38.67    58.56    14.44 o
  26   6  10    84.05    63.38    14.44 o
  26   8  -9   196.20   226.24    15.24 o
  26   8  -8   777.30   775.78    25.67 o
  26   8  -7   839.05   946.66    28.88 o
  26   8  -6     3.86    -0.80    11.23 <
  26   8  -5   214.24   255.12    12.84 o
  26   8  -4   761.34   742.89    23.27 o
  26   8  -3    77.85    66.59    11.23 o
  26   8  -2   390.83   387.49    16.05 o
  26   8  -1   265.72   285.60    11.23 o
  26   8   0    18.94    24.87     8.02 o
  26   8   1    14.02    19.25     7.22 <
  26   8   2   100.51   101.08     8.82 o
  26   8   3   149.01   161.25    10.43 o
  26   8   4     2.03     4.81     9.63 <
  26   8   5    68.85    52.15    18.45 <
  26   8   6   142.10   125.15    20.06 o
  26   8   7    17.45    -3.21    16.85 <
  27   1 -15   158.05   149.22     8.82 o
  27   1 -14   291.92   263.94    10.43 o
  27   1 -13   156.95   171.68     8.82 o
  27   1 -12  1303.42  1303.67    25.67 o
  27   1 -11     0.05    -3.21     5.62 <
  27   1 -10   228.22   211.80     7.22 o
  27   1  -9   546.32   572.81    12.03 o
  27   1  -8  1576.15  1595.69    25.67 o
  27   1  -7   262.80   292.82     7.22 o
  27   1  -6  3071.48  2905.77    38.51 o
  27   1  -5   598.89   572.01     8.82 o
  27   1  -4  2202.28  2102.71    19.25 o
  27   1  -3  2109.91  2189.36    20.86 o
  27   1  -2   559.21   552.76     7.22 o
  27   1  -1 10743.00 10427.70   103.49 o
  27   1   0   478.65   495.79     8.02 o
  27   1   1  1375.75  1379.88    18.45 o
  27   1   2   303.63   278.38     6.42 o
  27   1   3   926.41   811.88    12.84 o
  27   1   4   690.75   718.82    12.03 o
  27   1   5  1571.45  1513.06    22.46 o
  27   1   6   100.88   105.90     7.22 o
  27   1   7   371.58   365.83    17.65 o
  27   1   8   415.17   367.43    23.27 o
  27   1   9    25.34    33.69    16.85 <
  27   1  10   424.25   438.83    26.47 o
  27   1  11    32.32    22.46    17.65 <
  27   1  12    82.22   107.50    14.44 o
  27   1  13   248.21   178.10    21.66 o
  27   3 -14   112.35    80.23    11.23 o
  27   3 -13  1026.05  1095.08    29.68 o
  27   3 -12  1175.24  1176.11    31.29 o
  27   3 -11    52.41    44.93     7.22 o
  27   3 -10   771.63   774.18    18.45 o
  27   3  -9    28.25    19.25     5.62 o
  27   3  -8  1231.13  1299.66    24.87 o
  27   3  -7   307.83   296.03     8.02 o
  27   3  -6  2005.99  1952.69    28.08 o
  27   3  -5     5.33    -2.41     3.21 <
  27   3  -4   103.17   123.55     4.01 o
  27   3  -3    95.31    88.25     3.21 o
  27   3  -2  1886.29  1780.21    19.25 o
  27   3  -1  4474.69  4401.18    51.34 o
  27   3   0    23.96    20.06     4.01 o
  27   3   1   800.96   866.44    12.84 o
  27   3   2   457.98   460.49     8.82 o
  27   3   3    68.16    61.77     4.81 o
  27   3   4  1244.39  1213.81    19.25 o
  27   3   5  1052.06  1041.33    16.85 o
  27   3   6   547.14   542.33    15.24 o
  27   3   7    13.32    12.03    15.24 <
  27   3   8   366.77   334.54    23.27 o
  27   3   9   357.92   335.34    18.45 o
  27   3  10   430.12   462.90    21.66 o
  27   3  11    32.29    24.87    12.84 <
  27   3  12   193.96   206.98    16.05 o
  27   5 -13   110.82   138.79    13.64 o
  27   5 -12   642.91   724.44    27.28 o
  27   5 -11    63.90    81.83     9.63 o
  27   5 -10   269.09   278.38    12.84 o
  27   5  -9   320.52   371.45    14.44 o
  27   5  -8  1410.03  1349.40    30.49 o
  27   5  -7   461.92   518.26    19.25 o
  27   5  -6   121.82    89.05    10.43 o
  27   5  -5   320.13   312.88    11.23 o
  27   5  -4  1459.55  1419.99    22.46 o
  27   5  -3  1729.64  1651.85    28.08 o
  27   5  -2    98.63    71.40     6.42 o
  27   5  -1  1355.97  1292.43    21.66 o
  27   5   0   572.23   591.26    12.03 o
  27   5   1  3427.29  3464.14    47.33 o
  27   5   2   509.52   525.48    11.23 o
  27   5   3     1.49     7.22     5.62 <
  27   5   4    62.11    54.55     7.22 o
  27   5   5   823.77   791.83    19.25 o
  27   5   6   166.74   190.94    10.43 o
  27   5   7   487.03   428.40    20.86 o
  27   5   8   283.79   250.30    17.65 o
  27   5   9     8.43     8.82    12.84 <
  27   5  10   263.56   317.69    19.25 o
  27   5  11    14.96    24.07    12.84 <
  27   7 -11    27.39    44.93    12.84 o
  27   7 -10   306.32   320.90    16.85 o
  27   7  -9     7.29    11.23    11.23 <
  27   7  -8    95.15    71.40    12.03 o
  27   7  -7     8.00     8.82    10.43 <
  27   7  -6   462.36   421.99    18.45 o
  27   7  -5   552.23   547.94    16.05 o
  27   7  -4    87.18    67.39    10.43 o
  27   7  -3    38.42    36.10     8.82 o
  27   7  -2    33.64    44.93     8.02 o
  27   7  -1  1195.23  1272.38    24.07 o
  27   7   0   206.65   184.52     9.63 o
  27   7   1   696.22   714.01    16.05 o
  27   7   2     0.72    -5.62     7.22 <
  27   7   3   454.40   456.48    14.44 o
  27   7   4   398.55   393.11    16.05 o
  27   7   5    18.11     2.41     9.63 <
  27   7   6   194.57   185.32    15.24 o
  27   7   7    51.09    45.73    17.65 <
  27   7   8    30.53    16.05    16.85 <
  27   9  -6     4.02     7.22    13.64 <
  27   9  -5   106.58   110.71    16.05 o
  27   9  -4   274.44   274.37    16.85 o
  27   9  -3    15.31    12.03    14.44 <
  27   9  -2   224.51   230.25    19.25 o
  27   9  -1   249.09   269.56    14.44 o
  27   9   0   121.99   140.40    13.64 o
  27   9   1   331.23   335.34    21.66 o
  27   9   2    60.77    92.26    13.64 o
  27   9   3   194.81   245.49    24.87 o
  27   9   4     0.12     8.02    23.27 <
  28   0 -14    81.68    73.81    10.43 o
  28   0 -12   959.13  1057.37    31.29 o
  28   0 -10  3377.06  3471.36    73.81 o
  28   0  -8   242.65   275.98    12.03 o
  28   0  -6   910.66   925.80    20.06 o
  28   0  -4   877.49   887.29    13.64 o
  28   0  -2   229.01   196.55     5.62 o
  28   0   0  5799.91  5649.49    89.85 o
  28   0   2   972.79   847.98    16.85 o
  28   0   4    69.42    56.16     6.42 o
  28   0   6  1825.18  1745.71    52.95 o
  28   0   8  2269.33  2293.65   108.31 o
  28   0  10    40.25    40.92    24.07 <
  28   0  12    52.65    43.32    26.47 <
  28   2 -15    40.87    33.69    10.43 o
  28   2 -14     2.06     0.80     8.82 <
  28   2 -13    10.99    10.43     8.82 <
  28   2 -12     3.06    12.03     8.82 <
  28   2 -11   399.47   402.73    12.84 o
  28   2 -10    24.90    24.07     5.62 o
  28   2  -9  1181.78  1216.22    23.27 o
  28   2  -8   459.36   483.76    13.64 o
  28   2  -7   917.63   933.02    16.85 o
  28   2  -6    64.08    44.93     4.81 o
  28   2  -5 11713.20 11466.60   112.32 o
  28   2  -4    33.93    38.51     3.21 o
  28   2  -3  3749.46  3718.46    35.30 o
  28   2  -2  1404.55  1402.34    16.05 o
  28   2  -1    32.66    38.51     4.01 o
  28   2   0    59.99    65.79     4.01 o
  28   2   1  2997.46  2973.16    36.90 o
  28   2   2    67.96    57.76     4.81 o
  28   2   3     0.79     7.22     4.01 <
  28   2   4    77.95    83.43     4.81 o
  28   2   5    31.01    34.50     4.81 o
  28   2   6   348.88   324.11    11.23 o
  28   2   7   214.83   208.59    18.45 o
  28   2   8    12.03   -11.23    15.24 <
  28   2   9   237.05   239.07    21.66 o
  28   2  10   104.36    83.43    13.64 o
  28   2  11    21.69    11.23    12.84 <
  28   2  12     6.84     3.21    12.84 <
  28   4 -14   171.89   210.19    13.64 o
  28   4 -13   117.14   110.71    12.03 o
  28   4 -12   912.42   991.59    28.08 o
  28   4 -11     0.02    -4.81     7.22 <
  28   4 -10   292.25   295.23    11.23 o
  28   4  -9    11.15    19.25     7.22 <
  28   4  -8     1.38    -4.01     5.62 <
  28   4  -7    14.46     8.82     4.81 <
  28   4  -6   624.97   665.87    13.64 o
  28   4  -5   163.18   163.66     6.42 o
  28   4  -4    52.33    59.37     4.81 o
  28   4  -3  1539.56  1468.13    19.25 o
  28   4  -2   297.43   340.16     7.22 o
  28   4  -1    27.05    27.28     4.81 o
  28   4   0   297.80   286.41     8.02 o
  28   4   1   296.45   311.27     8.82 o
  28   4   2  2371.75  2400.35    33.69 o
  28   4   3   241.33   192.54     7.22 o
  28   4   4     6.02     8.02     5.62 <
  28   4   5   201.50   209.39     8.82 o
  28   4   6  2002.90  2001.63    43.32 o
  28   4   7   123.94   123.55    14.44 o
  28   4   8  1315.36  1282.81    39.31 o
  28   4   9    94.68    83.43    14.44 o
  28   4  10     2.77     6.42    12.84 <
  28   4  11    11.55   -11.23    12.84 <
  28   6 -12    19.19    11.23    13.64 <
  28   6 -11   110.94   122.75    15.24 o
  28   6 -10    13.00    11.23    10.43 <
  28   6  -9  1748.72  1745.71    43.32 o
  28   6  -8    22.93    27.28    10.43 <
  28   6  -7     0.04    -1.60     9.63 <
  28   6  -6   758.05   762.95    24.07 o
  28   6  -5   585.74   589.66    16.05 o
  28   6  -4    14.80    26.47     8.82 <
  28   6  -3  1770.26  1711.21    32.89 o
  28   6  -2  1269.13  1262.75    21.66 o
  28   6  -1    24.70    21.66     6.42 o
  28   6   0   154.88   146.81     7.22 o
  28   6   1    97.48   105.90     7.22 o
  28   6   2   210.85   202.17     8.82 o
  28   6   3    17.47    11.23     6.42 <
  28   6   4   131.15   122.75     8.82 o
  28   6   5   249.07   221.42    11.23 o
  28   6   6    17.45    20.86     8.82 <
  28   6   7   113.08   118.73    15.24 o
  28   6   8    64.64    62.58    15.24 o
  28   6   9   101.37   107.50    16.05 o
  28   8  -9    33.66    52.95    21.66 <
  28   8  -8   173.21   179.71    14.44 o
  28   8  -7   350.54   362.62    18.45 o
  28   8  -6   379.16   372.25    18.45 o
  28   8  -5    29.87    12.84     8.02 <
  28   8  -4   163.71   139.59    12.03 o
  28   8  -3   302.88   279.99    15.24 o
  28   8  -2   466.45   495.79    17.65 o
  28   8  -1   216.66   239.07    11.23 o
  28   8   0    29.39    12.84     8.02 <
  28   8   1     6.02    17.65     8.02 <
  28   8   2   482.30   493.39    14.44 o
  28   8   3    86.51    64.98     9.63 o
  28   8   4     9.46     8.02    17.65 <
  28   8   5   287.58   336.95    26.47 o
  28   8   6   367.36   410.76    28.08 o
  29   1 -15   369.87   373.85    16.85 o
  29   1 -14   542.78   563.18    20.06 o
  29   1 -13  1253.09  1337.36    29.68 o
  29   1 -12   145.37   159.65     8.82 o
  29   1 -11    13.26    12.84     5.62 <
  29   1 -10   242.88   243.89     8.02 o
  29   1  -9  3878.84  3925.44    58.56 o
  29   1  -8   371.45   373.05    12.03 o
  29   1  -7  3234.44  3284.44    48.94 o
  29   1  -6   487.15   485.36    11.23 o
  29   1  -5    10.80    -8.82     3.21 <
  29   1  -4  1145.71  1205.79    13.64 o
  29   1  -3     0.17     2.41     2.41 <
  29   1  -2  4459.74  4367.48    44.12 o
  29   1  -1    14.96    17.65     3.21 o
  29   1   0  4079.72  4039.36    46.53 o
  29   1   1   393.63   380.27     8.02 o
  29   1   2  1621.05  1590.87    20.86 o
  29   1   3   191.92   202.17     5.62 o
  29   1   4  2090.45  2118.76    26.47 o
  29   1   5  1258.33  1322.92    20.06 o
  29   1   6   256.06   246.29    11.23 o
  29   1   7    29.97     4.81    14.44 <
  29   1   8     7.88    -4.81    15.24 <
  29   1   9   674.52   698.77    32.89 o
  29   1  10     0.14    -1.60    17.65 <
  29   1  11   160.57   200.56    21.66 o
  29   1  12    20.40   -11.23    13.64 <
  29   3 -14   398.98   416.37    17.65 o
  29   3 -13  1092.04  1180.92    32.09 o
  29   3 -12   893.01  1004.42    28.08 o
  29   3 -11   495.10   508.63    15.24 o
  29   3 -10     3.27    -2.41     6.42 <
  29   3  -9   348.41   325.72    11.23 o
  29   3  -8    51.61    60.17     6.42 o
  29   3  -7  1711.20  1732.87    27.28 o
  29   3  -6    26.20    28.08     4.81 o
  29   3  -5     5.32     1.60     3.21 <
  29   3  -4   501.89   456.48     8.02 o
  29   3  -3   738.72   791.03     9.63 o
  29   3  -2  4637.37  4447.71    49.74 o
  29   3  -1   204.19   199.76     5.62 o
  29   3   0  1196.65  1144.02    15.24 o
  29   3   1   599.24   569.60     9.63 o
  29   3   2   403.74   387.49     8.82 o
  29   3   3   758.43   714.81    12.03 o
  29   3   4  1585.97  1501.82    23.27 o
  29   3   5   332.79   318.50     8.82 o
  29   3   6    61.03    48.14     8.02 o
  29   3   7   108.83    86.64    16.85 o
  29   3   8     5.39   -13.64    16.85 <
  29   3   9   839.38   841.57    29.68 o
  29   3  10   105.20    99.48    14.44 o
  29   3  11   200.05   223.03    17.65 o
  29   3  12     8.18     6.42    13.64 <
  29   5 -13   548.28   588.86    24.07 o
  29   5 -12    34.68    52.15    12.84 o
  29   5 -11    27.16    41.72    10.43 o
  29   5 -10    54.29    70.60    11.23 o
  29   5  -9   481.91   488.57    18.45 o
  29   5  -8   858.70   859.22    25.67 o
  29   5  -7  1010.14   908.15    26.47 o
  29   5  -6   459.55   411.56    17.65 o
  29   5  -5     6.34     4.01     6.42 <
  29   5  -4    42.42    45.73     5.62 o
  29   5  -3    15.38    30.49     7.22 o
  29   5  -2  2157.42  2086.67    32.09 o
  29   5  -1   242.20   241.48     8.02 o
  29   5   0  1111.93  1103.90    18.45 o
  29   5   1    11.50     4.01     5.62 <
  29   5   2  1575.88  1592.48    25.67 o
  29   5   3   118.26   101.89     7.22 o
  29   5   4  1470.77  1427.21    25.67 o
  29   5   5     7.00     0.00     8.02 <
  29   5   6   187.30   146.81     9.63 o
  29   5   7     0.02    -0.80    12.84 <
  29   5   8    26.66    32.09    13.64 <
  29   5   9    37.49    48.94    14.44 o
  29   5  10     0.06     6.42    13.64 <
  29   7 -10    16.59    20.06    11.23 <
  29   7  -9    39.77    26.47    11.23 <
  29   7  -8   211.78   227.04    15.24 o
  29   7  -7   429.70   408.35    18.45 o
  29   7  -6    49.89    39.31    11.23 o
  29   7  -5   958.61   937.84    22.46 o
  29   7  -4    45.01    49.74    10.43 o
  29   7  -3   215.82   210.99    12.03 o
  29   7  -2  1167.46  1152.04    27.28 o
  29   7  -1   134.87   161.25     8.82 o
  29   7   0    28.09    20.06     7.22 <
  29   7   1   264.07   276.78    10.43 o
  29   7   2   678.36   701.17    16.85 o
  29   7   3    67.91    74.61     8.82 o
  29   7   4  1077.64  1066.20    28.08 o
  29   7   5   337.83   352.19    15.24 o
  29   7   6    30.88    34.50    12.03 <
  29   7   7    16.35    17.65    17.65 <
  29   7   8     0.03    -2.41    16.85 <
  29   9  -5    14.86    -1.60    12.03 <
  29   9  -4    56.63    52.15    14.44 o
  29   9  -3    77.05    86.64    16.05 o
  29   9  -2    79.07    58.56    15.24 o
  29   9  -1    65.01    73.81    13.64 o
  29   9   0    89.28    89.85    16.05 o
  29   9   1     8.85     9.63    15.24 <
  29   9   2    15.17    20.06    20.06 <
  30   0 -14    94.58    94.67    15.24 o
  30   0 -12   696.51   781.40    33.69 o
  30   0 -10  1688.60  1881.29    61.77 o
  30   0  -8  1203.72  1234.67    35.30 o
  30   0  -6  4389.49  4476.59    92.26 o
  30   0  -4  2181.99  2168.50    33.69 o
  30   0  -2   358.05   294.43     8.82 o
  30   0   0   174.26   182.91     7.22 o
  30   0   2   286.12   300.04     9.63 o
  30   0   4    58.84    54.55     6.42 o
  30   0   6    25.90    19.25    11.23 <
  30   0   8    65.44    70.60    25.67 <
  30   0  10    34.54    32.09    25.67 <
  30   0  12   133.40   190.94    32.09 o
  30   2 -14     5.56    -2.41     9.63 <
  30   2 -13   393.18   357.81    16.05 o
  30   2 -12   166.50   194.95    12.84 o
  30   2 -11  1229.17  1332.55    27.28 o
  30   2 -10   282.68   236.67     9.63 o
  30   2  -9    47.43    40.92     6.42 o
  30   2  -8   141.89   136.38     8.02 o
  30   2  -7  1416.58  1421.60    23.27 o
  30   2  -6    47.72    37.71     4.81 o
  30   2  -5   694.32   787.82    11.23 o
  30   2  -4     5.49     8.82     3.21 <
  30   2  -3  1028.32   905.75    10.43 o
  30   2  -2   250.64   271.96     5.62 o
  30   2  -1   230.40   223.83     5.62 o
  30   2   0    23.86    21.66     4.01 o
  30   2   1  5636.83  5689.60    64.98 o
  30   2   2     6.20     2.41     4.01 <
  30   2   3     0.31    -4.81     4.01 <
  30   2   4    11.15    10.43     4.81 <
  30   2   5  3474.17  3523.51    51.34 o
  30   2   6     2.30     3.21     8.02 <
  30   2   7  1251.81  1243.50    46.53 o
  30   2   8   211.26   192.54    20.06 o
  30   2   9    31.19    20.86    17.65 <
  30   2  10     0.09   -24.07    17.65 <
  30   2  11   170.52   177.30    16.05 o
  30   2  12    10.57     8.02    13.64 <
  30   4 -13     9.74     4.81     9.63 <
  30   4 -12   561.99   630.57    21.66 o
  30   4 -11   594.46   608.11    16.85 o
  30   4 -10   709.39   677.91    17.65 o
  30   4  -9   341.06   386.69    13.64 o
  30   4  -8   237.67   240.68     9.63 o
  30   4  -7   140.85   119.54     8.82 o
  30   4  -6  6324.82  6070.67   129.97 o
  30   4  -5     0.16    -0.80     5.62 <
  30   4  -4   819.34   778.99    13.64 o
  30   4  -3    86.58    84.24     5.62 o
  30   4  -2   145.68   161.25     6.42 o
  30   4  -1     5.38     4.01     4.81 <
  30   4   0   769.90   783.80    14.44 o
  30   4   1     6.48    10.43     5.62 <
  30   4   2   990.73  1047.75    17.65 o
  30   4   3     0.04    -5.62     5.62 <
  30   4   4   111.68   117.93     8.02 o
  30   4   5    55.47    55.36     8.02 o
  30   4   6    39.60    41.72     8.82 o
  30   4   7    11.62    28.88    12.84 <
  30   4   8   109.40   136.38    15.24 o
  30   4   9    14.97    11.23    13.64 <
  30   4  10    80.86    91.46    14.44 o
  30   4  11     1.18    -9.63    13.64 <
  30   6 -11   655.66   675.50    28.88 o
  30   6 -10    60.21    56.96    11.23 o
  30   6  -9    27.82    33.69    11.23 <
  30   6  -8   421.16   449.26    19.25 o
  30   6  -7  1350.47  1407.96    36.90 o
  30   6  -6     2.98    -5.62     9.63 <
  30   6  -5   939.32   959.50    22.46 o
  30   6  -4   165.55   150.82     9.63 o
  30   6  -3   117.08    97.07     8.82 o
  30   6  -2    37.21    39.31     7.22 o
  30   6  -1   252.74   259.13     9.63 o
  30   6   0    95.35    89.05     7.22 o
  30   6   1   951.24   979.55    18.45 o
  30   6   2   406.15   421.99    12.03 o
  30   6   3   108.73   116.33     8.82 o
  30   6   4   318.59   351.39    12.03 o
  30   6   5  1555.90  1539.53    35.30 o
  30   6   6   193.57   164.46    10.43 o
  30   6   7   654.05   693.95    28.08 o
  30   6   8    17.89    14.44    13.64 <
  30   6   9   130.84   123.55    16.05 o
  30   8  -8   204.80   201.37    15.24 o
  30   8  -7     1.43    12.03    11.23 <
  30   8  -6   862.20   868.04    28.08 o
  30   8  -5     1.62    -3.21     8.82 <
  30   8  -4   200.15   191.74    13.64 o
  30   8  -3   595.37   610.52    21.66 o
  30   8  -2   230.80   249.50    13.64 o
  30   8  -1   240.71   259.93    11.23 o
  30   8   0   628.86   671.49    17.65 o
  30   8   1    35.62    38.51     8.82 o
  30   8   2    71.65    52.15     8.82 o
  30   8   3    19.96     7.22    17.65 <
  30   8   4     4.51    -1.60    16.85 <
  30   8   5    93.29    93.06    19.25 o
  31   1 -14   687.07   748.51    24.07 o
  31   1 -13    36.24    32.89     9.63 o
  31   1 -12    48.72    63.38     9.63 o
  31   1 -11    91.91    83.43     8.02 o
  31   1 -10   261.69   243.08     9.63 o
  31   1  -9    41.30    52.95     6.42 o
  31   1  -8  2582.01  2559.20    46.53 o
  31   1  -7   123.15   111.51     5.62 o
  31   1  -6    68.84    59.37     4.81 o
  31   1  -5    95.24   106.70     4.01 o
  31   1  -4   874.20   821.51    11.23 o
  31   1  -3  1081.62  1110.32    13.64 o
  31   1  -2  1134.46  1083.85    12.84 o
  31   1  -1   610.69   578.43     9.63 o
  31   1   0   838.34   829.53    12.03 o
  31   1   1   708.43   675.50    10.43 o
  31   1   2   227.48   214.20     6.42 o
  31   1   3  2455.77  2424.42    30.49 o
  31   1   4   909.51   913.77    16.05 o
  31   1   5  1066.44  1046.94    17.65 o
  31   1   6    17.44     8.02     8.02 <
  31   1   7    75.58    64.18    16.85 o
  31   1   8   243.36   263.14    22.46 o
  31   1   9   342.96   327.32    24.87 o
  31   1  10    91.81    62.58    19.25 o
  31   1  11     3.86    -4.01    18.45 <
  31   1  12    32.76    44.12    14.44 o
  31   3 -14   204.48   216.61    14.44 o
  31   3 -13    91.24   101.08    11.23 o
  31   3 -12   254.60   338.55    16.05 o
  31   3 -11  1003.14  1010.84    22.46 o
  31   3 -10   879.87   871.25    20.06 o
  31   3  -9    29.99    29.68     7.22 o
  31   3  -8  2810.71  2839.99    51.34 o
  31   3  -7    26.60    16.85     4.81 o
  31   3  -6   280.81   287.21     8.02 o
  31   3  -5   723.50   721.23    12.84 o
  31   3  -4   755.06   820.71    12.03 o
  31   3  -3    78.20    81.83     4.01 o
  31   3  -2     0.21     3.21     4.01 <
  31   3  -1   824.58   783.80    12.03 o
  31   3   0   252.66   251.11     8.02 o
  31   3   1   196.99   191.74     7.22 o
  31   3   2   669.72   675.50    12.84 o
  31   3   3  1574.97  1567.61    25.67 o
  31   3   4    29.85    20.06     6.42 o
  31   3   5    52.62    38.51     7.22 o
  31   3   6   419.14   399.52    14.44 o
  31   3   7     5.75    -0.80    15.24 <
  31   3   8   974.88   932.22    39.31 o
  31   3   9   192.85   210.19    16.85 o
  31   3  10    13.32    25.67    14.44 <
  31   3  11   194.31   170.08    16.85 o
  31   5 -12   127.56   143.60    19.25 o
  31   5 -11    85.22   101.08    14.44 o
  31   5 -10   536.66   584.84    24.87 o
  31   5  -9     0.99     4.81     9.63 <
  31   5  -8   928.97   838.36    25.67 o
  31   5  -7   442.91   467.71    18.45 o
  31   5  -6    14.28     7.22     9.63 <
  31   5  -5  1394.14  1464.12    30.49 o
  31   5  -4   670.09   649.03    16.85 o
  31   5  -3   884.83   903.34    18.45 o
  31   5  -2   555.95   523.87    12.03 o
  31   5  -1    30.69    39.31     5.62 o
  31   5   0   940.24   949.87    16.85 o
  31   5   1   364.83   361.02     9.63 o
  31   5   2   131.12   119.54     8.02 o
  31   5   3  2899.56  2884.11    45.73 o
  31   5   4   863.77   877.67    18.45 o
  31   5   5   593.93   562.38    16.85 o
  31   5   6   522.33   529.49    16.05 o
  31   5   7    40.19    40.92    13.64 <
  31   5   8   110.67   119.54    16.05 o
  31   5   9   237.65   219.02    18.45 o
  31   5  10     0.10   -10.43    13.64 <
  31   7 -10   911.32   920.99    32.89 o
  31   7  -9    31.53    40.11    12.03 o
  31   7  -8  1971.53  2024.09    49.74 o
  31   7  -7   205.91   199.76    14.44 o
  31   7  -6     9.80     4.81    11.23 <
  31   7  -5    27.78    12.84     8.02 <
  31   7  -4   606.64   565.59    16.85 o
  31   7  -3   389.16   351.39    16.05 o
  31   7  -2   816.34   855.21    23.27 o
  31   7  -1   291.74   253.51    10.43 o
  31   7   0    39.78    42.52     8.02 o
  31   7   1    57.73    64.98     8.02 o
  31   7   2    59.49    61.77     8.02 o
  31   7   3   763.17   779.79    19.25 o
  31   7   4   124.29   106.70    11.23 o
  31   7   5     1.03     4.81    17.65 <
  31   7   6   255.71   235.06    23.27 o
  31   7   7     2.20    -2.41    16.85 <
  31   9  -3   402.28   439.64    24.07 o
  31   9  -2   339.80   378.67    22.46 o
  31   9  -1     8.86    12.03    14.44 <
  31   9   0   422.29   494.19    25.67 o
  32   0 -14   322.04   298.44    21.66 o
  32   0 -12  1845.81  1867.65    62.58 o
  32   0 -10     1.57    -1.60     8.82 <
  32   0  -8   382.21   409.15    18.45 o
  32   0  -6   100.62   119.54     8.82 o
  32   0  -4   118.20   121.94     6.42 o
  32   0  -2   226.33   184.52     6.42 o
  32   0   0   213.49   191.74     8.02 o
  32   0   2   672.95   686.73    15.24 o
  32   0   4  2631.68  2637.82    55.36 o
  32   0   6  2924.36  2887.32    85.04 o
  32   0   8   472.92   475.74    38.51 o
  32   0  10  1787.68  1751.33    89.85 o
  32   0  12   127.28   147.62    30.49 o
  32   2 -14    42.72    37.71    10.43 o
  32   2 -13    18.89    28.08     9.63 <
  32   2 -12   124.98   149.22    12.03 o
  32   2 -11    39.67    39.31     7.22 o
  32   2 -10    75.99    56.16     7.22 o
  32   2  -9    74.91    81.03     8.02 o
  32   2  -8    51.83    38.51     6.42 o
  32   2  -7  5659.73  5838.82    85.04 o
  32   2  -6   114.41   118.73     6.42 o
  32   2  -5  1942.22  1961.52    26.47 o
  32   2  -4     6.62    11.23     4.01 <
  32   2  -3  6310.15  6045.00    60.97 o
  32   2  -2   924.99   943.45    12.84 o
  32   2  -1  5872.80  5666.34    61.77 o
  32   2   0   399.90   433.22     8.02 o
  32   2   1  1686.95  1711.21    22.46 o
  32   2   2     2.68     4.01     5.62 <
  32   2   3    39.09    34.50     5.62 o
  32   2   4   274.83   251.11     8.82 o
  32   2   5    13.71    26.47     5.62 o
  32   2   6   233.76   216.61    11.23 o
  32   2   7     5.13    -6.42    16.05 <
  32   2   8    62.18    35.30    18.45 <
  32   2   9   172.91   148.42    20.86 o
  32   2  10    18.34    11.23    18.45 <
  32   2  11    98.93   132.37    15.24 o
  32   4 -13     1.94    -8.82     9.63 <
  32   4 -12  1174.68  1219.43    36.90 o
  32   4 -11   127.26   137.99     9.63 o
  32   4 -10    62.95    68.99     8.82 o
  32   4  -9    44.52    54.55     9.63 o
  32   4  -8   110.40    94.67    12.84 o
  32   4  -7    13.53     4.01     8.82 <
  32   4  -6   553.39   506.22    18.45 o
  32   4  -5   106.96   116.33     8.02 o
  32   4  -4    11.17     9.63     4.81 <
  32   4  -3   367.81   339.35     8.82 o
  32   4  -2   178.54   158.85     6.42 o
  32   4  -1   337.51   327.32     8.82 o
  32   4   0   376.63   416.37    10.43 o
  32   4   1   119.51   113.92     6.42 o
  32   4   2    89.72   106.70     6.42 o
  32   4   3   563.48   532.70    12.84 o
  32   4   4  1551.85  1559.59    29.68 o
  32   4   5    13.01     8.82     8.82 <
  32   4   6   526.59   523.07    17.65 o
  32   4   7   137.88   133.18    15.24 o
  32   4   8     9.29    -2.41    13.64 <
  32   4   9   222.88   190.13    16.85 o
  32   4  10  1054.49  1018.87    35.30 o
  32   6 -11    59.32    56.96    14.44 o
  32   6 -10   145.81   131.57    16.05 o
  32   6  -9   306.47   310.47    16.85 o
  32   6  -8   147.39   165.26    13.64 o
  32   6  -7  2970.95  2984.39    68.99 o
  32   6  -6    11.41    16.05    10.43 <
  32   6  -5  1093.28  1128.77    24.87 o
  32   6  -4   257.25   259.13    12.03 o
  32   6  -3   464.71   469.32    16.05 o
  32   6  -2   264.25   256.72    11.23 o
  32   6  -1  2325.87  2266.37    37.71 o
  32   6   0    95.38    84.24     8.02 o
  32   6   1    25.41    24.07     7.22 o
  32   6   2    37.19    43.32     7.22 o
  32   6   3    40.99    27.28     8.02 o
  32   6   4     0.00   -12.03     8.82 <
  32   6   5    99.85   122.75    10.43 o
  32   6   6   306.13   290.42    12.84 o
  32   6   7   246.21   251.11    19.25 o
  32   6   8   156.80   165.26    17.65 o
  32   8  -7     4.96    20.06    12.03 <
  32   8  -6     0.69    -4.81    11.23 <
  32   8  -5   140.06   167.67    15.24 o
  32   8  -4   136.40   147.62    16.85 o
  32   8  -3   155.79   137.19    16.05 o
  32   8  -2     0.03    -2.41    12.84 <
  32   8  -1    10.20     8.02    10.43 <
  32   8   0   238.61   231.05    11.23 o
  32   8   1    39.24    37.71     9.63 o
  32   8   2   293.48   296.83    15.24 o
  32   8   3    21.28    28.08    19.25 <
  32   8   4   185.41   222.23    24.07 o
  33   1 -14    12.04     0.80     9.63 <
  33   1 -13    29.76    44.12    10.43 o
  33   1 -12   156.31   141.20    12.03 o
  33   1 -11  1238.36  1225.05    25.67 o
  33   1 -10   147.65   158.85     8.82 o
  33   1  -9   820.41   846.38    19.25 o
  33   1  -8    40.97    33.69     6.42 o
  33   1  -7    61.80    65.79     5.62 o
  33   1  -6   166.23   170.08     6.42 o
  33   1  -5  1918.69  1931.83    26.47 o
  33   1  -4  1672.82  1617.35    21.66 o
  33   1  -3  3793.95  3627.80    38.51 o
  33   1  -2   146.04   135.58     4.81 o
  33   1  -1    93.40    79.42     4.81 o
  33   1   0   675.60   669.88    10.43 o
  33   1   1     2.85     5.62     4.01 <
  33   1   2  3825.71  3819.54    50.54 o
  33   1   3     2.13    11.23     4.81 <
  33   1   4    68.24    64.98     5.62 o
  33   1   5    45.46    47.33     5.62 o
  33   1   6   418.50   399.52    14.44 o
  33   1   7   624.13   576.02    29.68 o
  33   1   8   235.79   197.35    21.66 o
  33   1   9   146.86   161.25    21.66 o
  33   1  10     6.61     3.21    19.25 <
  33   1  11     8.93   -23.27    18.45 <
  33   3 -13     4.07     9.63     9.63 <
  33   3 -12   154.02   184.52    12.84 o
  33   3 -11   842.87   875.26    20.86 o
  33   3 -10    99.90   121.14     8.82 o
  33   3  -9   701.40   787.01    19.25 o
  33   3  -8    41.90    36.90     7.22 o
  33   3  -7    45.87    36.10     7.22 o
  33   3  -6   362.74   370.64    15.24 o
  33   3  -5  1600.01  1515.46    28.08 o
  33   3  -4   481.33   478.95     9.63 o
  33   3  -3    92.43    73.81     5.62 o
  33   3  -2    42.40    48.14     4.81 o
  33   3  -1  1401.15  1409.56    20.86 o
  33   3   0  2821.66  2827.95    37.71 o
  33   3   1   433.55   397.92    10.43 o
  33   3   2  2223.36  2183.74    32.09 o
  33   3   3    72.25    63.38     6.42 o
  33   3   4   263.74   230.25     9.63 o
  33   3   5   123.25   119.54     9.63 o
  33   3   6   333.01   323.31    13.64 o
  33   3   7   214.72   178.90    20.86 o
  33   3   8    22.79    -7.22    17.65 <
  33   3   9   119.25   141.20    16.05 o
  33   3  10    85.62    76.21    15.24 o
  33   5 -12   111.77    97.07    18.45 o
  33   5 -11   424.83   437.23    22.46 o
  33   5 -10    59.97    40.11    12.84 o
  33   5  -9   583.28   559.97    24.87 o
  33   5  -8   533.10   534.30    20.06 o
  33   5  -7    21.54    24.87    10.43 <
  33   5  -6     1.70     0.80     9.63 <
  33   5  -5   679.67   598.48    16.05 o
  33   5  -4   374.07   374.65    12.84 o
  33   5  -3   133.46   113.12     8.02 o
  33   5  -2   292.23   297.64    10.43 o
  33   5  -1   518.68   489.38    12.03 o
  33   5   0     2.66    -3.21     6.42 <
  33   5   1     0.00     3.21     6.42 <
  33   5   2    93.89    98.68     8.02 o
  33   5   3   283.86   256.72    10.43 o
  33   5   4    34.00    22.46     7.22 o
  33   5   5     0.59     8.82     8.82 <
  33   5   6   490.29   513.44    16.85 o
  33   5   7   125.95   131.57    16.05 o
  33   5   8    42.87    28.08    14.44 <
  33   5   9   380.22   362.62    21.66 o
  33   7  -9   187.77   186.12    14.44 o
  33   7  -8     3.59     5.62    11.23 <
  33   7  -7     8.66    38.51    11.23 o
  33   7  -6    65.57    57.76    12.03 o
  33   7  -5   498.28   512.64    16.05 o
  33   7  -4   275.93   277.58    12.84 o
  33   7  -3   177.63   174.89    13.64 o
  33   7  -2   252.29   219.02    12.84 o
  33   7  -1   714.99   734.07    17.65 o
  33   7   0   372.73   378.67    12.84 o
  33   7   1     0.73    -4.01     7.22 <
  33   7   2   182.84   183.72     9.63 o
  33   7   3  1023.17  1052.56    23.27 o
  33   7   4    75.24   101.08    20.06 o
  33   7   5    53.87    40.11    18.45 <
  33   7   6     2.60    24.87    18.45 <
  34   0 -14    56.70    55.36    15.24 o
  34   0 -12     2.11     3.21    13.64 <
  34   0 -10  1810.64  1931.03    52.15 o
  34   0  -8  6038.26  6447.73   155.64 o
  34   0  -6  2075.87  2163.69    47.33 o
  34   0  -4  1901.79  1923.01    36.10 o
  34   0  -2 12904.30 12747.90   200.56 o
  34   0   0  1398.06  1357.42    24.87 o
  34   0   2   428.68   442.04    15.24 o
  34   0   4   450.73   436.43    18.45 o
  34   0   6    33.14    31.29    12.03 <
  34   0   8   115.03   113.12    28.08 o
  34   0  10   399.30   458.89    42.52 o
  34   2 -14     6.61     9.63    10.43 <
  34   2 -13  1645.70  1720.04    42.52 o
  34   2 -12    55.59    56.96    10.43 o
  34   2 -11   433.59   472.53    14.44 o
  34   2 -10   306.09   317.69    12.03 o
  34   2  -9   769.73   818.30    19.25 o
  34   2  -8    88.39    81.83     7.22 o
  34   2  -7  1349.26  1348.59    23.27 o
  34   2  -6    53.11    53.75     6.42 o
  34   2  -5   141.83   143.60     6.42 o
  34   2  -4   267.57   251.11     6.42 o
  34   2  -3   113.47    95.47     5.62 o
  34   2  -2    80.26    66.59     4.81 o
  34   2  -1   672.96   673.09    12.84 o
  34   2   0   167.22   160.45     7.22 o
  34   2   1    64.30    79.42     5.62 o
  34   2   2   158.74   156.44     7.22 o
  34   2   3  5543.39  5445.72    77.02 o
  34   2   4   106.12   106.70     8.02 o
  34   2   5  1446.24  1493.00    28.88 o
  34   2   6    21.52    17.65     8.82 <
  34   2   7    50.94    44.93    17.65 <
  34   2   8   107.10   105.10    19.25 o
  34   2   9   598.65   575.22    32.89 o
  34   2  10    20.92    15.24    19.25 <
  34   2  11   218.19   214.20    17.65 o
  34   4 -13     0.00    17.65    11.23 <
  34   4 -12   100.93   125.95    17.65 o
  34   4 -11     0.20     6.42     9.63 <
  34   4 -10   298.39   331.33    19.25 o
  34   4  -9   154.88   167.67    15.24 o
  34   4  -8  2101.40  1994.41    56.16 o
  34   4  -7   717.58   744.49    23.27 o
  34   4  -6  1517.47  1467.33    36.90 o
  34   4  -5   381.78   343.37    12.03 o
  34   4  -4  1248.72  1282.81    21.66 o
  34   4  -3    30.97    13.64     6.42 <
  34   4  -2  2015.49  1986.39    28.08 o
  34   4  -1    21.69    13.64     5.62 <
  34   4   0  1555.92  1439.25    22.46 o
  34   4   1   424.05   476.54    11.23 o
  34   4   2     2.00    -2.41     6.42 <
  34   4   3   141.18   140.40     8.02 o
  34   4   4   399.34   389.09    12.84 o
  34   4   5    36.83    29.68     9.63 o
  34   4   6    90.55    58.56     9.63 o
  34   4   7     9.39     0.00    12.84 <
  34   4   8    67.75    64.98    15.24 o
  34   4   9   135.28   135.58    16.85 o
  34   4  10   289.71   310.47    20.86 o
  34   6 -10    28.48    40.11    13.64 <
  34   6  -9   427.65   438.03    19.25 o
  34   6  -8    25.21    19.25    11.23 <
  34   6  -7     5.63     5.62    10.43 <
  34   6  -6   769.41   766.96    25.67 o
  34   6  -5   251.27   267.95    12.03 o
  34   6  -4     8.03    16.85     8.02 <
  34   6  -3   289.34   335.34    13.64 o
  34   6  -2     0.43     6.42     8.82 <
  34   6  -1   610.24   568.80    14.44 o
  34   6   0   406.63   412.36    12.84 o
  34   6   1    14.26    11.23     7.22 <
  34   6   2     0.06     7.22     6.42 <
  34   6   3   441.53   480.55    13.64 o
  34   6   4    66.00    59.37     9.63 o
  34   6   5   741.38   799.85    20.86 o
  34   6   6    38.99    55.36    12.03 o
  34   6   7   264.99   251.11    19.25 o
  34   8  -6   126.42   121.14    14.44 o
  34   8  -5    35.97    40.92    12.84 o
  34   8  -4   228.18   235.06    18.45 o
  34   8  -3   114.65    93.06    16.05 o
  34   8  -2   341.08   317.69    20.86 o
  34   8  -1    28.80    20.86    10.43 <
  34   8   0     6.88     2.41    14.44 <
  34   8   1    58.58    85.84    16.05 o
  34   8   2   275.80   288.81    17.65 o
  34   8   3     0.00   -25.67    16.85 <
  35   1 -14    30.35    32.09    10.43 o
  35   1 -13    49.83    47.33    10.43 o
  35   1 -12   881.68   887.29    26.47 o
  35   1 -11   222.81   190.94    10.43 o
  35   1 -10   994.65  1097.49    24.07 o
  35   1  -9    30.77    33.69     7.22 o
  35   1  -8    25.80    39.31     7.22 o
  35   1  -7    60.03    71.40     6.42 o
  35   1  -6  2509.27  2502.24    38.51 o
  35   1  -5   334.74   335.34     8.82 o
  35   1  -4   547.81   539.12     9.63 o
  35   1  -3   131.47   143.60     6.42 o
  35   1  -2   139.47   149.22     5.62 o
  35   1  -1   586.97   585.65    12.03 o
  35   1   0     2.98     5.62     5.62 <
  35   1   1   287.58   296.03     8.82 o
  35   1   2  1819.38  1816.31    28.08 o
  35   1   3   507.83   507.83    11.23 o
  35   1   4    25.90    23.27     7.22 o
  35   1   5   357.40   377.86    12.03 o
  35   1   6   230.46   220.62    12.03 o
  35   1   7   413.11   453.27    28.08 o
  35   1   8   150.91   129.97    20.06 o
  35   1   9    23.81    29.68    20.06 <
  35   1  10    12.72    20.86    20.06 <
  35   1  11    11.35   -12.03    19.25 <
  35   3 -13   117.77   104.29    12.03 o
  35   3 -12   649.35   641.00    22.46 o
  35   3 -11    92.11   113.92     9.63 o
  35   3 -10  2029.56  2263.17    46.53 o
  35   3  -9  1197.86  1223.44    25.67 o
  35   3  -8   125.06    96.27    11.23 o
  35   3  -7   100.40   109.91    11.23 o
  35   3  -6  3014.61  2989.21    67.39 o
  35   3  -5    50.25    52.95     7.22 o
  35   3  -4  1912.73  1937.45    27.28 o
  35   3  -3    10.22    -0.80     4.81 <
  35   3  -2   229.06   233.46     7.22 o
  35   3  -1   505.76   534.30    11.23 o
  35   3   0    93.77    77.02     5.62 o
  35   3   1   848.45   898.53    16.05 o
  35   3   2   147.45   142.00     7.22 o
  35   3   3   188.66   179.71     8.82 o
  35   3   4     8.45     7.22     7.22 <
  35   3   5   924.13   925.00    24.87 o
  35   3   6   227.10   225.43    12.84 o
  35   3   7   157.84   170.88    21.66 o
  35   3   8     7.54     2.41    18.45 <
  35   3   9     9.88     1.60    13.64 <
  35   3  10    66.73    46.53    15.24 o
  35   5 -11     0.06    15.24    13.64 <
  35   5 -10   465.50   466.11    23.27 o
  35   5  -9   213.65   204.57    16.85 o
  35   5  -8    17.41    27.28    10.43 <
  35   5  -7   129.13   102.69    12.03 o
  35   5  -6   111.33    92.26    12.03 o
  35   5  -5    14.99     8.02     7.22 <
  35   5  -4   244.06   255.92    11.23 o
  35   5  -3   205.26   224.63     9.63 o
  35   5  -2   793.76   780.59    16.05 o
  35   5  -1   352.56   379.47    11.23 o
  35   5   0    27.73    28.88     6.42 o
  35   5   1  1649.92  1662.28    28.08 o
  35   5   2   782.95   771.77    16.85 o
  35   5   3    11.64     7.22     8.02 <
  35   5   4     1.83    -4.01     7.22 <
  35   5   5   393.24   363.42    14.44 o
  35   5   6   256.25   258.33    12.84 o
  35   5   7   772.22   731.66    28.88 o
  35   5   8   100.09    92.26    16.05 o
  35   7  -8     0.99     7.22    11.23 <
  35   7  -7   683.53   705.99    24.87 o
  35   7  -6  1161.10  1142.41    32.89 o
  35   7  -5   118.54   120.34    10.43 o
  35   7  -4   440.08   452.47    16.05 o
  35   7  -3   111.92   104.29    10.43 o
  35   7  -2     0.07    -2.41     9.63 <
  35   7  -1    42.59    42.52     8.02 o
  35   7   0    68.23    64.18     8.82 o
  35   7   1   138.27   151.63    10.43 o
  35   7   2    78.57    78.62     8.82 o
  35   7   3     9.37    17.65    15.24 <
  35   7   4   173.84   213.40    23.27 o
  35   7   5   261.92   316.09    26.47 o
  36   0 -14   594.33   530.29    28.88 o
  36   0 -12   156.18   190.94    19.25 o
  36   0 -10  1384.85  1288.42    37.71 o
  36   0  -8    46.26    30.49    10.43 <
  36   0  -6   186.59   152.43    12.03 o
  36   0  -4   198.90   200.56     9.63 o
  36   0  -2   266.41   295.23    10.43 o
  36   0   0  2154.21  2112.34    44.93 o
  36   0   2    39.41    42.52     8.02 o
  36   0   4  2330.24  2347.40    59.37 o
  36   0   6     8.70     4.01    12.84 <
  36   0   8  1065.80  1087.06    64.98 o
  36   0  10   121.21   123.55    32.09 o
  36   2 -13   180.47   212.60    14.44 o
  36   2 -12     7.44     6.42     9.63 <
  36   2 -11    97.60   102.69     8.82 o
  36   2 -10     3.55     6.42     7.22 <
  36   2  -9   497.81   570.40    16.05 o
  36   2  -8   122.46   117.13     8.82 o
  36   2  -7  1031.12  1015.66    28.08 o
  36   2  -6    25.69    20.06     8.82 <
  36   2  -5  1775.99  1757.74    34.50 o
  36   2  -4    80.62    83.43     4.81 o
  36   2  -3  5394.10  5483.42    74.61 o
  36   2  -2   148.84   150.82     7.22 o
  36   2  -1     6.67     4.81     5.62 <
  36   2   0     1.08     0.00     5.62 <
  36   2   1   790.00   773.38    15.24 o
  36   2   2     9.89    12.84     5.62 <
  36   2   3    58.77    60.97     6.42 o
  36   2   4     9.18     9.63     7.22 <
  36   2   5    75.58    58.56     9.63 o
  36   2   6    24.47    15.24     8.82 <
  36   2   7   231.67   139.59    20.86 o
  36   2   8   102.67   107.50    20.06 o
  36   2   9   326.40   306.46    26.47 o
  36   2  10    55.69    28.08    20.06 <
  36   4 -12     1.59     4.81    24.87 <
  36   4 -11    88.87    58.56    13.64 o
  36   4 -10    69.77    26.47    12.84 <
  36   4  -9   350.73   373.05    20.06 o
  36   4  -8   629.96   655.44    26.47 o
  36   4  -7    18.43    21.66    12.03 <
  36   4  -6    99.39    73.01    11.23 o
  36   4  -5    60.27    60.17     8.02 o
  36   4  -4   152.31   141.20     9.63 o
  36   4  -3     7.62     4.81     6.42 <
  36   4  -2    85.89    68.19     6.42 o
  36   4  -1   112.28   121.14     6.42 o
  36   4   0   263.09   231.05     8.02 o
  36   4   1    19.60    28.88     6.42 o
  36   4   2   248.31   250.30     9.63 o
  36   4   3   165.33   158.85     8.82 o
  36   4   4  1027.98  1028.49    22.46 o
  36   4   5    61.94    45.73    10.43 o
  36   4   6     0.83    -4.01     9.63 <
  36   4   7    73.13    73.01    20.86 o
  36   4   8   568.04   563.99    26.47 o
  36   4   9    49.07    52.95    16.05 o
  36   6 -10    22.55     2.41    13.64 <
  36   6  -9   426.62   430.81    22.46 o
  36   6  -8   225.64   160.45    13.64 o
  36   6  -7   197.90   177.30    14.44 o
  36   6  -6   779.69   758.93    24.87 o
  36   6  -5  1077.14  1149.63    26.47 o
  36   6  -4     5.57    -5.62     8.02 <
  36   6  -3  5267.60  5251.57    96.27 o
  36   6  -2   162.28   154.84    10.43 o
  36   6  -1   157.19   144.41     9.63 o
  36   6   0   725.85   751.71    17.65 o
  36   6   1   410.21   447.66    12.84 o
  36   6   2    36.56    39.31     7.22 o
  36   6   3   187.85   210.19    10.43 o
  36   6   4    77.42    89.05    10.43 o
  36   6   5   190.20   170.88    18.45 o
  36   6   6     0.07    -1.60    13.64 <
  36   6   7   216.87   197.35    18.45 o
  36   8  -5   301.08   325.72    20.86 o
  36   8  -4     0.42    10.43    14.44 <
  36   8  -3    82.60   107.50    16.05 o
  36   8  -2    22.64    16.05    14.44 <
  36   8  -1   277.00   260.73    20.06 o
  36   8   0    46.89    36.90    15.24 <
  36   8   1     2.75    -4.01    14.44 <
  36   8   2   168.05   224.63    35.30 o
  37   1 -13   311.96   304.86    16.05 o
  37   1 -12   160.06   134.78    12.84 o
  37   1 -11    94.59   116.33     8.82 o
  37   1 -10    31.94    14.44     7.22 <
  37   1  -9   363.55   335.34    12.84 o
  37   1  -8   229.01   245.49    10.43 o
  37   1  -7   582.65   584.04    20.86 o
  37   1  -6   413.98   398.72    16.85 o
  37   1  -5  1001.45   950.67    20.06 o
  37   1  -4     3.62    -4.01     4.81 <
  37   1  -3    91.84    78.62     6.42 o
  37   1  -2  1329.50  1284.41    20.86 o
  37   1  -1  2051.04  2027.30    31.29 o
  37   1   0   138.73   126.76     7.22 o
  37   1   1    36.64    29.68     5.62 o
  37   1   2   213.27   209.39     8.02 o
  37   1   3    69.32    64.18     6.42 o
  37   1   4  1354.64  1332.55    26.47 o
  37   1   5   462.86   450.07    16.05 o
  37   1   6   239.74   273.57    13.64 o
  37   1   7    17.13   -18.45    16.85 <
  37   1   8     4.00   -24.87    17.65 <
  37   1   9   180.24   160.45    23.27 o
  37   1  10   138.27   121.94    23.27 o
  37   3 -13    18.44    20.86    10.43 <
  37   3 -12   361.06   366.63    19.25 o
  37   3 -11   363.54   392.30    16.05 o
  37   3 -10    75.61    95.47    12.03 o
  37   3  -9   801.27   823.92    26.47 o
  37   3  -8    10.20     9.63     9.63 <
  37   3  -7  2346.83  2460.52    66.59 o
  37   3  -6   302.13   304.86    17.65 o
  37   3  -5   764.22   766.96    20.06 o
  37   3  -4   156.90   160.45     8.82 o
  37   3  -3   349.24   340.16    10.43 o
  37   3  -2   648.96   661.06    12.03 o
  37   3  -1  1897.15  1829.14    27.28 o
  37   3   0   690.34   708.39    13.64 o
  37   3   1     9.35    11.23     5.62 <
  37   3   2   206.35   186.93     8.02 o
  37   3   3    64.96    56.16     7.22 o
  37   3   4   735.08   713.21    17.65 o
  37   3   5    62.92    67.39    10.43 o
  37   3   6   590.25   639.40    20.06 o
  37   3   7   184.01   165.26    22.46 o
  37   3   8    81.39    41.72    20.06 <
  37   3   9    15.45    22.46    20.06 <
  37   5 -11    36.20    34.50    13.64 <
  37   5 -10    12.29    12.84    12.84 <
  37   5  -9     0.38     4.81    12.84 <
  37   5  -8    32.74    33.69    13.64 <
  37   5  -7  1321.55  1184.93    37.71 o
  37   5  -6   207.30   208.59    14.44 o
  37   5  -5  1117.82  1065.40    25.67 o
  37   5  -4     2.11    -1.60     8.02 <
  37   5  -3   120.33   125.95     9.63 o
  37   5  -2  1053.98  1025.28    22.46 o
  37   5  -1   197.40   168.47     8.02 o
  37   5   0    34.43    39.31     7.22 o
  37   5   1   429.64   411.56    12.03 o
  37   5   2    57.10    40.11     8.02 o
  37   5   3     0.23    -7.22     8.02 <
  37   5   4   173.88   182.11    12.84 o
  37   5   5   298.60   299.24    13.64 o
  37   5   6    62.37    78.62    12.03 o
  37   5   7   318.82   301.65    20.86 o
  37   5   8   359.12   363.42    22.46 o
  37   7  -8    36.66    26.47    13.64 <
  37   7  -7   725.50   789.42    27.28 o
  37   7  -6   272.57   268.76    16.85 o
  37   7  -5   127.35   131.57    16.05 o
  37   7  -4     0.37    -6.42    12.84 <
  37   7  -3   179.97   203.77    17.65 o
  37   7  -2   368.04   339.35    20.86 o
  37   7  -1   285.29   277.58    12.84 o
  37   7   0   473.30   487.77    15.24 o
  37   7   1   195.20   183.72    10.43 o
  37   7   2     0.63    -5.62    10.43 <
  37   7   3    50.93    40.92    18.45 <
  37   7   4    56.35    50.54    20.06 <
  38   0 -12   109.79   184.52    19.25 o
  38   0 -10   300.26   324.91    17.65 o
  38   0  -8    55.66    52.95    14.44 o
  38   0  -6   503.69   573.61    28.88 o
  38   0  -4  5446.59  5575.68   112.32 o
  38   0  -2   722.77   682.72    19.25 o
  38   0   0  3586.58  3694.39    75.41 o
  38   0   2  1655.49  1607.72    36.10 o
  38   0   4  1324.24  1282.81    36.90 o
  38   0   6    25.73    22.46    14.44 <
  38   0   8     7.85    20.06    28.08 <
  38   0  10     0.37    -4.81    28.88 <
  38   2 -13     3.01   -13.64    10.43 <
  38   2 -12     9.74    -1.60     9.63 <
  38   2 -11   671.81   627.36    17.65 o
  38   2 -10   221.93   256.72    11.23 o
  38   2  -9  1220.12  1196.97    32.89 o
  38   2  -8    39.87    19.25     9.63 <
  38   2  -7   168.04   180.51    12.84 o
  38   2  -6    41.40    38.51     9.63 o
  38   2  -5   135.19   133.98     8.02 o
  38   2  -4     1.69    -2.41     5.62 <
  38   2  -3    38.19    34.50     6.42 o
  38   2  -2    25.81    32.89     5.62 o
  38   2  -1   303.66   278.38     8.82 o
  38   2   0    55.58    55.36     6.42 o
  38   2   1   890.94   845.58    16.05 o
  38   2   2   333.78   318.50     9.63 o
  38   2   3  1058.57  1050.15    18.45 o
  38   2   4   182.48   178.10     9.63 o
  38   2   5   236.87   210.19    12.84 o
  38   2   6    79.59    77.02    10.43 o
  38   2   7   762.08   774.98    37.71 o
  38   2   8    27.79    22.46    18.45 <
  38   2   9   201.75   202.97    24.07 o
  38   4 -12     0.19    14.44    16.85 <
  38   4 -11     5.14     2.41    12.84 <
  38   4 -10   254.23   240.68    17.65 o
  38   4  -9     9.63    28.08    12.84 <
  38   4  -8    40.11    56.16    12.84 o
  38   4  -7    57.38     9.63    12.03 <
  38   4  -6   560.54   531.09    23.27 o
  38   4  -5    28.46    39.31     8.02 o
  38   4  -4  2094.74  2103.52    41.72 o
  38   4  -3    37.25    28.88     6.42 o
  38   4  -2   327.01   323.31    10.43 o
  38   4  -1    70.51    77.02     7.22 o
  38   4   0  1050.74  1072.62    18.45 o
  38   4   1   646.31   672.29    14.44 o
  38   4   2   889.53   904.95    18.45 o
  38   4   3   125.56   116.33     9.63 o
  38   4   4    28.45    41.72     8.02 o
  38   4   5     0.01    -1.60     9.63 <
  38   4   6     0.04     3.21     9.63 <
  38   4   7    14.45   -19.25    18.45 <
  38   4   8    17.18    27.28    15.24 <
  38   6  -9   352.57   352.99    21.66 o
  38   6  -8    89.59    77.82    12.84 o
  38   6  -7     3.60    -1.60    11.23 <
  38   6  -6    17.55    23.27    11.23 <
  38   6  -5     3.50    13.64     8.82 <
  38   6  -4    98.65    92.26     9.63 o
  38   6  -3   102.30   123.55    10.43 o
  38   6  -2    15.20    13.64     8.82 <
  38   6  -1   240.99   247.10    11.23 o
  38   6   0    37.10    41.72     8.02 o
  38   6   1   137.34   134.78     9.63 o
  38   6   2   429.62   416.37    12.84 o
  38   6   3   421.66   456.48    14.44 o
  38   6   4   165.65   143.60    17.65 o
  38   6   5   122.51   142.80    17.65 o
  38   6   6    12.14    14.44    15.24 <
  38   8  -2    41.08    -2.41    16.85 <
  39   1 -13    73.15    89.05    12.03 o
  39   1 -12   205.47   182.11    13.64 o
  39   1 -11     2.55    11.23     8.02 <
  39   1 -10    87.25    54.55     8.02 o
  39   1  -9    10.39     3.21    10.43 <
  39   1  -8  3267.95  3481.79    78.62 o
  39   1  -7    96.26    71.40    10.43 o
  39   1  -6  1611.07  1642.22    40.92 o
  39   1  -5   184.66   191.74     8.82 o
  39   1  -4    48.22    47.33     7.22 o
  39   1  -3  1809.44  1870.86    34.50 o
  39   1  -2   545.61   573.61    12.03 o
  39   1  -1   998.59   992.39    17.65 o
  39   1   0   696.24   703.58    14.44 o
  39   1   1     5.01     4.01     5.62 <
  39   1   2    14.01     0.80     5.62 <
  39   1   3  1054.03  1044.54    19.25 o
  39   1   4  1352.03  1303.67    26.47 o
  39   1   5  1889.15  1804.27    40.92 o
  39   1   6     1.29    -2.41     9.63 <
  39   1   7     2.95   -29.68    17.65 <
  39   1   8   132.88   148.42    23.27 o
  39   1   9    96.10    89.85    21.66 o
  39   3 -12    76.61    63.38    19.25 o
  39   3 -11     7.49    28.08    11.23 <
  39   3 -10   224.58   227.84    15.24 o
  39   3  -9    83.80   113.92    14.44 o
  39   3  -8  2649.70  2739.71    73.81 o
  39   3  -7   153.93   182.91    15.24 o
  39   3  -6   896.23   916.18    31.29 o
  39   3  -5   426.84   466.91    15.24 o
  39   3  -4   188.65   176.50    10.43 o
  39   3  -3   184.54   184.52     8.82 o
  39   3  -2  1471.33  1493.80    26.47 o
  39   3  -1  1140.64  1163.27    19.25 o
  39   3   0   370.61   352.99     9.63 o
  39   3   1   177.11   178.10     8.02 o
  39   3   2   530.56   518.26    12.84 o
  39   3   3   170.87   160.45     9.63 o
  39   3   4   103.93    99.48     8.82 o
  39   3   5   791.27   781.40    22.46 o
  39   3   6    42.64    32.09    10.43 o
  39   3   7     2.82    12.03    18.45 <
  39   3   8   210.35   190.13    24.07 o
  39   3   9    69.65    63.38    21.66 <
  39   5 -10    30.53     8.82    13.64 <
  39   5  -9    11.99    10.43    12.84 <
  39   5  -8  1085.05  1061.39    36.10 o
  39   5  -7    92.09    73.01    14.44 o
  39   5  -6   382.50   362.62    17.65 o
  39   5  -5    34.04    29.68     8.02 o
  39   5  -4     2.99     6.42     8.02 <
  39   5  -3    93.15    72.20     9.63 o
  39   5  -2   276.54   280.79    12.03 o
  39   5  -1    45.17    59.37     7.22 o
  39   5   0   174.75   183.72     8.82 o
  39   5   1    35.41    14.44     7.22 <
  39   5   2   150.63   158.85     9.63 o
  39   5   3   641.73   640.20    17.65 o
  39   5   4   334.68   344.97    16.05 o
  39   5   5   122.47   128.36    16.85 o
  39   5   6   104.53   141.20    17.65 o
  39   5   7    11.42    24.07    15.24 <
  39   7  -6   205.33   223.83    16.05 o
  39   7  -5   545.83   523.07    25.67 o
  39   7  -4   377.93   393.11    22.46 o
  39   7  -3   100.23    62.58    15.24 o
  39   7  -2   252.34   251.11    19.25 o
  39   7  -1    22.82    13.64    10.43 <
  39   7   0    30.96    30.49    11.23 <
  39   7   1    10.85    16.05    14.44 <
  39   7   2     0.41    11.23    14.44 <
  39   7   3   226.21   268.76    25.67 o
  40   0 -12  1457.83  1527.50    56.16 o
  40   0 -10  1115.05  1112.73    44.93 o
  40   0  -8   138.17   138.79    17.65 o
  40   0  -6    26.73    16.85    12.84 <
  40   0  -4   777.68   710.80    27.28 o
  40   0  -2   122.43   101.08     9.63 o
  40   0   0   546.08   551.15    17.65 o
  40   0   2  1025.15  1009.24    25.67 o
  40   0   4   786.15   714.01    24.87 o
  40   0   6   794.47   851.19    33.69 o
  40   0   8    24.39    24.87    27.28 <
  40   2 -12   139.24   173.29    23.27 o
  40   2 -11    57.42    50.54    12.03 o
  40   2 -10    66.68    69.80    12.03 o
  40   2  -9   532.32   588.05    22.46 o
  40   2  -8   282.47   278.38    15.24 o
  40   2  -7   327.12   320.10    16.05 o
  40   2  -6    13.16    12.03     9.63 <
  40   2  -5  2088.27  2122.77    41.72 o
  40   2  -4   705.01   695.56    17.65 o
  40   2  -3     6.44    12.03     6.42 <
  40   2  -2   434.18   408.35    11.23 o
  40   2  -1  2943.41  3006.86    44.12 o
  40   2   0    41.51    43.32     6.42 o
  40   2   1  1437.36  1500.22    24.87 o
  40   2   2    58.02    58.56     7.22 o
  40   2   3   192.51   176.50     8.82 o
  40   2   4   214.02   212.60    10.43 o
  40   2   5    38.29    25.67     9.63 <
  40   2   6    30.65    27.28    10.43 <
  40   2   7     0.28     0.80    18.45 <
  40   2   8     0.83    12.84    20.06 <
  40   2   9     5.62    17.65    20.86 <
  40   4 -11    21.85    41.72    13.64 o
  40   4 -10   443.48   393.11    21.66 o
  40   4  -9   297.18   340.16    20.06 o
  40   4  -8    10.26    22.46    12.84 <
  40   4  -7   907.96   972.34    33.69 o
  40   4  -6   292.93   299.24    19.25 o
  40   4  -5   368.65   375.46    14.44 o
  40   4  -4    33.34    43.32     8.02 o
  40   4  -3    30.16    28.08     8.02 o
  40   4  -2    66.86    67.39     8.02 o
  40   4  -1    85.00    77.02     7.22 o
  40   4   0    35.50    37.71     6.42 o
  40   4   1    78.33    73.81     7.22 o
  40   4   2   682.25   669.88    14.44 o
  40   4   3   370.78   377.06    13.64 o
  40   4   4   142.83   121.14    12.03 o
  40   4   5    31.44     1.60    10.43 <
  40   4   6   498.96   509.43    31.29 o
  40   4   7     0.03    -4.81    20.06 <
  40   6  -8   126.92   101.89    15.24 o
  40   6  -7     1.22    -3.21    11.23 <
  40   6  -6     0.12    -3.21    11.23 <
  40   6  -5   316.63   304.86    12.84 o
  40   6  -4   887.92   884.09    22.46 o
  40   6  -3     7.57    12.03     8.82 <
  40   6  -2   221.30   223.83    12.84 o
  40   6  -1  2165.32  2248.72    35.30 o
  40   6   0    18.65    12.84     7.22 <
  40   6   1   234.85   275.17    11.23 o
  40   6   2    23.82    16.85     8.82 <
  40   6   3     5.93    12.84    14.44 <
  40   6   4    98.87    80.23    16.85 o
  40   6   5    61.51    64.18    16.05 o
  41   1 -12    89.49   174.89    23.27 o
  41   1 -11   270.35   250.30    16.05 o
  41   1 -10    32.28    20.06    11.23 <
  41   1  -9   783.41   807.07    26.47 o
  41   1  -8     2.12    -4.81    10.43 <
  41   1  -7   574.97   628.97    22.46 o
  41   1  -6   296.12   326.52    16.05 o
  41   1  -5   191.59   174.89     8.82 o
  41   1  -4   742.08   678.71    17.65 o
  41   1  -3  1913.93  1839.57    34.50 o
  41   1  -2  1019.80  1022.07    19.25 o
  41   1  -1   198.70   203.77     8.02 o
  41   1   0     0.47    -2.41     5.62 <
  41   1   1   156.32   154.84     8.02 o
  41   1   2   318.02   342.56    10.43 o
  41   1   3     2.68     7.22     8.02 <
  41   1   4    61.25    50.54     8.82 o
  41   1   5   172.97   177.30    12.84 o
  41   1   6     2.20   -17.65    10.43 <
  41   1   7    24.87    14.44    19.25 <
  41   1   8    72.82    43.32    20.86 <
  41   1   9   264.40   259.93    27.28 o
  41   3 -11    80.35    98.68    15.24 o
  41   3 -10    57.18    95.47    15.24 o
  41   3  -9   182.99   174.89    16.05 o
  41   3  -8    37.86    62.58    13.64 o
  41   3  -7    23.21    -0.80    12.03 <
  41   3  -6    71.31    62.58    12.84 o
  41   3  -5   172.35   204.57    11.23 o
  41   3  -4   716.45   647.42    18.45 o
  41   3  -3   474.94   519.86    13.64 o
  41   3  -2  1499.04  1501.02    29.68 o
  41   3  -1   250.37   252.71     8.82 o
  41   3   0   164.15   172.49     8.02 o
  41   3   1   108.33   125.15     8.02 o
  41   3   2   207.13   210.19     8.82 o
  41   3   3     6.70     2.41     8.02 <
  41   3   4    20.91    30.49     9.63 o
  41   3   5   478.16   495.79    18.45 o
  41   3   6    14.45     7.22    10.43 <
  41   3   7   235.62   240.68    25.67 o
  41   3   8    43.70    32.09    20.86 <
  41   5  -9   210.58   187.73    17.65 o
  41   5  -8   384.30   401.93    22.46 o
  41   5  -7   457.02   462.90    29.68 o
  41   5  -6   338.52   287.21    16.85 o
  41   5  -5    52.93    45.73     8.82 o
  41   5  -4    34.57    19.25     8.82 <
  41   5  -3  1082.41  1153.64    28.88 o
  41   5  -2  1008.67   995.60    22.46 o
  41   5  -1  1675.91  1721.64    27.28 o
  41   5   0    10.36    17.65     7.22 <
  41   5   1     0.06   -13.64     6.42 <
  41   5   2   122.23   144.41     8.82 o
  41   5   3     0.11     3.21     8.82 <
  41   5   4    76.74    78.62    20.86 o
  41   5   5     9.50     4.81    14.44 <
  41   5   6     0.12   -20.06    14.44 <
  41   7  -5   446.92   466.91    28.88 o
  41   7  -4   564.29   595.27    27.28 o
  41   7  -3    97.51   100.28    16.05 o
  41   7  -2   119.57    85.04    16.05 o
  41   7  -1    44.87    -0.80    13.64 <
  41   7   0    41.04    31.29    15.24 <
  41   7   1   153.92   170.88    17.65 o
  42   0 -12   504.66   665.07    55.36 o
  42   0 -10     9.08     0.80    15.24 <
  42   0  -8   579.76   519.86    29.68 o
  42   0  -6   420.92   379.47    24.07 o
  42   0  -4    23.77    25.67     9.63 <
  42   0  -2  1831.80  1892.52    49.74 o
  42   0   0  1409.34  1407.16    32.89 o
  42   0   2   291.98   293.63    14.44 o
  42   0   4  2093.67  2056.18    54.55 o
  42   0   6   212.75   187.73    18.45 o
  42   0   8     0.08     9.63    28.88 <
  42   2 -12    63.13    73.01    20.06 o
  42   2 -11   655.04   661.06    24.07 o
  42   2 -10    68.04    66.59    12.03 o
  42   2  -9   280.08   271.16    16.05 o
  42   2  -8    95.17   108.31    12.03 o
  42   2  -7  2185.35  2133.20    52.15 o
  42   2  -6    74.50    69.80    11.23 o
  42   2  -5    33.73    26.47     7.22 o
  42   2  -4    27.87    16.05     8.02 <
  42   2  -3     2.13     8.02     6.42 <
  42   2  -2   211.62   229.45    10.43 o
  42   2  -1   168.33   182.91     8.02 o
  42   2   0    90.40    89.85     7.22 o
  42   2   1    94.96    89.05     7.22 o
  42   2   2    39.53    38.51     7.22 o
  42   2   3   320.64   292.02    12.03 o
  42   2   4     1.79    -3.21     8.02 <
  42   2   5   259.66   257.52    14.44 o
  42   2   6    24.84     9.63    10.43 <
  42   2   7   132.54   146.01    23.27 o
  42   2   8     0.71    -0.80    20.86 <
  42   4 -10     3.54    -4.01    12.84 <
  42   4  -9     2.40   -11.23    12.84 <
  42   4  -8    44.96    15.24    13.64 <
  42   4  -7    98.97   140.40    16.05 o
  42   4  -6   793.00   839.96    30.49 o
  42   4  -5    11.70    12.03     8.02 <
  42   4  -4   140.01   119.54    10.43 o
  42   4  -3    17.14    17.65     8.82 <
  42   4  -2   984.20  1036.52    21.66 o
  42   4  -1    74.09    67.39     7.22 o
  42   4   0  2627.49  2683.55    39.31 o
  42   4   1     2.63     4.81     6.42 <
  42   4   2   190.86   175.69     8.82 o
  42   4   3     0.41   -16.05     8.02 <
  42   4   4   747.56   707.59    22.46 o
  42   4   5     2.85     3.21    19.25 <
  42   4   6    36.00    25.67    20.06 <
  42   4   7    11.46    -4.81    29.68 <
  42   6  -7   230.98   223.83    19.25 o
  42   6  -6     0.65    -3.21    11.23 <
  42   6  -5   237.93   243.08    19.25 o
  42   6  -4   190.56   204.57    17.65 o
  42   6  -3    33.52    10.43    13.64 <
  42   6  -2    17.08    19.25    13.64 <
  42   6  -1   453.82   473.33    18.45 o
  42   6   0     3.13    -2.41     9.63 <
  42   6   1    42.53    54.55    11.23 o
  42   6   2   239.17   225.43    14.44 o
  42   6   3    67.61    75.41    16.05 o
  42   6   4     5.33    29.68    20.06 <
  43   1 -12   260.26   316.89    28.08 o
  43   1 -11   149.05   121.94    13.64 o
  43   1 -10   280.50   216.61    15.24 o
  43   1  -9    21.11    32.09    11.23 <
  43   1  -8   410.62   446.05    19.25 o
  43   1  -7     0.11    -3.21    10.43 <
  43   1  -6  1229.69  1255.53    34.50 o
  43   1  -5     0.10    -4.01     6.42 <
  43   1  -4   730.29   740.48    18.45 o
  43   1  -3   150.00   146.81     8.82 o
  43   1  -2   251.62   239.88    11.23 o
  43   1  -1    44.64    36.10     6.42 o
  43   1   0     1.17     4.81     6.42 <
  43   1   1  1031.53  1065.40    19.25 o
  43   1   2   149.65   163.66     8.82 o
  43   1   3   700.94   695.56    17.65 o
  43   1   4     0.31   -12.84     8.02 <
  43   1   5    50.84    71.40    11.23 o
  43   1   6   254.90   244.69    14.44 o
  43   1   7   287.18   276.78    27.28 o
  43   1   8   184.77   183.72    24.87 o
  43   3 -11   112.59   166.07    17.65 o
  43   3 -10   598.07   571.21    25.67 o
  43   3  -9    30.17    65.79    14.44 o
  43   3  -8     0.60    -4.01    12.03 <
  43   3  -7    16.94    15.24    12.84 <
  43   3  -6   372.09   354.60    20.06 o
  43   3  -5    98.56   118.73     9.63 o
  43   3  -4   655.68   637.79    19.25 o
  43   3  -3  1162.65  1193.76    29.68 o
  43   3  -2    29.84    32.09     8.02 o
  43   3  -1     9.77    11.23     6.42 <
  43   3   0    15.95    20.06     6.42 o
  43   3   1   944.20   933.02    18.45 o
  43   3   2    97.96    93.86     8.02 o
  43   3   3    25.01    14.44     8.82 <
  43   3   4   120.56    87.45    11.23 o
  43   3   5     6.83    10.43    13.64 <
  43   3   6   194.81   172.49    24.07 o
  43   3   7   120.55   125.15    23.27 o
  43   5  -9   347.05   305.66    25.67 o
  43   5  -8   201.94   216.61    18.45 o
  43   5  -7     2.88     3.21    12.84 <
  43   5  -6   246.82   217.41    18.45 o
  43   5  -5   102.32    83.43     9.63 o
  43   5  -4   783.14   809.48    23.27 o
  43   5  -3    88.55    82.63     9.63 o
  43   5  -2    56.69    52.95     9.63 o
  43   5  -1     0.09     0.00     7.22 <
  43   5   0     0.77     5.62     7.22 <
  43   5   1   230.11   210.19     9.63 o
  43   5   2     0.04   -12.03     8.02 <
  43   5   3   312.04   311.27    27.28 o
  43   5   4   153.76   161.25    24.07 o
  43   5   5     7.25   -14.44    15.24 <
  44   0 -10   583.82   753.32    36.90 o
  44   0  -8   721.60   611.32    32.09 o
  44   0  -6  2208.75  2314.51    77.82 o
  44   0  -4    68.58    45.73    10.43 o
  44   0  -2   117.44   133.18    12.84 o
  44   0   0    67.94    77.82    10.43 o
  44   0   2  1633.36  1542.74    36.10 o
  44   0   4  1699.94  1614.14    53.75 o
  44   0   6  1101.65  1115.14    46.53 o
  44   2 -11   122.24   134.78    14.44 o
  44   2 -10     5.59     4.81    11.23 <
  44   2  -9     3.89    -4.81    11.23 <
  44   2  -8    16.21    30.49    11.23 <
  44   2  -7  1520.58  1551.56    40.11 o
  44   2  -6     2.19    -7.22    12.03 <
  44   2  -5    20.61    21.66     8.02 <
  44   2  -4     0.95   -11.23     7.22 <
  44   2  -3  1372.75  1354.21    32.09 o
  44   2  -2   117.58   123.55     9.63 o
  44   2  -1  1865.95  1930.23    30.49 o
  44   2   0    42.29    38.51     7.22 o
  44   2   1     0.00    -8.02     6.42 <
  44   2   2    32.89    24.87     7.22 o
  44   2   3   908.76   969.13    22.46 o
  44   2   4   122.13   120.34    12.03 o
  44   2   5   123.45   114.72    12.03 o
  44   2   6    47.47     8.82    20.06 <
  44   2   7   281.58   259.13    27.28 o
  44   4  -9     5.85    11.23    13.64 <
  44   4  -8  1421.93  1369.45    43.32 o
  44   4  -7   384.90   445.25    23.27 o
  44   4  -6   743.13   700.37    28.88 o
  44   4  -5    60.13    78.62     8.82 o
  44   4  -4    83.89    77.02     9.63 o
  44   4  -3   137.30   142.80    11.23 o
  44   4  -2    13.25     2.41     8.82 <
  44   4  -1    17.87    10.43     7.22 <
  44   4   0     0.16     2.41     7.22 <
  44   4   1     4.81     4.01     7.22 <
  44   4   2    31.78    27.28     7.22 o
  44   4   3    61.69    55.36    11.23 o
  44   4   4   543.49   603.30    48.94 o
  44   4   5   133.01   154.03    24.07 o
  44   4   6   300.49   284.80    40.11 o
  44   6  -6    57.97    76.21    18.45 o
  44   6  -5    52.09    58.56    15.24 o
  44   6  -4    28.11    29.68    13.64 <
  44   6  -3   481.25   474.94    24.87 o
  44   6  -2   388.28   351.39    21.66 o
  44   6  -1   177.63   166.07    17.65 o
  44   6   0   192.35   206.98    18.45 o
  44   6   1   227.49   216.61    16.85 o
  44   6   2    17.10    18.45    12.84 <
  45   1 -11     0.74   -16.05    11.23 <
  45   1 -10    84.42    60.97    12.03 o
  45   1  -9    26.38    10.43    11.23 <
  45   1  -8   153.32   206.98    15.24 o
  45   1  -7   121.61   124.35    12.84 o
  45   1  -6   178.84   223.83    14.44 o
  45   1  -5  1250.96  1298.85    26.47 o
  45   1  -4   574.17   568.80    16.85 o
  45   1  -3   146.11   149.22     9.63 o
  45   1  -2     0.11     7.22     8.02 <
  45   1  -1    93.97    88.25     7.22 o
  45   1   0   625.23   616.13    13.64 o
  45   1   1   393.39   393.91    11.23 o
  45   1   2   420.45   459.69    12.84 o
  45   1   3   142.37   157.24    10.43 o
  45   1   4    49.50    47.33    11.23 o
  45   1   5     3.40    -7.22    10.43 <
  45   1   6    95.43    24.07    20.06 <
  45   1   7   277.34   268.76    27.28 o
  45   3 -10   326.73   349.78    21.66 o
  45   3  -9     0.20    -4.01    13.64 <
  45   3  -8    31.29    29.68    13.64 <
  45   3  -7     0.44    12.03    13.64 <
  45   3  -6   237.20   235.06    17.65 o
  45   3  -5    19.17    22.46     8.02 <
  45   3  -4   237.27   241.48    12.03 o
  45   3  -3   148.61   153.23    11.23 o
  45   3  -2   287.55   269.56    12.03 o
  45   3  -1   529.62   550.35    13.64 o
  45   3   0  1606.95  1585.26    26.47 o
  45   3   1    47.11    56.96     8.02 o
  45   3   2   125.39   144.41     8.82 o
  45   3   3   106.18   105.90     9.63 o
  45   3   4    12.03   -23.27    18.45 <
  45   3   5    95.23   108.31    22.46 o
  45   3   6    62.65    68.99    22.46 o
  45   5  -7   232.58   225.43    18.45 o
  45   5  -6    19.57     8.02    13.64 <
  45   5  -5   666.28   606.51    32.09 o
  45   5  -4   309.34   310.47    32.89 o
  45   5  -3   342.24   328.92    20.86 o
  45   5  -2   490.78   511.04    24.87 o
  45   5  -1   298.27   305.66    14.44 o
  45   5   0    65.50    87.45     8.82 o
  45   5   1   803.42   878.47    24.87 o
  45   5   2    21.78    28.08    11.23 <
  45   5   3     3.77    -8.02    19.25 <
  46   0 -10    48.21    28.08    16.05 <
  46   0  -8   541.30   560.78    32.09 o
  46   0  -6     8.65     6.42    14.44 <
  46   0  -4   825.43   738.88    25.67 o
  46   0  -2  2277.13  2214.23    57.76 o
  46   0   0   136.76   130.77    12.03 o
  46   0   2   913.53  1007.63    27.28 o
  46   0   4   198.27   203.77    20.06 o
  46   0   6  1101.76   994.80    63.38 o
  46   2 -10   174.59   203.77    17.65 o
  46   2  -9  1670.25  1747.31    52.15 o
  46   2  -8    40.79    32.09    13.64 <
  46   2  -7    74.36    45.73    14.44 o
  46   2  -6    13.79    24.87    12.84 <
  46   2  -5   119.22    96.27     8.82 o
  46   2  -4   125.29   112.32    10.43 o
  46   2  -3     2.42    11.23     8.82 <
  46   2  -2    52.22    64.18     8.82 o
  46   2  -1    45.95    34.50     7.22 o
  46   2   0   180.95   170.08     8.82 o
  46   2   1   637.66   655.44    15.24 o
  46   2   2    66.95    61.77     8.02 o
  46   2   3   354.87   361.02    13.64 o
  46   2   4     0.06   -18.45    19.25 <
  46   2   5     0.04    26.47    20.86 <
  46   2   6     6.20   -30.49    19.25 <
  46   4  -8    57.09    40.11    14.44 <
  46   4  -7   269.86   293.63    20.06 o
  46   4  -6   308.29   377.06    21.66 o
  46   4  -5   364.02   360.21    14.44 o
  46   4  -4   391.69   397.12    16.05 o
  46   4  -3    14.58    20.86     9.63 <
  46   4  -2   980.27   943.45    25.67 o
  46   4  -1   303.50   300.85    12.03 o
  46   4   0    76.13    64.18     8.02 o
  46   4   1   204.67   219.02     9.63 o
  46   4   2   813.86   823.92    20.86 o
  46   4   3     4.46    22.46    20.86 <
  46   4   4    52.48    62.58    21.66 <
  46   6  -3    70.91    71.40    19.25 o
  46   6  -2   205.90   171.68    18.45 o
  46   6  -1     3.04     4.01    17.65 <
  47   1 -10   115.50   174.09    15.24 o
  47   1  -9   145.73   109.11    13.64 o
  47   1  -8   522.94   501.41    20.86 o
  47   1  -7     3.31    11.23    11.23 <
  47   1  -6   959.22   969.13    29.68 o
  47   1  -5    67.77    36.10     8.02 o
  47   1  -4   115.99   101.08     8.82 o
  47   1  -3     2.64     2.41     8.02 <
  47   1  -2   369.93   424.39    14.44 o
  47   1  -1   353.38   359.41    11.23 o
  47   1   0   405.35   401.93    12.03 o
  47   1   1   295.96   312.08    10.43 o
  47   1   2     7.97     5.62     7.22 <
  47   1   3   421.13   436.43    15.24 o
  47   1   4    28.41     5.62    19.25 <
  47   1   5   310.38   304.86    27.28 o
  47   1   6   161.59   155.64    24.07 o
  47   3  -9   325.66   407.55    23.27 o
  47   3  -8   706.94   744.49    30.49 o
  47   3  -7    77.12    71.40    14.44 o
  47   3  -6   317.23   286.41    20.06 o
  47   3  -5     3.83    16.85     8.82 <
  47   3  -4    61.70    48.94     9.63 o
  47   3  -3     1.75     8.82     8.82 <
  47   3  -2   213.07   218.21    12.84 o
  47   3  -1   409.40   434.82    12.84 o
  47   3   0    51.38    57.76     8.02 o
  47   3   1   167.65   184.52     9.63 o
  47   3   2    64.06    40.92     8.02 o
  47   3   3   186.44   163.66    18.45 o
  47   3   4    46.67    61.77    21.66 <
  47   3   5   510.31   568.80    34.50 o
  47   5  -6   115.09    75.41    15.24 o
  47   5  -5    52.37    70.60    17.65 o
  47   5  -4    65.93    29.68    16.85 <
  47   5  -3    29.22    36.10    16.85 <
  47   5  -2   509.70   592.87    32.09 o
  47   5  -1   299.10   327.32    24.87 o
  47   5   0    21.91    52.95    13.64 o
  47   5   1   664.32   693.95    25.67 o
  47   5   2    84.37    73.01    16.85 o
  48   0 -10  2020.83  2300.07    81.03 o
  48   0  -8   188.46   123.55    20.06 o
  48   0  -6   164.68   152.43    19.25 o
  48   0  -4  1482.41  1387.90    40.11 o
  48   0  -2    11.03     8.02    12.03 <
  48   0   0   167.88   162.06    12.84 o
  48   0   2   414.82   427.60    17.65 o
  48   0   4     3.63    10.43    28.88 <
  48   2  -9   262.06   235.06    18.45 o
  48   2  -8   143.15   155.64    16.85 o
  48   2  -7   130.27   196.55    17.65 o
  48   2  -6   174.52   205.38    17.65 o
  48   2  -5   961.07   888.90    22.46 o
  48   2  -4     0.28    -2.41     8.02 <
  48   2  -3   531.30   559.97    18.45 o
  48   2  -2     0.20   -11.23     8.82 <
  48   2  -1     3.87    -5.62     7.22 <
  48   2   0   101.03    77.02     8.02 o
  48   2   1   422.93   447.66    12.84 o
  48   2   2    57.30    37.71     8.02 o
  48   2   3   318.95   347.38    19.25 o
  48   2   4    27.92     6.42    21.66 <
  48   2   5     1.98    20.86    20.86 <
  48   4  -7   181.30   175.69    17.65 o
  48   4  -6   189.06   219.02    19.25 o
  48   4  -5    79.60    86.64    18.45 o
  48   4  -4   239.17   225.43    21.66 o
  48   4  -3    19.02    36.90    16.05 <
  48   4  -2   141.33   180.51    20.06 o
  48   4  -1   155.26   133.18    12.84 o
  48   4   0    28.97    19.25     8.82 <
  48   4   1     3.02    16.05    12.84 <
  48   4   2   694.22   754.92    26.47 o
  48   4   3    10.84    48.94    20.86 <
  49   1  -9   103.08   105.90    13.64 o
  49   1  -8   331.90   398.72    19.25 o
  49   1  -7   111.91    76.21    12.03 o
  49   1  -6    91.29   108.31    12.84 o
  49   1  -5     4.26     7.22     7.22 <
  49   1  -4   444.68   413.96    15.24 o
  49   1  -3   467.63   472.53    16.85 o
  49   1  -2   492.93   490.18    18.45 o
  49   1  -1   263.42   302.45    10.43 o
  49   1   0   379.40   402.73    12.03 o
  49   1   1    27.71    27.28     7.22 o
  49   1   2    79.58    62.58     8.02 o
  49   1   3    33.56    25.67    12.84 <
  49   1   4   578.16   603.30    34.50 o
  49   1   5     6.53   -17.65    20.06 <
  49   3  -8   132.54   141.20    16.85 o
  49   3  -7   178.31   132.37    16.85 o
  49   3  -6   126.38   105.10    16.05 o
  49   3  -5   475.40   518.26    19.25 o
  49   3  -4   108.49    88.25    17.65 o
  49   3  -3   302.41   267.15    23.27 o
  49   3  -2   411.92   369.04    25.67 o
  49   3  -1    55.94    48.94     9.63 o
  49   3   0     0.69     4.01     7.22 <
  49   3   1    13.71    12.84     9.63 <
  49   3   2   121.60   112.32    12.84 o
  49   3   3     0.03     0.00    20.86 <
  49   5  -3   273.57   255.12    32.09 o
  49   5  -2   596.54   614.53    46.53 o
  50   0  -8    79.25    58.56    17.65 o
  50   0  -6     4.57     0.00    15.24 <
  50   0  -4  1178.68  1279.60    38.51 o
  50   0  -2    89.78    98.68    16.05 o
  50   0   0   633.59   672.29    21.66 o
  50   0   2   625.86   638.60    26.47 o
  50   0   4     1.01     5.62    30.49 <
  50   2  -8    20.55    20.86    13.64 <
  50   2  -7  1101.31  1327.73    43.32 o
  50   2  -6    45.37    56.96    13.64 o
  50   2  -5    27.23    20.86     8.82 <
  50   2  -4    24.10     6.42    15.24 <
  50   2  -3     0.24     9.63     9.63 <
  50   2  -2    32.98    16.05     9.63 <
  50   2  -1     3.86    -4.81     8.82 <
  50   2   0   181.04   203.77     9.63 o
  50   2   1    64.06    76.21     8.02 o
  50   2   2   189.59   181.31    12.03 o
  50   2   3     7.06    15.24    20.06 <
  50   2   4     1.40    53.75    32.09 <
  50   4  -5   299.34   326.52    21.66 o
  50   4  -4   777.02   782.20    36.90 o
  50   4  -3   323.55   311.27    24.87 o
  50   4  -2    13.53    20.06    16.85 <
  50   4  -1   325.10   391.50    27.28 o
  50   4   0   306.70   322.51    18.45 o
  50   4   1    24.47    12.84    12.84 <
  51   1  -8   289.86   266.35    17.65 o
  51   1  -7   365.12   426.00    23.27 o
  51   1  -6    87.60    98.68    16.05 o
  51   1  -5     0.05    -5.62     8.02 <
  51   1  -4   224.34   200.56    17.65 o
  51   1  -3   294.49   337.75    24.07 o
  51   1  -2   133.43   126.76    12.03 o
  51   1  -1   260.15   279.18    12.84 o
  51   1   0     0.96     5.62     7.22 <
  51   1   1   293.97   307.26    13.64 o
  51   1   2     7.09    19.25    11.23 <
  51   1   3   845.44   815.09    40.11 o
  51   3  -6     5.39   -14.44    12.84 <
  51   3  -5   119.34   167.67    17.65 o
  51   3  -4   190.03   196.55    21.66 o
  51   3  -3     1.57    -2.41    14.44 <
  51   3  -2   282.28   251.11    22.46 o
  51   3  -1     5.53    16.05    15.24 <
  51   3   0   121.30   117.13    14.44 o
  51   3   1     6.27   -16.85    12.84 <
  51   3   2    51.11    35.30    19.25 <
  52   0  -6  1466.03  1509.04    57.76 o
  52   0  -4    40.63     4.01    16.05 <
  52   0  -2   129.23   122.75    26.47 o
  52   0   0     8.58     3.21    12.03 <
  52   0   2    45.12    63.38    19.25 o
  52   2  -6    10.40    -6.42    12.84 <
  52   2  -5   230.88   210.19    18.45 o
  52   2  -4    11.78    12.03    15.24 <
  52   2  -3   165.55   142.80    19.25 o
  52   2  -2   145.91   123.55    19.25 o
  52   2  -1   537.92   600.09    32.89 o
  52   2   0     1.93    -9.63    12.03 <
  52   2   1   166.45   172.49    16.05 o
  52   2   2     2.93    -0.80    12.84 <
  53   1  -6     0.01    12.84    13.64 <
  53   1  -5   146.39   142.80    16.85 o
  53   1  -4   163.30   142.00    16.05 o
  53   1  -3   327.00   268.76    23.27 o
  53   1  -2    38.72    24.87    16.05 <
  53   1  -1     6.77   -11.23    14.44 <
  53   1   0   125.92   124.35    14.44 o
  53   1   1   219.38   224.63    16.85 o
  54   0  -4     0.04    -8.02    15.24 <
  54   0  -2  1809.50  1801.07    93.86 o
  54   0   0   275.74   311.27    25.67 o
  54   2  -3    50.18    41.72    16.85 <
  54   2  -2    19.34    11.23    16.05 <
