# Supplementary material for: Crystal chemistry of layered structures formed by linear rigid silyl-capped molecules
Source: IUCrJ. 2015 Aug 20;2(Pt 5):584–600. doi: 10.1107/S2052252515011665 (PMC4547826; doi:10.1107/S2052252515011665)
Supplement: Supplementary file 4 [file m-02-00584-BSEMOX1sup4.hkl]

#
# h,k,l, Fc-squared, Fo-squared, sigma(Fo-squared) and status flag
#
data_BSEMOX1
_shelx_title                             '   '
_shelx_refln_list_code                   4
_shelx_F_calc_maximum                    150.65
_exptl_crystal_F_000                     508
_reflns_d_resolution_high                0.6186

loop_
 _symmetry_equiv_pos_as_xyz
 'x, y, z'
 '-x, -y, -z'

_cell_length_a                           6.8197(3)
_cell_length_b                           12.1073(5)
_cell_length_c                           16.1123(7)
_cell_angle_alpha                        92.3607(19)
_cell_angle_beta                         93.9781(19)
_cell_angle_gamma                        98.3425(19)

_shelx_F_squared_multiplier              1.000

loop_
 _refln_index_h
 _refln_index_k
 _refln_index_l
 _refln_F_squared_calc
 _refln_F_squared_meas
 _refln_F_squared_sigma
 _refln_observed_status
   0   0   2     0.80     3.43     0.14 o
   0   0   3   335.74   360.49     1.17 o
   0   0   4  3120.26  3007.74     4.96 o
   0   0   5   877.19   871.34     2.03 o
   0   0   6   684.18   772.34     2.03 o
   0   0   7   429.44   391.69     1.62 o
   0   0   8    41.05    56.26     1.08 o
   0   0   9   860.45   870.75     2.89 o
   0   0  10   238.33   225.65     1.58 o
   0   0  11  1873.47  1918.69     4.96 o
   0   0  12     3.26     3.25     0.77 o
   0   0  13   146.34   140.03     1.71 o
   0   0  14   275.75   245.98     2.48 o
   0   0  15     8.29     6.85     1.35 o
   0   0  16     3.89     2.84     1.44 <
   0   0  17   136.13   133.67     3.02 o
   0   0  18   189.20   193.91     5.91 o
   0   0  19    55.52    55.00     4.01 o
   0   0  20    18.48    17.76     3.47 o
   0   0  21    25.89    23.85     3.74 o
   0   0  22     2.45     2.39     3.43 <
   0   0  23    10.85    12.04     3.83 o
   0   0  24    22.70    19.34     4.15 o
   0   0  25    29.68    35.39     4.69 o
   0   1 -25    40.81    32.96     4.64 o
   0   1 -24   175.78   171.09     7.12 o
   0   1 -23    79.24    80.47     5.64 o
   0   1 -22    68.33    67.76     5.05 o
   0   1 -21    88.80    89.76     5.55 o
   0   1 -20   164.36   179.79     6.09 o
   0   1 -19     2.39     4.01     2.93 <
   0   1 -18     0.89    -0.81     2.21 <
   0   1 -17    60.45    56.31     2.57 o
   0   1 -16   169.53   166.99     3.07 o
   0   1 -15   119.77   116.27     2.52 o
   0   1 -14  1123.16  1054.34     4.15 o
   0   1 -13  2972.38  2926.00     7.26 o
   0   1 -12   474.27   447.01     2.34 o
   0   1 -11   196.23   238.63     1.71 o
   0   1 -10   209.29   228.67     1.58 o
   0   1  -9   709.22   745.15     2.52 o
   0   1  -8    57.36    71.01     1.04 o
   0   1  -7  1413.45  1375.69     3.25 o
   0   1  -6   121.70   108.02     0.95 o
   0   1  -5   282.99   228.12     1.04 o
   0   1  -4  2129.89  2065.66     3.38 o
   0   1  -3  1241.03  1249.55     2.34 o
   0   1  -2     0.35     0.68     0.18 o
   0   1   1   313.31   313.88     0.90 o
   0   1   2   154.68   184.03     0.68 o
   0   1   3 11582.30 11624.40    17.00 o
   0   1   4  8511.14  8245.06    14.07 o
   0   1   5   877.65   885.27     2.25 o
   0   1   6   187.04   210.05     1.08 o
   0   1   7   670.78   664.45     2.21 o
   0   1   8   182.05   214.55     1.35 o
   0   1   9   718.28   723.46     2.61 o
   0   1  10   783.41   709.31     2.71 o
   0   1  11    15.63    14.79     0.72 o
   0   1  12   227.75   206.94     1.76 o
   0   1  13    14.38    12.04     0.90 o
   0   1  14   705.58   662.47     3.74 o
   0   1  15   237.93   214.33     3.02 o
   0   1  16    55.66    54.91     2.39 o
   0   1  17   216.64   207.75     4.82 o
   0   1  18    19.52    22.95     3.16 o
   0   1  19    50.04    44.72     3.83 o
   0   1  20     4.42     5.00     3.11 <
   0   1  21   193.24   195.57     6.67 o
   0   1  22    15.94    17.27     3.74 o
   0   1  23     0.03     0.86     3.56 <
   0   1  24     2.06     4.55     3.79 <
   0   1  25    49.48    50.27     5.09 o
   0   2 -25     0.87    -4.15     3.79 <
   0   2 -24     9.32    11.27     4.01 <
   0   2 -23    13.88    11.23     3.88 <
   0   2 -22   293.72   315.81     7.98 o
   0   2 -21   165.64   157.79     6.31 o
   0   2 -20    13.14     9.65     3.16 o
   0   2 -19    78.06    91.11     5.23 o
   0   2 -18     4.95     6.40     2.30 <
   0   2 -17    83.64    72.68     3.29 o
   0   2 -16     0.03     1.89     1.62 <
   0   2 -15     1.70     4.15     1.40 <
   0   2 -14   354.48   357.07     2.75 o
   0   2 -13    10.93    10.28     0.90 o
   0   2 -12   424.18   427.26     2.21 o
   0   2 -11   104.74   107.48     1.26 o
   0   2 -10  1621.96  1597.01     3.88 o
   0   2  -9    72.74    55.77     1.04 o
   0   2  -8   123.58   153.69     1.22 o
   0   2  -7  3852.22  4452.82     7.71 o
   0   2  -6   411.67   400.30     1.49 o
   0   2  -5   395.19   486.55     1.49 o
   0   2  -4   454.47   534.79     1.53 o
   0   2  -3 17864.40 17982.20    26.19 o
   0   2  -2  3599.59  3685.12     5.36 o
   0   2  -1  5024.87  5271.54     9.38 o
   0   2   0  1650.46  1699.67     2.25 o
   0   2   1  1063.42  1028.64     1.67 o
   0   2   2 20759.60 22696.70    25.16 o
   0   2   3  4899.97  5355.13     7.71 o
   0   2   4  1094.71  1218.35     2.43 o
   0   2   5    15.71    21.46     0.54 o
   0   2   6   126.00   139.85     1.08 o
   0   2   7   138.35   110.41     1.17 o
   0   2   8   738.03   773.37     2.52 o
   0   2   9   715.44   722.02     2.48 o
   0   2  10   236.26   241.70     1.58 o
   0   2  11   293.86   301.88     1.89 o
   0   2  12   145.16   141.65     1.76 o
   0   2  13   128.02   111.81     1.80 o
   0   2  14   341.51   336.55     3.20 o
   0   2  15    32.73    29.39     1.89 o
   0   2  16    32.14    28.58     2.25 o
   0   2  17    99.68    98.87     4.82 o
   0   2  18    23.77    27.86     3.25 o
   0   2  19    85.11    89.18     5.18 o
   0   2  20    42.09    41.07     3.97 o
   0   2  21   162.03   174.21     6.54 o
   0   2  22    40.66    44.81     4.37 o
   0   2  23     0.15     1.80     3.61 <
   0   2  24   205.59   222.40     7.62 o
   0   2  25     8.18    15.60     4.19 o
   0   3 -25     6.45     4.69     4.91 <
   0   3 -24    51.43    55.86     4.96 o
   0   3 -23     0.00     3.29     3.65 <
   0   3 -22   119.46   128.85     6.22 o
   0   3 -21    55.44    47.02     4.24 o
   0   3 -20    70.59    75.43     4.91 o
   0   3 -19   684.90   723.33     9.65 o
   0   3 -18    26.79    27.28     3.34 o
   0   3 -17     5.38     0.32     1.98 <
   0   3 -16    92.06    95.67     3.52 o
   0   3 -15  1043.47  1025.30     6.54 o
   0   3 -14     0.27     0.23     0.90 <
   0   3 -13     2.22     3.34     0.81 o
   0   3 -12     5.48     3.38     0.77 o
   0   3 -11  1836.69  1738.17     4.33 o
   0   3 -10     9.56     5.91     0.63 o
   0   3  -9   294.24   280.02     1.49 o
   0   3  -8   378.43   365.50     1.67 o
   0   3  -7    41.37    38.23     0.86 o
   0   3  -6     5.75     5.46     0.50 o
   0   3  -5   143.38   172.99     1.04 o
   0   3  -4    71.43    60.73     0.72 o
   0   3  -3   193.09   205.54     0.90 o
   0   3  -2    14.22    15.10     0.41 o
   0   3  -1    23.04    18.57     0.41 o
   0   3   0  2551.84  2616.41     3.74 o
   0   3   1  2358.36  2587.19     3.20 o
   0   3   2  1051.71  1063.35     1.89 o
   0   3   3   865.51   979.86     2.21 o
   0   3   4    68.92    68.26     0.81 o
   0   3   5   824.94   827.92     2.39 o
   0   3   6  2745.71  3165.40     5.68 o
   0   3   7     0.84     4.87     0.59 o
   0   3   8   643.84   624.32     2.30 o
   0   3   9   466.41   452.37     2.07 o
   0   3  10   551.68   524.87     2.34 o
   0   3  11   725.92   719.50     3.02 o
   0   3  12  1556.40  1407.88     4.46 o
   0   3  13    21.31    19.61     1.08 o
   0   3  14     2.30     2.71     1.26 <
   0   3  15   341.35   342.77     4.78 o
   0   3  16    93.35   106.44     4.87 o
   0   3  17    67.69    61.36     4.06 o
   0   3  18   366.53   370.73     7.39 o
   0   3  19   151.03   155.76     5.91 o
   0   3  20    46.06    45.58     4.01 o
   0   3  21    79.81    79.93     5.09 o
   0   3  22     3.06     4.60     3.52 <
   0   3  23   131.99   122.81     6.40 o
   0   3  24     4.06     4.69     4.78 <
   0   3  25     0.56    -1.17     4.73 <
   0   4 -25     9.98     7.21     5.18 <
   0   4 -24     2.60     2.98     4.82 <
   0   4 -23    50.33    50.90     4.73 o
   0   4 -22   129.99   142.74     6.45 o
   0   4 -21     7.78     5.82     3.34 <
   0   4 -20    32.70    40.40     3.97 o
   0   4 -19   218.76   232.00     6.40 o
   0   4 -18    19.97    23.17     3.20 o
   0   4 -17    54.71    53.56     3.65 o
   0   4 -16    19.49    20.33     2.21 o
   0   4 -15    11.54    10.68     1.53 o
   0   4 -14     0.88     0.27     0.99 <
   0   4 -13    77.40    66.72     1.44 o
   0   4 -12  2732.62  2634.35     5.73 o
   0   4 -11    47.96    60.05     1.17 o
   0   4 -10   302.70   311.76     1.71 o
   0   4  -9   700.37   731.31     2.43 o
   0   4  -8   361.99   328.57     1.62 o
   0   4  -7   779.54   886.85     2.89 o
   0   4  -6    21.54    12.62     0.68 o
   0   4  -5  3806.71  4080.33     5.27 o
   0   4  -4   187.35   201.03     1.08 o
   0   4  -3   653.01   747.45     1.85 o
   0   4  -2   987.66  1046.54     2.52 o
   0   4  -1  3017.40  2825.55     4.15 o
   0   4   0  1134.54  1210.55     2.07 o
   0   4   1     1.63     0.36     0.32 <
   0   4   2   280.80   321.90     1.08 o
   0   4   3    35.14    37.15     0.72 o
   0   4   4   675.07   752.14     2.12 o
   0   4   5   743.83   940.68     2.57 o
   0   4   6   735.48   685.50     2.39 o
   0   4   7    28.34    20.51     0.68 o
   0   4   8    24.38    22.27     0.72 o
   0   4   9   498.37   483.48     2.12 o
   0   4  10   169.37   172.54     1.53 o
   0   4  11   100.43   104.68     1.53 o
   0   4  12    19.75    16.73     0.99 o
   0   4  13   251.70   244.81     2.34 o
   0   4  14    28.62    28.76     1.80 o
   0   4  15   308.13   281.51     5.18 o
   0   4  16   536.57   501.42     7.80 o
   0   4  17    94.95    83.68     4.96 o
   0   4  18   225.66   228.49     6.22 o
   0   4  19    92.06   106.49     5.41 o
   0   4  20    89.99    87.24     5.41 o
   0   4  21    53.57    47.25     4.33 o
   0   4  22     0.04     2.43     3.38 <
   0   4  23     2.87    -1.22     4.46 <
   0   4  24    53.36    52.16     6.27 o
   0   4  25    27.98    26.78     5.68 o
   0   5 -25    84.93    84.17     7.12 o
   0   5 -24    37.41    30.12     5.68 o
   0   5 -23    51.17    45.67     5.77 o
   0   5 -22    79.67    71.86     6.22 o
   0   5 -21   109.74   123.67     6.09 o
   0   5 -20    21.45    24.44     3.61 o
   0   5 -19    48.81    49.37     3.92 o
   0   5 -18   662.60   709.58     9.29 o
   0   5 -17   294.85   281.51     6.45 o
   0   5 -16   496.03   517.34     7.66 o
   0   5 -15     9.21    11.41     1.71 o
   0   5 -14   120.64   130.47     2.12 o
   0   5 -13   544.16   476.90     2.75 o
   0   5 -12    55.13    54.15     1.26 o
   0   5 -11   118.44   115.19     1.53 o
   0   5 -10   515.20   473.79     2.34 o
   0   5  -9   425.94   424.69     2.16 o
   0   5  -8    50.68    51.49     1.04 o
   0   5  -7   179.93   176.05     1.40 o
   0   5  -6   386.45   441.82     1.76 o
   0   5  -5     4.28     1.22     0.54 <
   0   5  -4   421.32   419.87     1.62 o
   0   5  -3   194.88   197.15     1.17 o
   0   5  -2   721.11   714.13     1.94 o
   0   5  -1   241.78   193.95     1.13 o
   0   5   0  4314.97  4465.08     6.31 o
   0   5   1  3014.05  3177.03     4.46 o
   0   5   2  5220.74  5349.63     7.48 o
   0   5   3    21.39    39.85     0.86 o
   0   5   4   640.59   637.94     1.94 o
   0   5   5  3076.81  3267.06     5.50 o
   0   5   6   448.06   449.08     1.85 o
   0   5   7   201.34   207.48     1.44 o
   0   5   8  1353.13  1462.39     3.88 o
   0   5   9  1291.98  1114.39     3.34 o
   0   5  10    94.68    96.62     1.40 o
   0   5  11    49.04    54.24     1.35 o
   0   5  12   122.11   104.28     1.71 o
   0   5  13  1155.03  1109.74     4.96 o
   0   5  14     0.87     0.00     1.40 <
   0   5  15     2.44     6.72     2.25 <
   0   5  16   492.92   492.45     6.72 o
   0   5  17    31.53    36.83     3.47 o
   0   5  18     2.49     3.16     2.80 <
   0   5  19    43.37    38.77     3.88 o
   0   5  20   521.83   512.88     9.06 o
   0   5  21    21.84    16.37     4.46 o
   0   5  22    27.23    22.00     5.09 o
   0   5  23    16.58    16.32     5.18 o
   0   5  24     6.76     2.98     4.82 <
   0   6 -25     2.16     0.90     4.87 <
   0   6 -24    48.30    50.18     6.31 o
   0   6 -23    76.92    93.10     7.71 o
   0   6 -22    93.74    95.67     7.80 o
   0   6 -21     4.23     2.61     4.24 <
   0   6 -20     8.17     7.80     4.10 <
   0   6 -19    68.25    73.71     4.73 o
   0   6 -18    75.89    67.63     4.60 o
   0   6 -17     4.31     3.97     2.75 <
   0   6 -16    14.80    17.00     3.56 o
   0   6 -15   440.68   465.99     5.27 o
   0   6 -14   461.40   416.44     4.10 o
   0   6 -13  1764.58  1640.65     5.91 o
   0   6 -12   132.98   104.28     1.62 o
   0   6 -11   115.31   118.66     1.62 o
   0   6 -10  1247.68  1126.42     3.38 o
   0   6  -9    30.01    31.69     0.90 o
   0   6  -8   812.46   838.34     2.80 o
   0   6  -7  1383.52  1393.91     3.29 o
   0   6  -6   130.01   144.00     1.17 o
   0   6  -5    53.09    40.49     0.86 o
   0   6  -4   761.34   692.90     2.21 o
   0   6  -3  4630.88  4804.20     6.63 o
   0   6  -2   881.26   917.64     3.29 o
   0   6  -1   373.02   397.42     1.67 o
   0   6   0   128.59   110.46     1.13 o
   0   6   1     0.08     1.85     0.63 <
   0   6   2   864.60   923.37     2.71 o
   0   6   3   173.63   152.84     1.13 o
   0   6   4  1212.70  1157.17     2.84 o
   0   6   5    68.73    71.68     1.04 o
   0   6   6   594.12   610.12     2.12 o
   0   6   7   716.81   739.56     2.48 o
   0   6   8   142.79   131.74     1.44 o
   0   6   9     0.53     1.85     0.72 <
   0   6  10   124.28   113.93     1.58 o
   0   6  11    11.46    13.80     0.95 o
   0   6  12   425.63   402.87     2.93 o
   0   6  13   174.20   159.37     2.48 o
   0   6  14    21.41    19.39     2.12 o
   0   6  15    31.82    27.28     2.75 o
   0   6  16   436.06   465.54     6.63 o
   0   6  17    27.51    28.54     2.89 o
   0   6  18    76.43    63.57     5.59 o
   0   6  19     2.12     6.18     3.83 <
   0   6  20    28.33    25.47     4.82 o
   0   6  21    15.24    13.53     4.73 <
   0   6  22    11.16     5.68     4.64 <
   0   6  23    45.01    41.07     5.86 o
   0   6  24     4.93     1.44     4.78 <
   0   7 -24     6.43     2.57     4.87 <
   0   7 -23    36.25    38.19     5.77 o
   0   7 -22    19.78    16.37     4.87 o
   0   7 -21     3.85     4.37     4.33 <
   0   7 -20   372.91   389.66    10.19 o
   0   7 -19    33.65    26.51     4.51 o
   0   7 -18    49.34    48.28     4.91 o
   0   7 -17     0.96     5.55     5.14 <
   0   7 -16   543.38   559.90     7.89 o
   0   7 -15     0.65     0.09     2.07 <
   0   7 -14   121.71   121.41     3.20 o
   0   7 -13    57.76    57.80     2.25 o
   0   7 -12   215.25   196.84     2.66 o
   0   7 -11    29.86    31.33     1.13 o
   0   7 -10   509.89   505.66     2.48 o
   0   7  -9   118.19   115.14     1.44 o
   0   7  -8    78.31    74.97     1.22 o
   0   7  -7     1.30     2.66     0.63 o
   0   7  -6   211.73   221.05     1.44 o
   0   7  -5     2.63     3.02     0.54 o
   0   7  -4     4.06     4.33     0.63 o
   0   7  -3   470.46   482.62     2.16 o
   0   7  -2     1.61     1.13     0.63 <
   0   7  -1   568.76   532.67     1.98 o
   0   7   0  1278.37  1307.80     3.43 o
   0   7   1  2688.69  2624.97     4.96 o
   0   7   2    19.35    21.64     0.72 o
   0   7   3   527.56   497.64     2.12 o
   0   7   4    29.81    38.28     0.81 o
   0   7   5     0.23     1.76     0.59 o
   0   7   6  2218.40  2244.06     4.33 o
   0   7   7   911.25   942.89     3.02 o
   0   7   8    55.79    57.66     1.22 o
   0   7   9     8.55     7.17     0.86 o
   0   7  10   351.81   350.26     2.25 o
   0   7  11   257.62   238.72     2.25 o
   0   7  12   230.86   228.76     2.75 o
   0   7  13     6.46     6.67     1.76 o
   0   7  14   350.40   364.64     5.00 o
   0   7  15    13.04    13.48     2.21 o
   0   7  16    15.13    16.82     3.25 o
   0   7  17    43.30    50.13     4.01 o
   0   7  18   147.97   137.37     5.73 o
   0   7  19    52.29    41.57     5.23 o
   0   7  20    11.61    12.40     4.55 <
   0   7  21    21.43    20.51     5.05 o
   0   7  22   138.48   126.96     8.30 o
   0   7  23    35.06    28.76     5.64 o
   0   8 -24    58.79    55.68     6.36 o
   0   8 -23    21.29    20.15     5.27 o
   0   8 -22    37.84    38.23     5.55 o
   0   8 -21    34.57    32.19     5.32 o
   0   8 -20    21.67    25.88     4.87 o
   0   8 -19    37.34    42.92     5.09 o
   0   8 -18     0.74     5.46     5.50 <
   0   8 -17   742.13   739.65    11.50 o
   0   8 -16   143.31   145.67     6.49 o
   0   8 -15   288.29   289.89     5.91 o
   0   8 -14     0.11     1.13     2.16 <
   0   8 -13  1201.24  1226.51     6.94 o
   0   8 -12     4.59    11.86     1.49 o
   0   8 -11  1338.16  1282.46     5.73 o
   0   8 -10    70.43    93.77     1.80 o
   0   8  -9     0.68     1.94     0.86 <
   0   8  -8   629.38   592.90     2.75 o
   0   8  -7   340.47   312.03     1.80 o
   0   8  -6  3239.98  3208.81     5.64 o
   0   8  -5    30.21    28.58     0.95 o
   0   8  -4   250.87   254.50     1.76 o
   0   8  -3   175.62   191.47     1.53 o
   0   8  -2  1856.97  1867.07     4.91 o
   0   8  -1    97.87   113.79     1.40 o
   0   8   0   134.98   118.07     1.44 o
   0   8   1   472.17   423.16     2.16 o
   0   8   2    34.15    27.01     0.90 o
   0   8   3   332.54   371.85     1.89 o
   0   8   4   128.79   156.58     1.44 o
   0   8   5   827.02   820.98     2.80 o
   0   8   6   142.82   148.69     1.44 o
   0   8   7     2.01     0.54     0.77 <
   0   8   8   141.08   140.71     1.62 o
   0   8   9     9.03     8.88     0.99 o
   0   8  10   253.53   246.74     2.16 o
   0   8  11   631.68   624.05     3.65 o
   0   8  12   203.66   198.55     3.11 o
   0   8  13   108.91   120.92     3.34 o
   0   8  14   211.68   203.74     5.00 o
   0   8  15   244.10   235.61     6.40 o
   0   8  16    23.40    19.97     3.38 o
   0   8  17   164.07   171.73     6.00 o
   0   8  18    20.17    28.40     3.79 o
   0   8  19     1.86    -0.68     3.29 <
   0   8  20    55.54    51.94     5.82 o
   0   8  21    48.69    49.01     5.95 o
   0   8  22    44.61    43.51     8.97 o
   0   8  23     9.67     9.06     7.71 <
   0   9 -23     1.15     0.72     4.73 <
   0   9 -22    56.68    51.94     6.00 o
   0   9 -21    49.03    44.90     5.68 o
   0   9 -20     0.10     3.02     4.33 <
   0   9 -19     3.99    -1.40     5.46 <
   0   9 -18   152.58   155.13     7.21 o
   0   9 -17    90.73    96.52     6.22 o
   0   9 -16     0.13    -0.54     3.61 <
   0   9 -15     0.05     0.32     3.52 <
   0   9 -14     1.14    -1.49     2.16 <
   0   9 -13   163.43   157.52     3.79 o
   0   9 -12     1.29     0.23     1.85 <
   0   9 -11   319.75   304.63     3.65 o
   0   9 -10  1080.38  1039.91     5.41 o
   0   9  -9   322.49   308.78     2.39 o
   0   9  -8    21.58    18.21     1.08 o
   0   9  -7     1.30     0.36     0.95 <
   0   9  -6     5.80     5.95     0.95 o
   0   9  -5     0.11    -0.50     0.81 <
   0   9  -4   305.61   300.98     2.34 o
   0   9  -3   910.91   872.83     3.43 o
   0   9  -2   411.98   373.48     2.30 o
   0   9  -1   265.99   273.25     1.94 o
   0   9   0     2.38     0.63     0.86 <
   0   9   1  1061.01  1034.23     3.52 o
   0   9   2   271.64   239.26     2.03 o
   0   9   3    79.55    82.68     1.62 o
   0   9   4   614.89   620.58     2.75 o
   0   9   5    53.68    53.56     1.40 o
   0   9   6     9.28     9.02     0.99 o
   0   9   7    61.66    67.94     1.58 o
   0   9   8  1785.17  1772.25     5.05 o
   0   9   9    86.77    84.26     1.94 o
   0   9  10    38.15    38.82     1.67 o
   0   9  11   168.34   161.36     3.11 o
   0   9  12     3.86     3.83     1.80 <
   0   9  13    92.20    82.86     3.52 o
   0   9  14   151.51   146.16     4.82 o
   0   9  15   283.80   311.58     7.17 o
   0   9  16    11.44     9.38     3.34 <
   0   9  17     9.11     8.52     3.34 <
   0   9  18    72.74    74.52     6.72 o
   0   9  19    90.76    81.29     9.83 o
   0   9  20     0.58    -2.21     6.63 <
   0   9  21     5.41     6.45     7.35 <
   0   9  22     9.08     3.79     7.44 <
   0  10 -22     0.03    -6.13     4.60 <
   0  10 -21    22.11    16.00     5.14 o
   0  10 -20    14.77    12.35     4.78 <
   0  10 -19   117.21   133.22    11.09 o
   0  10 -18   376.11   368.79     9.74 o
   0  10 -17     7.85     9.42     4.24 <
   0  10 -16   124.43   123.98     6.67 o
   0  10 -15   358.32   358.33     8.84 o
   0  10 -14   667.66   683.38     8.88 o
   0  10 -13   305.00   308.60     6.40 o
   0  10 -12    28.22    30.52     2.80 o
   0  10 -11    19.52    14.29     2.43 o
   0  10 -10    52.88    58.16     2.39 o
   0  10  -9   932.11   884.41     4.96 o
   0  10  -8   175.79   184.03     2.34 o
   0  10  -7   736.03   732.12     3.43 o
   0  10  -6  1464.30  1427.54     5.09 o
   0  10  -5  2681.69  2630.92     6.54 o
   0  10  -4    84.72    89.18     2.07 o
   0  10  -3     3.22     0.00     0.99 <
   0  10  -2   656.49   629.01     3.16 o
   0  10  -1    25.68    28.85     1.17 o
   0  10   0    51.05    45.22     1.35 o
   0  10   1     0.06    -1.13     0.95 <
   0  10   2    13.96     3.25     0.99 o
   0  10   3   105.28   115.91     1.89 o
   0  10   4   136.97   136.92     1.98 o
   0  10   5   174.13   166.18     2.12 o
   0  10   6    10.02    17.13     1.17 o
   0  10   7    88.58    81.29     1.94 o
   0  10   8    45.06    47.34     1.85 o
   0  10   9     1.24     1.98     1.94 <
   0  10  10    11.80    11.99     2.07 o
   0  10  11   418.31   428.57     5.50 o
   0  10  12    15.56    15.51     2.30 o
   0  10  13   239.59   234.26     5.41 o
   0  10  14     5.25     3.29     3.11 <
   0  10  15    79.31    92.15     6.63 o
   0  10  16     7.78    10.01     4.33 <
   0  10  17    24.77    33.72     5.14 o
   0  10  18    42.36    48.38     8.52 o
   0  10  19     1.77    -0.18     6.76 <
   0  10  20     0.75     3.11     7.08 <
   0  10  21     0.60    -0.59     6.90 <
   0  11 -22     1.67    -4.10     6.58 <
   0  11 -21    53.26    44.77     8.30 o
   0  11 -20    37.49    38.91     8.25 o
   0  11 -19    22.73    26.60     5.36 o
   0  11 -18    44.50    50.00     5.59 o
   0  11 -17    11.77    14.43     4.64 o
   0  11 -16    85.87    87.19     6.40 o
   0  11 -15     0.69    -2.84     3.74 <
   0  11 -14    15.20    12.44     4.10 o
   0  11 -13    41.33    38.82     3.65 o
   0  11 -12   148.84   158.11     5.41 o
   0  11 -11   218.37   224.47     5.82 o
   0  11 -10    15.20    14.52     2.21 o
   0  11  -9    19.90    19.07     2.03 o
   0  11  -8     9.52     8.97     1.58 o
   0  11  -7    16.32    13.71     1.40 o
   0  11  -6   303.02   278.39     2.66 o
   0  11  -5    64.56    73.49     1.94 o
   0  11  -4   113.99   113.97     2.25 o
   0  11  -3     2.41    -1.22     1.22 <
   0  11  -2  1013.76   960.61     4.24 o
   0  11  -1   200.42   216.31     2.48 o
   0  11   0   287.05   287.05     2.48 o
   0  11   1   327.82   319.74     2.71 o
   0  11   2   190.06   189.44     2.30 o
   0  11   3     3.97     3.16     1.26 <
   0  11   4    37.67    30.16     1.53 o
   0  11   5   144.42   138.18     2.71 o
   0  11   6   205.16   216.58     3.02 o
   0  11   7    63.01    62.76     2.57 o
   0  11   8     5.58     4.46     1.98 <
   0  11   9     1.53     1.22     1.98 <
   0  11  10   322.35   321.31     4.91 o
   0  11  11    16.33    22.59     2.39 o
   0  11  12    43.30    48.78     3.34 o
   0  11  13   280.23   304.77     7.17 o
   0  11  14    42.37    40.58     5.18 o
   0  11  15     0.46    -0.63     4.33 <
   0  11  16    41.45    30.07     5.18 o
   0  11  17   172.43   178.44    13.21 o
   0  11  18    38.52    41.70     8.84 o
   0  11  19     4.04     4.24     7.21 <
   0  11  20    17.22    18.21     8.16 <
   0  12 -21     2.90    10.28     6.99 <
   0  12 -20    32.60    27.77     7.98 o
   0  12 -19     0.10     0.27     4.60 <
   0  12 -18    59.73    61.58     6.09 o
   0  12 -17     0.50     0.45     4.33 <
   0  12 -16   269.39   273.80     8.84 o
   0  12 -15     2.75     2.80     4.15 <
   0  12 -14    10.06    11.68     4.10 <
   0  12 -13   117.75   133.36     5.41 o
   0  12 -12   382.21   400.35     6.54 o
   0  12 -11   290.93   281.77     5.50 o
   0  12 -10     1.65     1.98     2.48 <
   0  12  -9   202.42   229.61     4.33 o
   0  12  -8     0.22     0.95     1.98 <
   0  12  -7   486.85   457.51     4.82 o
   0  12  -6    92.98    82.50     2.43 o
   0  12  -5   114.99   116.05     2.43 o
   0  12  -4   273.19   272.71     3.02 o
   0  12  -3   215.38   210.90     2.84 o
   0  12  -2   109.19   105.05     2.57 o
   0  12  -1   144.78   155.90     2.71 o
   0  12   0   369.59   369.55     3.47 o
   0  12   1     8.27     5.36     1.35 o
   0  12   2   130.37   127.63     2.43 o
   0  12   3   524.57   524.96     4.15 o
   0  12   4    84.70    79.84     2.52 o
   0  12   5     6.14     1.22     1.58 <
   0  12   6    25.27    24.17     2.34 o
   0  12   7     4.46     6.81     2.12 o
   0  12   8   147.52   151.44     4.06 o
   0  12   9    33.83    31.29     2.57 o
   0  12  10   133.25   142.38     4.15 o
   0  12  11     2.28     0.59     2.25 <
   0  12  12     4.71     6.54     2.71 <
   0  12  13   245.13   258.15     6.90 o
   0  12  14   246.54   275.28     9.51 o
   0  12  15     0.02     3.56     4.46 <
   0  12  16    34.42    32.42     8.16 o
   0  12  17     7.34     5.86     7.17 <
   0  12  18     6.83     4.37     7.39 <
   0  12  19    34.44    41.93     9.06 o
   0  13 -20     0.98    -0.99     6.58 <
   0  13 -19     1.46     0.86     4.96 <
   0  13 -18     9.94    10.78     5.14 <
   0  13 -17    46.04    53.51     5.86 o
   0  13 -16    55.57    64.06     6.09 o
   0  13 -15   171.60   172.72     6.54 o
   0  13 -14    29.97    30.43     3.97 o
   0  13 -13    80.44    82.28     5.18 o
   0  13 -12    19.78    17.81     3.02 o
   0  13 -11   113.80   116.63     4.55 o
   0  13 -10    16.12    19.16     2.89 o
   0  13  -9   131.27   124.61     4.46 o
   0  13  -8   210.65   227.36     5.14 o
   0  13  -7    75.44    72.77     3.43 o
   0  13  -6   215.50   221.18     4.24 o
   0  13  -5     0.36    -1.89     1.98 <
   0  13  -4   728.34   732.30     4.91 o
   0  13  -3     1.39    -1.71     1.80 <
   0  13  -2   618.67   624.37     5.27 o
   0  13  -1     0.30    -3.07     1.71 <
   0  13   0   717.83   724.09     5.32 o
   0  13   1   388.14   362.25     3.79 o
   0  13   2     6.41     2.89     1.67 <
   0  13   3   693.06   691.32     5.77 o
   0  13   4    13.26    10.55     2.21 o
   0  13   5    37.18    36.88     2.57 o
   0  13   6    28.37    27.77     2.52 o
   0  13   7   328.45   341.02     5.18 o
   0  13   8     1.78     2.48     2.21 <
   0  13   9    81.64    95.44     3.92 o
   0  13  10    16.39    19.52     2.57 o
   0  13  11    35.55    38.41     3.47 o
   0  13  12    10.31    13.62     3.79 o
   0  13  13    12.62    12.62     4.82 <
   0  13  14    78.01    91.07     7.21 o
   0  13  15     2.73     4.73     7.03 <
   0  13  16    63.44    57.53     9.33 o
   0  13  17    42.72    51.67     9.38 o
   0  13  18     0.68    -5.32     7.12 <
   0  14 -18     0.37     3.79     4.91 <
   0  14 -17     8.80     7.53     4.78 <
   0  14 -16    47.30    55.86     6.13 o
   0  14 -15    13.28    10.73     4.87 <
   0  14 -14   150.63   153.74     6.49 o
   0  14 -13    73.04    87.82     5.55 o
   0  14 -12   207.97   218.66     5.68 o
   0  14 -11   113.81   125.74     4.78 o
   0  14 -10   155.49   164.33     5.00 o
   0  14  -9   207.11   214.96     5.32 o
   0  14  -8   278.13   283.89     5.73 o
   0  14  -7     8.84     7.75     2.57 o
   0  14  -6     1.97     4.82     2.57 <
   0  14  -5     0.42    -0.14     2.07 <
   0  14  -4     2.57     2.57     2.12 <
   0  14  -3     3.05     4.96     2.39 <
   0  14  -2   100.01   100.94     4.87 o
   0  14  -1   116.59   115.69     4.82 o
   0  14   0    15.02    15.33     2.89 o
   0  14   1   143.43   132.95     4.82 o
   0  14   2   420.63   442.91     5.73 o
   0  14   3   229.57   228.89     4.60 o
   0  14   4   139.57   143.64     4.19 o
   0  14   5     8.05     7.03     2.71 <
   0  14   6    61.49    56.22     3.16 o
   0  14   7    34.58    35.84     2.89 o
   0  14   8    12.41    11.36     2.52 o
   0  14   9    48.61    44.50     3.11 o
   0  14  10   369.95   393.13     7.03 o
   0  14  11    53.50    61.27     4.82 o
   0  14  12     2.99     2.80     3.70 <
   0  14  13    18.64    15.19     7.53 <
   0  14  14    39.54    39.76     8.75 o
   0  14  15    14.55    22.23     8.39 <
   0  14  16    12.52     8.25     7.48 <
   0  15 -17    32.95    44.99     6.13 o
   0  15 -16   162.25   186.69     8.88 o
   0  15 -15    26.95    32.42     5.55 o
   0  15 -14    11.69    11.72     4.96 <
   0  15 -13    33.64    41.88     5.73 o
   0  15 -12   120.50   122.54     7.57 o
   0  15 -11    32.16    36.70     3.61 o
   0  15 -10     3.84     4.33     2.98 <
   0  15  -9   154.54   161.63     5.27 o
   0  15  -8     9.81     7.44     2.84 <
   0  15  -7   189.30   188.50     5.14 o
   0  15  -6    93.88    87.19     4.42 o
   0  15  -5   928.26   951.00     9.15 o
   0  15  -4    29.49    25.92     3.11 o
   0  15  -3    74.36    76.73     4.15 o
   0  15  -2     2.55     1.22     2.93 <
   0  15  -1     1.56    -0.95     2.98 <
   0  15   0   146.80   142.29     5.55 o
   0  15   1   130.23   133.00     4.96 o
   0  15   2    18.96    22.18     3.16 o
   0  15   3    65.54    58.92     3.34 o
   0  15   4     0.42    -2.34     2.34 <
   0  15   5   222.53   213.25     5.09 o
   0  15   6   316.01   338.17     6.63 o
   0  15   7     6.04     6.04     2.52 <
   0  15   8    48.41    52.66     3.34 o
   0  15   9    13.19    16.28     2.80 o
   0  15  10     2.69     3.29     3.88 <
   0  15  11    10.15    16.28     4.15 o
   0  15  12    23.98    16.37     7.71 <
   0  15  13    35.41    25.70     8.48 o
   0  15  14    19.91    34.44     8.75 o
   0  15  15     1.15    -6.36     7.48 <
   0  16 -15    22.84    37.51     5.91 o
   0  16 -14     7.78    17.54     5.23 o
   0  16 -13     1.17     0.00     4.82 <
   0  16 -12   264.59   320.82    10.10 o
   0  16 -11    29.67    37.24     5.41 o
   0  16 -10    81.68    84.98     5.46 o
   0  16  -9   150.43   146.79     5.32 o
   0  16  -8   257.69   259.14     6.00 o
   0  16  -7    47.63    39.76     3.56 o
   0  16  -6     1.56     3.29     2.80 <
   0  16  -5    60.40    57.75     3.92 o
   0  16  -4    46.59    49.41     3.61 o
   0  16  -3     8.43     6.90     2.98 <
   0  16  -2    53.15    46.57     4.19 o
   0  16  -1    39.94    34.35     3.92 o
   0  16   0     0.01     1.98     3.20 <
   0  16   1    12.56    12.26     3.47 o
   0  16   2     8.04     9.96     3.20 o
   0  16   3   101.15   100.09     4.96 o
   0  16   4     5.64     5.23     3.07 <
   0  16   5     1.78     2.43     2.61 <
   0  16   6     8.51     8.25     2.80 <
   0  16   7    46.25    54.28     3.61 o
   0  16   8    54.83    56.99     5.09 o
   0  16   9   102.02   110.50     6.94 o
   0  16  10     0.14    -0.90     4.69 <
   0  16  11     9.63    14.34     5.05 <
   0  16  12     7.18    13.75     7.98 <
   0  16  13    17.13    20.06     8.43 <
   0  17 -13    17.54    26.42     5.68 o
   0  17 -12     0.00    -4.33     4.46 <
   0  17 -11     7.43     7.98     5.00 <
   0  17 -10    35.94    39.40     5.77 o
   0  17  -9    25.99    26.33     4.06 o
   0  17  -8    22.92    25.38     4.10 o
   0  17  -7    80.97    87.42     5.50 o
   0  17  -6     5.13     2.93     3.47 <
   0  17  -5   194.51   201.62     5.82 o
   0  17  -4    66.18    66.09     4.19 o
   0  17  -3    60.53    63.75     4.19 o
   0  17  -2     8.94     3.65     3.02 <
   0  17  -1     0.04    -1.17     3.29 <
   0  17   0    21.83    19.97     3.92 o
   0  17   1     5.13     3.65     3.47 <
   0  17   2    51.37    49.46     4.55 o
   0  17   3    24.65    22.41     3.70 o
   0  17   4   127.07   151.98     6.00 o
   0  17   5     0.36     0.50     3.25 <
   0  17   6     0.04    -1.67     2.80 <
   0  17   7     0.65     0.09     3.79 <
   0  17   8     4.37     4.55     4.91 <
   0  17   9    13.47    15.55     5.36 <
   0  17  10     0.39     2.12     4.91 <
   0  17  11     9.86     8.61     8.25 <
   0  18 -10   145.25   181.24     9.06 o
   0  18  -9   167.05   204.37     9.15 o
   0  18  -8    26.96    33.63     5.46 o
   0  18  -7     0.37    -0.68     3.61 <
   0  18  -6     0.03    -1.94     3.43 <
   0  18  -5     5.61     3.65     3.65 <
   0  18  -4    21.59    22.09     4.06 o
   0  18  -3    42.77    48.28     4.60 o
   0  18  -2    57.54    60.77     5.91 o
   0  18  -1     5.84     4.28     4.33 <
   0  18   0    51.55    56.58     5.73 o
   0  18   1     0.74    -2.16     3.92 <
   0  18   2     4.60     2.03     4.10 <
   0  18   3    33.91    41.57     5.36 o
   0  18   4     1.57     2.30     4.06 <
   0  18   5   243.86   257.65     7.93 o
   0  18   6    79.79    87.82     7.30 o
   0  18   7    10.54    11.41     5.36 <
   0  18   8     0.48    -0.18     5.00 <
   0  19  -6    69.06    77.77    10.32 o
   0  19  -5     1.46    -2.93     4.37 <
   0  19  -4    28.06    35.12     5.46 o
   0  19  -3     0.84    -1.13     4.19 <
   0  19  -2    33.73    35.08     5.41 o
   0  19  -1     0.02     0.09     4.42 <
   0  19   0    44.28    49.68     5.73 o
   0  19   1    64.01    68.75     6.49 o
   0  19   2     0.20    -6.00     4.28 <
   0  19   3     1.02    -3.16     4.24 <
   1 -19  -4     2.00     5.27     6.58 <
   1 -19  -3     3.98    -2.71     6.90 <
   1 -19  -2    32.68    36.25     8.52 o
   1 -19  -1    11.15    14.38     7.53 <
   1 -19   0     0.81    -3.16     6.31 <
   1 -19   1    24.13    35.98     6.13 o
   1 -19   2     8.57     9.20     5.27 <
   1 -19   3   126.53   129.30     7.93 o
   1 -19   4    23.87    27.50     5.64 o
   1 -19   5     0.14     3.47     5.00 <
   1 -19   6    35.70    48.38     6.18 o
   1 -19   7     2.89     5.95     5.14 <
   1 -18  -9     4.91     6.13     5.27 <
   1 -18  -8     2.08    -1.62     5.27 <
   1 -18  -7    58.55    68.93     7.08 o
   1 -18  -6     0.05     0.32     5.00 <
   1 -18  -5     0.49    -3.16     5.00 <
   1 -18  -4     0.04    -1.22     5.14 <
   1 -18  -3    33.45    41.79     8.39 o
   1 -18  -2     5.74    10.87     7.03 <
   1 -18  -1     0.31     1.35     6.13 <
   1 -18   0     7.20     0.23     6.72 <
   1 -18   1     4.29     4.64     6.90 <
   1 -18   2     5.37     3.38     4.64 <
   1 -18   3     7.67     9.24     4.82 <
   1 -18   4    23.32    32.96     5.59 o
   1 -18   5     0.02    -0.18     4.73 <
   1 -18   6   113.94   111.27     7.84 o
   1 -18   7    87.86    84.53     7.08 o
   1 -18   8     1.48    -2.80     4.64 <
   1 -18   9     7.37     9.83     5.00 <
   1 -18  10   153.00   188.00     9.11 o
   1 -18  11    36.40    52.21     6.40 o
   1 -17 -11    17.58    14.29     5.50 <
   1 -17 -10     0.75    -2.66     4.82 <
   1 -17  -9     9.04     6.99     5.18 <
   1 -17  -8    13.85    14.79     5.46 <
   1 -17  -7    68.09    76.46     6.99 o
   1 -17  -6     3.74     2.84     4.96 <
   1 -17  -5     3.13    -0.54     3.97 <
   1 -17  -4    29.61    30.30     4.64 o
   1 -17  -3    80.88    84.62     4.82 o
   1 -17  -2    29.28    27.41     4.06 o
   1 -17  -1     5.07     3.34     3.47 <
   1 -17   0    43.33    40.80     4.28 o
   1 -17   1    23.81    24.07     4.01 o
   1 -17   2    38.02    37.56     3.70 o
   1 -17   3    38.63    40.67     3.79 o
   1 -17   4    52.23    52.79     4.01 o
   1 -17   5    28.99    26.46     3.56 o
   1 -17   6     6.95    11.63     4.64 <
   1 -17   7    93.71    94.41     7.12 o
   1 -17   8    30.80    38.41     5.64 o
   1 -17   9     3.34    -1.13     4.78 <
   1 -17  10    31.78    23.76     5.32 o
   1 -17  11    22.51    17.76     5.32 o
   1 -17  12    73.09    80.79     7.08 o
   1 -17  13    66.77    78.72     6.90 o
   1 -16 -13     0.42    -7.39     7.57 <
   1 -16 -12    76.62    87.51     7.39 o
   1 -16 -11    40.93    39.18     6.00 o
   1 -16 -10     1.66     1.04     4.82 <
   1 -16  -9    34.88    38.10     4.78 o
   1 -16  -8     6.50     8.57     4.01 <
   1 -16  -7     2.77     5.05     3.88 <
   1 -16  -6    17.96    16.32     3.43 o
   1 -16  -5   262.76   278.44     6.67 o
   1 -16  -4    51.87    48.28     3.88 o
   1 -16  -3     0.39    -2.66     2.89 <
   1 -16  -2     3.95     1.13     3.02 <
   1 -16  -1     1.45     1.13     3.29 <
   1 -16   0     1.07    -0.45     3.11 <
   1 -16   1    33.14    34.04     3.97 o
   1 -16   2   200.43   196.84     6.40 o
   1 -16   3   267.14   273.57     6.18 o
   1 -16   4     0.03    -3.43     2.84 <
   1 -16   5    95.49    90.93     4.64 o
   1 -16   6   102.14   104.55     4.87 o
   1 -16   7   136.34   148.87     5.36 o
   1 -16   8    82.09    78.45     5.27 o
   1 -16   9   146.74   150.35     6.58 o
   1 -16  10     3.81     6.04     4.73 <
   1 -16  11    15.36    12.80     4.91 <
   1 -16  12    12.49    12.98     5.14 <
   1 -16  13     9.72    19.25     5.27 o
   1 -16  14    93.69   103.20     7.21 o
   1 -16  15    20.47    21.60     5.55 o
   1 -15 -15     0.01    -1.67     7.12 <
   1 -15 -14     0.14    10.23     7.71 <
   1 -15 -13    30.66    42.87     5.91 o
   1 -15 -12    42.68    49.82     4.96 o
   1 -15 -11     6.83     5.41     3.92 <
   1 -15 -10     1.75    -2.84     3.56 <
   1 -15  -9   190.17   212.39     7.39 o
   1 -15  -8    70.89    70.06     5.09 o
   1 -15  -7     0.51    -1.49     2.84 <
   1 -15  -6    35.68    42.97     3.20 o
   1 -15  -5    42.20    39.67     3.56 o
   1 -15  -4     6.72     4.28     2.89 <
   1 -15  -3    35.80    30.66     3.47 o
   1 -15  -2   725.69   720.80     8.57 o
   1 -15  -1    49.96    40.85     3.52 o
   1 -15   0     0.47    -2.98     2.89 <
   1 -15   1     0.16    -3.38     3.07 <
   1 -15   2   179.58   180.20     5.68 o
   1 -15   3     6.33     5.14     2.75 <
   1 -15   4    12.03     9.74     2.84 o
   1 -15   5   223.00   224.47     5.55 o
   1 -15   6     0.21    -3.02     2.61 <
   1 -15   7    70.39    72.86     4.28 o
   1 -15   8    16.46    15.82     3.11 o
   1 -15   9   543.06   547.46     9.20 o
   1 -15  10    71.86    76.10     5.27 o
   1 -15  11     1.98    -0.68     3.47 <
   1 -15  12    10.54     2.98     3.56 <
   1 -15  13    35.34    35.03     5.41 o
   1 -15  14     0.30    -0.45     4.55 <
   1 -15  15     0.05    -0.90     4.60 <
   1 -15  16     8.36    12.17     5.18 <
   1 -15  17     1.53     0.68     5.00 <
   1 -14 -17     9.71     5.50     7.71 <
   1 -14 -16    24.43    25.88     8.39 o
   1 -14 -15   133.39   140.71    13.30 o
   1 -14 -14     2.32     5.18     3.79 <
   1 -14 -13     2.25     1.35     3.79 <
   1 -14 -12     6.53     2.84     3.79 <
   1 -14 -11     1.73    -0.95     3.56 <
   1 -14 -10     5.98     5.73     3.65 <
   1 -14  -9     6.78     5.64     3.61 <
   1 -14  -8    38.26    38.46     3.52 o
   1 -14  -7   111.94   117.62     4.87 o
   1 -14  -6   341.06   335.11     5.46 o
   1 -14  -5   292.90   283.08     5.18 o
   1 -14  -4    72.83    64.15     3.29 o
   1 -14  -3    21.10    23.53     3.02 o
   1 -14  -2    16.72    12.67     2.80 o
   1 -14  -1     0.09    -2.71     2.43 <
   1 -14   0    16.05    13.84     2.89 o
   1 -14   1   267.35   261.94     6.31 o
   1 -14   2   514.59   498.18     7.75 o
   1 -14   3    56.06    53.65     3.97 o
   1 -14   4   112.20   107.66     4.33 o
   1 -14   5   758.67   749.79     7.98 o
   1 -14   6   123.56   122.22     4.64 o
   1 -14   7     3.96     0.50     2.66 <
   1 -14   8   118.72   112.94     4.55 o
   1 -14   9     1.36    -0.81     2.75 <
   1 -14  10    47.96    45.49     4.24 o
   1 -14  11   322.31   333.04     7.53 o
   1 -14  12    62.95    66.68     4.91 o
   1 -14  13    79.30    81.69     5.55 o
   1 -14  14     0.25     0.18     3.47 <
   1 -14  15    92.77   110.50     7.53 o
   1 -14  16    33.64    28.99     5.41 o
   1 -14  17     0.20     0.41     4.78 <
   1 -14  18     1.89     0.36     6.67 <
   1 -13 -18     5.78    10.91     7.75 <
   1 -13 -17     8.58     1.89     7.35 <
   1 -13 -16    10.29    15.73     7.75 <
   1 -13 -15     8.40    12.67     5.00 <
   1 -13 -14    26.48    35.93     4.46 o
   1 -13 -13     9.58     8.75     3.70 <
   1 -13 -12   347.87   380.42     8.39 o
   1 -13 -11    14.78    12.40     3.61 o
   1 -13 -10   152.48   177.00     6.31 o
   1 -13  -9    33.69    32.96     3.29 o
   1 -13  -8   157.47   170.24     4.46 o
   1 -13  -7     0.80     0.50     2.21 <
   1 -13  -6     0.64     2.75     2.34 <
   1 -13  -5   279.34   277.81     4.82 o
   1 -13  -4    83.25    86.07     3.65 o
   1 -13  -3     8.35     8.70     2.25 o
   1 -13  -2     1.90     1.44     2.48 <
   1 -13  -1   353.26   369.15     6.09 o
   1 -13   0   296.13   280.38     5.50 o
   1 -13   1   271.69   265.18     5.91 o
   1 -13   2   182.66   176.14     5.23 o
   1 -13   3   171.22   180.70     5.50 o
   1 -13   4    17.90    15.33     2.71 o
   1 -13   5   117.89   119.38     3.70 o
   1 -13   6   401.21   413.42     5.36 o
   1 -13   7   209.07   201.80     5.00 o
   1 -13   8   172.40   164.92     4.87 o
   1 -13   9   132.12   138.68     4.55 o
   1 -13  10    56.18    53.33     3.56 o
   1 -13  11    23.65    27.55     3.70 o
   1 -13  12     3.15     4.64     3.34 <
   1 -13  13    44.52    32.64     3.92 o
   1 -13  14    27.86    24.62     3.88 o
   1 -13  15     4.35     5.00     3.74 <
   1 -13  16    14.62    16.00     4.87 o
   1 -13  17    13.16    17.72     5.00 o
   1 -13  18     9.68    15.46     7.12 <
   1 -13  19    18.89    15.37     7.44 <
   1 -13  20     2.41     6.63     7.08 <
   1 -12 -19     5.04     8.79     7.12 <
   1 -12 -18    10.85    10.78     7.66 <
   1 -12 -17    44.50    62.17     6.31 o
   1 -12 -16    18.61    23.58     5.27 o
   1 -12 -15     6.19     5.27     3.56 <
   1 -12 -14     7.15     3.92     3.47 <
   1 -12 -13    43.66    35.35     4.15 o
   1 -12 -12     5.26     5.73     3.38 <
   1 -12 -11     1.03     2.75     3.29 <
   1 -12 -10   218.94   234.30     5.64 o
   1 -12  -9   140.68   143.46     4.19 o
   1 -12  -8    11.31    12.22     2.34 o
   1 -12  -7    70.33    70.96     3.25 o
   1 -12  -6   497.74   519.01     5.91 o
   1 -12  -5    38.24    37.37     2.48 o
   1 -12  -4     0.87     1.40     1.94 <
   1 -12  -3    36.75    29.76     2.16 o
   1 -12  -2    21.33    25.29     2.30 o
   1 -12  -1    19.48    23.08     2.07 o
   1 -12   0   100.70   110.28     2.57 o
   1 -12   1     3.43     1.94     1.44 <
   1 -12   2   260.06   276.59     3.47 o
   1 -12   3   254.97   227.13     3.70 o
   1 -12   4  1243.61  1194.28     7.12 o
   1 -12   5   174.87   178.94     4.10 o
   1 -12   6   143.64   145.40     3.74 o
   1 -12   7     0.05    -0.05     2.07 <
   1 -12   8    65.75    66.41     3.25 o
   1 -12   9   425.25   418.15     6.18 o
   1 -12  10    33.74    32.37     2.98 o
   1 -12  11    93.88    89.90     4.24 o
   1 -12  12    22.24    21.78     3.52 o
   1 -12  13   331.83   347.24     7.48 o
   1 -12  14    31.15    31.24     3.92 o
   1 -12  15    35.44    41.93     4.19 o
   1 -12  16    12.59    12.53     4.60 <
   1 -12  17   159.85   180.11     8.16 o
   1 -12  18    74.45    97.16    10.28 o
   1 -12  19   116.38   120.78    11.68 o
   1 -12  20   102.03   116.54    11.14 o
   1 -12  21    16.26    14.34     7.39 <
   1 -11 -20    39.20    23.80     8.39 <
   1 -11 -19     0.74     2.12     7.26 <
   1 -11 -18     3.59     2.43     4.78 <
   1 -11 -17    12.63     8.66     4.87 <
   1 -11 -16    11.98    12.13     4.73 <
   1 -11 -15     0.03    -0.72     3.34 <
   1 -11 -14   104.21   117.99     5.91 o
   1 -11 -13    48.65    62.98     4.55 o
   1 -11 -12     4.99     4.91     3.20 <
   1 -11 -11     8.69     8.66     2.71 o
   1 -11 -10   604.70   614.22     6.54 o
   1 -11  -9   429.79   408.19     4.87 o
   1 -11  -8    21.11    21.91     2.12 o
   1 -11  -7   210.27   216.27     2.75 o
   1 -11  -6    22.56    22.68     1.62 o
   1 -11  -5    10.04     5.46     1.44 o
   1 -11  -4    82.39    94.59     2.48 o
   1 -11  -3   509.95   496.92     3.20 o
   1 -11  -2   239.84   250.71     2.34 o
   1 -11  -1    13.05     8.21     1.13 o
   1 -11   0   402.03   417.43     2.89 o
   1 -11   1    34.64    32.91     1.40 o
   1 -11   2     0.63    -0.09     1.08 <
   1 -11   3   115.29   118.62     1.98 o
   1 -11   4   975.66   962.82     4.24 o
   1 -11   5    53.13    51.85     1.71 o
   1 -11   6   100.90    84.08     1.80 o
   1 -11   7   200.58   174.61     2.43 o
   1 -11   8   282.74   282.72     3.65 o
   1 -11   9    40.64    39.76     2.25 o
   1 -11  10    16.71    15.46     1.98 o
   1 -11  11    20.20    22.09     2.80 o
   1 -11  12   168.33   159.37     5.46 o
   1 -11  13    60.05    55.54     4.96 o
   1 -11  14   122.58   131.55     6.63 o
   1 -11  15   232.34   241.15     7.98 o
   1 -11  16   195.63   195.26     7.66 o
   1 -11  17     0.02     2.52     4.19 <
   1 -11  18     8.14    11.77     6.54 <
   1 -11  19    53.62    54.73     8.30 o
   1 -11  20     0.02    -0.36     6.54 <
   1 -11  21     8.41     9.92     7.08 <
   1 -11  22    61.76    84.35     7.26 o
   1 -10 -21     3.67     2.80     7.48 <
   1 -10 -20    52.48    51.13     9.15 o
   1 -10 -19    14.28    16.95     5.00 o
   1 -10 -18   115.53   121.23     8.02 o
   1 -10 -17    39.61    47.16     5.55 o
   1 -10 -16   141.77   139.99     6.04 o
   1 -10 -15    12.13     6.85     3.29 <
   1 -10 -14     1.05    -0.32     3.11 <
   1 -10 -13    19.03    22.63     3.52 o
   1 -10 -12    76.59    64.11     4.55 o
   1 -10 -11   131.34   128.58     3.56 o
   1 -10 -10   122.13   127.95     3.16 o
   1 -10  -9   262.09   277.00     3.74 o
   1 -10  -8   309.60   312.93     3.38 o
   1 -10  -7   476.74   462.43     3.34 o
   1 -10  -6   192.21   197.96     2.30 o
   1 -10  -5     2.87     5.55     0.95 o
   1 -10  -4    27.02    26.69     1.08 o
   1 -10  -3    14.06    11.68     0.99 o
   1 -10  -2    60.20    66.27     1.35 o
   1 -10  -1   460.05   483.89     2.34 o
   1 -10   0   265.26   236.92     1.80 o
   1 -10   1   307.88   320.10     1.98 o
   1 -10   2    72.84    79.89     1.40 o
   1 -10   3   793.90   796.23     3.16 o
   1 -10   4     5.57     2.75     0.86 o
   1 -10   5    27.65    20.92     1.04 o
   1 -10   6   696.02   657.19     3.25 o
   1 -10   7   136.74   136.79     2.12 o
   1 -10   8    29.94    25.07     1.35 o
   1 -10   9    15.27    13.84     1.58 o
   1 -10  10     0.37     2.12     1.94 <
   1 -10  11  1168.24  1216.28     7.89 o
   1 -10  12     3.10     5.64     2.30 <
   1 -10  13   285.24   266.00     5.64 o
   1 -10  14    51.98    53.70     4.82 o
   1 -10  15    88.15    90.35     6.09 o
   1 -10  16    45.47    39.58     4.78 o
   1 -10  17     0.07    -0.27     3.97 <
   1 -10  18   302.83   316.17    13.71 o
   1 -10  19    27.38    31.47     7.26 o
   1 -10  20     5.68     2.71     6.54 <
   1 -10  21    10.11    10.64     5.00 <
   1 -10  22   104.62   114.51     8.88 o
   1  -9 -22     6.59     4.51     7.44 <
   1  -9 -21    12.87     7.48     7.53 <
   1  -9 -20     0.68    -0.63     4.69 <
   1  -9 -19     0.29    -1.17     4.42 <
   1  -9 -18    22.73    25.70     5.05 o
   1  -9 -17     9.59     9.47     4.37 <
   1  -9 -16    15.95    15.19     3.47 o
   1  -9 -15   173.56   176.23     6.04 o
   1  -9 -14    26.07    21.55     4.33 o
   1  -9 -13   276.49   290.16     5.86 o
   1  -9 -12     4.96     4.15     1.85 <
   1  -9 -11     5.63     7.08     1.62 o
   1  -9 -10   327.46   334.34     3.38 o
   1  -9  -9    12.53    12.26     1.31 o
   1  -9  -8     0.17     1.98     1.08 <
   1  -9  -7   365.06   362.43     2.43 o
   1  -9  -6    38.39    40.35     1.17 o
   1  -9  -5   202.33   187.32     1.76 o
   1  -9  -4   680.11   653.54     2.57 o
   1  -9  -3     7.79     6.40     0.81 o
   1  -9  -2   301.84   309.41     1.89 o
   1  -9  -1     6.14     7.93     0.72 o
   1  -9   0   102.34   104.50     1.26 o
   1  -9   1   525.19   514.68     2.12 o
   1  -9   2   104.39    91.93     1.17 o
   1  -9   3   216.31   200.67     1.49 o
   1  -9   4   189.50   180.52     1.62 o
   1  -9   5     1.85     1.71     0.77 <
   1  -9   6   248.13   237.50     1.85 o
   1  -9   7    57.01    57.93     1.40 o
   1  -9   8     8.41     9.15     0.99 o
   1  -9   9     9.43     7.08     1.26 o
   1  -9  10    13.93     7.80     1.49 o
   1  -9  11     5.77     7.80     1.62 o
   1  -9  12   117.08   126.55     3.25 o
   1  -9  13    14.06    13.48     2.34 o
   1  -9  14   691.28   735.23     8.66 o
   1  -9  15   215.68   212.71     7.17 o
   1  -9  16   154.22   163.38     7.03 o
   1  -9  17    55.93    50.40     4.96 o
   1  -9  18   137.73   136.88    10.14 o
   1  -9  19    45.46    47.88     7.66 o
   1  -9  20     5.17     2.71     6.36 <
   1  -9  21   187.58   194.18     9.06 o
   1  -9  22   103.24   109.33     8.39 o
   1  -9  23     3.55     3.61     5.09 <
   1  -8 -23    54.63    49.28     9.42 o
   1  -8 -22     4.93     5.05     7.26 <
   1  -8 -21     4.72     2.93     6.40 <
   1  -8 -20    13.20    12.80     4.87 <
   1  -8 -19     0.03    -2.12     3.97 <
   1  -8 -18    84.42   101.17     7.26 o
   1  -8 -17    20.20    20.87     4.33 o
   1  -8 -16    47.48    40.76     4.73 o
   1  -8 -15    14.17    14.56     3.02 o
   1  -8 -14     2.28     1.98     2.61 <
   1  -8 -13    75.14    66.63     3.52 o
   1  -8 -12     3.57     2.80     1.89 <
   1  -8 -11   572.71   575.50     3.79 o
   1  -8 -10   103.89    94.05     1.94 o
   1  -8  -9   654.34   647.99     3.16 o
   1  -8  -8  1428.40  1382.82     4.46 o
   1  -8  -7    32.16    34.76     1.04 o
   1  -8  -6    35.25    46.62     1.17 o
   1  -8  -5    35.15    42.65     1.08 o
   1  -8  -4   438.45   451.70     2.16 o
   1  -8  -3   194.70   172.49     1.49 o
   1  -8  -2     5.78     4.19     0.68 o
   1  -8  -1   355.03   350.98     1.80 o
   1  -8   0   276.92   331.73     1.71 o
   1  -8   1  1596.38  1551.21     3.74 o
   1  -8   2     6.53    -2.03     0.63 <
   1  -8   3   954.40   916.42     3.11 o
   1  -8   4   108.17    97.52     1.26 o
   1  -8   5  2112.94  2069.76     5.09 o
   1  -8   6  1254.59  1246.89     3.83 o
   1  -8   7     0.02    -0.32     0.77 <
   1  -8   8  1554.20  1545.80     4.51 o
   1  -8   9    35.65    35.98     1.17 o
   1  -8  10   745.82   733.56     3.92 o
   1  -8  11     4.91     3.02     1.31 <
   1  -8  12   484.76   443.63     3.92 o
   1  -8  13   399.00   424.02     5.00 o
   1  -8  14     0.04     3.34     2.61 <
   1  -8  15   588.16   599.03     7.93 o
   1  -8  16   108.50   111.63     4.87 o
   1  -8  17   132.63   116.54     5.18 o
   1  -8  18    25.56    24.93     6.18 o
   1  -8  19    56.15    58.20     7.80 o
   1  -8  20   115.65   115.69     7.66 o
   1  -8  21   202.50   216.45     9.20 o
   1  -8  22    33.14    35.39     5.73 o
   1  -8  23     9.85    16.23     5.32 o
   1  -8  24     1.43    -1.35     4.87 <
   1  -7 -23    15.07    18.26     7.98 <
   1  -7 -22   144.83   156.40    13.25 o
   1  -7 -21    80.82    65.28     9.38 o
   1  -7 -20     3.47     8.61     6.67 <
   1  -7 -19    23.19    24.07     4.73 o
   1  -7 -18     9.54     8.93     3.16 <
   1  -7 -17   121.12   123.89     5.41 o
   1  -7 -16     8.39    10.82     2.57 o
   1  -7 -15   364.37   388.94     6.27 o
   1  -7 -14   150.85   144.31     4.55 o
   1  -7 -13    98.07    86.34     2.98 o
   1  -7 -12     9.38    12.22     1.44 o
   1  -7 -11    32.30    36.65     1.44 o
   1  -7 -10     0.32     0.09     0.95 <
   1  -7  -9     6.12     8.79     0.99 o
   1  -7  -8  2570.85  2582.68     5.95 o
   1  -7  -7   293.16   290.43     2.03 o
   1  -7  -6   721.51   717.38     2.71 o
   1  -7  -5    92.05    81.06     1.26 o
   1  -7  -4   985.27   995.46     3.02 o
   1  -7  -3   739.48   767.92     2.39 o
   1  -7  -2    78.65    68.08     1.13 o
   1  -7  -1   234.37   219.96     1.40 o
   1  -7   0    30.16    34.26     0.86 o
   1  -7   1   583.70   611.39     2.25 o
   1  -7   2    95.70    82.82     1.13 o
   1  -7   3  1780.10  1815.35     4.64 o
   1  -7   4    63.47    64.11     1.08 o
   1  -7   5   190.49   177.81     1.49 o
   1  -7   6   426.45   397.78     2.07 o
   1  -7   7   376.13   375.14     2.07 o
   1  -7   8  1182.20  1130.53     3.65 o
   1  -7   9   788.34   740.82     3.29 o
   1  -7  10  1132.24  1076.38     4.19 o
   1  -7  11   748.14   694.84     3.61 o
   1  -7  12    17.21    11.95     1.26 o
   1  -7  13    78.87    86.83     2.34 o
   1  -7  14     4.64     7.21     2.30 o
   1  -7  15   130.47   137.73     4.91 o
   1  -7  16   139.63   153.15     5.23 o
   1  -7  17   189.24   213.65     7.44 o
   1  -7  18    57.36    60.14     5.09 o
   1  -7  19    46.01    50.99     4.19 o
   1  -7  20   134.55   157.88     8.12 o
   1  -7  21    16.09    11.72     4.73 <
   1  -7  22   158.26   164.87     8.66 o
   1  -7  23    63.47    57.30     6.31 o
   1  -7  24   126.21   135.48     8.88 o
   1  -6 -24    10.74    16.28     8.16 <
   1  -6 -23    34.90    27.46     7.80 o
   1  -6 -22    52.49    50.54     8.97 o
   1  -6 -21   122.06   105.41    11.77 o
   1  -6 -20    24.66    23.58     3.79 o
   1  -6 -19   207.89   183.45     6.40 o
   1  -6 -18     3.77     1.80     2.52 <
   1  -6 -17   118.19   107.80     4.55 o
   1  -6 -16   176.78   176.01     5.00 o
   1  -6 -15    16.44    13.03     2.43 o
   1  -6 -14   136.56   127.90     4.28 o
   1  -6 -13     1.88     3.70     1.49 <
   1  -6 -12   586.01   564.68     3.74 o
   1  -6 -11   672.89   629.64     3.02 o
   1  -6 -10    30.71    22.05     0.95 o
   1  -6  -9   840.47   840.05     3.16 o
   1  -6  -8   273.95   264.33     1.94 o
   1  -6  -7     7.96     4.91     0.77 o
   1  -6  -6  1721.81  1691.91     4.42 o
   1  -6  -5   556.74   542.59     2.39 o
   1  -6  -4  3483.99  3627.42     6.54 o
   1  -6  -3  1307.22  1482.09     3.65 o
   1  -6  -2   458.30   502.01     1.94 o
   1  -6  -1   738.59   661.61     2.30 o
   1  -6   0  4597.08  4573.55     6.63 o
   1  -6   1     8.33    -0.41     0.68 <
   1  -6   2    45.79    36.38     1.04 o
   1  -6   3   148.38   162.98     1.31 o
   1  -6   4  1171.62  1185.35     3.52 o
   1  -6   5     9.69     6.90     0.68 o
   1  -6   6  1773.95  1709.63     3.88 o
   1  -6   7    99.08    94.77     1.17 o
   1  -6   8  1027.72   993.79     3.43 o
   1  -6   9   273.95   253.91     1.71 o
   1  -6  10  1366.93  1386.06     4.10 o
   1  -6  11   857.96   823.73     3.20 o
   1  -6  12    72.59    74.12     1.53 o
   1  -6  13   648.30   620.67     3.70 o
   1  -6  14   152.97   138.36     3.07 o
   1  -6  15     4.28     4.37     1.80 <
   1  -6  16    13.04    14.61     3.61 o
   1  -6  17   364.65   402.51     8.93 o
   1  -6  18    99.09   108.25     6.40 o
   1  -6  19     9.68     6.72     3.25 <
   1  -6  20     0.01    -1.49     3.25 <
   1  -6  21    16.24    16.95     3.79 o
   1  -6  22     5.99     7.21     4.64 <
   1  -6  23     1.11     3.74     4.78 <
   1  -6  24    20.70    22.99     5.50 o
   1  -5 -24     0.21     6.31     7.30 <
   1  -5 -23    58.75    42.69     8.88 o
   1  -5 -22     7.61     3.47     3.61 <
   1  -5 -21     3.78     2.34     3.34 <
   1  -5 -20    14.09    14.88     3.38 o
   1  -5 -19    48.59    49.73     4.06 o
   1  -5 -18   283.52   290.75     6.81 o
   1  -5 -17     2.83     4.55     2.39 <
   1  -5 -16   273.47   285.97     5.55 o
   1  -5 -15    28.98    33.63     2.80 o
   1  -5 -14   414.97   410.72     5.18 o
   1  -5 -13   132.55   119.07     2.43 o
   1  -5 -12   132.39   112.57     1.85 o
   1  -5 -11   862.23   863.99     3.38 o
   1  -5 -10     4.46     1.26     0.72 <
   1  -5  -9  1360.61  1325.70     3.74 o
   1  -5  -8   418.48   450.89     2.07 o
   1  -5  -7   649.23   657.15     2.52 o
   1  -5  -6  1697.75  1638.13     4.06 o
   1  -5  -5  1556.91  1542.64     3.83 o
   1  -5  -4   355.52   382.31     1.76 o
   1  -5  -3   724.49   702.41     2.43 o
   1  -5  -2    87.22    85.39     1.22 o
   1  -5  -1   330.41   308.42     1.62 o
   1  -5   0  7338.51  7731.10    10.14 o
   1  -5   1    40.24    60.41     1.17 o
   1  -5   2   611.10   530.96     2.12 o
   1  -5   3  1478.10  1403.92     3.56 o
   1  -5   4   303.13   324.20     1.58 o
   1  -5   5   406.16   425.73     1.80 o
   1  -5   6   302.71   292.46     1.53 o
   1  -5   7    89.46    85.61     1.08 o
   1  -5   8     1.48     5.32     0.63 o
   1  -5   9   649.22   621.62     2.66 o
   1  -5  10   294.84   251.57     1.80 o
   1  -5  11   447.51   425.28     2.39 o
   1  -5  12   110.45   117.44     1.62 o
   1  -5  13   391.68   390.74     2.71 o
   1  -5  14     1.26     1.62     1.40 <
   1  -5  15   107.36   102.39     3.74 o
   1  -5  16   497.20   500.48     7.53 o
   1  -5  17     4.78     4.01     2.66 <
   1  -5  18    16.39    14.25     3.11 o
   1  -5  19    76.66    87.69     5.36 o
   1  -5  20   324.72   346.65     7.84 o
   1  -5  21    68.51    61.40     4.73 o
   1  -5  22    32.05    34.22     4.42 o
   1  -5  23     1.30     6.63     3.79 <
   1  -5  24    15.73    11.68     5.18 <
   1  -5  25    59.79    56.90     6.54 o
   1  -4 -25     7.53    11.27     7.84 <
   1  -4 -24    10.01    -0.95     4.64 <
   1  -4 -23    44.17    50.45     4.82 o
   1  -4 -22   119.47   124.84     6.40 o
   1  -4 -21    17.45    18.35     3.70 o
   1  -4 -20     7.94     5.27     3.25 <
   1  -4 -19    20.37    17.00     3.25 o
   1  -4 -18     1.49     0.05     2.61 <
   1  -4 -17    21.93    17.67     2.98 o
   1  -4 -16     4.91     6.94     2.30 o
   1  -4 -15    28.57    30.79     2.07 o
   1  -4 -14     0.80     2.61     1.40 <
   1  -4 -13   321.92   307.47     2.66 o
   1  -4 -12   861.92   860.20     3.61 o
   1  -4 -11   217.57   199.27     1.85 o
   1  -4 -10    51.36    41.75     1.08 o
   1  -4  -9   235.82   183.90     1.53 o
   1  -4  -8   685.65   689.16     2.84 o
   1  -4  -7   505.57   511.16     2.16 o
   1  -4  -6   304.79   328.62     1.76 o
   1  -4  -5   106.77   101.93     1.22 o
   1  -4  -4  5091.13  5335.97     7.75 o
   1  -4  -3  1201.46  1262.71     3.02 o
   1  -4  -2  3635.96  3429.95     5.32 o
   1  -4  -1  6135.96  6288.23     9.51 o
   1  -4   0   454.24   427.94     1.58 o
   1  -4   1   641.53   669.23     2.25 o
   1  -4   2     0.67     1.40     0.45 o
   1  -4   3  1639.57  1662.16     3.61 o
   1  -4   4     4.37     2.84     0.54 o
   1  -4   5   259.18   214.69     1.31 o
   1  -4   6  1146.46  1326.69     3.29 o
   1  -4   7    54.39    41.88     0.99 o
   1  -4   8   179.88   206.85     1.44 o
   1  -4   9  1151.89  1195.09     3.74 o
   1  -4  10   355.52   327.27     1.94 o
   1  -4  11     3.15     3.79     0.77 o
   1  -4  12     1.17     0.95     0.81 <
   1  -4  13     0.35    -0.32     0.95 <
   1  -4  14    11.52    10.87     1.49 o
   1  -4  15   236.15   243.14     4.87 o
   1  -4  16   449.54   456.02     5.64 o
   1  -4  17     1.19     1.22     2.21 <
   1  -4  18     2.07     4.87     2.93 <
   1  -4  19    74.56    76.51     4.82 o
   1  -4  20    30.89    33.81     3.92 o
   1  -4  21     3.62     5.59     3.43 <
   1  -4  22     0.40    -0.99     3.43 <
   1  -4  23    42.50    39.45     4.60 o
   1  -4  24    36.58    32.55     4.60 o
   1  -4  25     5.62    10.59     4.10 <
   1  -3 -25    11.43    11.05     5.41 <
   1  -3 -24     0.60    -1.40     3.70 <
   1  -3 -23    11.01    14.38     4.01 o
   1  -3 -22     7.51     9.11     3.61 <
   1  -3 -21   141.08   137.73     6.09 o
   1  -3 -20     2.85     5.91     3.11 <
   1  -3 -19    28.39    34.67     3.65 o
   1  -3 -18   113.22   115.14     5.05 o
   1  -3 -17   213.97   207.75     5.95 o
   1  -3 -16    67.69    78.27     3.83 o
   1  -3 -15   598.79   546.01     5.00 o
   1  -3 -14    49.24    59.74     2.30 o
   1  -3 -13   143.80   138.50     2.07 o
   1  -3 -12   282.47   272.80     2.30 o
   1  -3 -11   343.45   324.15     2.16 o
   1  -3 -10    20.17    15.19     0.77 o
   1  -3  -9   961.17   981.97     3.25 o
   1  -3  -8     4.31     0.99     0.59 <
   1  -3  -7  3184.48  3332.93     6.04 o
   1  -3  -6    17.33    20.24     0.72 o
   1  -3  -5   726.78   737.98     2.12 o
   1  -3  -4   223.40   204.37     1.17 o
   1  -3  -3  2735.62  2945.66     4.78 o
   1  -3  -2  3152.75  3165.62     5.41 o
   1  -3  -1   790.68   838.02     2.21 o
   1  -3   0    99.84   103.78     0.81 o
   1  -3   1  1825.16  1883.88     3.52 o
   1  -3   2  1224.63  1312.80     3.07 o
   1  -3   3  1036.04  1047.62     2.75 o
   1  -3   4   497.17   508.28     1.67 o
   1  -3   5   509.22   512.65     1.85 o
   1  -3   6    19.24    23.58     0.72 o
   1  -3   7   598.81   695.87     2.48 o
   1  -3   8   746.13   715.08     2.61 o
   1  -3   9    62.95    60.50     1.08 o
   1  -3  10   191.10   171.59     1.49 o
   1  -3  11   347.57   349.63     2.03 o
   1  -3  12  3181.05  3074.24     7.03 o
   1  -3  13   365.25   349.45     2.43 o
   1  -3  14    75.41    75.65     2.07 o
   1  -3  15    34.22    26.55     1.80 o
   1  -3  16    10.50     6.45     1.71 o
   1  -3  17   225.48   211.08     4.96 o
   1  -3  18   346.86   369.82     7.35 o
   1  -3  19   314.58   319.33     7.12 o
   1  -3  20     0.94     2.03     3.11 <
   1  -3  21   215.13   236.38     7.12 o
   1  -3  22   106.32   110.32     6.18 o
   1  -3  23   122.17   119.74     6.58 o
   1  -3  24    18.53    18.26     4.28 o
   1  -3  25    23.45    26.19     4.55 o
   1  -2 -25     2.87     2.84     3.92 <
   1  -2 -24    76.98    76.06     5.46 o
   1  -2 -23     1.77    -0.81     3.52 <
   1  -2 -22     0.54    -0.95     3.38 <
   1  -2 -21    42.26    39.90     4.15 o
   1  -2 -20    87.38    94.63     5.41 o
   1  -2 -19     2.55     5.36     2.98 <
   1  -2 -18     2.78     2.07     2.66 <
   1  -2 -17     3.84     6.63     1.89 o
   1  -2 -16    14.35    13.98     1.94 o
   1  -2 -15     1.20     0.68     1.44 <
   1  -2 -14    38.41    40.31     1.71 o
   1  -2 -13   269.69   281.42     2.43 o
   1  -2 -12   769.76   701.24     3.20 o
   1  -2 -11   194.18   192.82     1.80 o
   1  -2 -10     0.49     1.35     0.59 <
   1  -2  -9    79.39    69.93     1.22 o
   1  -2  -8   182.29   198.46     1.44 o
   1  -2  -7     3.76     6.58     0.59 o
   1  -2  -6  1928.25  1875.00     4.19 o
   1  -2  -5   430.79   566.08     1.71 o
   1  -2  -4     2.42     2.71     0.36 o
   1  -2  -3   835.62   855.83     2.39 o
   1  -2  -2 18913.60 19711.60    25.92 o
   1  -2  -1 17049.50 17485.00    23.76 o
   1  -2   0  2096.60  1875.09     3.61 o
   1  -2   1  2957.54  3015.04     4.73 o
   1  -2   2  3897.56  4214.95     5.86 o
   1  -2   3   296.99   273.89     1.22 o
   1  -2   4  1170.51  1247.66     2.66 o
   1  -2   5  2044.13  1934.56     4.15 o
   1  -2   6   122.47   111.90     1.08 o
   1  -2   7  1354.62  1376.87     3.56 o
   1  -2   8   187.24   194.31     1.40 o
   1  -2   9  1313.44  1279.98     3.65 o
   1  -2  10     3.38     3.74     0.68 o
   1  -2  11     0.86     2.30     0.72 o
   1  -2  12  1593.28  1462.03     4.46 o
   1  -2  13  1023.47   961.42     3.79 o
   1  -2  14    11.68    10.37     1.26 o
   1  -2  15     0.29    -1.40     1.35 <
   1  -2  16   100.59   108.16     2.89 o
   1  -2  17     0.13     0.05     1.71 <
   1  -2  18   111.11   115.82     5.27 o
   1  -2  19    13.56    14.83     3.25 o
   1  -2  20     0.52     1.62     2.98 <
   1  -2  21     2.48    -0.36     3.25 <
   1  -2  22    65.52    70.02     5.00 o
   1  -2  23    22.19    26.06     4.24 o
   1  -2  24    51.27    53.06     4.91 o
   1  -2  25     3.70    -2.03     3.79 <
   1  -1 -25     1.94    -0.59     3.74 <
   1  -1 -24    91.23   103.29     6.31 o
   1  -1 -23    61.58    51.62     4.73 o
   1  -1 -22    32.35    33.99     4.15 o
   1  -1 -21   337.77   354.95     7.89 o
   1  -1 -20     0.31     3.61     3.07 <
   1  -1 -19    21.90    24.35     3.25 o
   1  -1 -18     0.54     4.15     2.71 <
   1  -1 -17   124.73   115.05     3.47 o
   1  -1 -16    61.05    50.81     2.30 o
   1  -1 -15   697.56   683.56     4.91 o
   1  -1 -14   930.25   889.10     4.42 o
   1  -1 -13    27.18    20.69     1.04 o
   1  -1 -12   609.56   591.46     2.93 o
   1  -1 -11   285.64   309.95     2.03 o
   1  -1 -10  2562.18  2697.60     5.77 o
   1  -1  -9   264.14   267.66     1.62 o
   1  -1  -8    98.62   107.35     1.17 o
   1  -1  -7    65.99    68.75     1.04 o
   1  -1  -6   454.02   431.23     1.62 o
   1  -1  -5   674.64   731.94     1.89 o
   1  -1  -4   808.22   828.69     1.94 o
   1  -1  -3  3547.09  3649.82     4.33 o
   1  -1  -2  4018.31  4240.47     5.27 o
   1  -1  -1   345.19   407.47     1.31 o
   1  -1   0  1904.03  1933.02     2.93 o
   1  -1   1  4691.98  4647.71     7.44 o
   1  -1   2  2438.61  2585.48     3.83 o
   1  -1   3   330.07   315.99     1.13 o
   1  -1   4    70.97    74.34     0.72 o
   1  -1   5   110.45    91.93     0.90 o
   1  -1   6   253.09   277.13     1.40 o
   1  -1   7   272.69   279.20     1.62 o
   1  -1   8   285.85   235.65     1.67 o
   1  -1   9  2384.76  2233.96     5.55 o
   1  -1  10   747.90   739.33     2.98 o
   1  -1  11    13.70    23.71     0.90 o
   1  -1  12    82.23    83.90     1.49 o
   1  -1  13     1.26     0.95     0.86 <
   1  -1  14  1133.60  1144.77     6.18 o
   1  -1  15   365.72   340.74     3.61 o
   1  -1  16   630.65   582.58     4.87 o
   1  -1  17    38.67    39.67     2.30 o
   1  -1  18    17.61    16.32     3.02 o
   1  -1  19   340.05   364.28     7.53 o
   1  -1  20     9.84    11.27     3.38 o
   1  -1  21   179.12   176.28     6.54 o
   1  -1  22     3.96     6.13     3.56 <
   1  -1  23     5.80     3.29     3.70 <
   1  -1  24    16.02    14.52     4.19 o
   1  -1  25     0.41     0.14     3.83 <
   1   0 -26     6.27     7.17     7.48 <
   1   0 -25    14.43    10.73     4.01 <
   1   0 -24   128.09   120.87     6.49 o
   1   0 -23    98.55   103.11     6.09 o
   1   0 -22    17.64    13.66     3.70 o
   1   0 -21     0.54    -0.54     3.16 <
   1   0 -20    37.27    34.49     3.65 o
   1   0 -19    38.42    36.25     3.61 o
   1   0 -18    43.76    44.14     2.93 o
   1   0 -17   215.93   211.04     4.78 o
   1   0 -16   309.91   293.77     3.92 o
   1   0 -15    28.28    19.88     1.67 o
   1   0 -14   796.45   786.54     3.88 o
   1   0 -13   212.84   190.03     1.98 o
   1   0 -12   138.47   134.40     1.53 o
   1   0 -11   341.58   373.84     1.94 o
   1   0 -10   135.87   123.03     1.22 o
   1   0  -9  2273.31  2347.66     4.55 o
   1   0  -8   172.73   163.29     1.22 o
   1   0  -7  2181.53  2203.57     3.61 o
   1   0  -6   171.11   218.84     1.04 o
   1   0  -5    17.22     6.90     0.36 o
   1   0  -4    90.70   118.30     0.68 o
   1   0  -3  9098.03  8849.59    13.75 o
   1   0  -2  2654.59  2703.69     3.79 o
   1   0  -1    93.72   105.86     0.54 o
   1   0   0    31.82    28.58     0.36 o
   1   0   1  6450.27  6641.65    10.01 o
   1   0   2  3369.61  3430.35     5.14 o
   1   0   3  1527.79  1494.18     2.61 o
   1   0   4  8128.83  8048.81    13.98 o
   1   0   5    44.49    36.20     0.68 o
   1   0   6   112.20    80.34     1.04 o
   1   0   7  2467.28  2685.48     5.73 o
   1   0   8  1511.98  1583.44     4.01 o
   1   0   9   243.37   190.30     1.40 o
   1   0  10    21.71    21.78     0.77 o
   1   0  11   454.32   445.20     2.16 o
   1   0  12   755.96   700.92     3.02 o
   1   0  13   310.14   301.57     2.25 o
   1   0  14    65.57    73.62     2.12 o
   1   0  15   391.15   379.02     3.70 o
   1   0  16    53.72    45.72     2.61 o
   1   0  17    28.68    28.94     2.80 o
   1   0  18    13.87    19.16     3.16 o
   1   0  19    18.74    15.60     3.25 o
   1   0  20    11.78    12.85     3.38 o
   1   0  21     5.34     1.85     3.25 <
   1   0  22   289.19   312.12     7.84 o
   1   0  23    80.29    83.68     5.91 o
   1   0  24    34.14    31.24     4.55 o
   1   0  25    13.60     9.20     4.15 <
   1   1 -26    24.60    24.44     5.55 o
   1   1 -25     1.44     3.56     3.79 <
   1   1 -24    22.82    22.81     4.19 o
   1   1 -23    31.46    34.67     4.28 o
   1   1 -22     9.91     7.35     3.47 <
   1   1 -21   306.33   317.93     7.57 o
   1   1 -20   275.61   282.99     6.99 o
   1   1 -19   111.14   114.56     5.32 o
   1   1 -18     0.45    -0.72     2.16 <
   1   1 -17    13.60    18.53     2.43 o
   1   1 -16    44.89    38.50     2.39 o
   1   1 -15    92.58    90.35     2.43 o
   1   1 -14   296.81   303.37     2.34 o
   1   1 -13    43.65    46.48     1.22 o
   1   1 -12  1443.16  1436.83     4.19 o
   1   1 -11   452.17   473.92     2.25 o
   1   1 -10  2329.18  2278.82     4.69 o
   1   1  -9   263.03   247.78     1.49 o
   1   1  -8   427.09   444.44     1.67 o
   1   1  -7   165.46   184.80     1.13 o
   1   1  -6   130.79   131.83     0.86 o
   1   1  -5    49.00    50.36     0.63 o
   1   1  -4   150.59   137.05     0.77 o
   1   1  -3  2878.89  2723.53     3.43 o
   1   1  -2  1378.22  1424.39     3.02 o
   1   1  -1   292.79   337.50     1.49 o
   1   1   0  7501.23  8303.44    39.13 o
   1   1   1   162.89   141.52     0.72 o
   1   1   2    17.47    26.24     0.50 o
   1   1   3   148.46   178.31     0.77 o
   1   1   4   655.46   634.51     1.62 o
   1   1   5  3523.62  4186.41     6.31 o
   1   1   6    10.98    14.92     0.54 o
   1   1   7  1813.34  1876.26     4.42 o
   1   1   8   242.83   271.32     1.53 o
   1   1   9   330.04   311.67     1.67 o
   1   1  10   225.27   241.60     1.62 o
   1   1  11  1276.49  1231.15     3.88 o
   1   1  12   541.24   479.96     2.48 o
   1   1  13    36.67    38.73     1.17 o
   1   1  14   757.03   725.67     4.37 o
   1   1  15    48.00    37.96     2.12 o
   1   1  16   837.53   826.75     7.03 o
   1   1  17     0.05     1.76     2.21 <
   1   1  18   720.79   698.22     8.07 o
   1   1  19    63.84    54.96     4.06 o
   1   1  20    68.36    70.20     4.73 o
   1   1  21     2.35    -0.36     3.07 <
   1   1  22     5.27     2.07     3.34 <
   1   1  23    41.63    50.45     4.73 o
   1   1  24    30.58    27.55     4.46 o
   1   1  25   110.70   105.41     8.21 o
   1   2 -25   132.35   148.96     8.79 o
   1   2 -24    13.87    13.80     3.92 o
   1   2 -23     2.80     3.70     3.52 <
   1   2 -22    23.81    27.59     3.97 o
   1   2 -21    13.09     8.30     3.29 <
   1   2 -20     7.69     4.28     3.02 <
   1   2 -19     5.35     6.09     2.89 <
   1   2 -18   225.59   236.92     6.09 o
   1   2 -17   731.06   746.46     8.93 o
   1   2 -16     4.05     4.51     1.85 <
   1   2 -15   432.81   415.90     4.01 o
   1   2 -14  1225.93  1119.57     4.42 o
   1   2 -13  1661.18  1578.21     4.46 o
   1   2 -12   863.62   830.72     3.07 o
   1   2 -11   205.91   190.07     1.49 o
   1   2 -10  1039.15  1103.03     3.16 o
   1   2  -9  1374.59  1369.65     3.25 o
   1   2  -8    85.59   123.03     1.08 o
   1   2  -7   329.45   313.38     1.49 o
   1   2  -6  7589.21  8011.79    12.58 o
   1   2  -5  1111.72  1085.44     2.39 o
   1   2  -4   204.95   251.66     0.90 o
   1   2  -3   523.15   594.30     1.53 o
   1   2  -2  5784.49  6402.83    12.31 o
   1   2  -1   397.75   365.63     1.49 o
   1   2   0  9163.15  9711.15    20.69 o
   1   2   1  3175.41  3415.12     7.84 o
   1   2   2   247.17   242.28     1.04 o
   1   2   3  2909.28  3296.54     4.55 o
   1   2   4    43.18    27.14     0.59 o
   1   2   5   213.94   221.99     1.13 o
   1   2   6  1374.93  1411.76     3.65 o
   1   2   7    20.03    23.13     0.72 o
   1   2   8     5.31     5.64     0.59 o
   1   2   9    78.54    84.58     1.13 o
   1   2  10    10.17     7.08     0.72 o
   1   2  11   888.74   928.78     3.43 o
   1   2  12   494.27   492.95     2.75 o
   1   2  13   196.29   188.18     2.07 o
   1   2  14   186.59   167.26     2.89 o
   1   2  15    43.90    41.39     2.43 o
   1   2  16    85.22    68.26     3.65 o
   1   2  17   240.16   237.28     6.04 o
   1   2  18    15.22    16.14     3.07 o
   1   2  19    60.59    65.51     4.33 o
   1   2  20    19.34    15.64     3.34 o
   1   2  21   101.35   101.53     5.77 o
   1   2  22     9.84     7.80     3.56 <
   1   2  23    41.31    39.27     5.59 o
   1   2  24     3.51     1.76     4.78 <
   1   2  25    27.89    26.01     5.68 o
   1   3 -25     3.42     8.88     5.00 <
   1   3 -24    74.71    63.21     6.31 o
   1   3 -23     8.28    12.13     4.69 <
   1   3 -22   379.77   404.54     8.39 o
   1   3 -21     0.01    -0.54     3.07 <
   1   3 -20    69.93    81.38     5.23 o
   1   3 -19     0.36     1.80     2.80 <
   1   3 -18   412.75   416.40     7.44 o
   1   3 -17    92.30    92.78     4.73 o
   1   3 -16    11.84    12.40     1.89 o
   1   3 -15   771.06   809.57     4.55 o
   1   3 -14    97.50    93.59     1.85 o
   1   3 -13   747.09   709.17     2.98 o
   1   3 -12   578.88   530.59     2.61 o
   1   3 -11  1467.31  1447.42     3.97 o
   1   3 -10    14.76    14.07     0.68 o
   1   3  -9     0.60     2.12     0.54 o
   1   3  -8     4.37     6.63     0.59 o
   1   3  -7     5.28     6.67     0.54 o
   1   3  -6    26.78    25.97     0.63 o
   1   3  -5   126.86   147.88     0.90 o
   1   3  -4   114.29   149.14     0.81 o
   1   3  -3  1534.86  1599.99     3.11 o
   1   3  -2    27.07    38.91     0.86 o
   1   3  -1   264.96   280.33     1.71 o
   1   3   0  2166.16  2255.37     4.60 o
   1   3   1     1.09     5.32     0.59 o
   1   3   2  1909.38  2107.27     3.25 o
   1   3   3  8914.38  9289.61    13.39 o
   1   3   4  2882.86  3013.51     4.91 o
   1   3   5   646.18   659.58     2.03 o
   1   3   6   332.10   406.66     1.62 o
   1   3   7   479.33   599.93     2.12 o
   1   3   8    48.90    79.66     1.13 o
   1   3   9  2632.29  2566.63     5.50 o
   1   3  10     9.87     7.84     0.72 o
   1   3  11     3.33     5.82     0.81 o
   1   3  12    46.44    36.16     1.22 o
   1   3  13     0.80     3.25     1.08 <
   1   3  14  1504.43  1433.67     7.44 o
   1   3  15   567.25   558.05     6.58 o
   1   3  16   163.38   169.97     5.32 o
   1   3  17     0.57    -0.36     2.39 <
   1   3  18   306.24   305.85     6.94 o
   1   3  19   124.85   119.52     5.55 o
   1   3  20    85.75    85.34     5.18 o
   1   3  21     2.67     1.85     3.29 <
   1   3  22     8.86     5.64     4.46 <
   1   3  23    13.58    14.79     4.96 <
   1   3  24    17.27    19.88     5.36 o
   1   3  25    53.78    58.65     6.63 o
   1   4 -25    16.27    21.41     5.46 o
   1   4 -24     0.05    -0.63     4.51 <
   1   4 -23     0.00    -0.23     4.37 <
   1   4 -22    38.36    26.92     4.91 o
   1   4 -21   209.65   199.00     8.16 o
   1   4 -20    54.18    51.26     4.06 o
   1   4 -19   182.50   196.75     6.09 o
   1   4 -18    27.21    23.89     3.11 o
   1   4 -17    26.46    27.91     3.11 o
   1   4 -16     2.92     7.35     2.16 o
   1   4 -15  2015.39  1877.75     7.84 o
   1   4 -14   404.37   371.49     2.89 o
   1   4 -13    52.20    54.24     1.44 o
   1   4 -12    38.41    45.22     1.26 o
   1   4 -11    26.52    17.40     0.86 o
   1   4 -10   961.82   896.00     2.93 o
   1   4  -9   588.47   669.81     2.25 o
   1   4  -8  1514.57  1452.38     3.11 o
   1   4  -7   358.64   365.90     1.53 o
   1   4  -6   782.03   899.43     2.52 o
   1   4  -5   135.82   112.08     1.04 o
   1   4  -4  5705.36  6207.13    10.82 o
   1   4  -3    31.92    22.72     0.68 o
   1   4  -2   152.80   144.63     1.44 o
   1   4  -1  2448.47  2600.22     6.36 o
   1   4   0   397.84   396.11     1.98 o
   1   4   1   199.55   236.56     1.44 o
   1   4   2   668.18   695.47     2.21 o
   1   4   3   568.34   538.12     1.80 o
   1   4   4   597.74   655.21     2.07 o
   1   4   5  1124.88  1275.79     3.16 o
   1   4   6   673.21   697.86     2.30 o
   1   4   7   121.18   114.15     1.13 o
   1   4   8   421.58   458.73     1.98 o
   1   4   9     1.05     1.80     0.68 <
   1   4  10   719.94   705.39     2.93 o
   1   4  11   138.79   123.35     1.71 o
   1   4  12   131.30   117.99     1.89 o
   1   4  13   101.15   114.15     2.16 o
   1   4  14    14.08    12.71     1.71 o
   1   4  15    18.34    25.34     2.48 o
   1   4  16    34.88    35.57     3.29 o
   1   4  17     3.17     2.03     2.61 <
   1   4  18   128.93   148.69     5.77 o
   1   4  19   102.82   104.60     5.32 o
   1   4  20     2.27    -2.43     3.65 <
   1   4  21    37.71    41.39     5.41 o
   1   4  22    35.54    35.03     5.41 o
   1   4  23    19.01    16.46     5.05 o
   1   4  24     0.29    -2.16     4.78 <
   1   5 -25    47.64    41.16     5.91 o
   1   5 -24    77.00    64.83     6.45 o
   1   5 -23     1.11    -1.98     4.33 <
   1   5 -22    37.28    32.01     5.05 o
   1   5 -21    52.45    52.48     5.41 o
   1   5 -20   160.15   168.39     7.53 o
   1   5 -19     7.38     6.27     3.65 <
   1   5 -18    95.44    93.91     4.96 o
   1   5 -17   192.30   209.19     5.55 o
   1   5 -16   131.98   118.35     3.97 o
   1   5 -15   233.71   221.99     3.74 o
   1   5 -14   338.91   329.92     3.25 o
   1   5 -13   363.53   346.43     2.71 o
   1   5 -12   891.76   851.50     3.47 o
   1   5 -11   476.01   447.64     2.30 o
   1   5 -10    30.01    26.64     0.86 o
   1   5  -9     0.67     0.63     0.59 <
   1   5  -8     2.90     2.21     0.54 o
   1   5  -7    29.76    28.99     0.72 o
   1   5  -6   567.50   586.18     2.12 o
   1   5  -5    10.06     2.39     0.54 o
   1   5  -4    33.36    46.12     0.95 o
   1   5  -3     5.37     8.34     0.63 o
   1   5  -2    55.58    53.20     0.99 o
   1   5  -1  1509.30  1568.02     3.74 o
   1   5   0    94.45   113.43     1.53 o
   1   5   1   227.51   256.39     1.44 o
   1   5   2  2504.55  2452.17     4.51 o
   1   5   3    10.23    11.77     0.63 o
   1   5   4    71.35    74.84     1.13 o
   1   5   5   365.76   443.09     1.89 o
   1   5   6  6035.36  6300.90     7.89 o
   1   5   7  1310.27  1313.88     3.34 o
   1   5   8    32.49    32.82     0.90 o
   1   5   9   185.96   192.19     1.62 o
   1   5  10     1.34     2.89     0.81 o
   1   5  11   990.66   965.07     3.83 o
   1   5  12    81.62    77.72     1.67 o
   1   5  13  1318.48  1307.35     5.41 o
   1   5  14    15.07    16.77     1.85 o
   1   5  15    35.29    44.90     2.52 o
   1   5  16   169.49   155.27     5.23 o
   1   5  17   421.00   392.23     9.29 o
   1   5  18     1.94     0.50     3.47 <
   1   5  19    24.34    17.72     4.37 o
   1   5  20    67.28    55.86     5.41 o
   1   5  21    88.06    77.45     6.58 o
   1   5  22     3.63     5.77     4.60 <
   1   5  23    73.89    80.43     7.08 o
   1   5  24    72.68    87.82     7.39 o
   1   6 -25    19.91    13.16     5.32 <
   1   6 -24     0.90     2.34     4.78 <
   1   6 -23     9.85     6.49     4.55 <
   1   6 -22   103.93   101.17     7.66 o
   1   6 -21    53.40    58.56     5.59 o
   1   6 -20    58.06    49.32     5.18 o
   1   6 -19   199.04   205.58     7.71 o
   1   6 -18   398.60   407.33     9.24 o
   1   6 -17   185.66   197.38     7.30 o
   1   6 -16    58.49    50.04     3.38 o
   1   6 -15    26.42    26.37     2.16 o
   1   6 -14   206.18   232.45     3.38 o
   1   6 -13   294.62   257.70     3.16 o
   1   6 -12    17.59    11.05     1.08 o
   1   6 -11   183.30   213.70     1.80 o
   1   6 -10   160.24   176.10     1.53 o
   1   6  -9    98.48   114.02     1.26 o
   1   6  -8   409.69   369.37     1.76 o
   1   6  -7  1108.10  1126.74     3.20 o
   1   6  -6  1621.59  1622.98     3.56 o
   1   6  -5   105.02    86.47     1.17 o
   1   6  -4   135.30   149.45     1.22 o
   1   6  -3    24.96    20.78     0.68 o
   1   6  -2   294.60   339.17     1.89 o
   1   6  -1  1611.17  1615.32     3.83 o
   1   6   0   184.15   142.87     1.26 o
   1   6   1  2533.06  2639.08     4.82 o
   1   6   2   767.61   799.43     2.21 o
   1   6   3   339.33   376.14     1.71 o
   1   6   4   392.83   412.25     1.80 o
   1   6   5     8.20     8.12     0.68 o
   1   6   6     1.98     3.34     0.63 o
   1   6   7    35.10    38.32     1.08 o
   1   6   8   434.98   460.22     2.12 o
   1   6   9  1803.46  1801.02     4.64 o
   1   6  10  1172.56  1192.34     3.97 o
   1   6  11    18.36    22.50     1.08 o
   1   6  12     7.32     6.04     1.04 o
   1   6  13    18.69    19.34     1.49 o
   1   6  14     1.10    -0.09     1.80 <
   1   6  15     6.78     3.20     2.12 <
   1   6  16   370.20   376.50     7.21 o
   1   6  17     4.46    -0.72     3.34 <
   1   6  18    58.36    62.49     5.41 o
   1   6  19    23.84    26.64     4.69 o
   1   6  20   304.92   307.70     9.56 o
   1   6  21     4.41     2.16     4.42 <
   1   6  22     2.57     6.31     4.51 <
   1   6  23    20.00    19.61     5.41 o
   1   7 -24    31.90    37.74     8.25 o
   1   7 -23   181.48   182.41     8.93 o
   1   7 -22     0.03    -2.98     4.15 <
   1   7 -21     3.51     7.03     4.24 <
   1   7 -20   112.77   110.86     7.26 o
   1   7 -19     5.82     2.98     3.79 <
   1   7 -18    19.37    15.51     4.01 o
   1   7 -17    46.26    43.55     4.42 o
   1   7 -16   449.46   452.82     8.21 o
   1   7 -15    22.76    18.03     2.43 o
   1   7 -14     6.67     4.69     1.76 <
   1   7 -13   784.27   749.03     5.09 o
   1   7 -12   277.91   264.33     2.80 o
   1   7 -11    24.83    21.78     1.04 o
   1   7 -10     1.54     1.94     0.81 <
   1   7  -9    59.64    66.95     1.35 o
   1   7  -8   348.42   359.64     1.94 o
   1   7  -7    40.32    39.36     0.95 o
   1   7  -6   148.92   152.47     1.35 o
   1   7  -5   286.70   279.75     1.76 o
   1   7  -4  2358.29  2463.71     5.27 o
   1   7  -3   209.01   208.47     1.35 o
   1   7  -2   183.14   168.66     1.31 o
   1   7  -1   261.19   255.18     1.85 o
   1   7   0  1164.15  1211.72     3.56 o
   1   7   1   476.58   489.61     1.98 o
   1   7   2   443.59   502.73     2.03 o
   1   7   3  2395.14  2417.09     4.60 o
   1   7   4  1407.94  1411.72     3.52 o
   1   7   5    66.88    60.86     1.26 o
   1   7   6   405.43   441.06     2.43 o
   1   7   7  1009.60   992.16     3.29 o
   1   7   8  1185.27  1218.26     4.10 o
   1   7   9   129.55   135.93     1.76 o
   1   7  10   638.81   602.14     2.84 o
   1   7  11   508.68   500.43     3.07 o
   1   7  12   721.84   690.01     3.92 o
   1   7  13   991.48   976.61     5.91 o
   1   7  14   255.73   270.77     5.27 o
   1   7  15    96.40    96.80     5.14 o
   1   7  16     1.96     1.85     2.84 <
   1   7  17    48.94    49.55     3.97 o
   1   7  18    26.98    25.61     4.64 o
   1   7  19     4.53    -3.92     3.92 <
   1   7  20    53.98    59.92     6.04 o
   1   7  21    63.75    55.45     6.04 o
   1   7  22     0.03     2.61     4.73 <
   1   7  23     0.72    -0.77     4.69 <
   1   8 -24    61.13    62.71     9.11 o
   1   8 -23     1.11     3.83     6.63 <
   1   8 -22     0.03     1.85     6.18 <
   1   8 -21    37.06    38.01     5.27 o
   1   8 -20   630.96   680.90    12.53 o
   1   8 -19    32.93    31.65     4.69 o
   1   8 -18     4.41     4.69     3.70 <
   1   8 -17    12.42    15.06     5.55 <
   1   8 -16   369.05   380.64     8.88 o
   1   8 -15   132.68   142.15     5.14 o
   1   8 -14     4.01     5.59     2.34 <
   1   8 -13  1403.50  1422.99     7.44 o
   1   8 -12    47.22    38.10     1.76 o
   1   8 -11    35.16    26.73     1.40 o
   1   8 -10     1.12     2.03     0.95 <
   1   8  -9  1225.62  1280.66     4.64 o
   1   8  -8    14.10    13.39     0.95 o
   1   8  -7   602.27   550.03     2.48 o
   1   8  -6   524.26   516.98     2.21 o
   1   8  -5    76.84    69.16     1.31 o
   1   8  -4  2836.71  2943.54     6.18 o
   1   8  -3    17.19    11.05     0.86 o
   1   8  -2  2625.25  2663.11     6.13 o
   1   8  -1   927.62   948.93     3.25 o
   1   8   0   143.21   133.04     1.44 o
   1   8   1    28.45    28.76     0.90 o
   1   8   2   637.62   611.02     2.48 o
   1   8   3   125.57   123.39     1.53 o
   1   8   4   108.32   101.30     1.35 o
   1   8   5   144.86   144.59     1.71 o
   1   8   6   278.33   276.50     2.21 o
   1   8   7    83.17    83.90     1.85 o
   1   8   8    14.72    15.37     1.22 o
   1   8   9     9.90    10.28     1.08 o
   1   8  10    15.18    14.25     1.26 o
   1   8  11   151.08   140.12     2.66 o
   1   8  12   145.82   139.17     2.84 o
   1   8  13     6.03     8.79     2.07 o
   1   8  14   188.71   199.05     5.00 o
   1   8  15    55.54    48.42     3.92 o
   1   8  16   242.31   245.93     6.76 o
   1   8  17   121.78   116.77     7.21 o
   1   8  18    54.31    54.46     5.41 o
   1   8  19     0.03     0.09     4.15 <
   1   8  20    10.39     9.42     4.73 <
   1   8  21     5.22     3.11     4.60 <
   1   8  22    42.73    48.60     6.27 o
   1   9 -23    19.86    31.92     7.80 o
   1   9 -22     3.63     2.52     6.76 <
   1   9 -21    11.70     6.45     6.36 <
   1   9 -20   150.28   170.15    11.23 o
   1   9 -19   188.47   193.14     8.02 o
   1   9 -18     8.15     3.43     3.97 <
   1   9 -17    18.72    20.74     4.42 o
   1   9 -16   253.54   241.51     7.93 o
   1   9 -15     0.14    -0.27     2.84 <
   1   9 -14   150.96   156.04     5.09 o
   1   9 -13   160.71   163.43     4.33 o
   1   9 -12     0.05     0.77     1.58 <
   1   9 -11    13.45    12.89     1.53 o
   1   9 -10   310.74   304.41     2.75 o
   1   9  -9   566.96   551.38     3.20 o
   1   9  -8   242.37   236.15     2.25 o
   1   9  -7    92.86    91.66     1.67 o
   1   9  -6   347.30   345.25     2.07 o
   1   9  -5     6.36     8.39     0.95 o
   1   9  -4    84.81    85.21     1.67 o
   1   9  -3   209.48   207.66     1.94 o
   1   9  -2   254.61   262.16     1.98 o
   1   9  -1     5.51     4.55     0.90 o
   1   9   0    75.22    57.48     1.49 o
   1   9   1  2933.85  3053.45     7.57 o
   1   9   2   145.59   147.24     1.76 o
   1   9   3     5.76     5.82     0.95 o
   1   9   4   141.83   140.53     1.80 o
   1   9   5   786.28   806.06     3.70 o
   1   9   6    30.84    41.39     1.44 o
   1   9   7    11.83     9.47     1.13 o
   1   9   8     5.53     5.73     1.13 o
   1   9   9    67.75    61.63     2.03 o
   1   9  10   105.92   108.07     2.84 o
   1   9  11    60.79    66.45     2.48 o
   1   9  12   620.60   637.98     5.59 o
   1   9  13    24.31    25.25     2.39 o
   1   9  14    48.87    40.22     3.02 o
   1   9  15    81.84    78.99     4.91 o
   1   9  16   103.26   102.43     7.26 o
   1   9  17     0.15     2.16     4.01 <
   1   9  18     4.39     4.24     4.33 <
   1   9  19    45.71    51.53     5.86 o
   1   9  20    11.67     7.66     4.73 <
   1   9  21     1.72    -3.38     4.42 <
   1  10 -22    15.54     9.15     6.76 <
   1  10 -21    46.75    62.44     8.57 o
   1  10 -20     0.47     0.77     6.13 <
   1  10 -19    18.41     8.93     6.31 <
   1  10 -18   277.57   300.21     9.29 o
   1  10 -17    32.24    31.42     4.82 o
   1  10 -16   230.08   245.44     8.02 o
   1  10 -15    24.51    22.23     3.38 o
   1  10 -14    70.41    81.42     4.82 o
   1  10 -13   111.24   106.85     4.73 o
   1  10 -12   621.89   659.44     6.94 o
   1  10 -11  1026.90  1029.63     6.67 o
   1  10 -10    75.94    83.72     2.39 o
   1  10  -9    64.06    70.24     2.07 o
   1  10  -8   564.65   535.60     3.38 o
   1  10  -7   108.64   112.89     1.89 o
   1  10  -6   146.67   137.87     1.94 o
   1  10  -5    70.69    67.45     1.67 o
   1  10  -4   183.60   183.04     2.16 o
   1  10  -3   321.71   321.40     2.71 o
   1  10  -2   751.61   747.54     3.38 o
   1  10  -1   245.75   221.23     2.21 o
   1  10   0   185.01   171.46     2.03 o
   1  10   1   319.93   310.99     2.48 o
   1  10   2   187.45   178.89     2.21 o
   1  10   3    77.22    67.09     1.85 o
   1  10   4   183.66   180.52     2.30 o
   1  10   5    87.79    80.84     2.07 o
   1  10   6    40.26    37.60     1.58 o
   1  10   7     8.87     5.14     1.26 o
   1  10   8   189.36   185.29     2.89 o
   1  10   9     1.81     0.86     1.62 <
   1  10  10     0.50    -0.05     1.53 <
   1  10  11   166.27   164.47     3.56 o
   1  10  12    61.29    64.92     2.93 o
   1  10  13     0.15     3.20     2.12 <
   1  10  14     4.07     3.61     3.07 <
   1  10  15   256.80   295.48     9.11 o
   1  10  16     1.25     3.79     4.15 <
   1  10  17     7.60    10.59     4.42 <
   1  10  18     9.67     8.70     4.51 <
   1  10  19    81.44    84.76     7.12 o
   1  10  20    26.18    27.95     8.30 o
   1  10  21     8.57    11.32     7.71 <
   1  11 -21    45.30    49.82     8.57 o
   1  11 -20    10.52    17.36     7.21 <
   1  11 -19     3.79    -5.27     5.86 <
   1  11 -18   105.28   110.18     7.21 o
   1  11 -17   237.01   253.37     8.70 o
   1  11 -16   114.21   131.51     7.26 o
   1  11 -15    10.77     9.51     3.29 <
   1  11 -14    44.96    44.81     3.88 o
   1  11 -13     0.06     0.18     2.89 <
   1  11 -12    48.15    51.67     3.88 o
   1  11 -11     0.09    -1.71     2.12 <
   1  11 -10    69.23    67.04     2.98 o
   1  11  -9   312.63   303.28     3.38 o
   1  11  -8   144.28   151.30     2.43 o
   1  11  -7   223.40   217.71     2.34 o
   1  11  -6     7.37     4.64     1.13 o
   1  11  -5   183.73   172.00     2.12 o
   1  11  -4    59.14    60.91     1.80 o
   1  11  -3   117.20   116.23     2.12 o
   1  11  -2   534.71   502.55     3.65 o
   1  11  -1  1034.87  1015.74     4.46 o
   1  11   0   615.91   616.21     3.52 o
   1  11   1   325.94   305.62     2.75 o
   1  11   2   513.56   476.63     3.25 o
   1  11   3   607.85   651.78     3.65 o
   1  11   4    24.47    23.67     1.35 o
   1  11   5    22.29    23.98     1.58 o
   1  11   6    47.29    45.81     1.76 o
   1  11   7    67.34    68.66     2.21 o
   1  11   8    92.87    95.89     3.43 o
   1  11   9    92.16    95.35     3.47 o
   1  11  10   124.36   138.50     3.83 o
   1  11  11     5.91     5.86     2.16 <
   1  11  12    55.35    54.01     3.34 o
   1  11  13    42.18    43.46     4.73 o
   1  11  14    27.91    36.88     7.57 o
   1  11  15     7.75    12.89     6.18 <
   1  11  16    25.85    21.96     7.35 <
   1  11  17     3.79     3.25     6.81 <
   1  11  18     0.79     7.26     6.99 <
   1  11  19    11.03     8.07     7.44 <
   1  11  20     0.20     2.98     7.26 <
   1  12 -20    52.00    71.64     9.29 o
   1  12 -19    17.82    24.57     5.46 o
   1  12 -18    50.64    37.51     5.46 o
   1  12 -17     1.73     3.74     4.46 <
   1  12 -16   111.59   133.40     7.30 o
   1  12 -15    84.23    77.18     6.13 o
   1  12 -14   553.62   612.60     9.11 o
   1  12 -13    47.95    59.24     4.15 o
   1  12 -12     4.64     8.34     3.02 <
   1  12 -11    78.40    79.62     3.88 o
   1  12 -10   382.11   370.18     5.09 o
   1  12  -9    14.11    10.46     2.12 o
   1  12  -8    10.72    10.05     1.49 o
   1  12  -7   365.22   373.84     3.43 o
   1  12  -6    46.05    43.91     1.62 o
   1  12  -5     5.72     8.39     1.35 o
   1  12  -4   226.57   244.58     2.80 o
   1  12  -3   118.96   115.64     2.21 o
   1  12  -2     3.99     2.12     1.35 <
   1  12  -1   138.84   140.35     2.39 o
   1  12   0   145.14   155.22     2.48 o
   1  12   1     4.52     7.39     1.44 o
   1  12   2    41.13    38.82     1.80 o
   1  12   3   140.27   154.68     2.75 o
   1  12   4    20.88    26.73     1.62 o
   1  12   5   136.63   137.51     2.71 o
   1  12   6    63.93    65.46     2.25 o
   1  12   7   196.14   205.99     4.28 o
   1  12   8    12.66    14.29     2.25 o
   1  12   9   107.21   114.11     3.88 o
   1  12  10    10.85    11.00     2.34 o
   1  12  11    41.14    37.65     2.80 o
   1  12  12   122.26   135.34     5.59 o
   1  12  13   258.35   265.77     8.97 o
   1  12  14     1.77     2.75     6.49 <
   1  12  15     0.83     8.75     6.90 <
   1  12  16    64.98    63.34     9.42 o
   1  12  17    17.37    20.29     7.80 <
   1  12  18     7.18    13.44     7.80 <
   1  13 -19     0.17    -5.68     4.60 <
   1  13 -18    90.89   105.32     7.71 o
   1  13 -17    49.90    51.44     5.95 o
   1  13 -16     2.08     2.43     4.51 <
   1  13 -15     4.06     5.14     4.46 <
   1  13 -14    81.38    87.64     4.51 o
   1  13 -13     0.08     1.94     2.84 <
   1  13 -12     1.04     0.59     2.71 <
   1  13 -11   333.61   356.52     6.36 o
   1  13 -10     1.77     3.61     2.52 <
   1  13  -9    53.22    53.74     3.47 o
   1  13  -8    51.25    48.65     3.07 o
   1  13  -7   389.05   374.83     5.05 o
   1  13  -6     9.88     7.89     1.80 o
   1  13  -5    27.01    20.51     1.98 o
   1  13  -4   570.56   573.06     5.00 o
   1  13  -3    90.37    88.00     3.20 o
   1  13  -2    66.65    60.23     2.93 o
   1  13  -1   177.44   177.68     3.65 o
   1  13   0  1471.19  1494.72     6.90 o
   1  13   1   308.17   299.63     3.79 o
   1  13   2   382.85   361.89     4.33 o
   1  13   3   209.24   194.49     3.29 o
   1  13   4   575.42   582.22     4.87 o
   1  13   5    15.14    15.60     2.03 o
   1  13   6     0.01     0.27     2.03 <
   1  13   7   256.97   279.39     4.78 o
   1  13   8    26.72    28.94     2.61 o
   1  13   9    10.82     9.56     2.39 o
   1  13  10     7.91     5.59     2.34 <
   1  13  11   129.76   146.97     5.73 o
   1  13  12     0.07    -2.25     2.98 <
   1  13  13     1.50    -2.98     6.40 <
   1  13  14     5.28     2.84     6.81 <
   1  13  15     0.03     2.03     7.12 <
   1  13  16     4.99     1.31     7.17 <
   1  13  17    17.65    13.57     7.93 <
   1  14 -18     0.05     3.65     4.91 <
   1  14 -17   190.03   210.00     9.11 o
   1  14 -16     0.52     3.02     4.69 <
   1  14 -15    26.80    25.07     5.23 o
   1  14 -14    41.03    61.77     5.95 o
   1  14 -13    99.45    91.11     4.69 o
   1  14 -12   188.64   208.42     5.55 o
   1  14 -11   109.01   121.01     4.82 o
   1  14 -10    95.18   108.43     4.60 o
   1  14  -9   298.90   317.84     5.91 o
   1  14  -8    97.94   100.81     4.33 o
   1  14  -7   248.29   266.58     5.41 o
   1  14  -6    30.00    31.33     2.98 o
   1  14  -5    59.09    58.16     3.11 o
   1  14  -4   117.78   118.71     3.61 o
   1  14  -3     7.03     6.81     2.07 o
   1  14  -2    36.81    35.03     2.43 o
   1  14  -1    10.34    12.71     2.12 o
   1  14   0    39.89    45.22     2.48 o
   1  14   1    11.19    12.53     1.85 o
   1  14   2     0.01     0.00     1.89 <
   1  14   3   231.60   239.98     4.73 o
   1  14   4    52.24    59.33     2.75 o
   1  14   5    30.36    26.83     2.57 o
   1  14   6     6.62     6.67     2.34 <
   1  14   7   233.16   239.94     4.87 o
   1  14   8     3.79     4.73     2.39 <
   1  14   9    45.34    51.22     3.47 o
   1  14  10    72.22    74.43     4.06 o
   1  14  11    10.57    11.99     3.38 o
   1  14  12     5.18    -0.45     4.10 <
   1  14  13    23.83    20.47     7.66 <
   1  14  14   146.52   147.97    13.53 o
   1  14  15     0.08    -3.83     6.94 <
   1  14  16     0.13    -5.32     7.08 <
   1  15 -16     2.73     4.69     4.96 <
   1  15 -15    10.53    13.44     5.14 <
   1  15 -14    63.23    67.40     6.31 o
   1  15 -13    33.76    35.89     4.24 o
   1  15 -12    63.75    61.36     4.60 o
   1  15 -11     0.40     1.40     2.93 <
   1  15 -10   105.87   111.90     4.69 o
   1  15  -9   112.43   125.33     4.82 o
   1  15  -8    86.31    99.37     4.51 o
   1  15  -7    31.47    32.24     3.20 o
   1  15  -6   318.13   336.60     6.04 o
   1  15  -5    14.69    17.94     2.93 o
   1  15  -4    19.01    14.38     2.84 o
   1  15  -3   259.15   267.80     5.41 o
   1  15  -2   429.04   433.53     6.36 o
   1  15  -1   299.43   302.47     5.59 o
   1  15   0   141.49   136.24     4.37 o
   1  15   1    33.55    40.67     3.47 o
   1  15   2   395.11   406.34     5.68 o
   1  15   3     0.03     1.62     2.34 <
   1  15   4   159.07   147.83     4.37 o
   1  15   5     0.09     0.54     2.75 <
   1  15   6     3.72     5.41     2.48 <
   1  15   7    35.35    30.07     2.89 o
   1  15   8    75.21    82.01     4.15 o
   1  15   9    39.64    38.01     3.43 o
   1  15  10    56.22    55.99     4.37 o
   1  15  11    22.37    22.63     4.73 o
   1  15  12    13.92    22.72     8.12 <
   1  15  13     9.03    13.16     7.62 <
   1  15  14     0.52    -1.89     7.57 <
   1  16 -15   258.17   276.18    10.01 o
   1  16 -14    58.91    80.70     7.08 o
   1  16 -13     0.16    -0.81     4.64 <
   1  16 -12    14.34    21.19     4.06 o
   1  16 -11    86.48    96.30     5.68 o
   1  16 -10     0.00     2.57     3.38 <
   1  16  -9    10.43     7.26     3.38 <
   1  16  -8    30.12    29.62     3.38 o
   1  16  -7     4.94     1.80     2.89 <
   1  16  -6    14.68    12.26     3.34 o
   1  16  -5    61.25    59.74     4.51 o
   1  16  -4    96.55   106.58     5.50 o
   1  16  -3    24.91    28.27     3.83 o
   1  16  -2     6.69     5.77     3.34 <
   1  16  -1    27.31    31.06     3.88 o
   1  16   0    25.17    21.51     3.65 o
   1  16   1    78.88    73.62     4.91 o
   1  16   2   174.91   184.98     5.73 o
   1  16   3   177.63   179.12     4.87 o
   1  16   4   420.23   425.01     6.36 o
   1  16   5     1.78    -1.26     2.52 <
   1  16   6     0.06     2.66     3.38 <
   1  16   7    93.74    93.59     5.77 o
   1  16   8     6.37     8.39     2.93 <
   1  16   9     0.07    -1.62     2.84 <
   1  16  10    10.59    17.09     4.91 o
   1  16  11    44.51    57.71     9.78 o
   1  16  12    17.07    21.28     8.07 <
   1  17 -12   160.21   164.78    13.03 o
   1  17 -11    62.95    67.45     6.40 o
   1  17 -10     0.55     0.54     4.37 <
   1  17  -9    56.24    57.98     5.59 o
   1  17  -8    32.57    26.51     5.00 o
   1  17  -7     0.18     1.49     4.06 <
   1  17  -6    10.97     9.87     4.46 <
   1  17  -5   254.07   253.42     8.52 o
   1  17  -4     0.86     1.53     3.52 <
   1  17  -3    16.58    13.89     3.79 o
   1  17  -2     0.21    -1.49     3.38 <
   1  17  -1   140.36   144.27     6.00 o
   1  17   0     0.01    -0.54     3.52 <
   1  17   1     9.42     8.34     3.61 <
   1  17   2     7.20     6.49     3.70 <
   1  17   3    10.24     9.69     3.38 <
   1  17   4    31.30    33.14     4.24 o
   1  17   5     0.04     1.13     2.93 <
   1  17   6   163.63   155.49     5.68 o
   1  17   7   107.06   100.22     4.82 o
   1  17   8    23.28    19.88     4.10 o
   1  17   9     2.02     0.81     7.12 <
   1  17  10     3.44     5.32     7.66 <
   1  18  -9     1.08     1.35     6.67 <
   1  18  -8     0.02    -4.55     4.28 <
   1  18  -7     8.60     5.55     4.46 <
   1  18  -6     8.06     9.74     4.42 <
   1  18  -5     5.71     4.42     4.19 <
   1  18  -4     4.99     7.35     4.24 <
   1  18  -3    10.22     6.67     4.46 <
   1  18  -2    37.08    30.12     5.00 o
   1  18  -1     0.93    -0.77     4.06 <
   1  18   0    16.92    20.60     4.69 o
   1  18   1     1.30    -0.09     4.06 <
   1  18   2    37.60    40.62     5.23 o
   1  18   3    11.18     9.96     4.51 <
   1  18   4    59.13    68.57     6.31 o
   1  18   5     0.85     2.34     4.28 <
   1  18   6    98.04    99.37     6.67 o
   2 -19  -5     0.01     4.33     5.55 <
   2 -19  -4   211.96   228.67    13.34 o
   2 -19  -3    43.31    44.99     8.93 o
   2 -19  -2    28.13    37.19     8.16 o
   2 -19  -1    12.44     0.95     7.03 <
   2 -19   0    30.16    36.56     8.57 o
   2 -19   1    11.44    13.48     5.59 <
   2 -19   2     0.00    -7.66     4.91 <
   2 -19   3    17.40    21.73     5.68 o
   2 -19   4     1.85    -2.98     5.00 <
   2 -19   5   120.90   133.04     8.21 o
   2 -19   6     9.19    13.44     5.55 <
   2 -18  -9    16.39    12.94     5.68 <
   2 -18  -8     5.44     6.40     5.36 <
   2 -18  -7    44.06    45.76     6.67 o
   2 -18  -6    59.56    66.23     6.94 o
   2 -18  -5     0.89     0.45     5.36 <
   2 -18  -4    15.35    13.12     5.64 <
   2 -18  -3     8.06    10.32     7.21 <
   2 -18  -2     0.01     1.22     6.72 <
   2 -18  -1    22.62    23.49     7.30 o
   2 -18   0   180.20   189.08    12.76 o
   2 -18   1   108.77   129.53    11.59 o
   2 -18   2     8.39     8.21     5.23 <
   2 -18   3     1.91    -4.91     4.42 <
   2 -18   4     0.19     2.75     4.96 <
   2 -18   5     1.05     1.76     4.73 <
   2 -18   6     8.96     5.36     4.69 <
   2 -18   7     0.24    -1.71     4.91 <
   2 -18   8    45.64    52.25     6.22 o
   2 -18   9    11.29    16.73     5.32 o
   2 -18  10    17.28    24.07     5.68 o
   2 -17 -11     0.39     0.45     5.18 <
   2 -17 -10    22.90    21.23     5.64 o
   2 -17  -9     1.23     0.72     5.05 <
   2 -17  -8    21.99    15.60     5.41 <
   2 -17  -7   125.97   142.69     8.93 o
   2 -17  -6     0.35    -1.44     4.64 <
   2 -17  -5     1.70     1.49     4.91 <
   2 -17  -4    30.00    29.58     5.82 o
   2 -17  -3    79.17    89.45     6.04 o
   2 -17  -2    76.59    77.32     6.76 o
   2 -17  -1     0.34     0.05     4.42 <
   2 -17   0     5.75     3.56     4.55 <
   2 -17   1     1.43    -0.54     4.24 <
   2 -17   2     2.52     2.48     3.83 <
   2 -17   3   136.96   142.56     6.49 o
   2 -17   4   118.51   120.82     6.36 o
   2 -17   5    17.36    15.33     5.05 o
   2 -17   6     1.02    -1.58     4.60 <
   2 -17   7    47.84    46.21     5.86 o
   2 -17   8    23.96    22.59     5.14 o
   2 -17   9    15.09    10.82     5.23 <
   2 -17  10    32.36    38.95     5.95 o
   2 -17  11    55.20    67.72     6.54 o
   2 -17  12     5.76     8.48     5.18 <
   2 -17  13     0.01    -0.36     4.91 <
   2 -16 -14    24.86    30.79     6.09 o
   2 -16 -13    13.54    12.31     5.32 <
   2 -16 -12     5.33     6.04     5.18 <
   2 -16 -11     2.17     0.90     4.91 <
   2 -16 -10    20.03    16.50     5.18 o
   2 -16  -9     3.14     0.59     4.78 <
   2 -16  -8   130.42   125.96     6.72 o
   2 -16  -7    79.88    72.86     5.36 o
   2 -16  -6    72.43    66.50     5.05 o
   2 -16  -5    51.26    50.63     4.69 o
   2 -16  -4     6.00     2.93     3.70 <
   2 -16  -3     6.41     8.66     3.88 <
   2 -16  -2     0.90    -1.17     3.47 <
   2 -16  -1    21.93    23.80     4.82 o
   2 -16   0    35.23    33.72     5.09 o
   2 -16   1    31.99    30.48     5.14 o
   2 -16   2   181.98   185.88     8.02 o
   2 -16   3    70.66    67.76     4.96 o
   2 -16   4    31.42    28.54     4.06 o
   2 -16   5     6.96     7.75     3.70 <
   2 -16   6   194.34   201.48     6.90 o
   2 -16   7   432.93   434.30     8.75 o
   2 -16   8     6.36     7.08     3.74 <
   2 -16   9    17.82    24.98     5.05 o
   2 -16  10    18.17    20.24     5.14 o
   2 -16  11   101.13   107.35     7.48 o
   2 -16  12    78.13    91.70     7.66 o
   2 -16  13     4.63     7.66     5.00 <
   2 -16  14    74.08    94.86     7.84 o
   2 -16  15     0.04     0.23     5.00 <
   2 -15 -15     0.12     0.77     4.87 <
   2 -15 -14     0.47     0.27     4.96 <
   2 -15 -13     4.99     2.12     4.78 <
   2 -15 -12    39.05    37.56     5.86 o
   2 -15 -11     9.73     9.65     4.01 <
   2 -15 -10     0.04    -2.12     3.79 <
   2 -15  -9    87.11    96.21     6.04 o
   2 -15  -8    25.22    23.76     4.24 o
   2 -15  -7    81.39    83.99     5.86 o
   2 -15  -6     0.95    -2.66     3.43 <
   2 -15  -5   295.02   302.65     7.75 o
   2 -15  -4     0.66     1.31     3.43 <
   2 -15  -3    56.07    60.01     3.83 o
   2 -15  -2     2.08     2.25     2.89 <
   2 -15  -1   104.04    94.00     4.78 o
   2 -15   0   112.89   106.26     5.09 o
   2 -15   1     0.02    -0.86     3.11 <
   2 -15   2   268.45   261.53     6.90 o
   2 -15   3    37.03    36.02     3.52 o
   2 -15   4    46.44    45.58     3.65 o
   2 -15   5    93.21    93.01     5.32 o
   2 -15   6   246.12   250.22     6.94 o
   2 -15   7     8.61     7.48     3.47 <
   2 -15   8     0.03     3.74     3.56 <
   2 -15   9     6.40     5.23     3.56 <
   2 -15  10    33.81    26.78     4.06 o
   2 -15  11    69.97    73.40     5.18 o
   2 -15  12    13.37    17.00     5.00 o
   2 -15  13   147.45   165.37     8.16 o
   2 -15  14   106.17   115.46     7.71 o
   2 -15  15     0.22     4.55     4.96 <
   2 -15  16    27.36    33.45     8.07 o
   2 -15  17     3.06     3.74     6.99 <
   2 -14 -17     0.75    -2.48     7.66 <
   2 -14 -16    26.13    28.36     8.75 o
   2 -14 -15    23.37    24.66     5.41 o
   2 -14 -14     2.38     3.97     4.78 <
   2 -14 -13     4.96     6.27     3.97 <
   2 -14 -12   126.43   124.39     6.54 o
   2 -14 -11   163.71   149.14     6.63 o
   2 -14 -10     5.96     6.13     3.79 <
   2 -14  -9    30.42    31.15     4.28 o
   2 -14  -8    54.56    49.05     4.37 o
   2 -14  -7    29.67    31.06     4.10 o
   2 -14  -6     0.53     1.62     3.29 <
   2 -14  -5    10.33    17.63     3.07 o
   2 -14  -4     0.16    -1.31     2.66 <
   2 -14  -3    18.27    13.03     2.89 o
   2 -14  -2   150.91   142.38     4.91 o
   2 -14  -1    41.80    46.71     3.43 o
   2 -14   0    12.60     9.20     2.98 o
   2 -14   1    24.70    22.86     3.34 o
   2 -14   2   205.81   198.41     5.82 o
   2 -14   3     1.30    -0.95     2.89 <
   2 -14   4    99.71   103.65     5.14 o
   2 -14   5   225.99   226.68     5.46 o
   2 -14   6    77.14    77.86     4.28 o
   2 -14   7   225.29   225.65     6.40 o
   2 -14   8     3.51     4.37     3.20 <
   2 -14   9   610.69   623.20     9.56 o
   2 -14  10    22.70    24.71     3.79 o
   2 -14  11     2.60     3.34     3.47 <
   2 -14  12    75.46    76.37     5.23 o
   2 -14  13    48.51    59.01     4.73 o
   2 -14  14    41.02    40.31     4.55 o
   2 -14  15     5.55    10.73     4.82 <
   2 -14  16   463.51   534.65    17.22 o
   2 -14  17   116.41   131.92    12.22 o
   2 -14  18   174.12   208.24    13.66 o
   2 -13 -18     8.78    11.86     7.98 <
   2 -13 -17    72.70    70.15    10.23 o
   2 -13 -16    93.64    82.37     7.12 o
   2 -13 -15    68.11    75.20     5.41 o
   2 -13 -14     6.30     5.36     3.88 <
   2 -13 -13     5.64     7.30     3.79 <
   2 -13 -12    60.58    65.87     4.96 o
   2 -13 -11    45.06    47.47     4.51 o
   2 -13 -10     0.20    -5.27     3.20 <
   2 -13  -9   166.16   186.56     6.72 o
   2 -13  -8   714.22   733.29    10.14 o
   2 -13  -7    23.95    31.02     3.16 o
   2 -13  -6     0.12     1.89     2.66 <
   2 -13  -5   176.46   182.68     5.09 o
   2 -13  -4   384.30   378.71     6.31 o
   2 -13  -3    85.40    89.72     4.24 o
   2 -13  -2    93.38    95.71     4.28 o
   2 -13  -1    83.73    82.28     4.01 o
   2 -13   0    98.20    92.02     4.06 o
   2 -13   1     7.45     2.57     2.75 <
   2 -13   2   358.62   355.17     6.76 o
   2 -13   3   581.91   569.23     8.12 o
   2 -13   4    18.37    14.07     2.71 o
   2 -13   5    57.11    55.72     3.34 o
   2 -13   6     8.40     6.99     2.66 <
   2 -13   7     0.08     0.81     2.43 <
   2 -13   8     3.73     0.72     2.98 <
   2 -13   9   213.86   216.81     6.18 o
   2 -13  10   198.91   205.04     6.27 o
   2 -13  11    20.25    21.23     3.70 o
   2 -13  12   139.69   139.90     5.73 o
   2 -13  13   220.28   225.06     6.76 o
   2 -13  14    20.96    26.33     4.06 o
   2 -13  15     9.63     9.15     3.65 <
   2 -13  16     0.01    -0.41     6.27 <
   2 -13  17   112.99   114.56    11.54 o
   2 -13  18    26.81    34.99     8.52 o
   2 -13  19    67.45    78.85     9.69 o
   2 -12 -19     6.36     8.16     7.80 <
   2 -12 -18     6.47    11.59     7.71 <
   2 -12 -17    46.61    45.08     8.97 o
   2 -12 -16    33.41    33.77     4.51 o
   2 -12 -15    89.23    99.50     6.00 o
   2 -12 -14    12.92    13.84     3.88 o
   2 -12 -13   214.16   207.12     7.03 o
   2 -12 -12   250.95   257.84     7.17 o
   2 -12 -11   100.95   103.78     5.86 o
   2 -12 -10     2.25    -0.81     3.29 <
   2 -12  -9    90.95    86.43     4.96 o
   2 -12  -8     0.02     0.59     2.25 <
   2 -12  -7     3.56     1.13     2.48 <
   2 -12  -6    85.38    89.81     3.25 o
   2 -12  -5   288.59   303.91     3.97 o
   2 -12  -4    91.63   105.23     3.29 o
   2 -12  -3    47.53    42.87     2.39 o
   2 -12  -2     1.97    -0.99     1.40 <
   2 -12  -1   261.60   282.00     3.20 o
   2 -12   0     0.24    -0.23     1.44 <
   2 -12   1    62.85    52.25     2.12 o
   2 -12   2   618.32   601.20     4.28 o
   2 -12   3     4.73     2.98     1.44 <
   2 -12   4    57.04    52.12     2.21 o
   2 -12   5     3.96     2.39     1.80 <
   2 -12   6   447.92   462.16     5.46 o
   2 -12   7    12.61    16.37     2.30 o
   2 -12   8    32.96    34.90     2.57 o
   2 -12   9     0.48     0.09     2.34 <
   2 -12  10    32.95    36.43     3.65 o
   2 -12  11   156.63   153.56     5.50 o
   2 -12  12    29.40    28.00     3.61 o
   2 -12  13   250.43   254.99     6.76 o
   2 -12  14    44.73    45.62     4.19 o
   2 -12  15     0.13    -1.71     3.34 <
   2 -12  16    71.86    50.85     5.68 o
   2 -12  17    27.07    25.38     5.18 o
   2 -12  18   108.85   126.32    11.14 o
   2 -12  19     5.42    -0.14     6.81 <
   2 -12  20     0.04    -3.74     6.76 <
   2 -11 -20    10.03    21.19     8.16 <
   2 -11 -19     8.60    21.37     8.02 <
   2 -11 -18     0.20     2.93     7.26 <
   2 -11 -17    83.40    87.42     5.82 o
   2 -11 -16     7.91     5.95     3.70 <
   2 -11 -15    20.27    17.13     3.79 o
   2 -11 -14    14.52    21.01     3.74 o
   2 -11 -13     0.75    -1.13     2.80 <
   2 -11 -12   390.27   393.18     6.90 o
   2 -11 -11   343.22   354.36     6.31 o
   2 -11 -10   399.97   428.25     5.82 o
   2 -11  -9     5.27     4.33     1.98 <
   2 -11  -8    28.98    36.65     2.34 o
   2 -11  -7    22.82    23.26     1.80 o
   2 -11  -6   859.80   873.28     5.77 o
   2 -11  -5     7.50     4.28     1.35 o
   2 -11  -4     1.42     0.05     1.44 <
   2 -11  -3   135.96   139.08     2.71 o
   2 -11  -2    27.82    28.04     1.49 o
   2 -11  -1   216.21   235.07     2.48 o
   2 -11   0   289.51   314.55     2.71 o
   2 -11   1   151.62   151.98     2.16 o
   2 -11   2    79.56    72.40     1.80 o
   2 -11   3     5.28     2.80     1.26 <
   2 -11   4     0.06     1.62     1.58 <
   2 -11   5     9.68     7.84     1.67 o
   2 -11   6    82.17    83.36     2.71 o
   2 -11   7   167.98   169.79     3.20 o
   2 -11   8   363.05   368.83     4.15 o
   2 -11   9   174.58   177.72     3.70 o
   2 -11  10     8.18    11.68     2.43 o
   2 -11  11    48.23    38.37     2.98 o
   2 -11  12    50.60    49.23     3.83 o
   2 -11  13    47.27    57.93     4.37 o
   2 -11  14   231.14   218.48     6.36 o
   2 -11  15    39.80    41.39     4.06 o
   2 -11  16    84.86    85.61     6.76 o
   2 -11  17    37.46    41.16     7.53 o
   2 -11  18    20.90    20.74     7.08 <
   2 -11  19   157.33   138.81    11.41 o
   2 -11  20   259.43   253.60    13.75 o
   2 -11  21    27.48    15.19     7.53 <
   2 -10 -21     6.04    11.81     7.84 <
   2 -10 -20     1.29     5.18     7.26 <
   2 -10 -19    13.37    18.17     7.30 <
   2 -10 -18    24.54    28.63     5.46 o
   2 -10 -17    11.80    15.46     4.69 o
   2 -10 -16    30.83    28.72     5.05 o
   2 -10 -15     0.57     0.41     4.01 <
   2 -10 -14     8.61     1.35     4.15 <
   2 -10 -13    38.71    37.83     3.88 o
   2 -10 -12    52.74    55.50     3.43 o
   2 -10 -11   196.72   206.30     4.55 o
   2 -10 -10   390.31   374.20     5.23 o
   2 -10  -9     6.87     4.01     1.85 <
   2 -10  -8    37.55    32.55     1.85 o
   2 -10  -7    68.04    59.83     2.21 o
   2 -10  -6    96.50   102.07     2.21 o
   2 -10  -5    16.65    19.30     1.31 o
   2 -10  -4    43.77    48.28     1.49 o
   2 -10  -3   322.42   308.19     2.52 o
   2 -10  -2    41.61    45.67     1.49 o
   2 -10  -1    14.52    14.11     1.08 o
   2 -10   0   198.44   181.64     1.89 o
   2 -10   1   137.40   125.29     1.62 o
   2 -10   2   133.74   123.49     1.71 o
   2 -10   3    47.54    40.26     1.40 o
   2 -10   4  2198.78  2111.06     6.18 o
   2 -10   5    32.52    30.07     1.31 o
   2 -10   6   163.62   165.55     2.48 o
   2 -10   7   185.77   188.59     2.61 o
   2 -10   8    83.60    81.78     2.52 o
   2 -10   9     7.22     7.26     1.71 o
   2 -10  10    54.75    54.51     2.43 o
   2 -10  11   322.94   307.47     4.73 o
   2 -10  12     0.11     0.18     2.34 <
   2 -10  13   326.29   340.70     6.67 o
   2 -10  14    34.46    35.12     3.52 o
   2 -10  15   495.27   485.15     9.78 o
   2 -10  16     2.55    -0.95     5.59 <
   2 -10  17    10.59     9.78     6.18 <
   2 -10  18     0.08     0.86     6.00 <
   2 -10  19     6.06     6.63     6.58 <
   2 -10  20    15.88    12.31     6.99 <
   2 -10  21     1.11     4.19     6.99 <
   2 -10  22    61.90    59.60     6.72 o
   2  -9 -22     3.90    -4.24     7.08 <
   2  -9 -21    16.74    14.38     7.75 <
   2  -9 -20    47.44    44.59     8.79 o
   2  -9 -19    17.97    17.54     5.00 o
   2  -9 -18    47.57    52.48     5.82 o
   2  -9 -17     4.80     7.30     4.28 <
   2  -9 -16    55.96    58.25     4.33 o
   2  -9 -15    31.44    33.54     3.70 o
   2  -9 -14    11.91    12.98     3.16 o
   2  -9 -13   220.13   234.57     5.36 o
   2  -9 -12    14.54    18.17     2.80 o
   2  -9 -11    19.83    15.42     2.21 o
   2  -9 -10   560.29   536.05     4.78 o
   2  -9  -9  1321.96  1330.11     5.82 o
   2  -9  -8   305.20   308.15     3.20 o
   2  -9  -7   145.21   131.46     2.21 o
   2  -9  -6     5.24     6.22     1.08 o
   2  -9  -5   154.36   158.15     1.98 o
   2  -9  -4    37.26    29.80     1.13 o
   2  -9  -3     5.81     3.65     0.90 o
   2  -9  -2   422.77   429.88     2.39 o
   2  -9  -1     0.93    -0.72     0.86 <
   2  -9   0    11.42     5.73     0.90 o
   2  -9   1   193.79   183.13     1.67 o
   2  -9   2    44.65    51.22     1.35 o
   2  -9   3    88.20    87.51     1.58 o
   2  -9   4   128.39   137.46     1.71 o
   2  -9   5    98.36   100.99     1.67 o
   2  -9   6    91.50    89.40     1.67 o
   2  -9   7  1461.11  1414.92     5.14 o
   2  -9   8  1708.96  1629.74     5.91 o
   2  -9   9   295.88   289.21     2.71 o
   2  -9  10     2.96     4.55     1.31 o
   2  -9  11   183.33   194.04     3.52 o
   2  -9  12    11.61     8.66     2.39 o
   2  -9  13   147.88   138.18     5.09 o
   2  -9  14    44.21    45.35     3.65 o
   2  -9  15    18.28    22.68     3.25 o
   2  -9  16    53.50    47.70     4.82 o
   2  -9  17    21.27    24.57     4.37 o
   2  -9  18   430.48   462.92    15.28 o
   2  -9  19    72.44    74.12     8.79 o
   2  -9  20     0.11    -2.21     6.09 <
   2  -9  21    13.08    17.00     7.30 <
   2  -9  22   120.19   110.46     8.39 o
   2  -9  23    18.38    17.81     5.55 o
   2  -8 -23    53.67    49.55     9.60 o
   2  -8 -22    15.03    15.60     7.48 <
   2  -8 -21    68.53    69.16     9.74 o
   2  -8 -20     0.21    -1.49     4.46 <
   2  -8 -19     4.77     4.01     4.33 <
   2  -8 -18   138.13   129.26     6.13 o
   2  -8 -17    46.54    39.85     4.06 o
   2  -8 -16     1.97     1.26     2.89 <
   2  -8 -15    14.07     8.97     2.98 o
   2  -8 -14    39.29    41.66     3.70 o
   2  -8 -13    87.51    91.57     4.24 o
   2  -8 -12     8.09     7.57     2.43 o
   2  -8 -11     0.33    -1.26     1.49 <
   2  -8 -10    37.73    32.69     1.62 o
   2  -8  -9    16.20    14.02     1.26 o
   2  -8  -8     4.24     2.80     1.04 <
   2  -8  -7   154.14   165.19     2.07 o
   2  -8  -6  2035.78  2010.70     5.64 o
   2  -8  -5     1.78     4.78     0.90 o
   2  -8  -4    69.05    56.67     1.44 o
   2  -8  -3    57.54    59.29     1.31 o
   2  -8  -2   208.78   168.25     1.71 o
   2  -8  -1   501.20   479.29     2.39 o
   2  -8   0     3.71     0.63     0.77 <
   2  -8   1  1240.01  1166.19     4.01 o
   2  -8   2   431.35   404.90     2.30 o
   2  -8   3    25.97    20.83     0.95 o
   2  -8   4  1031.39  1044.91     3.70 o
   2  -8   5  1270.54  1229.08     4.19 o
   2  -8   6   894.34   843.43     3.16 o
   2  -8   7     2.62     0.63     0.81 <
   2  -8   8    37.93    36.83     1.22 o
   2  -8   9  1267.27  1202.98     4.60 o
   2  -8  10     0.02    -0.59     1.08 <
   2  -8  11   335.62   333.08     3.02 o
   2  -8  12   517.13   521.04     5.18 o
   2  -8  13   205.25   208.38     4.64 o
   2  -8  14    46.33    46.44     3.56 o
   2  -8  15   131.89   143.05     5.14 o
   2  -8  16    42.80    50.40     4.82 o
   2  -8  17     1.59    -2.39     3.56 <
   2  -8  18    44.88    47.74     5.09 o
   2  -8  19    51.54    51.26     5.41 o
   2  -8  20     0.28    -0.86     6.13 <
   2  -8  21    18.89    14.79     5.05 <
   2  -8  22    52.98    53.11     6.27 o
   2  -8  23     5.50    12.44     5.36 <
   2  -7 -23     3.17    -0.81     7.26 <
   2  -7 -22    42.94    41.97     8.84 o
   2  -7 -21     7.05    10.68     7.30 <
   2  -7 -20     1.28     0.77     4.33 <
   2  -7 -19    15.90    16.64     3.70 o
   2  -7 -18    92.77   102.97     5.77 o
   2  -7 -17     5.82     4.10     3.16 <
   2  -7 -16    32.28    37.46     3.70 o
   2  -7 -15   483.66   491.73     7.98 o
   2  -7 -14    56.10    45.53     3.65 o
   2  -7 -13   174.50   174.93     4.64 o
   2  -7 -12   146.71   149.77     3.47 o
   2  -7 -11   812.00   822.92     5.09 o
   2  -7 -10   169.56   152.47     2.30 o
   2  -7  -9     7.99     7.84     1.04 o
   2  -7  -8   174.00   153.10     2.03 o
   2  -7  -7   354.49   367.93     2.66 o
   2  -7  -6    40.79    40.40     1.22 o
   2  -7  -5    60.53    51.31     1.31 o
   2  -7  -4  1097.73  1067.82     3.52 o
   2  -7  -3   537.91   520.00     2.34 o
   2  -7  -2   398.70   422.89     2.16 o
   2  -7  -1     5.73    -0.77     0.72 <
   2  -7   0  1022.97  1032.29     3.43 o
   2  -7   1     2.14     3.07     0.72 o
   2  -7   2    65.05    64.92     1.17 o
   2  -7   3     4.63     6.13     0.72 o
   2  -7   4   583.42   606.56     2.52 o
   2  -7   5    44.00    42.20     1.04 o
   2  -7   6   137.17   123.49     1.44 o
   2  -7   7  1214.03  1148.11     3.88 o
   2  -7   8  1506.26  1486.60     4.69 o
   2  -7   9    61.83    62.71     1.40 o
   2  -7  10  1158.38  1093.06     4.15 o
   2  -7  11   221.64   209.15     2.25 o
   2  -7  12    76.20    75.79     2.39 o
   2  -7  13    23.54    25.20     2.21 o
   2  -7  14   217.05   228.71     4.82 o
   2  -7  15   453.39   463.24     9.29 o
   2  -7  16    64.96    78.81     5.91 o
   2  -7  17    20.51    16.50     4.10 o
   2  -7  18     0.09    -3.25     3.61 <
   2  -7  19   209.68   225.24     8.34 o
   2  -7  20    12.06    14.43     3.88 o
   2  -7  21     0.13     0.23     3.65 <
   2  -7  22    75.17    77.18     6.90 o
   2  -7  23     0.07     0.23     4.87 <
   2  -7  24    14.76    15.64     5.59 <
   2  -6 -24    26.30    29.85     8.57 o
   2  -6 -23    20.11    24.26     8.34 <
   2  -6 -22    43.34    33.95     5.68 o
   2  -6 -21     0.41    -1.80     4.28 <
   2  -6 -20    13.87    11.50     4.55 <
   2  -6 -19    38.45    35.84     4.06 o
   2  -6 -18    20.15    23.98     3.52 o
   2  -6 -17    13.48     8.97     3.11 <
   2  -6 -16     4.00     6.09     2.98 <
   2  -6 -15   208.53   219.79     6.00 o
   2  -6 -14    69.03    67.13     4.28 o
   2  -6 -13    52.71    56.31     2.66 o
   2  -6 -12   162.67   166.49     2.66 o
   2  -6 -11   491.68   486.64     3.07 o
   2  -6 -10   327.14   334.66     2.48 o
   2  -6  -9   243.63   232.86     2.21 o
   2  -6  -8   841.73   766.34     3.29 o
   2  -6  -7   401.30   382.76     2.43 o
   2  -6  -6    13.55    15.51     0.90 o
   2  -6  -5   365.83   373.21     2.21 o
   2  -6  -4  2690.91  2642.06     5.50 o
   2  -6  -3  1148.11  1185.39     3.38 o
   2  -6  -2   177.77   145.53     1.44 o
   2  -6  -1  1901.55  1781.90     4.87 o
   2  -6   0  1017.02  1096.94     3.43 o
   2  -6   1  3133.64  3193.39     7.53 o
   2  -6   2   849.70   896.45     3.25 o
   2  -6   3  3060.43  2820.01     6.00 o
   2  -6   4     1.78    -1.35     0.63 <
   2  -6   5   114.60   130.65     1.44 o
   2  -6   6   384.55   327.58     1.94 o
   2  -6   7  1313.24  1290.49     3.92 o
   2  -6   8     9.29     3.56     0.81 o
   2  -6   9   252.18   235.29     1.98 o
   2  -6  10   883.98   856.73     3.65 o
   2  -6  11     1.89     2.57     0.95 <
   2  -6  12    30.57    22.99     1.26 o
   2  -6  13    74.95    78.45     2.89 o
   2  -6  14   280.91   286.51     4.51 o
   2  -6  15     1.23     2.71     2.57 <
   2  -6  16     4.22     2.30     3.25 <
   2  -6  17    80.09    73.58     5.95 o
   2  -6  18     5.71     2.75     3.70 <
   2  -6  19    10.26    14.11     3.61 o
   2  -6  20   118.86   118.12     6.18 o
   2  -6  21    81.61    67.04     5.00 o
   2  -6  22    52.10    46.12     4.78 o
   2  -6  23    11.64    13.30     4.15 o
   2  -6  24     4.05     5.14     5.09 <
   2  -5 -24     9.69    11.18     5.18 <
   2  -5 -23     4.42     3.92     4.73 <
   2  -5 -22     0.55    -0.32     4.42 <
   2  -5 -21    27.12    31.11     5.18 o
   2  -5 -20   136.33   137.19     7.71 o
   2  -5 -19    68.15    67.36     5.77 o
   2  -5 -18   108.97   123.21     5.59 o
   2  -5 -17   221.75   239.94     6.40 o
   2  -5 -16    16.87    12.35     3.02 o
   2  -5 -15   113.24   105.09     3.92 o
   2  -5 -14  1235.62  1220.11     7.21 o
   2  -5 -13     0.98     2.71     1.53 <
   2  -5 -12    77.11    65.60     1.80 o
   2  -5 -11   296.47   288.72     2.39 o
   2  -5 -10   522.57   498.54     2.66 o
   2  -5  -9   276.60   270.28     1.98 o
   2  -5  -8    45.36    46.26     1.22 o
   2  -5  -7   108.61    94.41     1.31 o
   2  -5  -6   385.97   375.46     2.03 o
   2  -5  -5   210.49   181.15     1.58 o
   2  -5  -4   635.63   558.86     2.39 o
   2  -5  -3  2160.14  2184.23     4.73 o
   2  -5  -2   192.20   170.55     1.58 o
   2  -5  -1   225.40   211.80     1.67 o
   2  -5   0   322.58   318.29     1.71 o
   2  -5   1    45.68    32.55     0.99 o
   2  -5   2   133.16   144.00     1.44 o
   2  -5   3   341.76   350.17     1.80 o
   2  -5   4  1191.64  1182.82     3.34 o
   2  -5   5     9.03     8.75     0.72 o
   2  -5   6  3300.00  3310.57     6.94 o
   2  -5   7   796.93   757.55     2.84 o
   2  -5   8   278.29   265.55     1.85 o
   2  -5   9    63.82    54.15     1.26 o
   2  -5  10  1497.94  1431.51     4.87 o
   2  -5  11     1.87     1.17     0.86 <
   2  -5  12  1001.65   913.72     4.06 o
   2  -5  13    31.71    39.13     1.80 o
   2  -5  14    48.69    52.21     2.21 o
   2  -5  15    38.25    29.89     2.71 o
   2  -5  16    65.08    68.26     4.24 o
   2  -5  17   460.44   484.25     9.83 o
   2  -5  18     4.51     2.16     2.89 <
   2  -5  19    12.44    12.94     3.43 o
   2  -5  20   267.09   275.60     7.53 o
   2  -5  21     7.40    11.54     3.79 o
   2  -5  22    39.48    46.84     4.73 o
   2  -5  23    14.01    11.00     4.10 <
   2  -5  24   311.41   327.54     8.93 o
   2  -4 -25    25.33    13.03     5.32 <
   2  -4 -24     5.77     4.46     4.87 <
   2  -4 -23     0.07     2.93     4.69 <
   2  -4 -22     9.19     7.80     4.69 <
   2  -4 -21    38.48    38.95     5.27 o
   2  -4 -20     9.12     3.65     4.06 <
   2  -4 -19    34.42    38.64     4.82 o
   2  -4 -18   130.35   130.47     7.12 o
   2  -4 -17     0.71     2.84     3.43 <
   2  -4 -16     4.88     7.30     2.30 o
   2  -4 -15    20.69    18.89     2.07 o
   2  -4 -14    28.89    25.02     1.89 o
   2  -4 -13     9.17     8.07     1.62 o
   2  -4 -12     0.41    -0.54     0.90 <
   2  -4 -11   685.46   614.22     3.29 o
   2  -4 -10    23.63    15.51     0.90 o
   2  -4  -9  1038.41  1073.32     3.47 o
   2  -4  -8   594.63   622.16     2.75 o
   2  -4  -7  1350.08  1218.22     3.70 o
   2  -4  -6    13.51     9.69     0.72 o
   2  -4  -5   109.58   124.25     1.53 o
   2  -4  -4     1.66     0.23     0.72 <
   2  -4  -3  3442.48  3693.83     6.40 o
   2  -4  -2     7.65     4.33     0.72 o
   2  -4  -1   160.19   201.53     1.53 o
   2  -4   0  5324.69  5235.52     8.88 o
   2  -4   1    93.79    92.02     1.22 o
   2  -4   2  1620.10  1650.30     4.19 o
   2  -4   3    40.17    49.01     1.13 o
   2  -4   4   685.55   648.26     2.48 o
   2  -4   5     3.72     9.47     0.72 o
   2  -4   6     9.46    10.46     0.72 o
   2  -4   7   630.35   612.20     2.66 o
   2  -4   8   550.41   549.84     2.43 o
   2  -4   9    45.80    52.39     1.22 o
   2  -4  10  1076.04  1040.18     3.83 o
   2  -4  11  1456.93  1332.37     4.78 o
   2  -4  12    30.03    26.96     1.13 o
   2  -4  13    83.77    75.61     2.25 o
   2  -4  14   282.12   252.38     3.65 o
   2  -4  15    76.72    64.52     2.61 o
   2  -4  16    33.06    36.34     2.43 o
   2  -4  17     2.73     1.31     2.71 <
   2  -4  18     3.31     6.27     3.11 <
   2  -4  19    22.42    17.04     3.47 o
   2  -4  20   160.43   162.84     6.40 o
   2  -4  21    46.56    42.83     4.42 o
   2  -4  22     2.35     0.23     3.65 <
   2  -4  23    12.27    18.71     4.24 o
   2  -4  24    15.59    19.84     4.46 o
   2  -3 -25     5.01     2.16     4.87 <
   2  -3 -24    32.37    33.45     5.64 o
   2  -3 -23   228.84   243.36     9.74 o
   2  -3 -22   275.92   292.82     9.87 o
   2  -3 -21    39.82    43.19     5.32 o
   2  -3 -20    39.39    42.06     5.05 o
   2  -3 -19     0.34     0.09     3.70 <
   2  -3 -18    91.06    89.58     6.45 o
   2  -3 -17    72.37    66.45     4.28 o
   2  -3 -16   572.59   604.13     6.04 o
   2  -3 -15    93.21    82.37     2.89 o
   2  -3 -14   175.86   161.99     3.02 o
   2  -3 -13   287.24   267.66     2.84 o
   2  -3 -12  1164.65  1158.03     4.19 o
   2  -3 -11    98.73    89.13     1.58 o
   2  -3 -10    72.43    64.29     1.26 o
   2  -3  -9   354.14   321.45     1.89 o
   2  -3  -8     6.81     5.82     0.68 o
   2  -3  -7   442.96   485.15     2.30 o
   2  -3  -6   163.30   186.47     1.67 o
   2  -3  -5  2318.57  2342.84     5.27 o
   2  -3  -4   232.26   215.55     1.44 o
   2  -3  -3    63.33    59.33     1.08 o
   2  -3  -2   397.26   459.14     1.85 o
   2  -3  -1  2797.97  2864.14     5.36 o
   2  -3   0   991.26  1028.10     3.02 o
   2  -3   1   272.20   246.20     1.31 o
   2  -3   2   162.84   141.83     1.08 o
   2  -3   3  4415.46  4441.32     6.49 o
   2  -3   4  1794.17  2053.98     4.69 o
   2  -3   5  1964.14  2151.86     4.96 o
   2  -3   6   745.62   763.86     2.71 o
   2  -3   7  1430.82  1411.36     4.24 o
   2  -3   8   492.89   514.36     2.34 o
   2  -3   9   619.27   592.45     2.71 o
   2  -3  10   611.18   552.19     2.66 o
   2  -3  11     2.22     2.16     0.77 <
   2  -3  12   669.74   588.62     3.29 o
   2  -3  13     2.86     3.88     1.35 <
   2  -3  14  1325.95  1247.11     7.03 o
   2  -3  15     5.84     7.57     1.67 o
   2  -3  16     6.98     9.51     1.89 o
   2  -3  17    47.34    39.27     3.61 o
   2  -3  18    56.76    53.06     4.01 o
   2  -3  19   254.11   261.98     6.85 o
   2  -3  20    12.09    15.96     3.61 o
   2  -3  21   105.42   126.14     6.27 o
   2  -3  22    79.55    61.58     5.00 o
   2  -3  23    51.76    42.87     4.82 o
   2  -3  24    26.83    24.71     4.51 o
   2  -3  25     2.85     2.84     4.01 <
   2  -2 -25    18.68    21.91     5.50 o
   2  -2 -24     0.88    -1.53     4.64 <
   2  -2 -23     0.32    -0.63     4.55 <
   2  -2 -22    88.07    76.60     6.49 o
   2  -2 -21    51.13    41.57     5.18 o
   2  -2 -20    59.71    53.92     5.27 o
   2  -2 -19   160.32   158.34     5.77 o
   2  -2 -18   179.60   170.24     5.73 o
   2  -2 -17    43.37    34.85     2.75 o
   2  -2 -16    13.19    16.73     2.39 o
   2  -2 -15     0.26     2.39     1.71 <
   2  -2 -14    53.94    47.56     1.98 o
   2  -2 -13    98.70    95.98     1.71 o
   2  -2 -12   302.61   297.92     2.25 o
   2  -2 -11   116.55   117.04     1.49 o
   2  -2 -10   371.44   297.10     1.89 o
   2  -2  -9  1818.15  1742.59     4.24 o
   2  -2  -8     1.61     5.59     0.59 o
   2  -2  -7   468.08   465.94     1.98 o
   2  -2  -6    20.99    12.26     0.68 o
   2  -2  -5  1034.82  1089.50     2.89 o
   2  -2  -4   259.86   259.55     1.40 o
   2  -2  -3   440.51   482.53     1.76 o
   2  -2  -2   931.85   889.33     2.52 o
   2  -2  -1  1019.83  1237.69     3.47 o
   2  -2   0  1147.79  1207.67     3.07 o
   2  -2   1    66.58    59.56     0.72 o
   2  -2   2    97.76   124.25     0.95 o
   2  -2   3   272.68   287.32     1.31 o
   2  -2   4  1661.06  1780.28     3.97 o
   2  -2   5   114.28   102.30     1.17 o
   2  -2   6    78.78    97.02     1.17 o
   2  -2   7    17.39    23.58     0.77 o
   2  -2   8   486.63   525.41     2.16 o
   2  -2   9  2415.44  2333.46     5.73 o
   2  -2  10   446.27   420.27     2.25 o
   2  -2  11    54.87    48.47     1.31 o
   2  -2  12   401.08   407.15     2.84 o
   2  -2  13   134.53   146.61     2.48 o
   2  -2  14     3.66     3.70     1.49 <
   2  -2  15    24.54    22.59     1.80 o
   2  -2  16   234.07   221.32     4.37 o
   2  -2  17    30.75    20.06     2.75 o
   2  -2  18     2.90     4.64     2.98 <
   2  -2  19     0.47     1.04     2.98 <
   2  -2  20    38.78    34.22     3.92 o
   2  -2  21   142.48   161.04     6.45 o
   2  -2  22    31.11    24.48     4.10 o
   2  -2  23     1.28    -0.99     3.70 <
   2  -2  24    89.45    92.51     6.18 o
   2  -2  25     4.82     2.12     4.01 <
   2  -1 -25     0.33    -2.61     4.69 <
   2  -1 -24    83.97    89.45     7.62 o
   2  -1 -23     0.26    -1.13     4.37 <
   2  -1 -22   112.86   123.89     7.75 o
   2  -1 -21    54.93    50.58     5.36 o
   2  -1 -20   159.75   158.29     6.00 o
   2  -1 -19   131.12   152.74     5.68 o
   2  -1 -18     2.41     4.33     2.30 <
   2  -1 -17    27.42    23.17     2.57 o
   2  -1 -16    65.73    69.38     3.65 o
   2  -1 -15   568.94   536.00     4.78 o
   2  -1 -14   172.40   183.09     2.39 o
   2  -1 -13   624.97   612.60     3.02 o
   2  -1 -12    27.24    28.49     1.04 o
   2  -1 -11   461.94   449.98     2.12 o
   2  -1 -10    76.44    82.59     1.13 o
   2  -1  -9     1.75     1.76     0.54 o
   2  -1  -8   184.94   175.20     1.31 o
   2  -1  -7  1167.93  1261.27     3.38 o
   2  -1  -6  1328.28  1346.43     3.16 o
   2  -1  -5   101.09   137.15     1.04 o
   2  -1  -4   808.92   856.73     2.03 o
   2  -1  -3  2149.68  2320.02     3.88 o
   2  -1  -2  1369.25  1529.25     2.89 o
   2  -1  -1  1003.40   966.78     2.25 o
   2  -1   0  1996.58  2024.09     3.88 o
   2  -1   1 15566.80 16978.10    25.61 o
   2  -1   2  9441.45  9694.01    15.10 o
   2  -1   3   379.01   470.99     1.67 o
   2  -1   4  2197.70  2435.12     4.06 o
   2  -1   5  2179.43  2120.93     4.33 o
   2  -1   6   368.62   348.82     1.71 o
   2  -1   7   976.93  1008.89     2.80 o
   2  -1   8     3.71    11.63     0.68 o
   2  -1   9   722.05   721.07     2.66 o
   2  -1  10   166.00   149.54     1.53 o
   2  -1  11   428.85   374.42     2.25 o
   2  -1  12  2629.91  2534.76     7.03 o
   2  -1  13   694.55   634.65     3.61 o
   2  -1  14    40.24    28.04     1.76 o
   2  -1  15   369.25   353.23     4.46 o
   2  -1  16   741.95   751.05     7.89 o
   2  -1  17   242.80   227.99     5.27 o
   2  -1  18    23.21    20.15     3.25 o
   2  -1  19   307.87   318.20     7.39 o
   2  -1  20    19.77    27.91     3.83 o
   2  -1  21    64.56    76.33     5.23 o
   2  -1  22     1.42    -2.89     3.43 <
   2  -1  23   196.68   203.96     7.21 o
   2  -1  24     7.86    13.84     4.10 o
   2  -1  25    22.00    18.57     5.46 o
   2   0 -25     0.51    -0.09     4.78 <
   2   0 -24     6.91     5.91     4.82 <
   2   0 -23    35.40    27.59     5.18 o
   2   0 -22     0.17    -0.72     4.10 <
   2   0 -21    46.57    44.05     4.15 o
   2   0 -20   105.70    94.45     5.27 o
   2   0 -19   120.90   115.01     5.23 o
   2   0 -18     8.60     5.55     2.75 <
   2   0 -17   147.73   142.60     4.37 o
   2   0 -16   256.13   243.50     4.91 o
   2   0 -15   556.23   537.45     6.22 o
   2   0 -14   271.17   272.04     2.34 o
   2   0 -13   181.43   175.96     1.85 o
   2   0 -12  4373.33  4229.20     8.21 o
   2   0 -11    94.54   110.10     1.35 o
   2   0 -10  1343.59  1355.90     3.65 o
   2   0  -9    31.91    35.44     0.86 o
   2   0  -8  1726.20  1706.93     3.83 o
   2   0  -7    25.11    23.44     0.68 o
   2   0  -6   385.30   434.25     1.67 o
   2   0  -5    24.06    14.25     0.54 o
   2   0  -4  1114.24  1147.93     2.48 o
   2   0  -3  1149.99  1079.67     2.25 o
   2   0  -2  3782.96  3945.85     5.32 o
   2   0  -1  2291.09  2386.52     4.37 o
   2   0   0   930.36   926.21     2.57 o
   2   0   1   362.93   530.68     1.40 o
   2   0   2  2423.45  2761.40     5.27 o
   2   0   3   494.47   486.64     1.62 o
   2   0   4  1181.87  1297.88     3.25 o
   2   0   5  1677.82  1839.97     4.15 o
   2   0   6  1295.46  1329.98     3.29 o
   2   0   7   483.37   475.86     1.94 o
   2   0   8   614.99   588.93     2.43 o
   2   0   9  1061.52  1050.55     3.25 o
   2   0  10   116.54   120.42     1.40 o
   2   0  11   146.06   161.49     1.67 o
   2   0  12   154.41   172.40     1.89 o
   2   0  13   330.80   325.19     2.61 o
   2   0  14     8.23     5.73     1.53 o
   2   0  15   325.89   309.28     4.64 o
   2   0  16   107.36   109.15     4.24 o
   2   0  17     0.19    -1.22     2.16 <
   2   0  18    25.55    24.35     3.34 o
   2   0  19    82.02    79.26     5.23 o
   2   0  20    65.56    57.21     4.37 o
   2   0  21    55.07    48.78     4.37 o
   2   0  22   128.60   138.00     6.63 o
   2   0  23     2.94     3.07     4.69 <
   2   0  24     3.58     2.93     4.55 <
   2   0  25     0.14     1.04     4.87 <
   2   1 -25     3.21     5.09     4.82 <
   2   1 -24   146.33   156.44     8.61 o
   2   1 -23    26.69    29.89     5.32 o
   2   1 -22    48.13    50.99     5.41 o
   2   1 -21   147.37   159.55     6.04 o
   2   1 -20     0.00    -1.17     2.93 <
   2   1 -19     3.91     1.76     2.75 <
   2   1 -18     7.09     7.26     2.75 <
   2   1 -17   598.25   617.11     8.30 o
   2   1 -16   717.26   689.16     5.91 o
   2   1 -15    10.62     6.40     1.49 o
   2   1 -14     0.44     0.90     1.04 <
   2   1 -13   427.05   413.24     2.34 o
   2   1 -12    45.29    43.42     1.13 o
   2   1 -11    50.49    46.26     1.08 o
   2   1 -10  1199.39  1252.57     3.25 o
   2   1  -9  1177.40  1163.39     3.02 o
   2   1  -8    15.18    20.24     0.68 o
   2   1  -7   201.30   206.12     1.35 o
   2   1  -6   487.12   492.09     1.80 o
   2   1  -5     3.28     2.03     0.50 o
   2   1  -4   316.88   333.89     1.26 o
   2   1  -3   883.57   924.90     2.39 o
   2   1  -2   458.58   449.76     1.62 o
   2   1  -1  1169.42  1220.47     2.98 o
   2   1   0     2.07     1.49     0.36 o
   2   1   1  8624.54  9009.19    14.47 o
   2   1   2  7277.71  7691.25    12.53 o
   2   1   3    12.37    12.17     0.59 o
   2   1   4  1398.42  1458.78     3.47 o
   2   1   5   522.55   660.66     2.16 o
   2   1   6   161.63   230.33     1.49 o
   2   1   7    49.11    62.40     1.04 o
   2   1   8    97.59    96.39     1.22 o
   2   1   9  1390.53  1326.19     3.79 o
   2   1  10    11.53     9.11     0.81 o
   2   1  11   510.88   507.20     2.57 o
   2   1  12   348.70   320.55     2.34 o
   2   1  13  1327.02  1286.02     4.60 o
   2   1  14    20.29    27.05     1.76 o
   2   1  15    33.31    34.40     2.71 o
   2   1  16   153.94   173.35     4.60 o
   2   1  17   273.56   261.53     5.59 o
   2   1  18     0.38     0.36     2.34 <
   2   1  19     6.81     2.61     2.93 <
   2   1  20     9.27    10.01     3.34 o
   2   1  21    75.60    71.14     4.91 o
   2   1  22   205.15   215.10     9.15 o
   2   1  23    49.17    47.16     6.00 o
   2   1  24    20.40    24.26     5.46 o
   2   2 -25    24.69    17.72     5.23 o
   2   2 -24    94.80    80.93     7.21 o
   2   2 -23   104.46    92.02     7.44 o
   2   2 -22     4.42    -1.89     3.79 <
   2   2 -21   167.09   165.23     6.04 o
   2   2 -20    21.09    27.41     3.38 o
   2   2 -19    62.21    68.71     4.55 o
   2   2 -18    22.15    20.83     3.02 o
   2   2 -17     1.38     3.11     2.48 <
   2   2 -16   200.19   206.12     5.46 o
   2   2 -15   230.93   227.18     3.34 o
   2   2 -14   506.22   501.06     3.52 o
   2   2 -13   689.57   685.10     3.43 o
   2   2 -12    13.01     9.65     0.86 o
   2   2 -11   423.04   399.17     2.21 o
   2   2 -10  1874.97  1796.55     4.42 o
   2   2  -9   147.24   166.54     1.35 o
   2   2  -8  2082.51  2172.42     4.87 o
   2   2  -7     0.18     3.52     0.59 o
   2   2  -6   237.27   297.55     1.49 o
   2   2  -5   568.66   674.91     2.03 o
   2   2  -4  1394.31  1507.66     3.79 o
   2   2  -3  2307.72  2384.22     4.96 o
   2   2  -2  3052.91  3195.42     5.41 o
   2   2  -1   992.31  1228.27     4.01 o
   2   2   0  1637.84  2011.92     6.85 o
   2   2   1    41.72    60.59     1.40 o
   2   2   2   402.64   475.86     1.71 o
   2   2   3    14.61    23.17     0.63 o
   2   2   4  6031.66  6546.65    10.96 o
   2   2   5     0.07     1.13     0.54 <
   2   2   6   127.58   124.66     1.08 o
   2   2   7   307.57   311.17     1.62 o
   2   2   8   722.00   778.92     2.84 o
   2   2   9   479.21   503.36     2.39 o
   2   2  10   188.21   187.32     1.76 o
   2   2  11    48.48    48.06     1.35 o
   2   2  12   785.96   731.58     3.61 o
   2   2  13    31.21    26.60     1.40 o
   2   2  14    36.62    36.02     1.89 o
   2   2  15    28.15    24.03     2.21 o
   2   2  16   197.52   201.62     4.87 o
   2   2  17    28.29    20.56     2.71 o
   2   2  18   108.65   105.90     4.42 o
   2   2  19    36.78    38.55     3.79 o
   2   2  20    31.15    37.10     5.00 o
   2   2  21    13.44    12.98     4.42 <
   2   2  22    18.79    28.18     5.23 o
   2   2  23    20.44    22.27     5.23 o
   2   2  24   115.31   110.73     8.39 o
   2   3 -25   104.66   109.51     8.07 o
   2   3 -24    22.71    15.10     5.14 <
   2   3 -23    10.83    12.94     4.64 <
   2   3 -22    12.54     7.08     4.33 <
   2   3 -21     7.73     5.73     3.97 <
   2   3 -20   317.19   324.83     9.11 o
   2   3 -19    14.89    20.69     3.25 o
   2   3 -18   195.90   203.91     5.64 o
   2   3 -17     1.69     1.67     2.34 <
   2   3 -16   192.03   188.81     4.33 o
   2   3 -15    14.85    13.71     1.71 o
   2   3 -14   368.79   359.32     3.20 o
   2   3 -13    14.01    14.16     0.95 o
   2   3 -12     7.62     6.63     0.81 o
   2   3 -11   279.57   269.24     1.71 o
   2   3 -10   601.70   604.58     2.34 o
   2   3  -9   252.24   240.52     1.53 o
   2   3  -8   314.51   317.57     1.67 o
   2   3  -7   175.28   181.10     1.22 o
   2   3  -6   257.78   270.73     1.40 o
   2   3  -5   217.45   241.60     1.44 o
   2   3  -4   321.82   373.07     1.71 o
   2   3  -3   260.18   258.11     1.44 o
   2   3  -2   885.44   975.57     3.97 o
   2   3  -1   564.61   635.23     4.64 o
   2   3   0  2075.73  2126.88     8.07 o
   2   3   1   340.68   357.02     3.16 o
   2   3   2  1714.53  2105.79     4.64 o
   2   3   3   442.07   467.30     1.67 o
   2   3   4   915.23   999.65     2.93 o
   2   3   5   239.55   263.11     1.31 o
   2   3   6   715.13   727.34     2.25 o
   2   3   7  1077.60  1156.68     3.16 o
   2   3   8   606.03   670.40     2.25 o
   2   3   9     1.00     2.12     0.63 o
   2   3  10    30.82    26.83     0.90 o
   2   3  11  1552.62  1538.58     4.69 o
   2   3  12   122.13   135.84     1.94 o
   2   3  13   239.62   227.90     2.61 o
   2   3  14   116.09   133.18     3.25 o
   2   3  15    14.00    12.89     1.98 o
   2   3  16     7.77    11.27     2.71 o
   2   3  17     1.43     2.98     2.66 <
   2   3  18    80.46    76.91     5.86 o
   2   3  19     0.18    -4.60     3.43 <
   2   3  20    39.72    37.56     5.09 o
   2   3  21    54.96    51.35     5.73 o
   2   3  22    99.64   111.58     7.89 o
   2   3  23     2.80    -0.99     4.51 <
   2   3  24    22.89    17.90     5.32 o
   2   4 -25    66.95    66.09     9.42 o
   2   4 -24   153.93   148.42     8.66 o
   2   4 -23     0.64    -1.31     4.24 <
   2   4 -22   197.74   216.49     8.79 o
   2   4 -21    48.95    45.04     5.00 o
   2   4 -20    40.59    45.26     4.87 o
   2   4 -19     4.09     5.32     3.52 <
   2   4 -18    97.12    87.33     6.13 o
   2   4 -17   381.79   390.61     6.76 o
   2   4 -16    66.09    61.49     3.29 o
   2   4 -15   381.13   399.35     3.83 o
   2   4 -14    74.54    62.26     2.07 o
   2   4 -13   307.18   316.08     2.52 o
   2   4 -12    15.14    11.32     0.86 o
   2   4 -11   445.71   468.33     2.25 o
   2   4 -10    15.01    12.22     0.72 o
   2   4  -9   191.88   163.93     1.35 o
   2   4  -8   135.03   144.31     1.17 o
   2   4  -7   570.44   606.92     2.21 o
   2   4  -6  1799.54  1886.00     4.73 o
   2   4  -5   164.54   232.45     1.31 o
   2   4  -4    44.81    34.08     0.81 o
   2   4  -3   120.43   146.34     1.40 o
   2   4  -2  1255.21  1342.38     5.55 o
   2   4  -1    73.14    82.41     1.89 o
   2   4   0   739.75   838.20     4.01 o
   2   4   1   519.78   528.11     3.34 o
   2   4   2  1342.27  1621.09     4.28 o
   2   4   3  1265.06  1412.48     3.61 o
   2   4   4    77.82    73.80     0.99 o
   2   4   5   110.48    95.04     1.08 o
   2   4   6   237.88   264.87     1.53 o
   2   4   7   847.26   857.50     2.75 o
   2   4   8   483.85   485.83     2.12 o
   2   4   9    29.90    20.83     0.81 o
   2   4  10    80.30    75.88     1.35 o
   2   4  11   192.44   204.91     1.98 o
   2   4  12    46.57    43.42     1.40 o
   2   4  13    62.59    56.99     2.03 o
   2   4  14   753.27   675.63     5.50 o
   2   4  15   286.77   273.80     4.96 o
   2   4  16    45.24    50.58     3.70 o
   2   4  17    27.09    29.53     4.19 o
   2   4  18    91.33   106.44     6.85 o
   2   4  19    12.69    14.56     4.24 o
   2   4  20    33.13    25.83     4.87 o
   2   4  21   171.93   179.84     8.61 o
   2   4  22    75.06    77.50     6.85 o
   2   4  23    16.13    10.23     4.96 <
   2   4  24    18.77    15.33     5.41 <
   2   5 -25    89.25    84.40     9.92 o
   2   5 -24    16.90    20.65     7.71 <
   2   5 -23    28.57    21.73     7.08 o
   2   5 -22   126.44   137.78     7.93 o
   2   5 -21   142.60   146.16     7.62 o
   2   5 -20     0.11     0.27     3.61 <
   2   5 -19     8.34     9.51     3.70 <
   2   5 -18   116.50   128.08     6.58 o
   2   5 -17    67.10    62.04     3.83 o
   2   5 -16    73.79    73.94     3.61 o
   2   5 -15     0.04     0.77     1.49 <
   2   5 -14     5.97     5.32     1.26 o
   2   5 -13     4.46     4.60     1.17 o
   2   5 -12   191.66   188.45     1.89 o
   2   5 -11  1028.13   982.74     3.56 o
   2   5 -10   232.33   228.12     1.71 o
   2   5  -9   237.88   220.37     1.67 o
   2   5  -8   566.32   576.58     2.30 o
   2   5  -7    19.91    19.88     0.72 o
   2   5  -6    17.72    12.08     0.68 o
   2   5  -5    82.87    87.46     1.08 o
   2   5  -4   260.16   280.78     1.44 o
   2   5  -3  2531.64  2644.90     6.58 o
   2   5  -2    33.47    29.17     1.80 o
   2   5  -1   844.07   793.43     4.10 o
   2   5   0   873.92  1038.29     4.91 o
   2   5   1  2524.99  2749.04     7.44 o
   2   5   2    47.04    64.15     1.26 o
   2   5   3   263.64   227.13     1.44 o
   2   5   4   144.12   116.27     1.13 o
   2   5   5  1528.54  1528.71     4.06 o
   2   5   6    20.77    14.16     0.72 o
   2   5   7   295.38   307.92     1.85 o
   2   5   8   918.73   947.35     3.29 o
   2   5   9   393.83   388.26     2.25 o
   2   5  10  2163.58  2186.94     5.36 o
   2   5  11   179.20   167.58     1.98 o
   2   5  12   118.31   120.33     2.07 o
   2   5  13    26.25    29.26     1.76 o
   2   5  14    52.37    42.38     2.43 o
   2   5  15   221.87   217.67     7.48 o
   2   5  16    45.99    42.78     4.51 o
   2   5  17    65.68    69.93     5.64 o
   2   5  18    76.87    76.42     5.95 o
   2   5  19   102.33   104.50     7.21 o
   2   5  20     5.06     5.05     4.24 <
   2   5  21    28.01    34.22     5.50 o
   2   5  22    21.16    17.31     5.18 o
   2   5  23     9.81     7.17     4.91 <
   2   6 -24     3.37    -0.63     6.81 <
   2   6 -23    35.19    39.72     7.71 o
   2   6 -22   160.83   172.49    11.45 o
   2   6 -21   118.17   101.80     9.83 o
   2   6 -20    49.89    53.42     5.00 o
   2   6 -19     1.67     2.66     3.52 <
   2   6 -18     9.78    14.38     3.65 o
   2   6 -17    93.22    78.18     5.55 o
   2   6 -16    84.05    98.96     4.60 o
   2   6 -15   670.14   642.58     4.96 o
   2   6 -14   560.92   539.93     4.78 o
   2   6 -13    55.19    63.84     2.21 o
   2   6 -12    84.80    67.67     1.76 o
   2   6 -11   192.90   152.93     1.80 o
   2   6 -10    11.66    17.00     1.04 o
   2   6  -9    44.34    36.65     1.08 o
   2   6  -8  1778.28  1696.87     4.51 o
   2   6  -7   137.12   151.98     1.58 o
   2   6  -6   216.02   221.81     1.58 o
   2   6  -5   284.16   281.96     1.58 o
   2   6  -4  1579.67  1592.37     4.06 o
   2   6  -3   761.72   855.78     3.70 o
   2   6  -2   234.16   215.86     2.80 o
   2   6  -1   437.29   493.45     3.38 o
   2   6   0   394.35   408.60     3.74 o
   2   6   1     0.50     1.13     0.81 <
   2   6   2   339.12   295.71     1.71 o
   2   6   3   994.28  1072.41     3.38 o
   2   6   4   273.74   249.45     1.49 o
   2   6   5    28.45    28.31     0.90 o
   2   6   6    82.93    75.06     1.35 o
   2   6   7    69.87    63.03     1.40 o
   2   6   8    21.31    22.09     1.04 o
   2   6   9    60.15    66.14     1.58 o
   2   6  10    58.96    59.78     1.62 o
   2   6  11     2.93     4.73     1.31 o
   2   6  12    60.34    52.93     2.16 o
   2   6  13   710.56   721.03     6.22 o
   2   6  14   131.61   121.01     3.65 o
   2   6  15   122.10   120.78     5.32 o
   2   6  16     3.27     4.87     3.56 <
   2   6  17    32.40    30.34     4.51 o
   2   6  18    66.88    69.02     6.00 o
   2   6  19     6.64     1.49     4.06 <
   2   6  20     1.03     1.76     4.24 <
   2   6  21     0.55    -2.39     4.46 <
   2   6  22    43.68    40.17     5.95 o
   2   6  23    69.55    68.03     6.76 o
   2   7 -24    33.12    43.24     8.30 o
   2   7 -23    16.44    20.56     7.17 <
   2   7 -22    21.25    29.89     7.21 o
   2   7 -21    58.24    53.24     7.89 o
   2   7 -20     0.33    -4.33     5.73 <
   2   7 -19    92.01    87.37     8.75 o
   2   7 -18     0.02    -1.62     4.82 <
   2   7 -17    43.00    39.81     4.33 o
   2   7 -16     0.05    -1.26     2.43 <
   2   7 -15     3.86     1.80     2.43 <
   2   7 -14     6.66     6.81     1.76 o
   2   7 -13   153.18   149.63     2.80 o
   2   7 -12   918.62   856.55     5.00 o
   2   7 -11   832.90   802.59     3.97 o
   2   7 -10    21.19    25.79     1.17 o
   2   7  -9    46.11    49.86     1.35 o
   2   7  -8    17.23    16.19     0.90 o
   2   7  -7   287.96   284.66     2.03 o
   2   7  -6  2456.73  2437.96     5.18 o
   2   7  -5   547.57   532.26     2.21 o
   2   7  -4   600.22   608.27     2.30 o
   2   7  -3    90.52    91.02     1.13 o
   2   7  -2     6.87     5.91     1.08 o
   2   7  -1  4092.40  4315.62     9.83 o
   2   7   0  3988.04  4219.05     8.75 o
   2   7   1   247.54   204.10     1.94 o
   2   7   2   163.08   165.41     1.31 o
   2   7   3     0.38     1.89     0.68 <
   2   7   4   508.44   492.32     2.12 o
   2   7   5   248.50   254.63     1.67 o
   2   7   6   215.49   216.99     1.85 o
   2   7   7    27.77    28.18     1.08 o
   2   7   8   225.40   211.17     2.16 o
   2   7   9     0.56     0.77     0.99 <
   2   7  10   776.36   798.75     3.88 o
   2   7  11    26.65    30.52     1.62 o
   2   7  12   294.93   287.77     4.01 o
   2   7  13    15.53    22.23     2.21 o
   2   7  14     8.16     7.44     2.30 o
   2   7  15    31.62    25.52     3.20 o
   2   7  16    36.05    30.84     4.51 o
   2   7  17   176.64   172.90     7.93 o
   2   7  18    81.19    92.11     6.72 o
   2   7  19    31.79    37.65     5.32 o
   2   7  20    35.77    32.19     5.41 o
   2   7  21    26.66    30.34     5.50 o
   2   7  22    15.02    10.19     5.05 <
   2   8 -23    74.32    70.60     9.38 o
   2   8 -22    16.22     9.92     6.90 <
   2   8 -21    36.66    40.89     7.62 o
   2   8 -20     8.22    10.50     6.09 <
   2   8 -19   122.53   119.07     9.60 o
   2   8 -18   138.46   136.15     9.56 o
   2   8 -17     2.94     3.97     5.09 <
   2   8 -16   116.61   127.81     6.04 o
   2   8 -15     6.27     6.49     2.84 <
   2   8 -14   321.06   366.40     5.59 o
   2   8 -13    21.15    18.21     1.76 o
   2   8 -12   253.16   262.16     3.25 o
   2   8 -11   322.28   348.36     2.89 o
   2   8 -10   267.70   244.13     2.30 o
   2   8  -9  2108.07  2049.70     5.59 o
   2   8  -8    79.72    73.44     1.49 o
   2   8  -7   175.04   177.81     1.76 o
   2   8  -6   851.60   852.90     3.20 o
   2   8  -5  1083.53  1082.65     3.38 o
   2   8  -4     7.01     7.44     0.72 o
   2   8  -3     0.26     1.80     0.77 <
   2   8  -2    17.00    16.00     0.81 o
   2   8  -1     7.97     6.00     1.08 o
   2   8   0    89.72   105.14     1.49 o
   2   8   1   491.06   516.84     2.25 o
   2   8   2  1631.49  1688.13     4.69 o
   2   8   3  1447.62  1404.01     3.74 o
   2   8   4   181.17   197.74     1.71 o
   2   8   5     0.22     0.05     0.90 <
   2   8   6   322.83   328.66     2.52 o
   2   8   7    65.86    61.86     1.89 o
   2   8   8    38.19    42.69     1.53 o
   2   8   9   391.48   374.29     2.98 o
   2   8  10   219.77   207.84     2.75 o
   2   8  11    21.99    22.05     1.85 o
   2   8  12     1.96     1.44     1.80 <
   2   8  13    34.57    40.12     2.80 o
   2   8  14    31.21    35.84     2.93 o
   2   8  15    10.21    12.53     3.92 o
   2   8  16    75.09    95.80     6.90 o
   2   8  17    10.66     9.02     4.24 <
   2   8  18     9.18     2.89     4.19 <
   2   8  19     3.25     5.32     4.28 <
   2   8  20   149.87   156.04     8.52 o
   2   8  21    33.59    35.71     5.73 o
   2   9 -23    85.15    87.15    10.50 o
   2   9 -22   163.88   197.74    12.80 o
   2   9 -21     4.81     2.21     6.22 <
   2   9 -20     8.72    15.60     6.76 <
   2   9 -19    70.50    74.70     8.93 o
   2   9 -18    16.07    13.34     6.00 <
   2   9 -17     0.17    -3.88     4.87 <
   2   9 -16    32.91    34.13     3.65 o
   2   9 -15    44.76    47.47     3.65 o
   2   9 -14     8.13     8.66     2.80 o
   2   9 -13   479.16   482.76     6.13 o
   2   9 -12   234.68   236.01     3.38 o
   2   9 -11    61.28    68.35     1.98 o
   2   9 -10     0.95     1.80     1.04 <
   2   9  -9   681.29   631.72     3.43 o
   2   9  -8    42.65    51.62     1.49 o
   2   9  -7     1.07     2.25     0.99 <
   2   9  -6   675.45   676.58     3.02 o
   2   9  -5   644.23   641.68     2.75 o
   2   9  -4  2732.31  2812.70     6.09 o
   2   9  -3    26.22    17.63     1.13 o
   2   9  -2  3117.95  3202.14     7.71 o
   2   9  -1   270.64   251.93     2.16 o
   2   9   0    85.48    70.47     1.85 o
   2   9   1    69.44    56.90     1.58 o
   2   9   2   614.03   638.16     2.89 o
   2   9   3   164.57   160.36     1.80 o
   2   9   4   138.11   148.96     1.94 o
   2   9   5   386.67   367.66     2.61 o
   2   9   6    36.76    33.32     1.35 o
   2   9   7   472.37   476.04     3.29 o
   2   9   8    12.13    14.34     1.31 o
   2   9   9    75.12    69.84     2.03 o
   2   9  10    70.43    71.46     2.39 o
   2   9  11   114.12   120.96     3.52 o
   2   9  12   128.52   128.71     4.28 o
   2   9  13   109.06   115.73     4.37 o
   2   9  14   210.39   210.50     5.27 o
   2   9  15    25.92    27.41     4.51 o
   2   9  16    12.53    17.94     4.24 o
   2   9  17     0.18    -3.43     3.88 <
   2   9  18     0.05    -2.52     4.01 <
   2   9  19     4.03     5.77     4.55 <
   2   9  20     9.78    11.54     4.82 <
   2   9  21     0.02     0.09     4.73 <
   2  10 -22   101.36   132.50    11.23 o
   2  10 -21     6.05     1.58     6.58 <
   2  10 -20   151.57   141.34    10.64 o
   2  10 -19   389.18   414.23    14.52 o
   2  10 -18    70.58    99.05     9.29 o
   2  10 -17   356.71   376.72     9.56 o
   2  10 -16   102.88   104.86     5.14 o
   2  10 -15   251.42   269.20     6.45 o
   2  10 -14    33.67    32.01     3.38 o
   2  10 -13   191.59   207.03     5.50 o
   2  10 -12    43.43    41.16     2.48 o
   2  10 -11   344.22   328.89     3.70 o
   2  10 -10     7.39    10.19     1.35 o
   2  10  -9   717.62   718.01     3.61 o
   2  10  -8   334.71   345.52     2.75 o
   2  10  -7   202.09   197.51     2.25 o
   2  10  -6    14.44    11.86     1.22 o
   2  10  -5     3.03     4.10     1.08 o
   2  10  -4    82.39    81.65     1.71 o
   2  10  -3    52.36    48.19     1.40 o
   2  10  -2   228.23   213.20     1.89 o
   2  10  -1   465.16   454.27     2.80 o
   2  10   0    19.22    12.26     1.13 o
   2  10   1   295.64   304.14     2.39 o
   2  10   2   154.88   160.32     2.03 o
   2  10   3    98.82   106.31     1.98 o
   2  10   4     8.79    11.00     1.17 o
   2  10   5   116.10   107.07     2.07 o
   2  10   6     0.34     0.27     1.08 <
   2  10   7    23.79    27.77     1.44 o
   2  10   8    15.09    16.55     1.40 o
   2  10   9    22.58    20.96     1.44 o
   2  10  10   138.81   130.20     3.20 o
   2  10  11    92.35    89.54     3.83 o
   2  10  12   238.76   249.63     5.23 o
   2  10  13   185.89   197.47     5.00 o
   2  10  14    35.02    35.30     3.11 o
   2  10  15   126.82   107.71     7.35 o
   2  10  16    16.30     9.11     4.37 <
   2  10  17   103.18   114.47     7.75 o
   2  10  18     0.05     4.69     4.42 <
   2  10  19    22.11    33.90     5.64 o
   2  10  20     0.12     6.27     4.78 <
   2  11 -21     0.02     2.12     6.27 <
   2  11 -20    44.55    47.52     8.16 o
   2  11 -19     0.02     3.79     6.36 <
   2  11 -18     2.03     5.32     6.09 <
   2  11 -17     8.11    11.63     4.69 <
   2  11 -16    89.74    86.92     5.18 o
   2  11 -15    23.23    25.83     3.65 o
   2  11 -14     8.51    10.91     3.25 o
   2  11 -13   112.92   113.70     5.05 o
   2  11 -12   166.19   164.33     5.18 o
   2  11 -11   113.91   130.61     3.88 o
   2  11 -10    24.21    26.01     1.80 o
   2  11  -9    89.84    88.68     2.30 o
   2  11  -8   109.13   112.98     2.30 o
   2  11  -7    52.91    48.83     1.85 o
   2  11  -6    50.37    54.78     1.85 o
   2  11  -5   398.29   392.73     3.25 o
   2  11  -4     5.56     4.24     1.22 o
   2  11  -3   192.61   192.01     2.75 o
   2  11  -2   551.43   548.31     3.56 o
   2  11  -1   128.75   120.64     2.16 o
   2  11   0   882.31   855.65     4.15 o
   2  11   1    48.01    55.32     1.76 o
   2  11   2    14.92    18.12     1.35 o
   2  11   3   112.84   108.25     2.25 o
   2  11   4    35.86    34.49     1.62 o
   2  11   5   291.71   317.39     3.20 o
   2  11   6    55.55    51.89     1.89 o
   2  11   7   132.96   132.28     2.57 o
   2  11   8     0.64    -0.18     1.35 <
   2  11   9     0.02     0.77     1.80 <
   2  11  10     6.01     4.01     2.12 <
   2  11  11     5.71     7.53     2.30 o
   2  11  12    95.94   104.46     4.33 o
   2  11  13    24.25    27.28     2.93 o
   2  11  14    43.38    39.99     3.92 o
   2  11  15    93.88    98.51     6.54 o
   2  11  16    96.94   112.75     7.89 o
   2  11  17    57.78    52.39     5.77 o
   2  11  18     9.66     6.67     4.69 <
   2  11  19     4.14     2.30     4.60 <
   2  12 -20    10.61    18.66     7.03 <
   2  12 -19    69.09    57.80     8.48 o
   2  12 -18    28.93    42.20     5.59 o
   2  12 -17   185.47   157.66     7.80 o
   2  12 -16    30.18    41.88     5.27 o
   2  12 -15    80.14    97.83     5.36 o
   2  12 -14    66.32    55.50     4.28 o
   2  12 -13   171.54   176.87     5.64 o
   2  12 -12     2.98     2.75     2.93 <
   2  12 -11   207.13   215.28     5.64 o
   2  12 -10   429.93   442.68     6.31 o
   2  12  -9     0.05    -0.72     1.67 <
   2  12  -8    53.02    52.79     2.52 o
   2  12  -7     1.36     1.31     1.58 <
   2  12  -6     7.11     5.95     1.62 o
   2  12  -5    98.28    89.45     2.61 o
   2  12  -4    50.59    47.70     2.12 o
   2  12  -3    13.75    14.29     1.85 o
   2  12  -2    92.45    85.89     2.43 o
   2  12  -1    35.08    33.81     1.80 o
   2  12   0   221.94   219.88     3.34 o
   2  12   1   440.14   440.88     3.79 o
   2  12   2   240.08   231.28     3.16 o
   2  12   3    33.57    38.68     1.94 o
   2  12   4    29.85    29.71     1.76 o
   2  12   5    23.05    20.42     1.71 o
   2  12   6     3.94     3.38     1.58 <
   2  12   7    72.56    72.68     2.57 o
   2  12   8    16.44    14.74     2.43 o
   2  12   9    42.32    53.74     3.25 o
   2  12  10   317.30   329.88     6.63 o
   2  12  11    21.57    17.40     3.11 o
   2  12  12    52.30    52.52     3.92 o
   2  12  13    17.65    22.05     3.43 o
   2  12  14    43.34    40.12     8.16 o
   2  12  15   104.86   100.72    12.49 o
   2  12  16    38.14    44.68     8.70 o
   2  12  17    45.03    36.25     8.66 o
   2  12  18    36.97    27.28     8.21 o
   2  13 -19     0.47    -2.43     6.22 <
   2  13 -18    20.96    19.88     5.36 o
   2  13 -17     0.65     1.85     4.73 <
   2  13 -16    32.45    30.57     5.32 o
   2  13 -15     5.88     9.42     3.43 <
   2  13 -14   390.89   412.88     8.02 o
   2  13 -13    41.84    44.23     3.56 o
   2  13 -12    45.15    55.63     3.83 o
   2  13 -11    39.58    40.22     3.29 o
   2  13 -10    54.20    56.85     3.61 o
   2  13  -9    70.71    75.38     3.34 o
   2  13  -8    67.77    75.34     3.29 o
   2  13  -7   426.91   444.57     4.64 o
   2  13  -6     0.48     0.14     1.67 <
   2  13  -5    10.92     8.48     1.94 o
   2  13  -4    16.54    17.54     2.03 o
   2  13  -3   467.96   470.41     4.91 o
   2  13  -2    22.12    16.77     1.98 o
   2  13  -1    12.27    10.73     1.67 o
   2  13   0     1.13     2.52     1.53 <
   2  13   1    60.84    61.86     2.57 o
   2  13   2   336.38   335.07     3.74 o
   2  13   3    67.99    75.65     2.52 o
   2  13   4   409.45   436.59     4.24 o
   2  13   5    10.57    10.78     1.71 o
   2  13   6    16.17    11.72     2.07 o
   2  13   7    11.91    13.21     2.43 o
   2  13   8    47.15    62.40     3.47 o
   2  13   9    27.60    24.84     3.11 o
   2  13  10     2.42     3.47     2.84 <
   2  13  11   108.80   112.17     5.64 o
   2  13  12    43.20    42.83     3.92 o
   2  13  13     1.23    -0.90     4.01 <
   2  13  14    58.27    63.07     9.20 o
   2  13  15   130.25   153.87    13.62 o
   2  13  16    71.90    72.59    10.10 o
   2  14 -17     4.16    -2.80     4.73 <
   2  14 -16   107.58   135.34     8.02 o
   2  14 -15     0.20     4.51     3.56 <
   2  14 -14    10.75    13.30     3.65 o
   2  14 -13     0.28     3.02     3.38 <
   2  14 -12   183.57   185.66     5.46 o
   2  14 -11    38.22    41.93     3.38 o
   2  14 -10   126.97   134.58     4.69 o
   2  14  -9     1.91     0.41     2.93 <
   2  14  -8    32.38    32.33     3.02 o
   2  14  -7     0.74     0.36     2.34 <
   2  14  -6     4.66     7.17     2.07 o
   2  14  -5    11.65    14.02     2.16 o
   2  14  -4   191.69   197.29     4.01 o
   2  14  -3   303.22   312.93     4.55 o
   2  14  -2    87.37    90.80     3.29 o
   2  14  -1    40.38    36.83     2.43 o
   2  14   0   342.80   335.65     4.01 o
   2  14   1    39.77    42.24     2.16 o
   2  14   2    89.98    92.33     3.29 o
   2  14   3   135.24   134.12     3.20 o
   2  14   4     7.37     6.54     1.80 o
   2  14   5    44.56    40.35     2.57 o
   2  14   6     7.75     9.33     2.48 o
   2  14   7   322.57   344.44     6.09 o
   2  14   8    19.65    23.26     2.89 o
   2  14   9    28.66    28.72     3.52 o
   2  14  10     9.00    10.10     3.07 o
   2  14  11    37.64    44.27     3.97 o
   2  14  12    14.94    14.02     3.43 o
   2  14  13    19.46    28.94     8.07 o
   2  14  14    62.84    70.02     9.69 o
   2  14  15    30.42    41.39     9.15 o
   2  15 -16    15.92    18.62     5.36 o
   2  15 -15    55.16    77.95     6.76 o
   2  15 -14    53.40    56.72     4.69 o
   2  15 -13    60.88    55.50     5.82 o
   2  15 -12    72.95    71.46     6.13 o
   2  15 -11    17.19    23.67     4.73 o
   2  15 -10    43.58    47.74     4.37 o
   2  15  -9    78.88    80.70     5.18 o
   2  15  -8     0.91    -1.13     3.02 <
   2  15  -7   263.32   274.88     6.85 o
   2  15  -6   282.04   286.51     5.59 o
   2  15  -5   188.20   188.95     4.73 o
   2  15  -4     7.92     7.17     2.16 o
   2  15  -3    12.66    16.68     2.34 o
   2  15  -2   105.12   103.65     3.65 o
   2  15  -1    17.59    16.50     2.34 o
   2  15   0   215.34   217.80     4.37 o
   2  15   1   136.10   139.54     3.34 o
   2  15   2     1.04    -2.84     1.98 <
   2  15   3     0.04    -1.17     2.16 <
   2  15   4   139.43   126.19     4.78 o
   2  15   5   167.98   168.30     5.00 o
   2  15   6     0.90    -1.53     2.48 <
   2  15   7     9.62     6.45     2.66 <
   2  15   8    33.59    37.06     3.70 o
   2  15   9     0.42    -1.35     2.93 <
   2  15  10    27.00    26.73     3.65 o
   2  15  11    74.50    74.79     4.78 o
   2  15  12    31.67    37.96     5.32 o
   2  15  13     0.39     2.12     6.94 <
   2  16 -14     7.37     9.60     7.89 <
   2  16 -13    20.06    14.83     4.82 o
   2  16 -12    33.14    38.77     5.23 o
   2  16 -11    44.22    44.50     5.23 o
   2  16 -10     1.74     1.71     4.15 <
   2  16  -9     0.26     2.98     3.97 <
   2  16  -8     0.58     4.46     4.15 <
   2  16  -7    16.65    14.43     3.56 o
   2  16  -6    24.97    26.60     3.79 o
   2  16  -5    11.04    10.87     3.47 o
   2  16  -4    64.38    62.17     4.46 o
   2  16  -3   130.43   124.16     4.55 o
   2  16  -2     4.77     1.44     2.61 <
   2  16  -1    15.73    14.20     2.84 o
   2  16   0     2.56     1.49     2.48 <
   2  16   1    16.06    12.58     3.07 o
   2  16   2     5.13     4.28     2.80 <
   2  16   3     6.75     4.96     2.89 <
   2  16   4     5.73     4.46     2.89 <
   2  16   5   137.29   124.25     6.67 o
   2  16   6    19.41    21.51     3.34 o
   2  16   7    45.96    43.01     3.74 o
   2  16   8    99.54    95.49     5.27 o
   2  16   9     6.74     7.03     3.29 <
   2  16  10    18.40    19.66     3.56 o
   2  16  11     4.78    -3.88     6.76 <
   2  17 -11    31.50    32.96     8.61 o
   2  17 -10    20.84    19.79     4.87 o
   2  17  -9     1.15     6.13     4.46 <
   2  17  -8   298.47   316.04     9.15 o
   2  17  -7    12.16    10.46     4.37 <
   2  17  -6    26.38    23.13     4.69 o
   2  17  -5    23.53    22.41     4.42 o
   2  17  -4    61.69    59.60     5.68 o
   2  17  -3   103.35    96.75     5.50 o
   2  17  -2     8.60     3.74     3.56 <
   2  17  -1    66.66    67.94     5.64 o
   2  17   0     0.45     1.44     3.88 <
   2  17   1     1.56     0.32     3.70 <
   2  17   2    36.75    42.42     5.00 o
   2  17   3    96.31    91.21     4.96 o
   2  17   4    68.73    71.23     4.55 o
   2  17   5    34.15    32.37     3.70 o
   2  17   6     8.87     7.35     3.25 <
   2  17   7     0.18    -0.50     4.28 <
   2  17   8     7.60     1.04     4.46 <
   2  18  -7    35.72    40.53     8.70 o
   2  18  -6     0.02     0.00     6.40 <
   2  18  -5    97.56   109.01    11.50 o
   2  18  -4    36.88    42.24     8.75 o
   2  18  -3    50.89    55.95     9.33 o
   2  18  -2    25.53    25.88     7.44 o
   2  18  -1    32.78    33.14     8.16 o
   2  18   0     0.08     0.18     6.13 <
   2  18   1     0.35     0.59     6.67 <
   2  18   2    79.31    86.88    10.68 o
   2  18   3     9.11     5.36     6.94 <
   2  18   4     9.67     7.39     6.81 <
   3 -19  -4     5.71     4.73     6.90 <
   3 -19  -3     1.87    -3.65     6.27 <
   3 -19  -2    94.04   107.93    11.86 o
   3 -19  -1     6.29     9.15     7.53 <
   3 -19   0    12.85    13.30     5.73 <
   3 -19   1     6.44     9.74     5.36 <
   3 -19   2    86.36   100.99     8.30 o
   3 -19   3     3.13     1.58     5.32 <
   3 -19   4    10.80     6.36     5.27 <
   3 -19   5    43.39    54.01     6.72 o
   3 -18  -8     0.01    -2.34     5.18 <
   3 -18  -7    41.90    48.15     6.85 o
   3 -18  -6    19.37    15.73     5.91 <
   3 -18  -5    11.76    11.09     5.68 <
   3 -18  -4     1.84     4.51     6.99 <
   3 -18  -3     8.91     2.25     7.03 <
   3 -18  -2     4.86     5.95     6.58 <
   3 -18  -1     0.06     6.94     7.17 <
   3 -18   0     5.80    -3.79     6.76 <
   3 -18   1    11.92    15.73     5.59 <
   3 -18   2     1.04     2.07     5.14 <
   3 -18   3     6.07     6.31     5.05 <
   3 -18   4    45.75    56.40     6.40 o
   3 -18   5   109.54   117.26     8.07 o
   3 -18   6     2.82     3.20     5.18 <
   3 -18   7     2.57    -1.26     5.05 <
   3 -18   8    65.27    65.87     6.54 o
   3 -18   9     2.61     6.27     5.14 <
   3 -18  10     1.39     2.16     5.14 <
   3 -17 -11     1.78     0.72     5.23 <
   3 -17 -10    38.77    44.59     6.58 o
   3 -17  -9     5.80     5.18     5.36 <
   3 -17  -8     9.39     9.42     5.41 <
   3 -17  -7     1.52     5.36     5.00 <
   3 -17  -6    18.52    25.56     5.77 o
   3 -17  -5     5.09     8.97     5.46 <
   3 -17  -4    80.43    87.51     7.62 o
   3 -17  -3    11.90    17.67     7.26 <
   3 -17  -2    16.60    10.55     6.99 <
   3 -17  -1     6.69     7.26     6.40 <
   3 -17   0   102.21    98.06     7.08 o
   3 -17   1    43.99    39.45     8.12 o
   3 -17   2    23.73    26.69     5.50 o
   3 -17   3     6.40     8.79     5.09 <
   3 -17   4     0.00    -3.16     4.55 <
   3 -17   5    18.82    14.11     5.14 <
   3 -17   6    34.60    34.17     5.68 o
   3 -17   7    74.38    78.63     6.94 o
   3 -17   8    47.96    48.19     6.09 o
   3 -17   9     0.01     4.78     4.96 <
   3 -17  10     9.16     5.59     5.23 <
   3 -17  11    65.91    70.69     6.76 o
   3 -17  12     4.44    10.14     5.23 <
   3 -16 -13    46.46    46.53     6.58 o
   3 -16 -12     0.95    -3.74     4.96 <
   3 -16 -11     2.79     1.49     4.82 <
   3 -16 -10    10.92     9.60     4.96 <
   3 -16  -9     0.03     0.86     4.64 <
   3 -16  -8     0.20    -2.39     4.64 <
   3 -16  -7     2.30     5.91     4.10 <
   3 -16  -6     4.54     6.49     4.06 <
   3 -16  -5    25.23    21.14     4.24 o
   3 -16  -4    54.29    50.36     4.82 o
   3 -16  -3     8.89     4.87     3.88 <
   3 -16  -2     4.79     2.80     4.42 <
   3 -16  -1    62.81    56.94     5.77 o
   3 -16   0    31.83    24.26     4.73 o
   3 -16   1     0.86    -2.43     4.24 <
   3 -16   2     5.07     4.15     3.79 <
   3 -16   3    29.27    28.76     4.15 o
   3 -16   4    49.62    46.26     4.55 o
   3 -16   5    35.66    34.53     4.37 o
   3 -16   6     3.79     0.59     3.74 <
   3 -16   7    37.00    44.59     4.60 o
   3 -16   8     1.89     6.85     3.88 <
   3 -16   9    64.40    64.61     6.27 o
   3 -16  10   206.61   231.60     9.29 o
   3 -16  11   121.75   129.30     7.98 o
   3 -16  12     0.53    -2.61     4.69 <
   3 -16  13     0.08     4.51     5.27 <
   3 -16  14   333.72   352.69    15.37 o
   3 -15 -15     5.45     9.69     5.36 <
   3 -15 -14    65.03    58.52     6.72 o
   3 -15 -13    11.99    10.28     5.18 <
   3 -15 -12    12.35    14.02     5.36 <
   3 -15 -11     3.96     6.18     4.82 <
   3 -15 -10    48.11    46.71     4.96 o
   3 -15  -9    15.53    11.14     4.01 <
   3 -15  -8    25.56    22.00     4.19 o
   3 -15  -7    28.29    35.93     4.33 o
   3 -15  -6    26.50    18.94     4.01 o
   3 -15  -5    66.77    64.79     4.87 o
   3 -15  -4    18.28    18.08     3.92 o
   3 -15  -3   191.40   194.22     6.90 o
   3 -15  -2    77.92    78.09     5.05 o
   3 -15  -1   217.07   210.59     8.12 o
   3 -15   0     9.10    11.68     4.46 <
   3 -15   1    81.57    82.73     6.13 o
   3 -15   2     0.09    -2.12     3.97 <
   3 -15   3     9.98    11.95     3.74 o
   3 -15   4   305.69   301.12     7.39 o
   3 -15   5    14.01     6.99     3.65 <
   3 -15   6    37.83    32.55     4.10 o
   3 -15   7   124.51   111.85     5.86 o
   3 -15   8   137.06   132.41     6.00 o
   3 -15   9     0.15    -3.02     3.43 <
   3 -15  10    33.41    32.73     4.33 o
   3 -15  11    15.52    20.20     4.06 o
   3 -15  12     1.74     3.65     4.73 <
   3 -15  13     1.01    -2.21     4.55 <
   3 -15  14    89.21    99.64    10.73 o
   3 -15  15    80.39    76.19     9.56 o
   3 -15  16    13.96    18.85     7.75 <
   3 -14 -17     0.10     2.34     5.14 <
   3 -14 -16     3.96     9.24     5.27 <
   3 -14 -15   130.73   134.98     8.70 o
   3 -14 -14    68.66    59.42     6.58 o
   3 -14 -13     3.32     5.27     4.91 <
   3 -14 -12    15.49    14.79     4.24 o
   3 -14 -11     8.05    10.32     4.01 <
   3 -14 -10    14.42    15.33     4.06 o
   3 -14  -9     0.85    -0.18     3.61 <
   3 -14  -8   157.97   169.92     6.81 o
   3 -14  -7   202.98   214.55     6.81 o
   3 -14  -6    50.79    44.32     4.37 o
   3 -14  -5     2.33    -1.80     3.38 <
   3 -14  -4    39.22    32.96     4.01 o
   3 -14  -3    10.27     6.36     3.52 <
   3 -14  -2     6.50     4.73     3.34 <
   3 -14  -1     5.80     6.90     3.97 <
   3 -14   0   287.33   273.12     8.34 o
   3 -14   1    59.26    60.91     5.41 o
   3 -14   2   332.93   334.79     8.79 o
   3 -14   3     0.09    -1.62     3.34 <
   3 -14   4    64.91    73.58     4.87 o
   3 -14   5    99.47   102.57     5.50 o
   3 -14   6     0.90     2.16     3.34 <
   3 -14   7   339.23   340.07     7.44 o
   3 -14   8     8.17     8.25     3.52 <
   3 -14   9    14.28    11.77     3.61 o
   3 -14  10     0.58    -0.32     3.43 <
   3 -14  11   350.71   363.65     7.98 o
   3 -14  12     2.36     5.00     3.61 <
   3 -14  13   162.22   157.43     6.36 o
   3 -14  14    12.15    18.80     5.00 o
   3 -14  15     9.91    16.00     7.21 <
   3 -14  16    35.12    34.44     8.43 o
   3 -14  17    20.58    29.67     8.43 o
   3 -13 -18     0.49    -2.80     7.57 <
   3 -13 -17    23.51    16.59     5.50 o
   3 -13 -16     0.31    -0.54     4.78 <
   3 -13 -15     9.92     8.12     5.05 <
   3 -13 -14     5.66     3.43     3.79 <
   3 -13 -13    31.63    28.09     4.19 o
   3 -13 -12   109.47   113.84     6.22 o
   3 -13 -11   198.24   179.66     6.58 o
   3 -13 -10    42.10    45.81     4.28 o
   3 -13  -9    53.69    56.85     4.64 o
   3 -13  -8    17.63    20.20     3.79 o
   3 -13  -7     2.28     0.05     2.80 <
   3 -13  -6    91.90    98.10     4.64 o
   3 -13  -5   541.95   594.39     7.84 o
   3 -13  -4   292.39   292.05     6.09 o
   3 -13  -3     9.20     7.75     2.75 <
   3 -13  -2    72.76    68.44     3.02 o
   3 -13  -1   140.21   151.57     3.70 o
   3 -13   0     2.22    -0.18     2.03 <
   3 -13   1   429.01   404.36     5.23 o
   3 -13   2     1.92    -2.21     1.94 <
   3 -13   3     4.04     4.87     1.98 <
   3 -13   4    60.86    62.44     3.11 o
   3 -13   5    12.16     9.51     2.39 o
   3 -13   6   607.36   599.89     7.17 o
   3 -13   7   298.58   292.42     6.81 o
   3 -13   8    70.41    71.01     4.78 o
   3 -13   9    46.55    50.90     4.15 o
   3 -13  10     1.63     1.40     3.20 <
   3 -13  11     0.38    -2.89     3.20 <
   3 -13  12     3.68     3.43     3.38 <
   3 -13  13     0.11     1.40     3.34 <
   3 -13  14    54.69    52.16     4.55 o
   3 -13  15    13.34    13.34     4.64 <
   3 -13  16   173.54   186.47    12.26 o
   3 -13  17    40.85    38.59     8.30 o
   3 -13  18    58.86    54.51     8.93 o
   3 -13  19     0.19     3.88     7.57 <
   3 -12 -19    13.81    17.36     8.25 <
   3 -12 -18    59.92    59.96     6.36 o
   3 -12 -17     4.14     4.51     4.87 <
   3 -12 -16    16.22    12.53     4.78 <
   3 -12 -15     3.93     9.96     3.97 <
   3 -12 -14     4.57     6.13     3.79 <
   3 -12 -13    79.99    73.08     5.23 o
   3 -12 -12    63.90    48.87     3.92 o
   3 -12 -11     1.56     4.69     3.02 <
   3 -12 -10     3.89     0.86     2.80 <
   3 -12  -9   105.74   121.73     5.09 o
   3 -12  -8   458.35   467.03     7.12 o
   3 -12  -7   102.72   109.15     3.56 o
   3 -12  -6     7.44     4.42     2.07 <
   3 -12  -5    11.54    10.78     2.07 o
   3 -12  -4    14.39    11.00     1.89 o
   3 -12  -3     3.14     3.29     1.80 <
   3 -12  -2    71.22    54.10     2.43 o
   3 -12  -1   533.04   547.23     4.91 o
   3 -12   0    13.01    14.88     1.80 o
   3 -12   1    14.63     8.16     1.76 o
   3 -12   2   347.22   333.04     3.92 o
   3 -12   3   733.22   764.67     5.18 o
   3 -12   4    70.84    60.14     2.57 o
   3 -12   5   212.58   216.76     4.37 o
   3 -12   6   239.80   245.93     4.51 o
   3 -12   7    15.94    18.57     2.34 o
   3 -12   8     0.84    -1.71     2.39 <
   3 -12   9   405.43   374.78     7.26 o
   3 -12  10   288.28   283.98     6.72 o
   3 -12  11     0.00    -2.25     3.02 <
   3 -12  12   127.32   124.84     5.64 o
   3 -12  13    48.10    44.99     4.15 o
   3 -12  14    11.09     9.51     4.28 <
   3 -12  15    30.14    25.74     4.91 o
   3 -12  16   250.89   251.57     8.93 o
   3 -12  17   150.62   153.06     8.21 o
   3 -12  18     2.06    -9.96     6.13 <
   3 -12  19     0.04     1.13     6.85 <
   3 -12  20    62.12    72.18     9.78 o
   3 -11 -20    20.98    27.01     8.84 o
   3 -11 -19    10.12    12.40     7.98 <
   3 -11 -18     1.03    -0.36     7.30 <
   3 -11 -17    37.53    38.37     5.91 o
   3 -11 -16     2.32     7.84     4.69 <
   3 -11 -15   124.33   148.91     6.76 o
   3 -11 -14    68.27    58.61     4.78 o
   3 -11 -13    72.00    82.82     5.46 o
   3 -11 -12     0.24     2.34     2.84 <
   3 -11 -11   152.24   148.42     4.82 o
   3 -11 -10    47.35    51.76     3.52 o
   3 -11  -9   189.96   187.32     5.09 o
   3 -11  -8   637.74   694.61     7.80 o
   3 -11  -7     7.71     6.18     2.03 o
   3 -11  -6   423.90   424.20     5.00 o
   3 -11  -5   110.87   104.46     3.11 o
   3 -11  -4   637.55   679.06     4.91 o
   3 -11  -3     6.93     4.19     1.44 <
   3 -11  -2   193.13   187.32     2.89 o
   3 -11  -1     6.99     8.57     1.49 o
   3 -11   0    53.73    49.95     1.94 o
   3 -11   1     0.14    -0.41     1.31 <
   3 -11   2   156.52   140.57     2.66 o
   3 -11   3  1185.74  1193.06     6.13 o
   3 -11   4   145.66   138.05     3.11 o
   3 -11   5    62.44    59.24     2.52 o
   3 -11   6   368.12   363.42     4.91 o
   3 -11   7   201.79   211.26     3.88 o
   3 -11   8     8.15     7.71     2.48 o
   3 -11   9    16.23    11.90     2.57 o
   3 -11  10     3.17    -0.63     2.39 <
   3 -11  11    12.09     8.75     2.61 o
   3 -11  12   224.15   239.17     5.46 o
   3 -11  13   187.42   203.51     5.32 o
   3 -11  14    70.79    62.31     5.46 o
   3 -11  15     9.25     8.97     4.19 <
   3 -11  16    41.15    46.17     5.36 o
   3 -11  17     2.74     1.98     4.33 <
   3 -11  18   116.67   102.21     7.44 o
   3 -11  19    49.38    53.42     8.70 o
   3 -11  20    75.57    76.46     9.78 o
   3 -11  21    15.92    16.50     7.71 <
   3 -10 -21     7.03     6.18     7.93 <
   3 -10 -20   109.12   115.78    11.95 o
   3 -10 -19    83.49    81.47    10.28 o
   3 -10 -18     0.51    -0.63     4.55 <
   3 -10 -17     1.47     5.14     4.69 <
   3 -10 -16     3.87     6.81     4.60 <
   3 -10 -15     0.01    -0.36     2.71 <
   3 -10 -14     0.09    -0.54     2.71 <
   3 -10 -13    23.35    20.87     2.93 o
   3 -10 -12   181.25   193.73     5.32 o
   3 -10 -11   269.90   274.02     5.91 o
   3 -10 -10    95.05    93.23     4.46 o
   3 -10  -9    14.52    12.40     2.66 o
   3 -10  -8    44.61    54.01     2.98 o
   3 -10  -7   171.82   163.11     3.56 o
   3 -10  -6     0.76     0.50     1.44 <
   3 -10  -5    96.12    92.33     2.61 o
   3 -10  -4    84.79    89.45     2.34 o
   3 -10  -3   140.05   118.12     2.48 o
   3 -10  -2    23.28    20.47     1.58 o
   3 -10  -1   293.39   286.06     2.89 o
   3 -10   0     8.06    11.95     1.22 o
   3 -10   1   712.74   652.64     4.28 o
   3 -10   2    12.30    10.32     1.49 o
   3 -10   3    81.18    78.72     2.21 o
   3 -10   4    10.37     9.20     1.40 o
   3 -10   5    19.98    20.20     1.49 o
   3 -10   6   910.84   863.63     4.91 o
   3 -10   7     5.00     4.42     1.53 <
   3 -10   8   289.34   285.83     4.15 o
   3 -10   9     5.73     5.32     2.16 <
   3 -10  10    84.42    85.16     3.97 o
   3 -10  11    62.22    54.55     3.25 o
   3 -10  12   229.36   224.52     5.14 o
   3 -10  13    34.70    32.05     3.02 o
   3 -10  14    30.18    37.28     3.74 o
   3 -10  15   142.51   156.76     5.95 o
   3 -10  16   114.70   110.10     5.77 o
   3 -10  17   102.16    94.45     6.94 o
   3 -10  18    48.76    53.74     5.77 o
   3 -10  19   100.42    94.63     7.39 o
   3 -10  20     0.28    -0.86     6.63 <
   3 -10  21     9.68     9.87     7.35 <
   3  -9 -22    12.71     8.12     8.07 <
   3  -9 -21     0.02    -3.88     7.44 <
   3  -9 -20     2.03     6.90     7.66 <
   3  -9 -19     5.90     9.60     7.53 <
   3  -9 -18    35.22    31.38     4.10 o
   3  -9 -17    25.83    32.51     4.10 o
   3  -9 -16   204.02   222.17     6.85 o
   3  -9 -15    14.59    18.57     3.11 o
   3  -9 -14    43.79    44.95     3.43 o
   3  -9 -13    15.57    14.47     2.75 o
   3  -9 -12   154.48   168.75     5.00 o
   3  -9 -11   145.99   164.78     4.87 o
   3  -9 -10    95.85   104.01     4.10 o
   3  -9  -9   123.35   134.53     3.79 o
   3  -9  -8     7.73     8.57     1.67 o
   3  -9  -7    23.92    28.49     1.76 o
   3  -9  -6   559.88   543.17     3.97 o
   3  -9  -5   199.07   183.67     2.39 o
   3  -9  -4   144.75   133.72     2.07 o
   3  -9  -3     1.28     0.18     1.04 <
   3  -9  -2    54.60    49.41     1.40 o
   3  -9  -1    14.41    10.50     1.13 o
   3  -9   0   317.33   323.07     2.61 o
   3  -9   1   202.93   217.80     2.25 o
   3  -9   2   339.08   339.17     2.52 o
   3  -9   3    40.11    44.95     1.40 o
   3  -9   4   371.49   332.77     2.48 o
   3  -9   5   814.28   771.39     3.61 o
   3  -9   6   373.05   356.43     2.66 o
   3  -9   7   115.51   117.17     2.03 o
   3  -9   8   260.74   250.89     2.71 o
   3  -9   9    27.52    25.29     1.71 o
   3  -9  10    97.97   106.26     3.07 o
   3  -9  11   169.75   166.90     4.55 o
   3  -9  12    21.79    20.83     2.71 o
   3  -9  13   208.60   209.10     5.00 o
   3  -9  14    57.00    54.10     3.97 o
   3  -9  15   524.64   545.43    10.59 o
   3  -9  16    93.34    99.73     6.67 o
   3  -9  17     3.80     5.14     4.10 <
   3  -9  18    85.30    76.46     6.40 o
   3  -9  19     0.00    -2.07     4.19 <
   3  -9  20   228.51   218.16    12.98 o
   3  -9  21     4.44     6.00     6.90 <
   3  -9  22    84.10    72.40     7.12 o
   3  -8 -22     1.95     2.16     7.62 <
   3  -8 -21    75.03    64.83     9.78 o
   3  -8 -20    11.86     5.46     4.78 <
   3  -8 -19     6.39    12.04     3.70 o
   3  -8 -18    22.50    25.74     4.01 o
   3  -8 -17    32.35    36.07     4.01 o
   3  -8 -16    17.33    17.13     3.38 o
   3  -8 -15     0.08     0.05     2.57 <
   3  -8 -14    30.90    37.19     3.16 o
   3  -8 -13   133.10   135.21     4.69 o
   3  -8 -12    43.17    40.62     3.11 o
   3  -8 -11     0.77     1.40     1.98 <
   3  -8 -10    55.85    55.95     2.84 o
   3  -8  -9   209.06   202.47     3.43 o
   3  -8  -8     1.14    -0.32     1.22 <
   3  -8  -7   627.19   633.48     3.88 o
   3  -8  -6   486.01   466.98     3.07 o
   3  -8  -5   595.97   572.66     3.11 o
   3  -8  -4   156.47   159.33     1.98 o
   3  -8  -3  1025.21   992.66     3.79 o
   3  -8  -2  1559.07  1494.54     4.87 o
   3  -8  -1   275.30   228.98     2.07 o
   3  -8   0     9.18     6.13     0.99 o
   3  -8   1   649.62   604.49     2.93 o
   3  -8   2     0.56    -4.51     0.99 <
   3  -8   3  2020.82  1941.32     5.77 o
   3  -8   4   355.01   355.53     2.34 o
   3  -8   5   256.90   249.27     2.12 o
   3  -8   6    37.21    36.79     1.26 o
   3  -8   7    76.07    76.37     1.58 o
   3  -8   8  1161.29  1092.70     4.46 o
   3  -8   9  1070.35   996.54     4.78 o
   3  -8  10    13.75    10.87     1.76 o
   3  -8  11    22.72    23.85     2.12 o
   3  -8  12    35.77    35.44     2.34 o
   3  -8  13     2.12     0.54     2.66 <
   3  -8  14    14.39    11.77     3.83 o
   3  -8  15   117.18   123.57     6.63 o
   3  -8  16    21.62    18.57     4.24 o
   3  -8  17   107.29   129.26     7.12 o
   3  -8  18   154.45   161.04     7.71 o
   3  -8  19    98.29    91.52     7.08 o
   3  -8  20     1.38     0.05     4.33 <
   3  -8  21     0.16     5.36     4.01 <
   3  -8  22     3.23     0.81     5.18 <
   3  -8  23    95.60   102.11    12.67 o
   3  -7 -23     2.98    13.66     8.21 <
   3  -7 -22     0.15    -1.40     4.64 <
   3  -7 -21    28.22    24.66     5.32 o
   3  -7 -20    28.40    27.86     4.15 o
   3  -7 -19     0.37     2.43     3.34 <
   3  -7 -18   344.61   363.78     8.07 o
   3  -7 -17    32.50    31.69     3.83 o
   3  -7 -16   105.81   103.56     5.32 o
   3  -7 -15    97.11   102.16     4.46 o
   3  -7 -14   197.62   212.57     5.09 o
   3  -7 -13    41.57    35.57     2.93 o
   3  -7 -12     4.66     3.34     1.98 <
   3  -7 -11   124.67   123.35     3.25 o
   3  -7 -10    65.85    54.78     2.34 o
   3  -7  -9   658.73   664.40     4.19 o
   3  -7  -8   427.85   420.14     2.93 o
   3  -7  -7  1442.52  1393.91     4.51 o
   3  -7  -6   473.83   424.02     2.80 o
   3  -7  -5   416.22   426.86     2.66 o
   3  -7  -4    47.60    54.24     1.40 o
   3  -7  -3     0.08     0.14     0.81 <
   3  -7  -2   551.24   565.90     2.71 o
   3  -7  -1    10.50     8.34     0.90 o
   3  -7   0   141.08   149.81     1.76 o
   3  -7   1  1235.89  1217.58     4.42 o
   3  -7   2   565.14   556.20     2.61 o
   3  -7   3   480.12   460.71     2.39 o
   3  -7   4  1561.20  1515.95     4.60 o
   3  -7   5  1108.42  1090.40     4.19 o
   3  -7   6    18.32    19.93     1.04 o
   3  -7   7     1.62     1.40     0.90 <
   3  -7   8    94.09    99.68     1.67 o
   3  -7   9    89.75    97.20     1.80 o
   3  -7  10   370.01   341.38     3.16 o
   3  -7  11    15.48    12.94     1.71 o
   3  -7  12   820.97   839.55     6.76 o
   3  -7  13     2.27    -0.72     2.25 <
   3  -7  14    17.63    20.74     3.07 o
   3  -7  15    43.40    44.95     3.65 o
   3  -7  16    36.99    40.08     4.73 o
   3  -7  17    36.44    40.53     4.82 o
   3  -7  18   282.21   306.62     9.15 o
   3  -7  19   260.71   256.08     9.02 o
   3  -7  20    19.68    21.32     5.05 o
   3  -7  21     3.75     9.78     4.01 <
   3  -7  22   167.50   176.01     7.39 o
   3  -7  23   105.81   115.55     6.85 o
   3  -6 -24    69.08    71.77     6.99 o
   3  -6 -23    13.09    12.44     5.05 <
   3  -6 -22     1.00     3.47     4.87 <
   3  -6 -21    62.99    71.64     6.40 o
   3  -6 -20    31.77    30.79     5.18 o
   3  -6 -19     3.44     1.31     3.38 <
   3  -6 -18     3.65     3.61     3.29 <
   3  -6 -17    38.00    40.26     3.88 o
   3  -6 -16    20.41    21.23     3.29 o
   3  -6 -15    42.61    45.58     3.61 o
   3  -6 -14    42.58    38.14     2.61 o
   3  -6 -13   203.62   204.50     3.83 o
   3  -6 -12   169.17   154.82     3.43 o
   3  -6 -11   398.41   429.83     4.60 o
   3  -6 -10   217.79   209.41     2.75 o
   3  -6  -9    49.20    55.86     1.67 o
   3  -6  -8   842.46   787.75     3.56 o
   3  -6  -7   267.05   267.35     2.12 o
   3  -6  -6   999.72   978.96     3.74 o
   3  -6  -5   290.58   317.30     2.30 o
   3  -6  -4  5890.72  5545.16     9.29 o
   3  -6  -3    63.44    55.09     1.40 o
   3  -6  -2   451.30   386.91     2.30 o
   3  -6  -1    92.61    88.09     1.44 o
   3  -6   0  2879.43  2843.04     6.36 o
   3  -6   1   980.57   907.72     3.52 o
   3  -6   2   102.29    95.62     1.40 o
   3  -6   3   451.83   440.83     2.25 o
   3  -6   4   315.40   350.71     2.07 o
   3  -6   5  3114.18  2949.85     7.12 o
   3  -6   6   111.76   104.10     1.53 o
   3  -6   7  1116.60  1092.39     4.10 o
   3  -6   8   159.57   147.11     1.71 o
   3  -6   9  1478.63  1393.32     4.78 o
   3  -6  10    86.03    82.32     1.94 o
   3  -6  11     0.45     0.36     1.35 <
   3  -6  12   346.67   324.24     3.83 o
   3  -6  13     9.46     4.10     1.89 <
   3  -6  14    16.84    21.73     2.61 o
   3  -6  15     4.89     1.89     2.71 <
   3  -6  16     4.55     0.27     3.56 <
   3  -6  17     1.82     0.68     3.74 <
   3  -6  18     0.25     1.98     3.92 <
   3  -6  19     0.41    -3.97     4.01 <
   3  -6  20    19.20    26.15     4.24 o
   3  -6  21    40.15    54.19     4.96 o
   3  -6  22   190.30   207.25     7.62 o
   3  -6  23    71.27    80.20     6.09 o
   3  -5 -24   127.61   139.62     9.29 o
   3  -5 -23     2.09     3.43     4.73 <
   3  -5 -22    11.77     8.30     4.96 <
   3  -5 -21   232.65   234.48     9.38 o
   3  -5 -20    32.54    22.99     4.82 o
   3  -5 -19    17.26    12.62     4.33 <
   3  -5 -18   148.88   154.86     6.09 o
   3  -5 -17   317.50   332.00     7.30 o
   3  -5 -16    76.76    94.72     5.23 o
   3  -5 -15    60.50    57.71     2.84 o
   3  -5 -14     0.83     1.26     1.76 <
   3  -5 -13    53.23    60.95     2.66 o
   3  -5 -12   379.70   389.26     4.46 o
   3  -5 -11   685.27   694.84     4.15 o
   3  -5 -10   962.45   912.28     3.97 o
   3  -5  -9    36.82    29.53     1.17 o
   3  -5  -8    88.52    83.23     1.62 o
   3  -5  -7  1090.97  1121.83     3.74 o
   3  -5  -6   614.84   632.35     2.93 o
   3  -5  -5     1.44     1.26     0.81 <
   3  -5  -4   248.55   260.68     2.07 o
   3  -5  -3   487.92   462.25     2.39 o
   3  -5  -2   451.28   453.10     2.34 o
   3  -5  -1     0.83     0.27     0.81 <
   3  -5   0  1116.46  1027.38     3.70 o
   3  -5   1   667.08   602.05     2.80 o
   3  -5   2    12.59    11.45     0.81 o
   3  -5   3  1019.01  1065.74     3.38 o
   3  -5   4     1.69     1.58     0.72 <
   3  -5   5    11.39    15.73     0.81 o
   3  -5   6   191.53   183.04     1.62 o
   3  -5   7     2.33     1.71     0.81 <
   3  -5   8   902.85   853.03     3.47 o
   3  -5   9   696.13   652.19     2.98 o
   3  -5  10    25.61    36.65     1.26 o
   3  -5  11    73.35    67.45     1.98 o
   3  -5  12   213.81   198.14     3.25 o
   3  -5  13   111.81   100.99     3.02 o
   3  -5  14    30.46    33.99     2.43 o
   3  -5  15   100.16    89.18     4.60 o
   3  -5  16     3.88     5.68     3.65 <
   3  -5  17    80.05    76.73     6.18 o
   3  -5  18     3.01     4.51     3.97 <
   3  -5  19   212.20   253.33     7.30 o
   3  -5  20     3.41     0.77     3.56 <
   3  -5  21   135.02   130.61     6.49 o
   3  -5  22     8.64     8.48     4.15 <
   3  -5  23     7.12     9.24     4.06 <
   3  -5  24    12.28    12.08     4.37 <
   3  -4 -24    76.77    76.69     6.85 o
   3  -4 -23     9.94     9.56     4.87 <
   3  -4 -22    18.98    24.03     5.23 o
   3  -4 -21   104.65   100.99     7.66 o
   3  -4 -20    27.50    23.40     4.73 o
   3  -4 -19    21.65    15.33     4.33 o
   3  -4 -18   104.58    99.59     6.85 o
   3  -4 -17    42.74    34.67     4.42 o
   3  -4 -16    81.76    74.48     4.06 o
   3  -4 -15    16.23    21.37     2.52 o
   3  -4 -14   570.41   555.75     5.68 o
   3  -4 -13   205.73   187.96     3.52 o
   3  -4 -12    50.05    37.78     1.80 o
   3  -4 -11    48.73    38.32     1.31 o
   3  -4 -10   204.34   178.13     2.03 o
   3  -4  -9   389.52   389.93     2.48 o
   3  -4  -8     3.06     1.49     0.77 <
   3  -4  -7   896.07   771.52     3.20 o
   3  -4  -6   950.86   956.86     3.70 o
   3  -4  -5    96.31    98.64     1.49 o
   3  -4  -4   213.90   231.73     1.85 o
   3  -4  -3  1079.18   945.14     3.52 o
   3  -4  -2  3751.26  3822.45     7.26 o
   3  -4  -1    79.89    66.72     1.44 o
   3  -4   0  1487.84  1554.14     4.42 o
   3  -4   1    86.57   102.84     1.44 o
   3  -4   2   891.38   885.22     2.89 o
   3  -4   3   339.08   312.84     1.85 o
   3  -4   4  1038.17   907.05     3.07 o
   3  -4   5   825.72   873.01     3.20 o
   3  -4   6    26.84    46.39     1.13 o
   3  -4   7   907.63   905.24     3.56 o
   3  -4   8   383.30   368.07     2.30 o
   3  -4   9   125.89   115.78     1.76 o
   3  -4  10    45.58    48.19     1.44 o
   3  -4  11     3.42     0.18     1.04 <
   3  -4  12     0.57     0.45     1.35 <
   3  -4  13   190.23   200.76     3.29 o
   3  -4  14   484.24   470.81     5.59 o
   3  -4  15     1.23    -3.11     2.66 <
   3  -4  16    23.32    24.71     4.01 o
   3  -4  17     6.36     3.92     3.74 <
   3  -4  18    58.91    59.06     4.37 o
   3  -4  19     0.01    -0.95     3.02 <
   3  -4  20    96.95   101.35     6.09 o
   3  -4  21     7.96     6.99     3.65 <
   3  -4  22   194.90   226.95     7.66 o
   3  -4  23     9.76    12.08     4.19 <
   3  -4  24   200.45   210.45     7.98 o
   3  -3 -25     1.53     1.62     4.82 <
   3  -3 -24    13.21     9.96     5.00 <
   3  -3 -23    20.22    23.08     5.27 o
   3  -3 -22    26.47    21.32     5.09 o
   3  -3 -21    14.91    18.26     4.69 o
   3  -3 -20    11.67    12.26     4.24 <
   3  -3 -19   392.60   424.51    10.10 o
   3  -3 -18    32.52    25.02     4.19 o
   3  -3 -17   118.26   107.71     4.96 o
   3  -3 -16    23.53    20.87     2.84 o
   3  -3 -15   359.89   363.96     5.68 o
   3  -3 -14   407.91   407.42     4.96 o
   3  -3 -13    60.58    52.84     2.21 o
   3  -3 -12   116.00   120.10     2.03 o
   3  -3 -11   119.25   114.87     1.85 o
   3  -3 -10   697.26   681.31     2.93 o
   3  -3  -9     0.08     1.13     0.77 <
   3  -3  -8   757.29   768.64     2.84 o
   3  -3  -7   166.92   170.42     1.53 o
   3  -3  -6     3.74     3.88     0.68 o
   3  -3  -5    64.70    80.66     1.31 o
   3  -3  -4   960.11  1108.53     3.25 o
   3  -3  -3   727.54   849.74     2.98 o
   3  -3  -2    49.88    54.01     1.22 o
   3  -3  -1   382.24   381.32     1.94 o
   3  -3   0  4827.03  5041.75     8.34 o
   3  -3   1   687.01   727.66     2.52 o
   3  -3   2   473.98   539.97     2.12 o
   3  -3   3   674.62   696.10     2.57 o
   3  -3   4   310.38   351.84     1.85 o
   3  -3   5   456.95   497.01     1.98 o
   3  -3   6   579.64   533.66     2.21 o
   3  -3   7   831.79   808.67     2.84 o
   3  -3   8   264.73   285.92     1.80 o
   3  -3   9    19.60    15.55     0.86 o
   3  -3  10  1705.28  1692.91     5.09 o
   3  -3  11  1286.11  1219.34     4.42 o
   3  -3  12   194.63   199.86     2.89 o
   3  -3  13   277.49   255.94     3.52 o
   3  -3  14   274.59   261.62     4.06 o
   3  -3  15   190.45   198.01     5.64 o
   3  -3  16     3.96    -0.14     2.39 <
   3  -3  17   438.08   428.43     7.80 o
   3  -3  18   311.05   321.99     8.84 o
   3  -3  19     0.26     0.32     3.29 <
   3  -3  20    12.36    11.36     3.56 o
   3  -3  21    58.51    57.26     4.82 o
   3  -3  22    18.08    19.25     4.28 o
   3  -3  23    28.58    22.41     4.33 o
   3  -3  24    21.23    19.52     5.55 o
   3  -2 -25    50.29    63.52     6.54 o
   3  -2 -24     9.39     9.74     4.87 <
   3  -2 -23    24.31    25.25     5.27 o
   3  -2 -22    42.04    45.17     5.59 o
   3  -2 -21     0.63    -1.89     4.06 <
   3  -2 -20     4.23     3.52     3.97 <
   3  -2 -19    27.69    19.43     4.19 o
   3  -2 -18    35.86    34.08     4.24 o
   3  -2 -17   260.05   264.15     7.93 o
   3  -2 -16   426.65   431.09     7.21 o
   3  -2 -15   281.06   285.47     6.13 o
   3  -2 -14   661.20   626.26     7.71 o
   3  -2 -13   691.44   628.20     3.74 o
   3  -2 -12   425.24   411.66     2.52 o
   3  -2 -11    22.29    22.05     0.99 o
   3  -2 -10   161.49   132.73     1.53 o
   3  -2  -9  1199.94  1193.74     3.74 o
   3  -2  -8     2.88     0.18     0.63 <
   3  -2  -7    10.82     9.69     0.72 o
   3  -2  -6     5.97     3.97     0.63 o
   3  -2  -5  1956.42  2031.49     4.96 o
   3  -2  -4   108.00    95.31     1.26 o
   3  -2  -3   867.67   883.65     2.66 o
   3  -2  -2   127.14   110.82     1.26 o
   3  -2  -1    20.92    28.36     0.90 o
   3  -2   0  4628.58  4928.54     7.35 o
   3  -2   1   280.35   284.93     1.49 o
   3  -2   2  3034.63  3220.62     5.18 o
   3  -2   3   501.71   557.64     2.12 o
   3  -2   4   115.99   100.13     1.31 o
   3  -2   5   164.66   155.36     1.31 o
   3  -2   6   529.76   526.67     2.16 o
   3  -2   7   162.52   185.61     1.53 o
   3  -2   8    97.20   103.11     1.31 o
   3  -2   9    36.08    28.36     0.99 o
   3  -2  10   316.91   280.20     2.12 o
   3  -2  11   566.24   545.34     3.02 o
   3  -2  12     0.02     0.05     1.04 <
   3  -2  13   536.46   534.47     5.46 o
   3  -2  14   131.39   127.50     3.52 o
   3  -2  15   169.92   166.45     4.73 o
   3  -2  16   158.14   155.68     4.82 o
   3  -2  17    63.68    75.61     5.00 o
   3  -2  18     0.06     0.45     2.89 <
   3  -2  19     8.90     5.64     3.20 <
   3  -2  20   267.32   269.06     7.39 o
   3  -2  21   272.48   270.37     7.71 o
   3  -2  22     0.56     3.20     3.79 <
   3  -2  23     3.00     8.39     4.91 <
   3  -2  24    38.18    34.62     5.95 o
   3  -1 -25    20.56    24.66     5.59 o
   3  -1 -24     8.56     8.66     4.82 <
   3  -1 -23    21.87    22.36     5.05 o
   3  -1 -22   263.09   270.19     9.42 o
   3  -1 -21    67.08    62.40     5.59 o
   3  -1 -20     6.04     2.12     3.79 <
   3  -1 -19     6.97     5.23     3.52 <
   3  -1 -18   264.66   271.81     8.12 o
   3  -1 -17    45.99    45.94     4.37 o
   3  -1 -16    26.18    28.49     3.88 o
   3  -1 -15    50.17    49.91     3.43 o
   3  -1 -14    22.59    25.83     1.94 o
   3  -1 -13     1.69     1.17     0.95 <
   3  -1 -12   821.87   817.73     3.61 o
   3  -1 -11  1440.07  1371.32     4.28 o
   3  -1 -10    16.14    11.14     0.77 o
   3  -1  -9   549.72   580.23     2.39 o
   3  -1  -8   118.50   125.11     1.26 o
   3  -1  -7   119.48   132.14     1.22 o
   3  -1  -6   260.71   263.43     1.53 o
   3  -1  -5    97.00    81.24     1.26 o
   3  -1  -4    80.79    87.64     1.26 o
   3  -1  -3  1787.78  1971.80     5.05 o
   3  -1  -2     5.18     0.63     0.72 <
   3  -1  -1    21.24    45.58     1.08 o
   3  -1   0     4.89     5.09     0.63 o
   3  -1   1   410.15   405.12     1.62 o
   3  -1   2  1508.82  1593.09     3.52 o
   3  -1   3  1582.40  1731.45     4.01 o
   3  -1   4  1863.84  2063.54     4.19 o
   3  -1   5  2561.03  2527.95     4.82 o
   3  -1   6   202.05   228.85     1.58 o
   3  -1   7  1437.11  1450.85     4.24 o
   3  -1   8     8.57     7.12     0.77 o
   3  -1   9  2779.23  2749.77     6.36 o
   3  -1  10     6.45     8.66     0.95 o
   3  -1  11    30.18    22.23     1.08 o
   3  -1  12    35.32    36.34     1.35 o
   3  -1  13   144.73   148.37     2.98 o
   3  -1  14   601.04   586.05     5.95 o
   3  -1  15     2.60     3.56     2.30 <
   3  -1  16   590.13   581.49     7.21 o
   3  -1  17    34.83    33.72     3.07 o
   3  -1  18     0.36    -0.18     2.93 <
   3  -1  19    80.81    70.78     4.96 o
   3  -1  20   304.79   296.47     7.57 o
   3  -1  21    57.69    61.31     4.78 o
   3  -1  22    15.47    19.70     5.09 o
   3  -1  23    50.96    54.64     6.13 o
   3  -1  24    49.79    46.12     6.22 o
   3   0 -25    65.69    67.13     6.67 o
   3   0 -24     3.75     0.99     4.69 <
   3   0 -23    10.11     6.27     4.55 <
   3   0 -22    44.75    44.36     5.41 o
   3   0 -21    18.47    23.62     4.55 o
   3   0 -20    61.03    54.01     5.23 o
   3   0 -19   147.87   149.86     6.85 o
   3   0 -18    58.44    55.99     4.69 o
   3   0 -17    31.88    37.28     4.01 o
   3   0 -16    14.62    13.12     3.34 o
   3   0 -15    36.58    27.10     2.25 o
   3   0 -14   366.55   364.28     3.38 o
   3   0 -13    10.90    10.05     0.95 o
   3   0 -12   231.72   222.80     2.12 o
   3   0 -11   362.33   352.02     2.21 o
   3   0 -10   189.57   186.87     1.62 o
   3   0  -9   514.32   516.80     2.39 o
   3   0  -8  1692.44  1641.74     4.10 o
   3   0  -7  1159.86  1243.96     3.43 o
   3   0  -6   186.34   222.54     1.49 o
   3   0  -5  1080.49  1199.33     2.98 o
   3   0  -4  2276.17  2347.98     4.10 o
   3   0  -3    38.64    28.22     0.86 o
   3   0  -2   786.73   800.33     2.25 o
   3   0  -1   406.30   403.23     1.62 o
   3   0   0   816.74   906.59     2.34 o
   3   0   1   256.18   280.74     1.44 o
   3   0   2  1336.31  1385.52     3.47 o
   3   0   3   561.88   558.64     2.16 o
   3   0   4  1817.07  1899.80     4.33 o
   3   0   5     8.74    14.38     0.68 o
   3   0   6   458.58   500.07     2.12 o
   3   0   7   725.35   812.73     2.75 o
   3   0   8   539.52   510.76     2.43 o
   3   0   9   815.90   830.22     3.16 o
   3   0  10  1519.71  1512.21     4.73 o
   3   0  11    65.73    52.43     1.49 o
   3   0  12   524.37   501.38     3.20 o
   3   0  13   124.14   123.57     2.71 o
   3   0  14     8.18    10.73     2.25 o
   3   0  15     6.35     4.10     2.25 <
   3   0  16    93.61    90.21     4.01 o
   3   0  17    57.53    53.47     3.38 o
   3   0  18    41.01    36.70     3.74 o
   3   0  19   203.01   216.00     6.81 o
   3   0  20   154.03   162.03     7.84 o
   3   0  21    47.48    58.65     5.82 o
   3   0  22    63.87    45.62     5.82 o
   3   0  23   220.52   202.34     9.33 o
   3   0  24     0.10     3.65     5.00 <
   3   1 -25    10.23     6.31     6.67 <
   3   1 -24   106.28   104.91     7.80 o
   3   1 -23     7.89    10.64     4.73 <
   3   1 -22    40.70    42.06     5.32 o
   3   1 -21     1.22     1.26     3.88 <
   3   1 -20   317.86   328.35     9.29 o
   3   1 -19    15.13    18.98     4.01 o
   3   1 -18    21.19    18.39     3.70 o
   3   1 -17   171.07   167.62     6.76 o
   3   1 -16    22.95    20.29     3.47 o
   3   1 -15   103.88   101.93     3.65 o
   3   1 -14     0.23     1.44     1.31 <
   3   1 -13   504.88   499.85     3.34 o
   3   1 -12   899.37   879.18     3.56 o
   3   1 -11    23.05    24.44     0.99 o
   3   1 -10   622.26   645.42     2.71 o
   3   1  -9   418.69   470.63     2.25 o
   3   1  -8     8.24     9.96     0.68 o
   3   1  -7    66.97    64.43     1.04 o
   3   1  -6     8.64    14.02     0.68 o
   3   1  -5   925.19   830.00     2.30 o
   3   1  -4   300.53   326.23     1.62 o
   3   1  -3   186.48   170.10     1.76 o
   3   1  -2   305.99   301.61     1.67 o
   3   1  -1  3940.70  4233.75     5.95 o
   3   1   0   291.52   346.07     1.80 o
   3   1   1   992.91  1202.75     3.65 o
   3   1   2  1867.37  1843.85     4.15 o
   3   1   3   860.43   850.87     2.39 o
   3   1   4   149.44   170.87     1.40 o
   3   1   5    72.27    76.55     1.13 o
   3   1   6  4096.48  4400.70     6.99 o
   3   1   7    92.80    73.31     1.26 o
   3   1   8   168.60   180.29     1.53 o
   3   1   9   546.17   554.94     2.57 o
   3   1  10  1056.30  1104.78     3.74 o
   3   1  11    91.98    75.70     1.71 o
   3   1  12   186.12   193.23     2.39 o
   3   1  13   845.43   862.19     5.09 o
   3   1  14   108.19   107.93     4.10 o
   3   1  15     0.15     2.12     2.16 <
   3   1  16   156.04   169.74     4.78 o
   3   1  17    57.53    54.91     3.38 o
   3   1  18    35.92    27.64     3.47 o
   3   1  19     0.01    -0.32     3.83 <
   3   1  20     0.03    -3.79     3.92 <
   3   1  21     0.36    -4.64     4.15 <
   3   1  22    11.78    15.46     4.87 o
   3   1  23    30.96    33.09     5.73 o
   3   1  24    23.47    23.80     5.50 o
   3   2 -25    20.34    16.00     7.03 <
   3   2 -24    84.17    92.78    10.32 o
   3   2 -23    16.03    19.79     6.94 <
   3   2 -22     7.95     8.30     4.28 <
   3   2 -21   169.59   167.31     7.84 o
   3   2 -20     8.46     5.95     3.88 <
   3   2 -19    13.91    12.31     3.70 o
   3   2 -18    35.23    36.92     4.10 o
   3   2 -17   550.81   546.24     9.65 o
   3   2 -16    30.70    36.11     3.02 o
   3   2 -15   248.46   243.41     4.64 o
   3   2 -14   453.41   461.43     4.01 o
   3   2 -13    46.33    40.89     1.58 o
   3   2 -12  1708.59  1631.23     4.82 o
   3   2 -11   288.69   297.92     2.12 o
   3   2 -10  2422.99  2555.36     5.86 o
   3   2  -9   191.74   216.45     1.62 o
   3   2  -8   476.12   494.93     2.07 o
   3   2  -7     9.24    13.80     0.63 o
   3   2  -6  2756.05  3069.19     6.67 o
   3   2  -5     0.56     0.95     0.59 <
   3   2  -4    39.11    44.95     1.13 o
   3   2  -3     0.30     0.90     0.63 <
   3   2  -2   184.84   228.40     1.76 o
   3   2  -1  1026.86  1086.93     3.07 o
   3   2   0   221.26   203.96     1.71 o
   3   2   1  2712.08  2843.68     4.96 o
   3   2   2   524.27   572.43     2.25 o
   3   2   3   615.05   739.56     2.52 o
   3   2   4   764.23   838.74     2.75 o
   3   2   5   272.70   291.51     1.76 o
   3   2   6   106.30    97.74     1.35 o
   3   2   7   207.19   200.80     1.53 o
   3   2   8   234.17   230.51     1.80 o
   3   2   9   542.82   519.91     2.57 o
   3   2  10    40.68    35.98     1.22 o
   3   2  11   264.16   254.36     2.39 o
   3   2  12   472.61   431.45     3.11 o
   3   2  13   255.05   242.73     3.43 o
   3   2  14    39.11    41.25     2.48 o
   3   2  15   119.49   109.87     4.15 o
   3   2  16   372.57   353.37     8.88 o
   3   2  17    16.39    14.79     3.97 o
   3   2  18     4.43    -0.09     3.47 <
   3   2  19   160.52   154.28     7.80 o
   3   2  20   387.41   367.70    10.37 o
   3   2  21     4.69     3.65     4.37 <
   3   2  22    43.64    36.74     5.59 o
   3   2  23     0.04    -1.13     4.64 <
   3   3 -25     0.00    -5.46     6.36 <
   3   3 -24    50.95    50.81     8.43 o
   3   3 -23   290.90   270.77    13.34 o
   3   3 -22     4.01     1.31     6.04 <
   3   3 -21     5.04    -3.20     5.46 <
   3   3 -20     4.31     2.61     3.70 <
   3   3 -19     9.18     7.26     3.61 <
   3   3 -18    15.45    18.03     3.74 o
   3   3 -17    44.84    46.98     4.19 o
   3   3 -16   172.06   166.49     4.82 o
   3   3 -15     8.36     3.29     1.76 <
   3   3 -14   370.43   348.50     3.61 o
   3   3 -13   941.97   917.46     4.82 o
   3   3 -12   478.39   486.77     3.34 o
   3   3 -11    31.32    29.21     1.08 o
   3   3 -10     4.91     4.64     0.77 o
   3   3  -9   800.89   800.51     2.84 o
   3   3  -8  1103.14  1165.47     3.47 o
   3   3  -7    12.36    21.19     0.72 o
   3   3  -6   166.67   178.49     1.40 o
   3   3  -5   296.43   315.95     1.94 o
   3   3  -4   628.03   677.25     2.89 o
   3   3  -3  2399.70  2643.55     6.63 o
   3   3  -2  1232.90  1461.44     4.64 o
   3   3  -1   520.30   662.78     3.20 o
   3   3   0  1217.79  1403.38     4.28 o
   3   3   1   124.96   155.22     1.17 o
   3   3   2   579.86   601.51     2.52 o
   3   3   3     2.11     9.11     0.63 o
   3   3   4  1999.46  2061.02     4.73 o
   3   3   5    91.94   110.68     1.35 o
   3   3   6   217.22   230.65     1.44 o
   3   3   7   623.78   690.55     2.43 o
   3   3   8   837.55   840.55     2.84 o
   3   3   9   240.18   243.81     2.03 o
   3   3  10    19.40    22.00     1.08 o
   3   3  11   339.16   355.22     2.66 o
   3   3  12    54.06    40.35     1.62 o
   3   3  13   224.02   227.36     3.74 o
   3   3  14    24.54    29.44     2.66 o
   3   3  15   220.77   222.08     7.48 o
   3   3  16    11.91    12.08     3.70 o
   3   3  17    12.03    13.98     3.97 o
   3   3  18    17.65    13.34     4.19 o
   3   3  19     6.55     6.27     3.97 <
   3   3  20    65.27    58.83     5.82 o
   3   3  21     7.71    10.32     4.51 <
   3   3  22    57.51    55.54     6.22 o
   3   3  23    55.21    50.76     6.22 o
   3   4 -24     0.01     2.98     6.81 <
   3   4 -23    15.35    10.10     6.58 <
   3   4 -22     8.03    12.58     6.49 <
   3   4 -21     6.57    -1.40     5.55 <
   3   4 -20    64.92    69.56     8.48 o
   3   4 -19    30.54    32.91     6.18 o
   3   4 -18    68.32    66.95     7.84 o
   3   4 -17    64.58    66.77     4.87 o
   3   4 -16   512.66   487.76     5.95 o
   3   4 -15    18.22    19.57     1.67 o
   3   4 -14    20.95    13.25     1.44 o
   3   4 -13  2075.36  2066.61     7.03 o
   3   4 -12    46.73    39.99     1.31 o
   3   4 -11   165.74   164.20     1.89 o
   3   4 -10  1633.65  1535.70     4.64 o
   3   4  -9  1576.21  1625.28     4.69 o
   3   4  -8   755.98   740.87     2.84 o
   3   4  -7     0.50     3.29     0.68 o
   3   4  -6    47.34    51.53     1.04 o
   3   4  -5   347.48   355.35     2.16 o
   3   4  -4   444.80   476.31     1.80 o
   3   4  -3     1.34     3.07     1.76 <
   3   4  -2  2335.36  2601.89    10.73 o
   3   4  -1   209.96   284.89     4.15 o
   3   4   0     4.77     1.08     1.35 <
   3   4   1    72.47    70.47     1.67 o
   3   4   2    73.34    76.87     1.26 o
   3   4   3    64.72    60.19     1.17 o
   3   4   4   281.15   277.04     1.53 o
   3   4   5    27.87    32.78     0.95 o
   3   4   6    62.01    49.19     1.08 o
   3   4   7   993.47  1022.15     3.20 o
   3   4   8    72.84    77.50     1.40 o
   3   4   9    47.94    48.06     1.44 o
   3   4  10    54.52    56.72     1.71 o
   3   4  11   463.20   450.93     3.16 o
   3   4  12    11.18     9.56     1.35 o
   3   4  13   200.40   206.03     3.97 o
   3   4  14    56.25    63.21     3.47 o
   3   4  15     1.18     0.27     3.34 <
   3   4  16   122.09   129.66     6.90 o
   3   4  17    12.32    14.20     4.01 o
   3   4  18   185.10   178.76     7.93 o
   3   4  19     0.24    -0.54     3.97 <
   3   4  20     0.95     1.40     4.19 <
   3   4  21     7.78     8.25     4.51 <
   3   4  22   192.27   190.66     9.24 o
   3   4  23     7.01     5.05     4.96 <
   3   5 -24    40.57    44.45     8.30 o
   3   5 -23     8.14    14.02     6.81 <
   3   5 -22     0.08    -5.50     5.59 <
   3   5 -21    47.02    54.91     8.02 o
   3   5 -20     1.04     5.14     5.46 <
   3   5 -19     5.20     0.77     5.09 <
   3   5 -18    18.22    21.01     5.59 o
   3   5 -17    14.72    15.10     5.27 <
   3   5 -16    18.68    16.59     3.43 o
   3   5 -15     0.02    -0.63     1.94 <
   3   5 -14   188.50   188.23     3.34 o
   3   5 -13   223.29   217.62     3.29 o
   3   5 -12     4.18     6.18     1.13 o
   3   5 -11    19.12    12.40     1.04 o
   3   5 -10   187.42   186.69     1.94 o
   3   5  -9   243.02   249.54     1.80 o
   3   5  -8   109.06   110.28     1.31 o
   3   5  -7   183.29   171.27     1.53 o
   3   5  -6  2249.08  2272.37     5.32 o
   3   5  -5   437.77   396.47     1.80 o
   3   5  -4   263.32   257.48     1.58 o
   3   5  -3   120.70   133.36     3.61 o
   3   5  -2  1467.44  1516.99     8.88 o
   3   5  -1   415.88   454.76     5.36 o
   3   5   0     5.32    10.82     1.22 o
   3   5   1  1962.16  1907.51     7.84 o
   3   5   2    64.49    61.86     1.76 o
   3   5   3    23.05    20.38     0.81 o
   3   5   4    29.39    28.90     0.90 o
   3   5   5     8.78     4.64     0.63 o
   3   5   6   909.62   918.05     3.20 o
   3   5   7   152.42   149.50     1.67 o
   3   5   8   110.52    96.84     1.53 o
   3   5   9   654.53   663.37     3.61 o
   3   5  10     4.86     6.09     1.13 o
   3   5  11   102.10   109.42     2.61 o
   3   5  12   199.06   222.13     4.01 o
   3   5  13   190.77   197.74     4.60 o
   3   5  14    14.17    10.19     2.30 o
   3   5  15    13.25    14.29     2.98 o
   3   5  16     1.34     2.57     3.43 <
   3   5  17    32.43    35.48     4.69 o
   3   5  18    22.14    26.73     4.69 o
   3   5  19     0.27     3.38     4.37 <
   3   5  20    36.28    43.82     5.68 o
   3   5  21   115.75   116.32     8.07 o
   3   5  22   110.82   118.03     8.30 o
   3   6 -24     0.04     1.17     6.54 <
   3   6 -23    50.71    44.09     7.98 o
   3   6 -22     0.06    -4.87     5.68 <
   3   6 -21     0.06    -3.25     5.55 <
   3   6 -20    27.52    20.87     6.31 o
   3   6 -19    71.13    62.17     7.39 o
   3   6 -18    39.44    43.78     6.49 o
   3   6 -17     7.03     7.39     4.91 <
   3   6 -16    25.18    25.83     3.11 o
   3   6 -15   419.30   430.87     6.67 o
   3   6 -14    27.12    28.67     2.34 o
   3   6 -13    23.10    23.04     1.94 o
   3   6 -12     0.40     2.89     1.31 <
   3   6 -11  2253.18  2119.13     6.85 o
   3   6 -10   375.17   365.63     2.71 o
   3   6  -9   162.24   172.36     1.98 o
   3   6  -8    76.12    71.19     1.49 o
   3   6  -7   603.05   623.60     2.89 o
   3   6  -6     0.68     1.80     0.72 <
   3   6  -5     8.59    11.50     0.72 o
   3   6  -4   789.41   745.19     3.02 o
   3   6  -3   299.80   318.20     5.14 o
   3   6  -2     2.12     3.02     1.35 <
   3   6  -1   468.80   447.05     3.79 o
   3   6   0  1372.21  1460.09     6.13 o
   3   6   1   122.88   131.92     2.75 o
   3   6   2   147.37   166.72     2.39 o
   3   6   3     2.55     4.82     0.77 o
   3   6   4   251.51   265.05     1.49 o
   3   6   5    25.41    18.08     0.77 o
   3   6   6   353.12   331.82     2.16 o
   3   6   7   692.08   721.53     3.20 o
   3   6   8  1017.70  1001.45     4.15 o
   3   6   9   195.38   190.71     2.30 o
   3   6  10   595.95   595.47     4.06 o
   3   6  11    15.18    13.75     1.67 o
   3   6  12     2.10     1.62     1.76 <
   3   6  13     0.10     0.95     2.03 <
   3   6  14   114.06   112.98     4.24 o
   3   6  15   294.10   323.39     6.94 o
   3   6  16    30.15    29.21     4.42 o
   3   6  17     1.02     1.89     3.83 <
   3   6  18    32.45    23.80     4.73 o
   3   6  19   183.98   192.51     8.66 o
   3   6  20    20.61    10.37     4.78 <
   3   6  21     1.68    -3.29     4.46 <
   3   6  22    24.30    27.95     5.59 o
   3   7 -23     0.92    -4.60     6.13 <
   3   7 -22    12.43    16.50     6.85 <
   3   7 -21     0.58     0.05     6.18 <
   3   7 -20     5.69     4.01     5.68 <
   3   7 -19     9.10     7.21     5.68 <
   3   7 -18    15.81    15.73     5.50 <
   3   7 -17    36.92    37.78     6.22 o
   3   7 -16     0.74     0.14     2.61 <
   3   7 -15   238.35   228.76     5.46 o
   3   7 -14    48.72    47.52     3.92 o
   3   7 -13    14.88    11.50     2.25 o
   3   7 -12   252.68   245.26     3.52 o
   3   7 -11    59.66    61.27     1.85 o
   3   7 -10     1.92     1.89     1.08 <
   3   7  -9     2.20     5.41     0.99 o
   3   7  -8  2416.06  2380.75     6.81 o
   3   7  -7   701.29   718.55     3.20 o
   3   7  -6   193.31   189.98     1.76 o
   3   7  -5   294.66   298.50     2.12 o
   3   7  -4  2827.94  2857.97     8.16 o
   3   7  -3    90.76    79.93     4.15 o
   3   7  -2   398.93   388.08     3.88 o
   3   7  -1  1003.83   988.92     5.68 o
   3   7   0   267.43   257.43     3.56 o
   3   7   1   189.50   208.20     3.38 o
   3   7   2     5.03     4.06     1.35 <
   3   7   3  2090.09  2124.99     5.68 o
   3   7   4   245.97   234.26     1.71 o
   3   7   5    95.58   101.62     1.62 o
   3   7   6   123.51   125.38     1.71 o
   3   7   7    89.48    87.42     1.80 o
   3   7   8   215.93   216.81     2.30 o
   3   7   9    38.09    44.27     1.80 o
   3   7  10   650.24   666.79     4.37 o
   3   7  11    67.86    68.35     2.80 o
   3   7  12    94.01    97.92     3.88 o
   3   7  13    17.19    19.34     2.48 o
   3   7  14     7.06     4.01     2.34 <
   3   7  15     0.37     1.80     2.84 <
   3   7  16     0.01    -2.16     3.61 <
   3   7  17    45.84    45.13     5.18 o
   3   7  18    20.65    23.13     4.78 o
   3   7  19     0.37     2.16     4.42 <
   3   7  20     0.15    -0.27     4.51 <
   3   7  21    31.07    28.81     5.55 o
   3   8 -23   118.22   157.61    12.44 o
   3   8 -22    54.92    46.39     8.02 o
   3   8 -21   290.81   263.38    12.89 o
   3   8 -20    56.15    60.01     8.02 o
   3   8 -19    62.21    70.74     8.70 o
   3   8 -18   262.29   274.97    12.08 o
   3   8 -17   123.42   118.84     9.24 o
   3   8 -16     0.45     2.25     2.66 <
   3   8 -15   167.06   166.72     6.22 o
   3   8 -14   641.71   668.78     8.48 o
   3   8 -13   169.07   169.97     3.79 o
   3   8 -12   362.36   344.08     3.79 o
   3   8 -11    78.65    86.47     2.30 o
   3   8 -10   471.57   501.92     3.34 o
   3   8  -9     4.16     4.55     1.08 o
   3   8  -8     0.93     0.50     1.04 <
   3   8  -7   379.82   386.05     2.61 o
   3   8  -6    35.09    36.11     1.26 o
   3   8  -5    25.18    25.16     1.13 o
   3   8  -4   324.47   316.76     2.07 o
   3   8  -3   373.41   393.81     4.28 o
   3   8  -2   158.67   168.07     3.29 o
   3   8  -1   301.38   311.76     4.10 o
   3   8   0   157.92   161.27     3.47 o
   3   8   1    19.56    10.10     1.85 o
   3   8   2   100.50    95.13     1.76 o
   3   8   3   363.98   378.98     2.57 o
   3   8   4   136.73   150.26     1.85 o
   3   8   5     5.81     5.86     1.08 o
   3   8   6   456.07   449.53     2.75 o
   3   8   7   179.80   177.54     2.12 o
   3   8   8    38.19    40.89     1.53 o
   3   8   9    69.84    67.13     2.07 o
   3   8  10   468.37   451.02     4.10 o
   3   8  11    54.99    52.07     2.75 o
   3   8  12   231.37   229.75     4.82 o
   3   8  13   414.85   429.83     6.27 o
   3   8  14   170.93   144.04     4.60 o
   3   8  15    51.72    47.88     3.92 o
   3   8  16    34.39    39.31     5.05 o
   3   8  17    57.01    64.11     5.91 o
   3   8  18     3.26     1.53     4.28 <
   3   8  19     0.11     0.05     4.37 <
   3   8  20    27.30    35.53     5.64 o
   3   9 -22    11.94    19.07     7.12 <
   3   9 -21     9.99    15.10     6.49 <
   3   9 -20     2.13     2.39     5.86 <
   3   9 -19    70.78    81.11     9.06 o
   3   9 -18   181.81   178.85    10.32 o
   3   9 -17    17.18    17.99     5.95 o
   3   9 -16     4.57     0.18     3.34 <
   3   9 -15     2.24     5.14     2.93 <
   3   9 -14    51.46    49.23     3.74 o
   3   9 -13     3.17     0.99     2.57 <
   3   9 -12     6.06     6.04     1.85 o
   3   9 -11  1128.64  1134.27     5.59 o
   3   9 -10     0.01     1.89     1.26 <
   3   9  -9   430.96   442.05     3.38 o
   3   9  -8    63.91    59.15     1.80 o
   3   9  -7   375.29   395.70     2.89 o
   3   9  -6    86.50    78.76     1.71 o
   3   9  -5   422.31   417.93     2.89 o
   3   9  -4    30.10    29.80     1.17 o
   3   9  -3   237.83   232.72     4.33 o
   3   9  -2    74.44    75.70     5.09 o
   3   9  -1     4.04     8.84     2.48 o
   3   9   0  1430.22  1535.16     9.78 o
   3   9   1    69.91    60.23     3.92 o
   3   9   2   110.48    92.78     2.03 o
   3   9   3     1.53     0.95     1.13 <
   3   9   4   379.41   376.36     2.57 o
   3   9   5    54.39    49.55     1.58 o
   3   9   6     9.69     5.55     1.13 o
   3   9   7   195.51   203.10     2.43 o
   3   9   8    20.58    22.32     1.35 o
   3   9   9    28.89    27.68     1.67 o
   3   9  10   196.16   199.05     4.37 o
   3   9  11   121.38   117.31     4.01 o
   3   9  12    15.01    11.54     2.39 o
   3   9  13    59.67    63.03     3.52 o
   3   9  14    21.54    19.79     2.80 o
   3   9  15    47.58    39.94     3.92 o
   3   9  16   139.62   148.69     8.07 o
   3   9  17    63.95    62.71     6.04 o
   3   9  18    62.49    68.71     6.67 o
   3   9  19     9.77    11.81     4.87 <
   3   9  20    20.09    20.83     5.36 o
   3  10 -21   135.36   186.69    12.26 o
   3  10 -20    13.60    12.26     6.58 <
   3  10 -19    67.31    56.04     7.80 o
   3  10 -18     7.74     6.18     5.64 <
   3  10 -17     0.09     2.25     5.41 <
   3  10 -16   442.24   461.75     9.29 o
   3  10 -15   124.52   111.90     5.23 o
   3  10 -14     2.24     1.35     2.89 <
   3  10 -13    10.74     8.61     2.80 o
   3  10 -12   608.50   630.09     8.02 o
   3  10 -11   130.60   125.33     3.88 o
   3  10 -10     3.47     5.50     1.80 o
   3  10  -9   152.07   151.84     3.25 o
   3  10  -8    32.58    27.23     1.89 o
   3  10  -7    40.79    41.61     2.16 o
   3  10  -6    38.29    34.26     1.89 o
   3  10  -5    83.89    88.27     2.57 o
   3  10  -4    27.36    25.07     2.12 o
   3  10  -3    20.44    22.99     1.98 o
   3  10  -2   107.17    98.51     3.74 o
   3  10  -1    32.78    30.79     2.12 o
   3  10   0    74.40    70.96     2.66 o
   3  10   1   128.77   116.77     2.93 o
   3  10   2   428.08   419.37     4.19 o
   3  10   3  1026.70  1028.59     4.60 o
   3  10   4     0.27     1.26     1.13 <
   3  10   5     0.84    -0.27     1.17 <
   3  10   6     6.60     7.89     1.35 o
   3  10   7    47.17    46.66     1.98 o
   3  10   8   235.57   229.03     3.20 o
   3  10   9   136.44   140.84     3.52 o
   3  10  10    51.68    72.09     3.61 o
   3  10  11    19.75    19.84     2.57 o
   3  10  12     0.01    -2.07     2.21 <
   3  10  13    86.18    81.51     3.97 o
   3  10  14   458.77   471.67     7.17 o
   3  10  15     1.08     2.16     4.15 <
   3  10  16    53.11    47.56     5.46 o
   3  10  17     9.49     1.49     4.28 <
   3  10  18    43.05    39.04     5.59 o
   3  10  19     0.00    -0.81     4.51 <
   3  11 -20    52.58    61.54     8.48 o
   3  11 -19    82.56    97.97     9.96 o
   3  11 -18     7.79     3.65     5.73 <
   3  11 -17     9.09    20.20     6.13 o
   3  11 -16   196.96   212.12     6.58 o
   3  11 -15   165.10   150.58     5.77 o
   3  11 -14     1.37     0.59     2.84 <
   3  11 -13   162.24   189.49     5.68 o
   3  11 -12   261.27   272.98     6.13 o
   3  11 -11    15.90    23.85     2.57 o
   3  11 -10    97.12   100.99     3.20 o
   3  11  -9   517.48   535.10     5.09 o
   3  11  -8   142.96   146.70     3.11 o
   3  11  -7    36.65    39.94     2.30 o
   3  11  -6    74.25    69.20     2.66 o
   3  11  -5     5.53     7.26     1.58 o
   3  11  -4     0.65     0.09     1.44 <
   3  11  -3    54.07    44.27     2.48 o
   3  11  -2   135.87   134.49     3.34 o
   3  11  -1     5.86     4.69     1.85 <
   3  11   0     0.45    -1.49     1.67 <
   3  11   1   216.90   202.88     3.74 o
   3  11   2   177.17   196.66     2.66 o
   3  11   3     2.39     0.00     1.31 <
   3  11   4     4.10     4.15     1.40 <
   3  11   5   279.70   275.33     3.38 o
   3  11   6    35.01    32.55     1.71 o
   3  11   7    24.05    22.45     1.62 o
   3  11   8     2.14     4.69     1.58 <
   3  11   9   219.11   241.06     4.24 o
   3  11  10    63.77    65.10     3.38 o
   3  11  11     9.02     6.04     2.30 <
   3  11  12    32.17    39.09     3.07 o
   3  11  13     0.18     1.35     2.43 <
   3  11  14    13.27    10.46     2.75 o
   3  11  15     7.68     7.71     4.33 <
   3  11  16     3.50     3.20     4.37 <
   3  11  17    11.25    17.36     5.00 o
   3  11  18     0.12    -4.19     6.63 <
   3  12 -19   179.97   226.82    12.31 o
   3  12 -18     7.23     3.65     6.22 <
   3  12 -17    11.16    25.07     6.54 o
   3  12 -16     7.45    10.87     3.61 o
   3  12 -15    41.86    35.12     4.01 o
   3  12 -14    74.55    87.15     5.00 o
   3  12 -13   249.85   244.35     6.22 o
   3  12 -12    22.00    27.95     3.34 o
   3  12 -11    44.48    50.09     3.70 o
   3  12 -10     0.08    -1.94     2.21 <
   3  12  -9     3.79     4.42     1.98 <
   3  12  -8    21.33    20.38     2.07 o
   3  12  -7    27.56    32.28     2.25 o
   3  12  -6   111.48   114.65     3.02 o
   3  12  -5   108.69   110.14     2.98 o
   3  12  -4    26.12    24.48     1.94 o
   3  12  -3    10.23     8.16     1.44 o
   3  12  -2     1.53     0.32     1.35 <
   3  12  -1    76.01    64.97     2.16 o
   3  12   0    42.10    35.98     1.89 o
   3  12   1   768.53   801.05     4.78 o
   3  12   2    55.01    56.08     2.12 o
   3  12   3    25.45    20.56     1.67 o
   3  12   4     1.64     0.90     1.44 <
   3  12   5   439.68   443.40     4.24 o
   3  12   6    68.05    72.45     2.75 o
   3  12   7    59.61    61.13     2.52 o
   3  12   8    74.42    69.02     3.47 o
   3  12   9    41.05    41.16     2.84 o
   3  12  10    55.33    46.44     2.98 o
   3  12  11    31.21    35.80     2.93 o
   3  12  12   207.55   232.18     5.59 o
   3  12  13    61.91    70.65     3.97 o
   3  12  14    22.42    24.35     3.74 o
   3  12  15    12.60    13.75     4.78 <
   3  12  16    76.25    68.75     6.27 o
   3  13 -18    12.44    21.91     7.03 o
   3  13 -17    47.03    54.15     6.22 o
   3  13 -16     7.70     8.39     3.70 <
   3  13 -15    21.38    24.80     3.83 o
   3  13 -14    12.85    24.17     3.65 o
   3  13 -13    16.79    10.01     4.15 <
   3  13 -12    99.73   107.57     5.36 o
   3  13 -11   113.85   128.40     5.36 o
   3  13 -10   232.26   239.71     5.27 o
   3  13  -9    65.23    65.42     3.43 o
   3  13  -8   342.78   359.41     4.91 o
   3  13  -7    15.41    15.69     2.07 o
   3  13  -6    15.46    13.39     2.03 o
   3  13  -5   270.10   287.10     4.15 o
   3  13  -4    11.43     9.92     1.89 o
   3  13  -3   115.43   111.58     3.02 o
   3  13  -2     7.12     4.96     1.53 o
   3  13  -1   205.15   206.03     3.16 o
   3  13   0     8.52     6.94     1.62 o
   3  13   1     4.83     3.47     1.53 <
   3  13   2    75.40    72.27     2.57 o
   3  13   3   131.84   125.15     2.93 o
   3  13   4    81.20    72.18     2.66 o
   3  13   5    52.05    51.62     2.61 o
   3  13   6    59.51    68.08     2.80 o
   3  13   7    37.92    35.26     2.66 o
   3  13   8   152.66   141.43     5.00 o
   3  13   9   107.19   104.64     5.14 o
   3  13  10     0.37    -0.32     2.75 <
   3  13  11     6.91     9.11     2.98 o
   3  13  12     0.80     5.86     3.16 <
   3  13  13    11.92    11.45     3.43 o
   3  13  14     0.84    -0.09     4.19 <
   3  13  15    10.84    11.27     7.30 <
   3  14 -16    89.33   102.75     7.48 o
   3  14 -15     7.45     8.61     4.60 <
   3  14 -14     4.11     1.26     4.33 <
   3  14 -13    14.45     8.12     4.42 <
   3  14 -12    21.59    24.75     3.97 o
   3  14 -11    25.39    27.59     3.74 o
   3  14 -10    41.73    42.60     4.06 o
   3  14  -9    28.89    27.77     2.98 o
   3  14  -8     0.04    -1.04     2.34 <
   3  14  -7    32.11    36.11     2.52 o
   3  14  -6    24.86    27.59     2.30 o
   3  14  -5    31.23    29.08     2.30 o
   3  14  -4     8.84    10.19     2.07 o
   3  14  -3   106.65   112.89     3.38 o
   3  14  -2    71.88    72.31     3.07 o
   3  14  -1     7.87     3.70     1.67 <
   3  14   0   148.20   141.61     3.11 o
   3  14   1   141.81   127.50     3.07 o
   3  14   2   262.87   255.36     3.74 o
   3  14   3    94.67    87.19     2.93 o
   3  14   4   254.10   244.76     3.88 o
   3  14   5     1.95     1.58     1.76 <
   3  14   6    14.94    12.71     2.25 o
   3  14   7     0.51     0.18     2.52 <
   3  14   8     5.68     6.49     2.84 <
   3  14   9    89.04    83.41     4.87 o
   3  14  10    31.95    27.14     3.74 o
   3  14  11   136.37   115.24     5.73 o
   3  14  12    75.20    68.12     5.23 o
   3  14  13    57.05    50.58     6.54 o
   3  15 -14    61.32    45.44     5.41 o
   3  15 -13    66.04    78.13     6.31 o
   3  15 -12     0.00     2.93     4.37 <
   3  15 -11     6.23     3.25     3.97 <
   3  15 -10   240.14   270.82     8.57 o
   3  15  -9    19.16    16.23     3.52 o
   3  15  -8    64.63    69.07     3.88 o
   3  15  -7    41.58    43.82     3.25 o
   3  15  -6     1.53     1.89     2.07 <
   3  15  -5     0.12     0.99     2.03 <
   3  15  -4    91.50    87.42     3.56 o
   3  15  -3   251.90   262.30     4.60 o
   3  15  -2   120.04   134.76     3.88 o
   3  15  -1    40.67    38.59     2.75 o
   3  15   0     5.33     4.33     1.89 <
   3  15   1    99.73    94.18     3.11 o
   3  15   2   157.85   154.10     3.47 o
   3  15   3   225.73   219.15     4.51 o
   3  15   4   348.75   332.54     5.18 o
   3  15   5    92.73    98.91     3.83 o
   3  15   6     0.00    -2.12     2.48 <
   3  15   7    50.47    42.74     3.61 o
   3  15   8    64.88    66.18     4.60 o
   3  15   9    14.74    17.63     3.38 o
   3  15  10     4.63     3.61     3.11 <
   3  15  11     1.47    -0.86     4.28 <
   3  16 -12    25.62    28.67     8.02 o
   3  16 -11   128.41   139.40    12.49 o
   3  16 -10   228.74   244.40     8.34 o
   3  16  -9   122.29   130.83     6.81 o
   3  16  -8     7.58     7.48     4.01 <
   3  16  -7    63.93    69.47     5.59 o
   3  16  -6    69.95    73.40     4.28 o
   3  16  -5     5.28     8.57     2.98 <
   3  16  -4    35.23    35.62     2.80 o
   3  16  -3    22.73    24.57     2.71 o
   3  16  -2     0.51     0.77     2.30 <
   3  16  -1     7.50     5.46     2.43 <
   3  16   0   172.10   172.27     4.42 o
   3  16   1   264.98   264.24     4.28 o
   3  16   2    29.76    32.73     2.80 o
   3  16   3     0.16     0.95     2.25 <
   3  16   4    46.72    39.09     3.47 o
   3  16   5     9.53     8.34     3.83 <
   3  16   6     9.30     6.67     2.89 <
   3  16   7   117.70   111.94     5.23 o
   3  16   8    49.89    44.18     5.64 o
   3  16   9     1.22     3.65     4.33 <
   3  17  -9    18.53    20.83     7.62 <
   3  17  -8    22.12    16.32     7.75 <
   3  17  -7     4.83     6.99     7.21 <
   3  17  -6   245.01   258.24    14.34 o
   3  17  -5    33.80    45.44     8.66 o
   3  17  -4    21.61    14.56     7.44 <
   3  17  -3    13.07     9.51     3.11 o
   3  17  -2   105.86   105.90     4.91 o
   3  17  -1     8.45     6.27     3.02 <
   3  17   0     0.13     0.23     3.74 <
   3  17   1     7.53     9.69     6.99 <
   3  17   2     1.12    -0.36     3.61 <
   3  17   3     9.38     6.90     3.83 <
   3  17   4     4.89     5.14     3.79 <
   3  17   5     0.01    -2.71     3.74 <
   4 -19  -1    89.51   102.25     8.34 o
   4 -19   0     4.29     4.78     5.41 <
   4 -19   1    19.48    25.79     6.13 o
   4 -19   2    85.21    89.54     7.71 o
   4 -18  -7     0.09    -2.66     5.46 <
   4 -18  -6     0.06     2.21     5.41 <
   4 -18  -5    35.79    43.91     9.02 o
   4 -18  -4    25.66    31.51     8.57 o
   4 -18  -3     5.37     5.32     7.12 <
   4 -18  -2    51.86    42.97     8.93 o
   4 -18  -1    13.27     6.94     6.90 <
   4 -18   0     0.03     4.24     5.05 <
   4 -18   1     1.68     3.83     4.91 <
   4 -18   2     5.82     3.38     5.14 <
   4 -18   3     0.07    -7.17     4.55 <
   4 -18   4     4.00    -0.54     5.09 <
   4 -18   5    24.61    21.87     5.82 o
   4 -18   6     0.00     3.25     4.87 <
   4 -18   7     0.24    -6.58     4.78 <
   4 -18   8    21.78    29.98     5.91 o
   4 -17 -10     0.00    -4.60     5.18 <
   4 -17  -9     9.16    16.19     5.64 <
   4 -17  -8    33.02    36.92     6.36 o
   4 -17  -7    21.27    21.69     5.95 o
   4 -17  -6    28.00    23.62     6.13 o
   4 -17  -5    21.38    26.64     6.04 o
   4 -17  -4    39.31    40.76     8.57 o
   4 -17  -3    18.78    15.33     6.99 <
   4 -17  -2     6.65     4.15     7.03 <
   4 -17  -1    49.49    46.35     8.70 o
   4 -17   0    10.20    10.01     7.30 <
   4 -17   1     0.41    -4.91     4.78 <
   4 -17   2    11.61    13.89     5.36 <
   4 -17   3     8.16     5.05     4.82 <
   4 -17   4    49.07    43.28     6.04 o
   4 -17   5     2.11     2.03     4.96 <
   4 -17   6     0.67    -2.16     4.73 <
   4 -17   7    30.45    37.15     5.86 o
   4 -17   8    40.33    40.94     6.04 o
   4 -17   9    41.09    38.82     6.04 o
   4 -17  10     0.04    -1.53     4.78 <
   4 -17  11    58.34    60.14     6.72 o
   4 -16 -13     9.50    12.08     5.73 <
   4 -16 -12     5.19     5.27     5.23 <
   4 -16 -11     3.44    -2.66     5.09 <
   4 -16 -10     9.44    10.78     5.41 <
   4 -16  -9    19.50    21.05     5.73 o
   4 -16  -8     0.01    -1.94     4.73 <
   4 -16  -7    17.36    19.43     5.46 o
   4 -16  -6   129.63   136.47     8.52 o
   4 -16  -5    87.57    85.75     5.82 o
   4 -16  -4     0.48     2.07     4.06 <
   4 -16  -3    26.89    22.77     5.27 o
   4 -16  -2   106.77   108.61     7.66 o
   4 -16  -1    37.37    32.87     5.50 o
   4 -16   0    58.91    58.20     5.82 o
   4 -16   1     5.09     8.12     3.97 <
   4 -16   2    36.47    30.07     4.33 o
   4 -16   3    13.72    15.24     4.15 o
   4 -16   4    17.49    12.22     4.01 o
   4 -16   5    68.56    78.76     5.46 o
   4 -16   6    19.42    16.68     4.06 o
   4 -16   7    78.26    77.72     6.63 o
   4 -16   8     2.93     2.66     4.51 <
   4 -16   9     2.50     3.61     4.87 <
   4 -16  10     1.52     4.91     4.78 <
   4 -16  11    35.79    43.91     6.13 o
   4 -16  12    50.15    54.46     8.84 o
   4 -16  13    34.98    30.75     8.16 o
   4 -15 -14     6.27     8.93     5.55 <
   4 -15 -13    49.13    51.04     6.67 o
   4 -15 -12     0.80     1.04     5.09 <
   4 -15 -11     0.02     0.00     5.00 <
   4 -15 -10    68.53    65.64     6.76 o
   4 -15  -9     4.91     4.33     4.91 <
   4 -15  -8     6.79     4.87     4.01 <
   4 -15  -7    14.60    18.53     4.28 o
   4 -15  -6   111.95   116.81     6.40 o
   4 -15  -5     4.89     4.96     3.92 <
   4 -15  -4     3.75     4.60     3.74 <
   4 -15  -3    41.05    38.86     4.51 o
   4 -15  -2     0.19    -5.14     4.15 <
   4 -15  -1    37.21    33.00     5.14 o
   4 -15   0     1.62     4.55     4.42 <
   4 -15   1   167.88   182.23     7.89 o
   4 -15   2     4.44     4.19     3.52 <
   4 -15   3    23.01    22.05     4.06 o
   4 -15   4   110.57   108.29     5.73 o
   4 -15   5    47.88    45.08     4.46 o
   4 -15   6     1.80    -2.66     3.47 <
   4 -15   7    26.34    27.86     4.15 o
   4 -15   8    91.59    98.37     5.73 o
   4 -15   9     0.04    -0.81     3.61 <
   4 -15  10    48.62    41.30     4.60 o
   4 -15  11    93.29    90.57     7.21 o
   4 -15  12     6.34     3.29     4.91 <
   4 -15  13    26.15    20.29     7.62 <
   4 -15  14   125.73   158.92    12.31 o
   4 -15  15    46.51    55.23     9.02 o
   4 -14 -16     1.46    -2.66     5.14 <
   4 -14 -15    12.97    15.33     5.68 <
   4 -14 -14     8.36     5.86     5.23 <
   4 -14 -13    31.87    25.70     5.64 o
   4 -14 -12    14.53    17.18     5.36 o
   4 -14 -11    48.19    48.33     4.96 o
   4 -14 -10    28.18    28.22     4.42 o
   4 -14  -9     0.62     0.95     3.70 <
   4 -14  -8     6.60     4.01     3.79 <
   4 -14  -7   165.35   183.63     6.72 o
   4 -14  -6    70.11    63.48     4.87 o
   4 -14  -5     3.87    -0.50     3.07 <
   4 -14  -4   206.89   199.68     5.91 o
   4 -14  -3   570.46   566.84     8.12 o
   4 -14  -2    49.34    37.01     4.06 o
   4 -14  -1    65.65    68.30     4.73 o
   4 -14   0    64.79    57.39     4.46 o
   4 -14   1   277.66   283.98     7.17 o
   4 -14   2     4.39     0.45     2.98 <
   4 -14   3     1.47     4.42     3.07 <
   4 -14   4   716.15   729.19     8.79 o
   4 -14   5    45.26    38.95     3.61 o
   4 -14   6     9.27     7.48     3.07 <
   4 -14   7    27.17    26.78     3.97 o
   4 -14   8   238.81   249.00     7.03 o
   4 -14   9     3.10     1.26     3.47 <
   4 -14  10    24.15    24.26     4.01 o
   4 -14  11   132.30   134.04     6.13 o
   4 -14  12    29.64    21.14     4.10 o
   4 -14  13     3.70     4.15     4.46 <
   4 -14  14   217.57   221.50    13.12 o
   4 -14  15   374.11   401.47    16.09 o
   4 -14  16     0.17    -1.89     6.94 <
   4 -14  17    10.51    11.41     7.53 <
   4 -13 -17    23.06    25.79     5.91 o
   4 -13 -16    31.40    25.97     5.86 o
   4 -13 -15     0.69     3.70     5.14 <
   4 -13 -14     0.92     1.13     4.91 <
   4 -13 -13     0.09    -2.93     3.88 <
   4 -13 -12    85.89    92.02     6.09 o
   4 -13 -11    19.30    23.67     3.61 o
   4 -13 -10    31.67    34.90     3.83 o
   4 -13  -9    93.62    88.18     4.87 o
   4 -13  -8   232.38   245.98     6.09 o
   4 -13  -7   107.72    98.60     4.73 o
   4 -13  -6     1.42     0.41     2.89 <
   4 -13  -5    83.22    85.70     4.10 o
   4 -13  -4     2.26    -0.81     2.39 <
   4 -13  -3   104.48   114.69     4.10 o
   4 -13  -2    32.43    35.93     3.02 o
   4 -13  -1   336.64   341.24     6.18 o
   4 -13   0   463.95   470.59     6.85 o
   4 -13   1   809.51   822.33     8.57 o
   4 -13   2   239.75   238.81     5.00 o
   4 -13   3    58.07    61.22     3.43 o
   4 -13   4    68.97    70.06     3.65 o
   4 -13   5    23.83    22.59     2.71 o
   4 -13   6    31.14    31.74     2.89 o
   4 -13   7    25.67    20.47     3.52 o
   4 -13   8    92.39    81.15     5.18 o
   4 -13   9    23.85    23.53     3.74 o
   4 -13  10    81.66    88.59     5.46 o
   4 -13  11   132.44   143.19     5.95 o
   4 -13  12     0.16     2.12     3.38 <
   4 -13  13     0.03     0.86     4.24 <
   4 -13  14    61.30    67.76     6.13 o
   4 -13  15    15.46    10.91     7.03 <
   4 -13  16    16.52    24.80     7.93 o
   4 -13  17    13.45     7.71     7.17 <
   4 -13  18   123.62   131.01    11.95 o
   4 -12 -19     2.79     7.30     8.25 <
   4 -12 -18    59.02    64.20    10.23 o
   4 -12 -17     0.73     2.34     7.71 <
   4 -12 -16    19.44    19.93     8.25 <
   4 -12 -15    90.09    96.34    10.73 o
   4 -12 -14   149.68   155.76     7.17 o
   4 -12 -13    66.95    67.81     5.09 o
   4 -12 -12    66.13    56.94     4.73 o
   4 -12 -11   125.28   106.98     5.05 o
   4 -12 -10   175.68   185.84     5.82 o
   4 -12  -9     0.99     4.69     2.89 <
   4 -12  -8   144.42   154.73     5.23 o
   4 -12  -7   201.51   220.69     5.00 o
   4 -12  -6   212.77   222.71     4.96 o
   4 -12  -5    70.24    68.71     3.61 o
   4 -12  -4   420.21   411.75     5.91 o
   4 -12  -3    68.33    63.57     3.25 o
   4 -12  -2    19.61    20.06     2.57 o
   4 -12  -1    71.18    64.74     3.79 o
   4 -12   0    57.05    57.08     3.56 o
   4 -12   1   230.50   245.66     5.23 o
   4 -12   2    26.96    28.27     3.02 o
   4 -12   3    19.45    20.33     2.57 o
   4 -12   4   101.50    94.00     3.92 o
   4 -12   5   496.07   497.86     6.09 o
   4 -12   6    75.96    75.38     3.97 o
   4 -12   7     9.87     7.62     2.66 <
   4 -12   8    42.06    40.40     3.29 o
   4 -12   9   130.47   132.10     4.64 o
   4 -12  10     9.96     8.88     2.75 o
   4 -12  11    12.34    14.43     2.93 o
   4 -12  12     4.86     7.08     3.34 <
   4 -12  13   353.96   352.56     9.51 o
   4 -12  14    77.99    83.54     6.81 o
   4 -12  15     0.60     6.58     4.42 <
   4 -12  16    11.03    10.78     4.78 <
   4 -12  17    52.00    52.70     8.79 o
   4 -12  18    26.42    35.26     8.34 o
   4 -12  19    31.03    31.56     8.34 o
   4 -11 -20     0.07     2.89     7.89 <
   4 -11 -19     2.78     5.46     7.75 <
   4 -11 -18   113.30   130.47    13.44 o
   4 -11 -17     1.60     5.77     7.48 <
   4 -11 -16     6.99    10.82     7.44 <
   4 -11 -15    60.91    65.69     4.33 o
   4 -11 -14     2.08    -0.05     3.07 <
   4 -11 -13     0.11    -0.32     2.89 <
   4 -11 -12     3.28     0.90     2.89 <
   4 -11 -11   340.99   393.49     7.03 o
   4 -11 -10    12.75    12.71     3.02 o
   4 -11  -9     0.23     1.44     2.71 <
   4 -11  -8    78.24    80.20     4.19 o
   4 -11  -7    42.79    44.81     3.29 o
   4 -11  -6    56.20    61.27     3.79 o
   4 -11  -5     6.61     5.23     2.52 <
   4 -11  -4   437.33   451.74     5.82 o
   4 -11  -3     3.66     2.43     2.25 <
   4 -11  -2     4.84     4.55     1.98 <
   4 -11  -1   109.28   107.98     3.34 o
   4 -11   0   445.66   473.70     5.27 o
   4 -11   1    20.08    10.37     2.12 o
   4 -11   2   277.52   255.94     4.24 o
   4 -11   3   171.13   148.46     3.47 o
   4 -11   4   124.87   115.14     3.20 o
   4 -11   5   118.12   117.44     4.33 o
   4 -11   6    13.02    10.23     2.61 o
   4 -11   7     6.16     4.51     2.43 <
   4 -11   8    51.71    53.47     3.34 o
   4 -11   9     0.04    -1.67     2.48 <
   4 -11  10    12.29    11.50     2.71 o
   4 -11  11     1.33     1.44     2.61 <
   4 -11  12    18.67    17.72     3.52 o
   4 -11  13    73.39    81.56     5.36 o
   4 -11  14    47.39    45.67     4.24 o
   4 -11  15    62.78    57.53     4.55 o
   4 -11  16   264.78   267.71     7.44 o
   4 -11  17   113.02    99.41     7.30 o
   4 -11  18    15.07    11.54     7.21 <
   4 -11  19     7.55     7.71     7.26 <
   4 -11  20    64.69    61.99     9.47 o
   4 -10 -20     2.45     2.71     7.66 <
   4 -10 -19     0.59     1.67     7.53 <
   4 -10 -18    10.67    13.16     5.09 <
   4 -10 -17     1.98     1.08     3.74 <
   4 -10 -16    33.66    43.06     3.97 o
   4 -10 -15    36.01    37.83     3.74 o
   4 -10 -14     8.64     6.94     3.02 <
   4 -10 -13    30.69    32.05     3.47 o
   4 -10 -12    36.84    34.13     3.38 o
   4 -10 -11     4.53     6.27     2.71 <
   4 -10 -10    17.46    16.37     2.80 o
   4 -10  -9   241.86   228.49     5.55 o
   4 -10  -8   980.26   971.38     9.06 o
   4 -10  -7   131.96   141.88     4.60 o
   4 -10  -6    98.59    85.93     4.15 o
   4 -10  -5    60.25    55.72     2.57 o
   4 -10  -4   108.05   110.50     3.25 o
   4 -10  -3    48.96    48.15     2.30 o
   4 -10  -2    63.91    57.03     2.21 o
   4 -10  -1    80.72    74.03     2.61 o
   4 -10   0     1.35     1.40     1.85 <
   4 -10   1    28.19    19.79     2.21 o
   4 -10   2     0.04    -0.95     1.76 <
   4 -10   3   590.47   608.23     4.55 o
   4 -10   4    68.32    55.32     2.43 o
   4 -10   5   162.76   165.28     4.01 o
   4 -10   6    17.07    22.32     2.39 o
   4 -10   7   284.59   272.22     4.64 o
   4 -10   8    44.96    42.42     3.02 o
   4 -10   9    55.91    46.39     3.11 o
   4 -10  10   549.62   547.55     6.90 o
   4 -10  11     3.84     3.34     2.48 <
   4 -10  12    10.95     9.42     3.07 o
   4 -10  13    27.84    24.75     3.56 o
   4 -10  14    20.02    23.35     3.65 o
   4 -10  15   196.75   213.74     6.81 o
   4 -10  16   121.79   134.98     6.04 o
   4 -10  17     2.59     2.03     3.47 <
   4 -10  18     3.49     2.39     3.65 <
   4 -10  19     1.37    -4.82     6.67 <
   4 -10  20    78.27    97.83    11.86 o
   4  -9 -21    57.07    61.31     9.92 o
   4  -9 -20    63.19    80.34     7.35 o
   4  -9 -19    85.80    96.30     8.25 o
   4  -9 -18     0.06    -4.91     3.56 <
   4  -9 -17    40.67    42.42     4.42 o
   4  -9 -16     0.46    -0.45     2.98 <
   4  -9 -15    19.04    17.22     3.16 o
   4  -9 -14   117.35   124.88     5.09 o
   4  -9 -13    26.32    29.94     3.25 o
   4  -9 -12    68.30    68.57     4.15 o
   4  -9 -11     0.17    -1.53     2.52 <
   4  -9 -10    40.22    37.28     3.16 o
   4  -9  -9   393.62   419.78     6.45 o
   4  -9  -8    59.34    56.63     3.02 o
   4  -9  -7     7.87     5.77     2.12 <
   4  -9  -6  1115.58  1129.85     7.89 o
   4  -9  -5   636.82   637.53     5.50 o
   4  -9  -4   362.18   364.32     3.43 o
   4  -9  -3    55.92    56.76     1.89 o
   4  -9  -2   461.40   437.40     3.56 o
   4  -9  -1   119.55   111.94     2.43 o
   4  -9   0    20.82    17.22     1.58 o
   4  -9   1   244.08   241.47     3.07 o
   4  -9   2   135.77   129.21     2.34 o
   4  -9   3     0.07    -1.04     1.26 <
   4  -9   4    11.76     7.17     1.35 o
   4  -9   5    49.33    53.74     2.16 o
   4  -9   6   421.46   425.14     4.24 o
   4  -9   7     1.72     3.92     1.85 <
   4  -9   8   135.83   135.57     3.43 o
   4  -9   9   146.22   153.65     3.56 o
   4  -9  10    88.05    91.07     3.61 o
   4  -9  11    15.71    16.00     2.34 o
   4  -9  12    40.44    41.30     3.65 o
   4  -9  13   168.84   169.20     5.77 o
   4  -9  14     0.04    -0.95     2.98 <
   4  -9  15     2.58     0.63     3.16 <
   4  -9  16    75.11    74.21     5.09 o
   4  -9  17   459.11   461.93     8.84 o
   4  -9  18    15.52    14.47     4.82 <
   4  -9  19    32.78    30.84     5.46 o
   4  -9  20     5.44     7.12     5.00 <
   4  -9  21    35.07    42.60     8.57 o
   4  -8 -22    13.31    12.40     5.27 <
   4  -8 -21     4.62     3.07     4.96 <
   4  -8 -20    29.24    22.90     5.32 o
   4  -8 -19   117.91   127.36     8.34 o
   4  -8 -18    21.81    17.81     3.97 o
   4  -8 -17     9.86    12.58     3.65 o
   4  -8 -16    45.89    48.65     3.83 o
   4  -8 -15    10.05     7.71     2.89 <
   4  -8 -14     5.44     3.11     2.71 <
   4  -8 -13    10.25    12.71     2.75 o
   4  -8 -12    28.82    23.62     2.93 o
   4  -8 -11    30.22    29.17     2.98 o
   4  -8 -10    51.85    50.72     2.84 o
   4  -8  -9   232.50   221.41     3.83 o
   4  -8  -8   170.41   174.43     3.47 o
   4  -8  -7     8.04     5.68     1.80 o
   4  -8  -6  1203.12  1147.52     5.46 o
   4  -8  -5   241.99   226.64     2.71 o
   4  -8  -4   129.02   114.42     2.25 o
   4  -8  -3   524.68   499.62     3.20 o
   4  -8  -2    73.43    66.27     1.80 o
   4  -8  -1    15.33     7.17     1.26 o
   4  -8   0   283.75   283.53     2.75 o
   4  -8   1  1414.45  1362.67     5.23 o
   4  -8   2   626.45   633.97     3.52 o
   4  -8   3    18.42    12.26     1.17 o
   4  -8   4    17.55    13.39     1.26 o
   4  -8   5   249.59   241.79     2.48 o
   4  -8   6    55.50    44.00     1.71 o
   4  -8   7   254.85   245.12     3.43 o
   4  -8   8   322.16   324.74     3.61 o
   4  -8   9   164.71   165.05     3.02 o
   4  -8  10   195.55   194.36     3.79 o
   4  -8  11     0.57     0.63     2.12 <
   4  -8  12   601.49   590.42     7.12 o
   4  -8  13   154.10   150.45     5.50 o
   4  -8  14    19.72    21.82     3.43 o
   4  -8  15     2.31     1.85     3.11 <
   4  -8  16    10.05    10.50     3.47 o
   4  -8  17    85.87    93.77     5.55 o
   4  -8  18    42.10    43.10     5.55 o
   4  -8  19     7.75    14.43     4.91 <
   4  -8  20   120.50   142.78     8.30 o
   4  -8  21    71.83    71.82     5.64 o
   4  -8  22     5.57     2.75     4.15 <
   4  -7 -23    63.31    79.98     7.12 o
   4  -7 -22    35.20    37.46     5.86 o
   4  -7 -21     5.72     3.07     4.78 <
   4  -7 -20     6.13     5.14     4.73 <
   4  -7 -19    61.00    67.18     5.00 o
   4  -7 -18     9.80     9.11     3.56 <
   4  -7 -17     4.19     3.92     3.29 <
   4  -7 -16   129.52   148.10     5.36 o
   4  -7 -15     0.18     0.68     2.61 <
   4  -7 -14    61.24    65.64     3.92 o
   4  -7 -13     0.48     0.50     2.48 <
   4  -7 -12   658.03   658.36     5.91 o
   4  -7 -11    13.27     6.85     1.85 o
   4  -7 -10    29.16    24.62     2.03 o
   4  -7  -9    48.14    48.01     2.34 o
   4  -7  -8    59.63    63.39     2.61 o
   4  -7  -7    24.35    16.91     1.58 o
   4  -7  -6   181.24   177.72     2.16 o
   4  -7  -5   519.96   513.55     3.20 o
   4  -7  -4    87.85    80.07     1.80 o
   4  -7  -3   720.57   672.47     3.43 o
   4  -7  -2  1086.60  1051.77     4.10 o
   4  -7  -1   212.56   199.36     2.21 o
   4  -7   0   173.34   157.70     2.07 o
   4  -7   1    28.20    23.53     1.22 o
   4  -7   2   177.30   148.96     1.94 o
   4  -7   3   471.90   467.75     2.75 o
   4  -7   4    53.30    42.92     1.40 o
   4  -7   5  1132.76  1073.32     4.28 o
   4  -7   6   148.92   120.96     1.94 o
   4  -7   7   332.75   295.71     2.75 o
   4  -7   8     1.67     0.81     1.26 <
   4  -7   9    43.92    49.41     2.07 o
   4  -7  10   457.69   460.31     4.10 o
   4  -7  11    92.11    93.10     3.02 o
   4  -7  12    78.00    77.50     3.02 o
   4  -7  13     3.38     4.51     2.89 <
   4  -7  14    40.33    41.03     3.70 o
   4  -7  15   359.14   354.72     7.21 o
   4  -7  16   157.68   152.65     5.86 o
   4  -7  17     2.97     0.99     4.15 <
   4  -7  18   119.31   146.75     7.93 o
   4  -7  19    58.35    61.04     6.09 o
   4  -7  20     2.09     1.94     4.82 <
   4  -7  21    65.53    62.31     5.41 o
   4  -7  22     6.94     8.75     4.28 <
   4  -6 -23     0.14     0.86     4.87 <
   4  -6 -22     3.74    -0.90     4.87 <
   4  -6 -21    84.69    83.59     6.76 o
   4  -6 -20   101.64    90.62     6.99 o
   4  -6 -19    16.70    20.51     3.83 o
   4  -6 -18    61.45    62.80     4.64 o
   4  -6 -17    95.13   103.92     5.77 o
   4  -6 -16   168.21   184.75     5.50 o
   4  -6 -15    50.86    45.49     3.34 o
   4  -6 -14     2.96     3.97     2.48 <
   4  -6 -13   183.16   183.85     4.28 o
   4  -6 -12    75.77    75.83     3.07 o
   4  -6 -11     6.61    10.82     1.89 o
   4  -6 -10     1.86     1.53     1.67 <
   4  -6  -9   913.72   935.04     6.18 o
   4  -6  -8    73.12    57.66     1.71 o
   4  -6  -7   321.91   291.02     2.66 o
   4  -6  -6    51.21    47.02     1.49 o
   4  -6  -5   356.17   340.02     2.39 o
   4  -6  -4     1.21    -2.48     0.95 <
   4  -6  -3   463.14   469.42     2.89 o
   4  -6  -2  2183.62  2087.21     5.64 o
   4  -6  -1    31.17    15.96     1.08 o
   4  -6   0   557.98   537.45     3.02 o
   4  -6   1   106.79    93.73     1.71 o
   4  -6   2   688.88   617.07     3.11 o
   4  -6   3   414.10   397.91     2.57 o
   4  -6   4   439.06   419.96     2.48 o
   4  -6   5   294.79   281.82     2.21 o
   4  -6   6    22.55    19.84     1.08 o
   4  -6   7     9.61     8.79     1.04 o
   4  -6   8   377.16   332.31     2.75 o
   4  -6   9  1172.81  1115.97     5.27 o
   4  -6  10    26.37    21.46     1.53 o
   4  -6  11   236.84   242.73     3.56 o
   4  -6  12   360.23   345.89     5.05 o
   4  -6  13    21.11    17.72     2.66 o
   4  -6  14   127.06   129.93     6.76 o
   4  -6  15     0.01     4.37     3.79 <
   4  -6  16   139.15   146.16     7.26 o
   4  -6  17     0.12     1.44     4.06 <
   4  -6  18   230.62   244.49     8.84 o
   4  -6  19   140.02   147.43     8.07 o
   4  -6  20    69.44    66.54     5.23 o
   4  -6  21   103.38   107.25     6.72 o
   4  -6  22    35.81    40.31     5.05 o
   4  -5 -23     1.60     0.05     4.87 <
   4  -5 -22     3.03    -0.54     4.60 <
   4  -5 -21    28.55    31.24     5.36 o
   4  -5 -20    37.87    33.54     5.23 o
   4  -5 -19     0.48     2.66     4.06 <
   4  -5 -18   140.97   145.04     6.36 o
   4  -5 -17    85.51    89.58     5.32 o
   4  -5 -16     6.56     5.73     2.98 <
   4  -5 -15   177.39   165.41     4.33 o
   4  -5 -14   434.04   466.21     5.86 o
   4  -5 -13   252.69   253.55     4.64 o
   4  -5 -12     0.07    -0.23     1.67 <
   4  -5 -11    39.56    39.00     2.12 o
   4  -5 -10   157.74   172.49     3.11 o
   4  -5  -9     1.47     1.80     1.04 <
   4  -5  -8    20.36    21.19     1.17 o
   4  -5  -7   487.49   479.06     3.07 o
   4  -5  -6   331.24   269.24     2.21 o
   4  -5  -5    45.18    32.42     1.13 o
   4  -5  -4    30.61    24.21     1.04 o
   4  -5  -3   285.96   279.61     2.07 o
   4  -5  -2   611.82   651.19     2.84 o
   4  -5  -1    60.40    68.44     1.40 o
   4  -5   0   421.78   447.55     2.39 o
   4  -5   1     0.10    -2.34     0.77 <
   4  -5   2   633.86   624.55     2.93 o
   4  -5   3    81.63    66.81     1.40 o
   4  -5   4   521.91   511.93     2.43 o
   4  -5   5   493.36   430.24     2.34 o
   4  -5   6   137.21   131.74     1.76 o
   4  -5   7    70.30    73.58     1.58 o
   4  -5   8    41.57    45.90     1.49 o
   4  -5   9   357.89   346.34     3.02 o
   4  -5  10   171.04   163.79     2.66 o
   4  -5  11   262.25   251.48     3.25 o
   4  -5  12  1987.02  1960.57    10.32 o
   4  -5  13    69.79    69.38     4.60 o
   4  -5  14   385.32   395.57     7.35 o
   4  -5  15    21.19    15.82     3.83 o
   4  -5  16   152.28   170.24     7.35 o
   4  -5  17     1.73     0.23     3.88 <
   4  -5  18     1.47    -4.78     3.97 <
   4  -5  19    67.70    66.86     4.87 o
   4  -5  20    28.26    29.67     4.33 o
   4  -5  21    14.68    15.37     4.19 o
   4  -5  22    36.79    45.40     4.96 o
   4  -5  23   188.60   196.12     7.75 o
   4  -4 -24     5.03     7.84     5.09 <
   4  -4 -23     0.39    -1.44     4.55 <
   4  -4 -22    38.99    37.15     5.64 o
   4  -4 -21   218.73   222.31     9.51 o
   4  -4 -20    12.81    13.71     4.46 o
   4  -4 -19    87.31    87.37     7.03 o
   4  -4 -18   333.55   332.67     9.42 o
   4  -4 -17   189.79   187.96     7.48 o
   4  -4 -16     0.25    -2.25     2.71 <
   4  -4 -15    91.09    88.64     3.65 o
   4  -4 -14    39.50    34.90     2.57 o
   4  -4 -13    11.78     8.93     2.12 o
   4  -4 -12   798.24   788.52     5.82 o
   4  -4 -11    98.95   112.71     2.71 o
   4  -4 -10  1299.24  1297.20     4.69 o
   4  -4  -9     1.94     2.52     0.99 <
   4  -4  -8   325.04   320.64     2.30 o
   4  -4  -7     0.37     0.41     0.90 <
   4  -4  -6  1116.03  1133.23     3.88 o
   4  -4  -5     0.62    -0.90     0.86 <
   4  -4  -4  1861.35  1796.78     5.46 o
   4  -4  -3   721.05   658.50     2.71 o
   4  -4  -2   301.77   314.19     1.94 o
   4  -4  -1  2769.21  2822.98     6.81 o
   4  -4   0   277.97   258.78     1.94 o
   4  -4   1    52.91    40.89     1.13 o
   4  -4   2   811.79   784.51     2.89 o
   4  -4   3    88.44    81.78     1.40 o
   4  -4   4    94.61   105.99     1.40 o
   4  -4   5   269.54   272.85     1.89 o
   4  -4   6     8.95     5.27     0.81 o
   4  -4   7  1718.27  1639.75     4.73 o
   4  -4   8   696.53   663.19     2.98 o
   4  -4   9   476.03   421.72     2.66 o
   4  -4  10    33.71    26.51     1.44 o
   4  -4  11    99.22    88.09     2.66 o
   4  -4  12     0.93     0.99     1.71 <
   4  -4  13   197.22   190.43     4.69 o
   4  -4  14    39.52    34.13     3.52 o
   4  -4  15   295.11   315.14     8.25 o
   4  -4  16   262.15   265.00     8.02 o
   4  -4  17    65.06    66.81     5.86 o
   4  -4  18   127.75   114.15     5.77 o
   4  -4  19   267.07   287.59     7.71 o
   4  -4  20     1.84     1.40     3.47 <
   4  -4  21    34.92    37.51     4.60 o
   4  -4  22    14.93    20.11     4.33 o
   4  -4  23     1.38     1.94     4.87 <
   4  -3 -24   117.46   121.95     8.43 o
   4  -3 -23     8.79    10.19     4.82 <
   4  -3 -22    44.61    40.98     5.55 o
   4  -3 -21    52.80    48.74     5.55 o
   4  -3 -20     0.13    -3.52     3.92 <
   4  -3 -19    79.20    80.16     6.72 o
   4  -3 -18    18.08    21.46     4.19 o
   4  -3 -17   548.54   542.45    10.41 o
   4  -3 -16     0.71     0.09     3.29 <
   4  -3 -15   118.68   129.12     5.09 o
   4  -3 -14     3.85     2.12     1.89 <
   4  -3 -13   408.41   428.03     5.36 o
   4  -3 -12    45.98    45.67     2.16 o
   4  -3 -11   129.88   129.17     1.98 o
   4  -3 -10   159.89   160.95     1.94 o
   4  -3  -9   203.80   180.25     1.89 o
   4  -3  -8    35.35    41.93     1.22 o
   4  -3  -7   429.70   420.90     2.30 o
   4  -3  -6   645.82   625.18     2.66 o
   4  -3  -5   399.94   436.46     2.25 o
   4  -3  -4   333.63   387.23     2.07 o
   4  -3  -3    33.50    35.08     1.04 o
   4  -3  -2     2.22     0.72     0.72 <
   4  -3  -1   135.54   127.18     1.40 o
   4  -3   0     0.85     1.44     0.68 <
   4  -3   1    15.87     6.90     0.77 o
   4  -3   2   602.47   641.77     2.57 o
   4  -3   3     0.70    -0.59     0.68 <
   4  -3   4   173.78   162.75     1.58 o
   4  -3   5   144.32   172.81     1.62 o
   4  -3   6   253.51   247.96     1.76 o
   4  -3   7     0.24     0.90     0.81 <
   4  -3   8    44.19    41.97     1.17 o
   4  -3   9   282.88   285.25     2.21 o
   4  -3  10   665.21   663.86     3.56 o
   4  -3  11   259.34   261.94     3.25 o
   4  -3  12     0.09    -0.77     1.80 <
   4  -3  13     5.74     6.81     2.30 <
   4  -3  14   935.05   931.80     8.57 o
   4  -3  15    40.54    54.24     3.88 o
   4  -3  16   455.14   433.62     7.89 o
   4  -3  17     0.45     4.46     3.16 <
   4  -3  18     9.43    14.29     3.47 o
   4  -3  19     0.21    -1.89     3.29 <
   4  -3  20     4.77     1.13     3.56 <
   4  -3  21    93.96    82.50     7.08 o
   4  -3  22    93.31    84.04     7.30 o
   4  -3  23     2.08     0.00     4.82 <
   4  -2 -24    15.08    14.56     6.85 <
   4  -2 -23     0.00     1.22     4.60 <
   4  -2 -22    20.19    20.78     5.05 o
   4  -2 -21   148.82   155.90     8.48 o
   4  -2 -20     3.01     3.79     4.06 <
   4  -2 -19   156.22   165.86     7.84 o
   4  -2 -18    10.11     7.17     3.70 <
   4  -2 -17   138.09   116.23     6.81 o
   4  -2 -16   149.32   135.25     6.54 o
   4  -2 -15   194.76   183.76     4.91 o
   4  -2 -14   207.68   205.90     4.91 o
   4  -2 -13   112.82    97.29     2.93 o
   4  -2 -12   168.96   168.12     2.39 o
   4  -2 -11     1.54     1.49     0.95 <
   4  -2 -10   375.89   368.34     2.39 o
   4  -2  -9    59.67    60.50     1.44 o
   4  -2  -8  1073.54  1104.74     3.83 o
   4  -2  -7   142.27   127.95     1.53 o
   4  -2  -6   204.16   222.04     1.76 o
   4  -2  -5   906.90   926.52     3.16 o
   4  -2  -4    57.02    44.77     1.17 o
   4  -2  -3   740.98   686.54     2.75 o
   4  -2  -2    58.66    58.38     1.35 o
   4  -2  -1   115.75   108.52     1.44 o
   4  -2   0    53.79    47.52     1.17 o
   4  -2   1    66.06    55.45     1.22 o
   4  -2   2   319.32   332.99     1.76 o
   4  -2   3     6.83     6.90     0.77 o
   4  -2   4  1585.12  1493.68     4.15 o
   4  -2   5   563.95   574.05     2.34 o
   4  -2   6   856.51   902.49     3.07 o
   4  -2   7   894.92   887.25     3.07 o
   4  -2   8   790.08   727.88     3.20 o
   4  -2   9     3.99     5.68     0.95 o
   4  -2  10   271.48   250.85     2.39 o
   4  -2  11    22.61    18.62     1.44 o
   4  -2  12   157.70   156.62     3.34 o
   4  -2  13    20.48    15.91     2.43 o
   4  -2  14   181.73   201.21     4.82 o
   4  -2  15     1.90     0.05     2.34 <
   4  -2  16     6.95     8.39     2.66 o
   4  -2  17   270.90   311.26     7.30 o
   4  -2  18   581.20   620.67     9.74 o
   4  -2  19     9.47     7.17     3.47 <
   4  -2  20    16.04    16.46     4.87 o
   4  -2  21    74.24    64.11     6.27 o
   4  -2  22     1.11     3.79     4.82 <
   4  -2  23    87.27   107.43     8.25 o
   4  -1 -24     0.08     2.21     6.40 <
   4  -1 -23    20.43    20.83     7.08 <
   4  -1 -22     2.76     3.65     4.28 <
   4  -1 -21    36.09    33.63     4.87 o
   4  -1 -20    91.53    92.38     6.76 o
   4  -1 -19   143.21   140.30     7.35 o
   4  -1 -18   183.02   186.15     7.57 o
   4  -1 -17    83.54    88.18     6.04 o
   4  -1 -16     1.02     3.34     3.16 <
   4  -1 -15   313.14   307.43     7.57 o
   4  -1 -14    39.50    40.08     3.79 o
   4  -1 -13   122.08   123.80     3.29 o
   4  -1 -12   174.05   164.02     2.39 o
   4  -1 -11    14.63    11.18     1.13 o
   4  -1 -10   155.41   147.79     1.89 o
   4  -1  -9    29.90    37.28     1.13 o
   4  -1  -8   551.76   551.11     2.52 o
   4  -1  -7   604.85   586.90     2.57 o
   4  -1  -6   183.93   193.32     1.62 o
   4  -1  -5   352.10   369.51     2.03 o
   4  -1  -4   373.80   390.61     2.03 o
   4  -1  -3   594.10   641.18     2.71 o
   4  -1  -2   908.75   975.39     3.02 o
   4  -1  -1   170.35   201.12     1.58 o
   4  -1   0  1930.79  1991.77     4.46 o
   4  -1   1    16.60    16.28     0.72 o
   4  -1   2  1340.22  1428.67     3.74 o
   4  -1   3   389.39   399.13     2.07 o
   4  -1   4   799.28   808.31     2.84 o
   4  -1   5   519.55   562.51     2.43 o
   4  -1   6   125.63   111.45     1.35 o
   4  -1   7   636.01   633.11     2.48 o
   4  -1   8   387.09   369.33     2.25 o
   4  -1   9   441.31   464.73     2.66 o
   4  -1  10   243.35   255.27     2.34 o
   4  -1  11  1496.00  1466.18     5.55 o
   4  -1  12    41.25    30.34     1.71 o
   4  -1  13   742.55   752.90     6.67 o
   4  -1  14    10.91    12.53     2.16 o
   4  -1  15     8.97    13.93     2.30 o
   4  -1  16    42.32    29.58     3.02 o
   4  -1  17     0.14     2.43     2.89 <
   4  -1  18   131.85   122.36     7.30 o
   4  -1  19     2.85     0.86     4.19 <
   4  -1  20    11.08    12.76     4.60 <
   4  -1  21    23.85    20.65     5.09 o
   4  -1  22    65.62    63.61     6.54 o
   4  -1  23     6.46    -0.63     4.87 <
   4   0 -24     1.50     2.89     6.36 <
   4   0 -23    84.00    86.38     9.87 o
   4   0 -22   120.24   125.38    10.46 o
   4   0 -21     7.54     0.32     5.68 <
   4   0 -20     0.94    -1.67     3.70 <
   4   0 -19    52.79    61.77     5.14 o
   4   0 -18   138.96   141.65     6.99 o
   4   0 -17    41.80    36.47     4.10 o
   4   0 -16    96.67   104.96     6.04 o
   4   0 -15   955.98   908.98    11.23 o
   4   0 -14   353.29   334.79     6.04 o
   4   0 -13   334.61   308.46     3.74 o
   4   0 -12   347.07   362.02     3.29 o
   4   0 -11   567.77   573.24     3.16 o
   4   0 -10   431.64   417.48     2.52 o
   4   0  -9   174.40   161.09     1.71 o
   4   0  -8    63.67    64.20     1.35 o
   4   0  -7    94.85    84.71     1.35 o
   4   0  -6   173.22   161.18     1.49 o
   4   0  -5  2483.18  2399.24     4.60 o
   4   0  -4   713.42   651.06     2.48 o
   4   0  -3     2.55    -0.05     0.59 <
   4   0  -2     1.66    -0.05     0.54 <
   4   0  -1  2090.70  2200.33     4.01 o
   4   0   0   490.31   525.50     2.07 o
   4   0   1   757.49   674.05     2.21 o
   4   0   2   865.34   889.69     3.34 o
   4   0   3  1020.74  1086.57     3.61 o
   4   0   4   154.78   169.43     1.58 o
   4   0   5    55.97    57.21     1.26 o
   4   0   6  1052.57  1020.03     3.29 o
   4   0   7   467.48   443.81     2.21 o
   4   0   8    64.63    58.02     1.35 o
   4   0   9   102.45    89.49     1.67 o
   4   0  10   214.14   197.74     2.07 o
   4   0  11    19.92    13.98     1.26 o
   4   0  12    65.14    77.18     2.34 o
   4   0  13   184.69   195.98     3.70 o
   4   0  14   529.43   525.32     6.72 o
   4   0  15    29.46    25.61     2.71 o
   4   0  16   165.40   185.97     7.57 o
   4   0  17     0.89     2.66     3.74 <
   4   0  18   118.59   119.92     7.30 o
   4   0  19    17.25    10.14     4.33 <
   4   0  20    58.41    60.46     5.91 o
   4   0  21     9.68     8.57     4.78 <
   4   0  22    42.65    37.83     5.82 o
   4   0  23     2.03     0.41     4.73 <
   4   1 -24    46.97    45.49     8.57 o
   4   1 -23    10.56     6.54     6.54 <
   4   1 -22    56.22    51.89     8.02 o
   4   1 -21     0.57    -2.07     5.50 <
   4   1 -20   197.21   175.96    10.59 o
   4   1 -19    14.56    15.69     5.68 <
   4   1 -18   108.44   114.92     8.88 o
   4   1 -17    36.42    32.82     4.01 o
   4   1 -16   136.78   143.59     6.27 o
   4   1 -15   108.38   106.26     5.68 o
   4   1 -14    35.96    40.53     2.66 o
   4   1 -13     5.74     3.79     1.53 <
   4   1 -12   635.32   617.88     4.78 o
   4   1 -11  1744.61  1724.55     5.41 o
   4   1 -10  1016.40  1009.12     3.61 o
   4   1  -9    23.26    22.63     0.95 o
   4   1  -8   804.44   831.80     2.80 o
   4   1  -7     6.11     9.65     0.72 o
   4   1  -6    28.14    34.85     1.04 o
   4   1  -5    21.41    28.99     1.04 o
   4   1  -4  1403.73  1462.17     4.19 o
   4   1  -3    19.73    16.55     0.72 o
   4   1  -2   315.97   303.73     1.98 o
   4   1  -1  3131.57  3122.57     6.67 o
   4   1   0   116.20   108.43     1.49 o
   4   1   1    82.40    84.85     1.40 o
   4   1   2   812.15   921.38     3.65 o
   4   1   3   918.59   847.67     3.07 o
   4   1   4  1261.61  1229.67     4.01 o
   4   1   5  1665.09  1681.77     4.69 o
   4   1   6   127.88   131.29     1.49 o
   4   1   7   885.29   877.38     3.07 o
   4   1   8     4.82     5.36     0.86 o
   4   1   9   692.88   665.98     3.02 o
   4   1  10   929.06   923.73     3.79 o
   4   1  11     0.03     0.86     1.13 <
   4   1  12    50.68    47.25     1.98 o
   4   1  13    96.10   111.09     3.61 o
   4   1  14    14.36    13.21     2.93 o
   4   1  15    54.54    44.59     4.51 o
   4   1  16   221.52   216.45     7.93 o
   4   1  17    73.32    69.25     5.82 o
   4   1  18    14.10    11.72     4.24 <
   4   1  19     0.14    -2.89     4.01 <
   4   1  20    82.78    73.31     6.81 o
   4   1  21    44.06    31.96     5.50 o
   4   1  22     4.43     4.91     4.82 <
   4   1  23    17.28    19.03     5.41 o
   4   2 -24    16.47    10.64     6.90 <
   4   2 -23     4.65     1.76     6.18 <
   4   2 -22     7.58     3.97     6.22 <
   4   2 -21     6.12     8.21     5.86 <
   4   2 -20    96.32    99.91     9.24 o
   4   2 -19    66.73    66.23     8.16 o
   4   2 -18     0.95    -0.45     4.69 <
   4   2 -17   291.32   265.82    10.78 o
   4   2 -16     2.87     3.43     4.42 <
   4   2 -15   752.15   708.32    10.32 o
   4   2 -14   384.29   384.03     5.32 o
   4   2 -13   575.46   580.23     4.82 o
   4   2 -12   130.42   129.80     2.89 o
   4   2 -11   466.11   476.85     3.16 o
   4   2 -10     9.94     9.47     1.04 o
   4   2  -9    15.02    18.03     1.04 o
   4   2  -8  3523.43  3560.56     7.17 o
   4   2  -7     8.99    12.76     0.81 o
   4   2  -6   917.48   879.54     3.61 o
   4   2  -5   258.77   298.59     1.80 o
   4   2  -4  2372.84  2460.87     6.94 o
   4   2  -3    46.03    53.74     1.49 o
   4   2  -2   910.02   876.93     3.29 o
   4   2  -1    52.88    58.20     1.22 o
   4   2   0   416.37   426.32     2.21 o
   4   2   1    64.52    88.14     1.35 o
   4   2   2   120.96   108.43     1.40 o
   4   2   3  1004.98  1084.99     3.79 o
   4   2   4    60.92    60.86     1.26 o
   4   2   5   512.49   501.88     2.21 o
   4   2   6  1278.21  1298.78     4.01 o
   4   2   7    93.97    99.86     1.67 o
   4   2   8     2.72     4.51     0.90 o
   4   2   9     1.19     2.16     1.04 <
   4   2  10     5.98     7.84     1.13 o
   4   2  11    85.12    77.63     2.16 o
   4   2  12    56.19    62.49     2.52 o
   4   2  13   135.43   157.48     4.42 o
   4   2  14    45.30    41.70     3.43 o
   4   2  15     3.18     1.17     3.43 <
   4   2  16    54.31    53.88     4.91 o
   4   2  17     0.03     0.45     3.70 <
   4   2  18    67.52    84.35     6.90 o
   4   2  19    28.62    20.29     4.69 o
   4   2  20     4.71     0.99     4.37 <
   4   2  21     3.59     5.46     4.64 <
   4   2  22    24.68    34.04     5.86 o
   4   3 -24     9.31     8.07     6.67 <
   4   3 -23    44.61    35.21     7.62 o
   4   3 -22     1.25     3.25     6.04 <
   4   3 -21     6.86    10.59     6.18 <
   4   3 -20   155.11   149.59    10.10 o
   4   3 -19    53.68    61.40     7.48 o
   4   3 -18     2.66     5.68     5.23 <
   4   3 -17     0.01    -1.40     4.33 <
   4   3 -16    13.43    15.19     4.91 o
   4   3 -15    29.91    21.28     2.84 o
   4   3 -14    12.62    12.94     2.57 o
   4   3 -13    19.87    15.64     2.12 o
   4   3 -12   407.97   397.87     3.92 o
   4   3 -11   298.39   303.14     2.61 o
   4   3 -10     9.04     7.17     1.04 o
   4   3  -9   569.75   598.67     2.89 o
   4   3  -8   902.47   946.45     3.29 o
   4   3  -7   699.72   676.67     2.75 o
   4   3  -6   177.51   175.02     1.58 o
   4   3  -5   133.48   114.74     1.44 o
   4   3  -4    85.29    97.97     1.40 o
   4   3  -3   530.00   503.23     2.25 o
   4   3  -2     0.12    -0.68     0.81 <
   4   3  -1  1152.36  1199.87     3.70 o
   4   3   0   753.47   755.52     2.80 o
   4   3   1  1300.64  1214.79     3.56 o
   4   3   2   255.58   282.32     1.80 o
   4   3   3   209.20   221.59     1.85 o
   4   3   4    89.76   104.64     1.53 o
   4   3   5   268.06   264.64     1.76 o
   4   3   6   289.78   301.16     2.07 o
   4   3   7   189.77   195.71     1.98 o
   4   3   8   892.51   896.23     4.06 o
   4   3   9    47.30    46.26     1.67 o
   4   3  10   414.28   454.90     3.74 o
   4   3  11     0.11    -0.90     1.67 <
   4   3  12    42.45    34.22     2.61 o
   4   3  13   310.33   328.93     5.50 o
   4   3  14     0.06    -0.18     2.61 <
   4   3  15     8.57     3.56     3.61 <
   4   3  16     4.41     2.21     3.61 <
   4   3  17     1.35    -0.86     3.56 <
   4   3  18    77.97    75.65     6.49 o
   4   3  19   186.95   178.98     8.52 o
   4   3  20    77.79    74.88     6.72 o
   4   3  21     7.50     8.16     4.78 <
   4   3  22     0.42    -0.50     4.78 <
   4   4 -24    10.84    17.72     7.12 <
   4   4 -23    65.69    64.20     8.97 o
   4   4 -22    14.35     6.40     6.22 <
   4   4 -21     2.88     4.78     5.86 <
   4   4 -20    96.83    90.03     9.11 o
   4   4 -19     3.86     5.64     5.27 <
   4   4 -18   145.84   150.67     9.47 o
   4   4 -17    54.58    54.33     6.58 o
   4   4 -16   354.92   357.38     8.12 o
   4   4 -15    95.94   100.00     4.37 o
   4   4 -14   123.05   113.75     4.19 o
   4   4 -13    92.60    89.09     3.34 o
   4   4 -12   655.55   683.02     4.91 o
   4   4 -11   463.48   481.86     3.11 o
   4   4 -10   105.77   103.11     1.85 o
   4   4  -9    38.63    41.79     1.44 o
   4   4  -8   231.98   232.90     1.67 o
   4   4  -7    26.85    18.30     0.86 o
   4   4  -6  1866.83  1903.90     4.69 o
   4   4  -5  1156.19  1168.31     4.28 o
   4   4  -4    11.38     9.60     0.90 o
   4   4  -3   132.72   135.25     1.62 o
   4   4  -2    58.99    69.34     1.31 o
   4   4  -1    41.83    32.91     1.17 o
   4   4   0    63.08    79.84     1.26 o
   4   4   1   547.94   593.03     2.52 o
   4   4   2   848.79   916.92     2.84 o
   4   4   3   407.72   456.07     2.07 o
   4   4   4   222.65   191.47     1.62 o
   4   4   5   289.30   271.09     2.03 o
   4   4   6   439.52   435.20     2.34 o
   4   4   7    21.89    19.93     1.08 o
   4   4   8   666.65   630.00     3.74 o
   4   4   9    37.29    44.41     1.76 o
   4   4  10   154.01   154.55     2.84 o
   4   4  11   270.88   291.29     4.33 o
   4   4  12   152.11   153.15     4.33 o
   4   4  13   359.28   379.83     5.82 o
   4   4  14     0.88    -0.90     2.25 <
   4   4  15    35.83    42.69     4.69 o
   4   4  16   171.79   154.46     7.62 o
   4   4  17     5.01     4.91     4.01 <
   4   4  18    26.32    24.21     4.73 o
   4   4  19     1.12     4.69     4.42 <
   4   4  20   200.98   229.16     9.60 o
   4   4  21     5.14    11.14     4.87 <
   4   4  22    88.96    79.48     7.26 o
   4   5 -23    64.48    60.19     8.88 o
   4   5 -22     1.18    -5.09     5.77 <
   4   5 -21    68.79    78.85     9.29 o
   4   5 -20    41.39    42.15     7.08 o
   4   5 -19    53.31    58.25     7.35 o
   4   5 -18     5.67     4.33     5.14 <
   4   5 -17    31.72    27.01     5.91 o
   4   5 -16    14.39    10.50     2.80 o
   4   5 -15    25.94    27.59     2.93 o
   4   5 -14   127.17   104.96     4.10 o
   4   5 -13   338.25   325.91     4.73 o
   4   5 -12   125.07   125.42     2.75 o
   4   5 -11    27.15    31.33     1.35 o
   4   5 -10    34.47    36.34     1.31 o
   4   5  -9   347.96   359.23     2.39 o
   4   5  -8    19.00    21.87     1.04 o
   4   5  -7   371.25   357.79     2.16 o
   4   5  -6     0.69     1.58     0.81 <
   4   5  -5  1811.08  1741.42     4.64 o
   4   5  -4    31.40    22.18     1.08 o
   4   5  -3   807.66   779.41     2.39 o
   4   5  -2  2068.57  2265.74    11.23 o
   4   5  -1   160.91   135.66     3.97 o
   4   5   0     0.37     1.04     1.26 <
   4   5   1     1.72     1.76     0.90 <
   4   5   2     0.24     0.90     0.68 <
   4   5   3   432.35   458.41     2.25 o
   4   5   4   615.52   672.61     3.25 o
   4   5   5   685.86   728.06     3.52 o
   4   5   6   259.35   268.75     2.43 o
   4   5   7   295.98   320.73     2.80 o
   4   5   8   436.76   450.39     3.34 o
   4   5   9   322.94   334.48     3.43 o
   4   5  10   209.38   219.06     3.38 o
   4   5  11    24.83    33.41     2.21 o
   4   5  12     1.27     0.45     2.07 <
   4   5  13     8.96    10.50     2.39 o
   4   5  14     0.39     0.63     2.30 <
   4   5  15   173.10   179.57     7.71 o
   4   5  16   101.02   101.26     6.90 o
   4   5  17     0.36     0.95     3.79 <
   4   5  18     0.28     2.34     4.28 <
   4   5  19     0.44     1.44     4.28 <
   4   5  20     3.14     5.68     4.55 <
   4   5  21    12.19     9.78     5.05 <
   4   6 -23    10.30     1.62     6.58 <
   4   6 -22    44.77    43.91     7.89 o
   4   6 -21     5.89     6.58     6.18 <
   4   6 -20   138.32   147.65    10.37 o
   4   6 -19    41.49    35.80     6.90 o
   4   6 -18   250.22   258.38    11.77 o
   4   6 -17     5.27     6.49     4.96 <
   4   6 -16   322.35   322.44     6.31 o
   4   6 -15    94.13    91.75     4.42 o
   4   6 -14   421.06   427.13     6.40 o
   4   6 -13    96.05    95.13     3.43 o
   4   6 -12    18.87    19.75     1.62 o
   4   6 -11   572.53   576.35     4.01 o
   4   6 -10    61.38    54.60     1.85 o
   4   6  -9   523.86   556.11     3.38 o
   4   6  -8    10.06    15.73     1.17 o
   4   6  -7    50.93    55.14     1.85 o
   4   6  -6    10.96    11.50     0.90 o
   4   6  -5   123.44   120.24     1.76 o
   4   6  -4   328.42   332.63     2.39 o
   4   6  -3   191.83   223.80     3.52 o
   4   6  -2    28.50    31.20     4.73 o
   4   6  -1    10.01    10.73     2.75 o
   4   6   0   315.95   324.15     5.86 o
   4   6   1  1767.13  1827.30     6.76 o
   4   6   2   294.83   317.93     2.12 o
   4   6   3   118.03   102.57     1.85 o
   4   6   4    47.54    46.30     1.44 o
   4   6   5   143.47   152.79     2.03 o
   4   6   6   141.77   147.34     1.98 o
   4   6   7    65.75    62.49     1.89 o
   4   6   8     5.20     3.29     1.17 <
   4   6   9    12.72     8.30     1.26 o
   4   6  10   459.43   470.18     4.10 o
   4   6  11   117.87   129.84     3.52 o
   4   6  12   795.94   814.89     7.62 o
   4   6  13    38.27    44.68     2.98 o
   4   6  14     0.05    -1.35     2.30 <
   4   6  15     1.69     1.31     2.89 <
   4   6  16    18.47    19.70     4.33 o
   4   6  17    15.64    16.19     4.37 o
   4   6  18    61.81    54.37     5.68 o
   4   6  19    77.13    81.20     6.99 o
   4   6  20     2.70     2.71     4.64 <
   4   6  21     0.81     5.09     4.96 <
   4   7 -22     0.93    -3.83     5.73 <
   4   7 -21    30.77    29.58     7.39 o
   4   7 -20    20.20    17.63     6.67 <
   4   7 -19     0.22    -2.12     5.59 <
   4   7 -18    50.10    51.35     7.17 o
   4   7 -17     6.52     1.98     3.43 <
   4   7 -16     0.68     1.76     2.66 <
   4   7 -15    62.60    59.65     4.10 o
   4   7 -14    22.97    21.19     2.75 o
   4   7 -13   534.93   544.30     5.86 o
   4   7 -12   228.39   251.03     3.38 o
   4   7 -11   372.30   375.19     3.74 o
   4   7 -10    23.16    17.94     1.35 o
   4   7  -9    98.27    96.34     2.16 o
   4   7  -8   442.68   441.55     3.11 o
   4   7  -7    55.57    56.63     1.71 o
   4   7  -6     1.15     1.40     0.99 <
   4   7  -5   373.72   351.48     2.66 o
   4   7  -4  1133.17  1170.70     6.76 o
   4   7  -3   156.96   166.04     8.66 o
   4   7  -2    10.94    23.94     3.25 o
   4   7  -1   141.24   134.35     5.09 o
   4   7   0   896.94   927.06     9.20 o
   4   7   1   611.99   671.57     7.80 o
   4   7   2    13.45    12.17     1.35 o
   4   7   3   249.95   256.03     2.52 o
   4   7   4    68.57    73.35     1.62 o
   4   7   5   558.57   600.88     3.20 o
   4   7   6     4.80     2.43     0.99 <
   4   7   7  1130.96  1145.27     4.96 o
   4   7   8   336.72   323.79     3.02 o
   4   7   9   340.31   353.46     3.34 o
   4   7  10     2.70     4.73     1.58 <
   4   7  11    27.33    28.40     2.21 o
   4   7  12    29.16    26.42     2.71 o
   4   7  13    11.98     8.34     2.43 o
   4   7  14   138.95   147.88     4.82 o
   4   7  15    82.49    90.12     5.27 o
   4   7  16    16.27    11.09     4.24 <
   4   7  17     2.62     5.82     4.19 <
   4   7  18    15.98    14.83     4.78 o
   4   7  19    19.44    18.48     4.96 o
   4   7  20     0.14    -5.09     4.55 <
   4   8 -22     8.91    10.50     6.58 <
   4   8 -21    90.28   113.57    10.64 o
   4   8 -20    49.24    34.44     7.35 o
   4   8 -19    19.30    35.62     6.76 o
   4   8 -18   213.69   239.13    11.14 o
   4   8 -17   396.17   375.42     8.97 o
   4   8 -16    89.31    88.68     4.69 o
   4   8 -15    19.19    19.93     2.93 o
   4   8 -14    36.95    42.83     3.11 o
   4   8 -13   119.82   127.00     5.23 o
   4   8 -12    11.67    11.50     2.25 o
   4   8 -11   451.74   461.52     4.42 o
   4   8 -10   469.58   491.42     4.28 o
   4   8  -9     1.22     2.16     1.35 <
   4   8  -8   128.74   135.43     2.57 o
   4   8  -7   318.84   330.92     2.75 o
   4   8  -6    93.97   104.14     1.80 o
   4   8  -5    16.87    14.61     1.26 o
   4   8  -4    26.56    29.35     5.32 o
   4   8  -3    76.21    84.67     5.14 o
   4   8  -2    56.16    64.24     4.78 o
   4   8  -1   212.58   196.21     5.82 o
   4   8   0  1112.25  1137.88    10.64 o
   4   8   1   374.77   385.11     6.85 o
   4   8   2    34.76    36.56     2.89 o
   4   8   3   339.25   337.41     3.83 o
   4   8   4     0.28     0.41     0.90 <
   4   8   5    16.68    14.43     1.13 o
   4   8   6    28.24    28.27     1.31 o
   4   8   7    12.19    14.02     1.31 o
   4   8   8   207.45   214.87     2.93 o
   4   8   9    44.86    51.85     2.30 o
   4   8  10   424.72   453.41     5.09 o
   4   8  11   122.11   126.24     4.19 o
   4   8  12   565.18   576.85     6.85 o
   4   8  13   284.75   280.02     5.50 o
   4   8  14    21.48    20.56     2.80 o
   4   8  15    14.06    19.03     3.43 o
   4   8  16     1.82     4.69     4.15 <
   4   8  17    40.53    45.17     5.59 o
   4   8  18     3.86     2.30     4.42 <
   4   8  19    40.65    47.79     5.91 o
   4   9 -21   127.45   147.24    11.00 o
   4   9 -20     0.46     2.34     6.00 <
   4   9 -19     0.12    -1.13     5.64 <
   4   9 -18     8.45     8.52     5.73 <
   4   9 -17    18.12    10.28     3.83 <
   4   9 -16     2.46     1.98     2.75 <
   4   9 -15   119.10   128.67     4.78 o
   4   9 -14   793.82   800.38    10.59 o
   4   9 -13    58.86    65.51     4.87 o
   4   9 -12     1.73     1.40     2.07 <
   4   9 -11     0.17     1.67     1.67 <
   4   9 -10   620.23   621.89     5.36 o
   4   9  -9    29.68    29.44     1.89 o
   4   9  -8    80.94    70.60     2.43 o
   4   9  -7   796.94   807.54     5.77 o
   4   9  -6    69.37    64.29     2.57 o
   4   9  -5     0.03     0.86     1.85 <
   4   9  -4   209.50   219.96     6.67 o
   4   9  -3   219.03   238.18     6.49 o
   4   9  -2   226.68   229.39     6.54 o
   4   9  -1   579.96   614.14     8.93 o
   4   9   0   582.76   570.40     8.52 o
   4   9   1    14.39     7.35     4.64 <
   4   9   2   104.25   101.48     2.98 o
   4   9   3   456.80   445.48     4.78 o
   4   9   4   747.21   731.76     4.15 o
   4   9   5     1.95     1.08     1.26 <
   4   9   6     5.67     5.95     1.40 o
   4   9   7   175.80   170.55     2.89 o
   4   9   8   202.03   216.27     3.29 o
   4   9   9     3.16    -0.50     1.49 <
   4   9  10     6.73     8.48     2.16 o
   4   9  11    51.25    54.51     3.29 o
   4   9  12     3.75     5.09     2.39 <
   4   9  13   102.37   110.14     4.46 o
   4   9  14    27.32    27.73     3.02 o
   4   9  15     9.89    11.86     3.43 o
   4   9  16    13.50    13.48     4.55 <
   4   9  17     0.03    -6.40     4.10 <
   4   9  18     0.30     6.49     4.69 <
   4  10 -20   118.19   156.67    11.41 o
   4  10 -19   157.07   172.13    11.14 o
   4  10 -18     9.38    19.84     6.22 o
   4  10 -17     0.04     0.59     3.43 <
   4  10 -16    19.50    22.86     3.29 o
   4  10 -15   125.08   122.99     4.78 o
   4  10 -14    68.52    80.20     5.14 o
   4  10 -13    34.74    33.68     3.52 o
   4  10 -12    73.56    73.13     4.19 o
   4  10 -11   190.24   193.50     3.79 o
   4  10 -10   292.87   298.86     4.64 o
   4  10  -9     1.46    -0.41     1.80 <
   4  10  -8   192.38   196.48     3.65 o
   4  10  -7    74.79    75.97     2.71 o
   4  10  -6    24.65    27.73     1.94 o
   4  10  -5    13.77    13.34     1.89 o
   4  10  -4    10.08     9.29     1.89 o
   4  10  -3   235.02   250.40     7.08 o
   4  10  -2    39.38    44.72     4.15 o
   4  10  -1   258.12   274.43     6.85 o
   4  10   0   606.44   661.97    14.47 o
   4  10   1    28.70    26.33     5.55 o
   4  10   2    15.11    18.75     2.03 o
   4  10   3   100.12   102.70     3.29 o
   4  10   4    16.84    16.64     1.44 o
   4  10   5    63.52    56.04     2.21 o
   4  10   6    94.51    90.80     2.57 o
   4  10   7   631.14   633.16     5.05 o
   4  10   8    26.33    21.96     1.94 o
   4  10   9     5.36     5.05     1.80 <
   4  10  10    81.72    84.85     3.88 o
   4  10  11   114.57   133.13     4.42 o
   4  10  12     9.96    10.05     2.43 o
   4  10  13    38.12    38.64     3.20 o
   4  10  14     6.59     9.74     2.80 o
   4  10  15    46.96    39.94     5.27 o
   4  10  16     2.07     3.52     4.28 <
   4  10  17    11.71    24.03     5.18 o
   4  11 -19     1.89    -1.76     6.04 <
   4  11 -18    16.82    13.66     5.91 <
   4  11 -17   120.08   125.24     6.58 o
   4  11 -16     0.38     6.85     2.93 <
   4  11 -15     9.48     6.22     3.47 <
   4  11 -14     0.40     1.58     2.93 <
   4  11 -13     8.33     3.74     3.61 <
   4  11 -12   290.74   297.15     8.25 o
   4  11 -11    13.64    14.25     2.75 o
   4  11 -10     0.00    -0.27     1.98 <
   4  11  -9   239.61   232.54     4.28 o
   4  11  -8    30.69    29.62     2.12 o
   4  11  -7   237.18   239.04     3.70 o
   4  11  -6   202.49   219.70     3.47 o
   4  11  -5   259.56   264.73     4.28 o
   4  11  -4     5.38     4.96     1.85 <
   4  11  -3     0.20    -0.36     2.30 <
   4  11  -2    62.94    67.31     5.14 o
   4  11  -1     4.37     5.95     5.05 <
   4  11   0   337.82   377.22    12.22 o
   4  11   1    10.02    10.59     2.03 o
   4  11   2   710.49   693.89     6.31 o
   4  11   3   167.64   151.71     2.57 o
   4  11   4    87.92    86.92     2.39 o
   4  11   5     9.72    10.64     1.58 o
   4  11   6    30.52    22.54     1.76 o
   4  11   7     1.46     1.98     1.62 <
   4  11   8     1.75     1.49     1.71 <
   4  11   9     2.06     4.33     2.16 <
   4  11  10    51.34    53.47     4.24 o
   4  11  11    13.26    11.05     2.93 o
   4  11  12     5.58     7.48     2.48 o
   4  11  13    32.67    36.25     3.16 o
   4  11  14     7.95    10.10     2.84 o
   4  11  15    26.74    24.44     4.91 o
   4  11  16     0.26     0.63     4.42 <
   4  12 -18    52.89    69.79     8.30 o
   4  12 -17    25.27    22.00     5.73 o
   4  12 -16     3.11     3.07     4.96 <
   4  12 -15    39.08    31.38     5.86 o
   4  12 -14    41.44    39.81     4.96 o
   4  12 -13    16.17    19.61     4.51 o
   4  12 -12    99.19    93.14     5.91 o
   4  12 -11   199.28   187.51     5.41 o
   4  12 -10     0.91     1.80     1.98 <
   4  12  -9    30.22    34.17     2.39 o
   4  12  -8     0.47     0.45     1.76 <
   4  12  -7     0.30     0.63     1.67 <
   4  12  -6    10.74    15.15     1.85 o
   4  12  -5    60.10    61.49     2.52 o
   4  12  -4     0.88     2.03     1.98 <
   4  12  -3    27.69    28.54     2.61 o
   4  12  -2   234.59   225.96     4.33 o
   4  12  -1    73.89    77.86     4.64 o
   4  12   0    80.51    75.38     3.34 o
   4  12   1    50.81    45.22     2.84 o
   4  12   2   138.67   140.62     3.11 o
   4  12   3   119.06   110.55     2.57 o
   4  12   4    44.85    46.98     2.16 o
   4  12   5   239.57   236.01     3.47 o
   4  12   6    29.05    28.45     1.94 o
   4  12   7    44.70    34.85     2.21 o
   4  12   8     7.31     7.66     2.21 o
   4  12   9   430.50   419.24     7.39 o
   4  12  10    46.17    41.88     3.74 o
   4  12  11     2.74    -1.04     2.80 <
   4  12  12     0.72    -1.76     2.98 <
   4  12  13    10.19    15.42     3.65 o
   4  12  14     5.09     1.94     3.38 <
   4  13 -16     0.02    -2.34     4.60 <
   4  13 -15    75.86    68.30     6.40 o
   4  13 -14     0.27     4.87     4.24 <
   4  13 -13     8.59    11.27     4.37 <
   4  13 -12    76.93    69.56     4.78 o
   4  13 -11    24.57    19.48     3.70 o
   4  13 -10    58.55    64.56     3.65 o
   4  13  -9    34.01    33.45     2.48 o
   4  13  -8   158.86   164.47     3.74 o
   4  13  -7    90.15    97.88     3.25 o
   4  13  -6     0.03    -1.94     1.80 <
   4  13  -5    11.96    15.06     1.98 o
   4  13  -4   197.57   217.30     3.79 o
   4  13  -3    53.12    50.04     2.52 o
   4  13  -2     5.92     7.03     2.25 o
   4  13  -1    22.90    21.23     2.52 o
   4  13   0   105.36   106.49     5.36 o
   4  13   1   299.03   282.36     3.47 o
   4  13   2   494.30   482.40     4.19 o
   4  13   3   198.94   201.21     3.25 o
   4  13   4     4.26     5.18     1.67 o
   4  13   5     7.31     3.38     1.58 <
   4  13   6    25.74    30.70     2.07 o
   4  13   7     0.39     0.72     2.03 <
   4  13   8     7.08     7.89     2.75 <
   4  13   9    35.05    38.82     3.61 o
   4  13  10     4.22     6.13     2.98 <
   4  13  11    27.78    29.94     3.74 o
   4  13  12   155.76   155.54     6.18 o
   4  13  13    82.86    83.72     7.84 o
   4  14 -15     0.28    -3.61     7.35 <
   4  14 -14    29.90    27.82     8.12 o
   4  14 -13   326.60   337.27     9.78 o
   4  14 -12   316.23   325.10     9.38 o
   4  14 -11    50.10    61.67     5.64 o
   4  14 -10     7.44     6.76     3.38 <
   4  14  -9     0.30     2.16     2.52 <
   4  14  -8     0.69     2.03     2.12 <
   4  14  -7    15.72    16.32     2.30 o
   4  14  -6     8.30     9.92     2.21 o
   4  14  -5   318.64   338.27     4.73 o
   4  14  -4     0.03     1.08     1.94 <
   4  14  -3    33.22    34.67     2.43 o
   4  14  -2    20.48    13.66     1.85 o
   4  14  -1   417.21   424.33     4.15 o
   4  14   0    14.92    17.27     1.76 o
   4  14   1     7.46     5.00     1.89 <
   4  14   2    21.62    23.49     1.94 o
   4  14   3    27.66    21.19     1.94 o
   4  14   4     0.28     0.14     1.71 <
   4  14   5   117.80   111.09     3.11 o
   4  14   6   343.58   333.08     5.18 o
   4  14   7     4.81     2.66     2.52 <
   4  14   8    26.56    22.00     3.11 o
   4  14   9    36.17    31.92     3.56 o
   4  14  10    39.14    39.49     3.92 o
   4  14  11    15.20    15.51     4.78 o
   4  15 -12    43.18    41.70     8.70 o
   4  15 -11     3.37    12.17     7.03 <
   4  15 -10   468.02   474.46    10.50 o
   4  15  -9   149.57   157.79     6.94 o
   4  15  -8   134.39   141.11     5.14 o
   4  15  -7    58.06    62.49     3.38 o
   4  15  -6    59.21    57.03     3.16 o
   4  15  -5     0.67     2.03     2.16 <
   4  15  -4     3.87     5.36     2.21 <
   4  15  -3    51.60    49.23     2.98 o
   4  15  -2    20.13    13.98     2.25 o
   4  15  -1    71.20    71.59     2.75 o
   4  15   0     7.71     9.96     1.85 o
   4  15   1    60.10    58.79     2.71 o
   4  15   2     8.76     5.95     1.89 o
   4  15   3     1.03     2.34     2.07 <
   4  15   4     7.83     3.88     1.71 <
   4  15   5    19.53    18.48     2.39 o
   4  15   6     2.94    -0.14     2.43 <
   4  15   7     1.52     0.50     3.61 <
   4  15   8    18.65    17.76     4.42 o
   4  15   9    40.20    37.01     5.27 o
   4  16  -9     5.95    -1.08     7.03 <
   4  16  -8     2.22     0.50     6.94 <
   4  16  -7   115.76   129.62     6.90 o
   4  16  -6   181.27   195.44     5.64 o
   4  16  -5   116.00   116.68     4.87 o
   4  16  -4    78.12    81.65     4.37 o
   4  16  -3   139.70   133.85     3.97 o
   4  16  -2    30.87    31.33     2.66 o
   4  16  -1     1.02    -0.32     2.12 <
   4  16   0    25.59    21.69     2.48 o
   4  16   1     4.18     5.68     2.21 <
   4  16   2     0.31    -0.27     2.07 <
   4  16   3     0.83     0.63     1.94 <
   4  16   4    46.65    41.84     3.61 o
   4  16   5     2.48    -0.59     3.43 <
   4  16   6    22.25    23.49     4.33 o
   5 -18  -5    12.17     6.72     7.12 <
   5 -18  -4    23.82    22.95     8.34 <
   5 -18  -3    32.24    30.30     8.75 o
   5 -18  -2    12.86    18.26     7.57 <
   5 -18  -1     2.34    11.09     5.59 <
   5 -18   0    41.82    47.61     6.58 o
   5 -18   1     6.80     3.88     5.14 <
   5 -18   2    24.98    24.71     5.95 o
   5 -18   3     9.82     3.16     5.23 <
   5 -18   4     5.54     5.05     5.32 <
   5 -18   5     0.39    -4.28     5.00 <
   5 -17  -9     0.01    -0.05     5.59 <
   5 -17  -8     0.71     5.41     5.68 <
   5 -17  -7     5.10     4.24     5.50 <
   5 -17  -6    23.93    17.22     7.71 <
   5 -17  -5    27.03    28.67     8.30 o
   5 -17  -4    27.16    21.82     7.62 <
   5 -17  -3     0.89     1.22     7.17 <
   5 -17  -2     0.02    -0.41     6.31 <
   5 -17  -1    91.80    99.00    10.46 o
   5 -17   0   114.08   120.28     8.21 o
   5 -17   1    15.08    17.67     5.59 o
   5 -17   2    22.97    25.92     5.73 o
   5 -17   3     0.57    -5.82     4.78 <
   5 -17   4     0.01     1.53     4.96 <
   5 -17   5     4.21     3.07     5.00 <
   5 -17   6    13.01    13.80     5.46 <
   5 -17   7     9.43    11.86     5.27 <
   5 -17   8    56.40    51.71     6.49 o
   5 -17   9    13.21    10.37     5.32 <
   5 -16 -11     4.50     4.51     5.46 <
   5 -16 -10     0.35     0.54     5.23 <
   5 -16  -9    16.39    21.05     5.95 o
   5 -16  -8    11.65     9.56     5.27 <
   5 -16  -7     5.53     6.27     5.59 <
   5 -16  -6    20.09    21.87     5.95 o
   5 -16  -5    32.84    21.78     7.71 <
   5 -16  -4     9.11     5.50     6.85 <
   5 -16  -3     2.36     1.22     6.22 <
   5 -16  -2     5.56    12.49     6.81 <
   5 -16  -1    15.79    17.40     7.08 <
   5 -16   0   108.01   104.37     6.27 o
   5 -16   1    58.64    66.86     5.27 o
   5 -16   2   249.33   273.98     7.89 o
   5 -16   3   111.06   106.40     7.66 o
   5 -16   4     2.12    -2.66     4.73 <
   5 -16   5    16.49    13.98     5.18 <
   5 -16   6     6.22    -1.26     4.73 <
   5 -16   7     1.59    -0.32     4.73 <
   5 -16   8     4.19    -2.34     4.73 <
   5 -16   9   153.17   159.37     8.43 o
   5 -16  10     2.70     0.23     6.99 <
   5 -16  11    81.73    73.17     9.74 o
   5 -16  12    59.05    69.61    10.01 o
   5 -15 -13    61.44    72.22     7.21 o
   5 -15 -12     0.02     7.35     5.46 <
   5 -15 -11     3.60     4.06     5.32 <
   5 -15 -10     0.03     0.90     5.23 <
   5 -15  -9     4.98    -6.45     4.96 <
   5 -15  -8    25.01    28.90     5.55 o
   5 -15  -7     3.54    10.37     5.32 <
   5 -15  -6   109.73   116.09     6.90 o
   5 -15  -5    43.63    40.62     4.91 o
   5 -15  -4    11.42     9.87     4.73 <
   5 -15  -3    53.52    52.03     6.00 o
   5 -15  -2   157.17   151.21     8.12 o
   5 -15  -1    50.85    42.92     5.36 o
   5 -15   0    86.56    73.80     6.36 o
   5 -15   1    17.93    12.31     4.01 o
   5 -15   2     0.02     0.50     3.74 <
   5 -15   3    27.87    30.12     4.19 o
   5 -15   4   168.46   182.05     6.81 o
   5 -15   5   135.07   138.86     6.27 o
   5 -15   6    42.69    42.51     4.60 o
   5 -15   7     0.42    -1.80     3.65 <
   5 -15   8     8.10     8.57     3.92 <
   5 -15   9     0.15     0.27     4.60 <
   5 -15  10    10.32     2.75     4.87 <
   5 -15  11     4.38     4.87     7.26 <
   5 -15  12    87.13    90.35    10.41 o
   5 -15  13   156.36   196.12    13.21 o
   5 -15  14     0.72    -1.67     7.03 <
   5 -14 -15    28.84    37.65     6.45 o
   5 -14 -14    17.84    20.96     5.68 o
   5 -14 -13    56.58    47.83     6.45 o
   5 -14 -12    43.67    31.24     6.00 o
   5 -14 -11    11.32    14.56     5.32 <
   5 -14 -10   121.02   131.20     8.48 o
   5 -14  -9    31.39    31.06     3.92 o
   5 -14  -8     7.04     9.06     3.43 <
   5 -14  -7     0.50     0.27     3.16 <
   5 -14  -6    16.47    12.58     3.43 o
   5 -14  -5    35.23    47.34     4.10 o
   5 -14  -4     4.41    10.14     3.38 <
   5 -14  -3   100.83   108.79     5.82 o
   5 -14  -2    39.78    36.70     4.28 o
   5 -14  -1    99.07   102.84     5.64 o
   5 -14   0    36.16    47.61     4.46 o
   5 -14   1   178.59   194.40     5.73 o
   5 -14   2    27.19    28.18     3.52 o
   5 -14   3     0.40    -4.19     2.98 <
   5 -14   4    34.68    39.36     3.74 o
   5 -14   5    62.41    61.95     4.15 o
   5 -14   6    56.38    55.00     3.92 o
   5 -14   7    50.28    56.85     4.10 o
   5 -14   8   171.65   163.93     5.64 o
   5 -14   9    19.99    16.09     3.92 o
   5 -14  10    44.75    47.16     4.60 o
   5 -14  11    86.95    84.49     7.26 o
   5 -14  12    94.74   108.61    11.09 o
   5 -14  13     7.90     6.49     7.17 <
   5 -14  14     5.90     4.91     7.21 <
   5 -14  15     4.05     3.92     7.21 <
   5 -13 -16    35.44    43.55     9.74 o
   5 -13 -15     8.27    17.49     8.48 <
   5 -13 -14     5.14     9.11     7.44 <
   5 -13 -13    23.66    31.56     8.79 o
   5 -13 -12     0.44     1.40     7.44 <
   5 -13 -11    40.80    45.67     4.96 o
   5 -13 -10    17.65    23.35     4.33 o
   5 -13  -9    30.12    28.85     3.70 o
   5 -13  -8     8.22     7.71     2.93 <
   5 -13  -7    65.94    73.71     3.97 o
   5 -13  -6   321.95   335.20     6.04 o
   5 -13  -5    72.34    69.88     3.88 o
   5 -13  -4    41.39    40.40     3.20 o
   5 -13  -3    16.80    13.07     3.11 o
   5 -13  -2    49.19    51.76     3.70 o
   5 -13  -1     0.60    -1.53     2.66 <
   5 -13   0    32.37    28.99     3.25 o
   5 -13   1     4.48     8.48     2.66 o
   5 -13   2     5.74     0.27     2.52 <
   5 -13   3   188.30   177.18     4.73 o
   5 -13   4   244.17   239.17     5.18 o
   5 -13   5    18.07    15.10     2.75 o
   5 -13   6    23.92    22.68     2.98 o
   5 -13   7    33.95    31.20     3.38 o
   5 -13   8    10.51    10.59     2.98 o
   5 -13   9     4.05     2.16     2.93 <
   5 -13  10     9.99     6.58     3.52 <
   5 -13  11    32.95    26.01     4.96 o
   5 -13  12    37.36    32.64     5.27 o
   5 -13  13    63.26    57.93     6.04 o
   5 -13  14    32.91    36.16     5.59 o
   5 -13  15   206.94   228.71    13.57 o
   5 -13  16    19.32    22.50     7.98 <
   5 -12 -18     4.73    -7.26     7.66 <
   5 -12 -17    27.18    32.78     9.15 o
   5 -12 -16     7.78     6.22     7.84 <
   5 -12 -15     0.48    -4.24     7.39 <
   5 -12 -14     0.80    10.32     7.80 <
   5 -12 -13     0.30    -0.36     3.79 <
   5 -12 -12    40.14    49.37     4.10 o
   5 -12 -11   188.65   200.13     6.09 o
   5 -12 -10   372.16   368.56     7.21 o
   5 -12  -9   188.12   205.36     6.00 o
   5 -12  -8    66.30    68.66     4.19 o
   5 -12  -7     0.03     2.30     2.93 <
   5 -12  -6    43.78    48.15     3.74 o
   5 -12  -5    32.73    35.48     3.07 o
   5 -12  -4    59.38    47.79     3.25 o
   5 -12  -3   325.73   352.56     5.82 o
   5 -12  -2   240.29   244.90     5.50 o
   5 -12  -1    94.39   102.70     4.55 o
   5 -12   0    83.29    70.65     4.06 o
   5 -12   1   258.38   279.75     5.23 o
   5 -12   2    79.43    87.10     3.97 o
   5 -12   3   142.54   137.64     4.24 o
   5 -12   4   130.50   150.31     4.37 o
   5 -12   5   105.52   104.50     4.06 o
   5 -12   6    94.88    95.62     4.51 o
   5 -12   7    14.33     8.48     2.84 <
   5 -12   8   279.52   278.62     6.04 o
   5 -12   9    74.98    67.81     4.10 o
   5 -12  10    55.14    52.21     4.28 o
   5 -12  11     0.62     0.00     3.25 <
   5 -12  12    16.94    17.63     3.74 o
   5 -12  13     0.08    -0.86     3.47 <
   5 -12  14     0.73     2.71     3.65 <
   5 -12  15    41.76    41.75     8.25 o
   5 -12  16    10.11     9.33     7.03 <
   5 -12  17     3.74     4.73     7.44 <
   5 -12  18    19.90    24.93     8.30 o
   5 -11 -19     5.37    11.36     8.61 <
   5 -11 -18   109.64   132.14    13.89 o
   5 -11 -17    14.20    14.29     5.36 <
   5 -11 -16    14.13    22.50     5.46 o
   5 -11 -15    11.88    15.60     5.05 o
   5 -11 -14   158.98   162.44     6.90 o
   5 -11 -13    20.97    17.63     3.47 o
   5 -11 -12    10.46     5.64     3.11 <
   5 -11 -11     1.83     1.31     2.89 <
   5 -11 -10     4.40     5.05     3.02 <
   5 -11  -9    44.84    52.39     3.70 o
   5 -11  -8   134.31   132.41     5.23 o
   5 -11  -7   698.17   714.18     8.39 o
   5 -11  -6   202.36   193.95     5.41 o
   5 -11  -5   151.54   147.56     4.87 o
   5 -11  -4     0.56     2.03     2.71 <
   5 -11  -3    35.29    33.23     3.20 o
   5 -11  -2     4.85     2.61     2.52 <
   5 -11  -1    29.72    27.05     2.98 o
   5 -11   0   117.29   122.54     4.28 o
   5 -11   1    45.70    44.59     2.98 o
   5 -11   2     5.90     7.98     2.39 o
   5 -11   3    63.05    62.17     3.34 o
   5 -11   4   179.39   195.03     4.46 o
   5 -11   5     2.64     0.68     2.57 <
   5 -11   6    57.53    56.58     3.43 o
   5 -11   7   235.75   254.27     5.55 o
   5 -11   8   386.94   381.77     6.45 o
   5 -11   9     9.74     8.52     2.80 o
   5 -11  10     0.60    -2.07     2.98 <
   5 -11  11   104.20   105.99     5.68 o
   5 -11  12    18.10    14.56     3.47 o
   5 -11  13    47.62    45.90     4.33 o
   5 -11  14    22.64    19.25     4.01 o
   5 -11  15    90.53    99.73     7.53 o
   5 -11  16    31.08    37.78     5.68 o
   5 -11  17     0.63     1.17     4.82 <
   5 -11  18    69.79    60.73     9.38 o
   5 -10 -20    62.38    55.90    10.37 o
   5 -10 -19     0.40     2.57     5.09 <
   5 -10 -18     0.37    -0.95     4.78 <
   5 -10 -17     0.53    -3.29     4.55 <
   5 -10 -16     0.81    -2.57     4.46 <
   5 -10 -15    17.51    19.84     3.97 o
   5 -10 -14    15.00    15.96     3.25 o
   5 -10 -13     8.43     7.48     3.11 <
   5 -10 -12     7.74     5.77     3.07 <
   5 -10 -11    63.03    77.27     4.33 o
   5 -10 -10    15.97    15.01     3.02 o
   5 -10  -9     0.08    -2.75     2.52 <
   5 -10  -8    25.08    20.74     2.93 o
   5 -10  -7    18.57    17.13     2.89 o
   5 -10  -6   109.19   111.72     4.64 o
   5 -10  -5    11.28    10.55     2.80 o
   5 -10  -4   513.62   509.90     6.94 o
   5 -10  -3    36.26    31.33     3.07 o
   5 -10  -2     1.72     0.18     2.75 <
   5 -10  -1    29.76    25.61     3.25 o
   5 -10   0   385.57   397.91     6.04 o
   5 -10   1    14.58    11.09     2.43 o
   5 -10   2     1.65     1.44     2.16 <
   5 -10   3   253.77   259.55     4.78 o
   5 -10   4    71.91    66.90     3.79 o
   5 -10   5   183.91   172.67     4.64 o
   5 -10   6    69.69    69.43     3.38 o
   5 -10   7   378.66   387.18     5.46 o
   5 -10   8    14.07    11.72     2.43 o
   5 -10   9     7.27     7.17     2.61 <
   5 -10  10    59.15    57.71     4.15 o
   5 -10  11     1.47     0.95     3.07 <
   5 -10  12   133.68   145.80     5.86 o
   5 -10  13     7.86     6.36     3.34 <
   5 -10  14   193.22   194.81     6.67 o
   5 -10  15    77.18   100.36     7.44 o
   5 -10  16     6.53     5.95     4.78 <
   5 -10  17    24.93    20.29     5.32 o
   5 -10  18     7.10     7.12     5.00 <
   5 -10  19     9.97    17.13     5.46 o
   5  -9 -20     6.47     8.75     5.27 <
   5  -9 -19     5.08     2.12     4.82 <
   5  -9 -18    97.43   122.58     8.75 o
   5  -9 -17    77.23    69.02     6.31 o
   5  -9 -16    32.98    40.85     4.51 o
   5  -9 -15    16.59    17.94     3.38 o
   5  -9 -14    15.68    20.11     3.29 o
   5  -9 -13    69.66    61.36     3.88 o
   5  -9 -12    34.68    35.62     3.43 o
   5  -9 -11     6.81     5.05     2.75 <
   5  -9 -10    52.16    60.64     3.70 o
   5  -9  -9    19.38    18.03     2.84 o
   5  -9  -8    10.85    10.23     2.71 o
   5  -9  -7     1.45     3.52     1.85 <
   5  -9  -6     4.92     8.07     1.89 o
   5  -9  -5   121.48   110.91     3.34 o
   5  -9  -4    46.74    44.99     2.34 o
   5  -9  -3    56.58    51.89     2.75 o
   5  -9  -2   132.67   127.90     3.92 o
   5  -9  -1   239.47   234.08     4.60 o
   5  -9   0    54.76    46.21     2.84 o
   5  -9   1     9.09     8.61     2.03 o
   5  -9   2   243.65   223.08     3.88 o
   5  -9   3   313.44   307.47     3.88 o
   5  -9   4   125.71   140.89     3.70 o
   5  -9   5    37.73    38.14     2.52 o
   5  -9   6   179.88   172.22     3.52 o
   5  -9   7   158.94   134.53     3.38 o
   5  -9   8   567.67   553.23     6.04 o
   5  -9   9     7.70     8.84     2.61 o
   5  -9  10   908.79   925.30    10.28 o
   5  -9  11    44.01    38.19     3.65 o
   5  -9  12     2.18    -0.95     3.02 <
   5  -9  13   165.43   152.74     6.00 o
   5  -9  14   118.96   121.41     5.73 o
   5  -9  15    74.92    85.52     7.08 o
   5  -9  16     7.79    12.71     4.96 <
   5  -9  17    37.98    40.03     5.73 o
   5  -9  18     2.71     4.60     5.05 <
   5  -9  19    29.66    36.92     5.86 o
   5  -9  20    10.95    13.93     5.41 <
   5  -8 -21     0.69     4.33     5.14 <
   5  -8 -20    16.69    11.54     5.05 <
   5  -8 -19    23.83    22.90     5.32 o
   5  -8 -18    32.76    28.76     5.27 o
   5  -8 -17    36.64    37.10     4.28 o
   5  -8 -16    49.01    51.44     3.88 o
   5  -8 -15    66.15    68.62     4.10 o
   5  -8 -14    62.75    59.15     3.88 o
   5  -8 -13    12.95    12.98     2.84 o
   5  -8 -12     3.15     4.46     2.66 <
   5  -8 -11    11.17    15.64     2.75 o
   5  -8 -10    10.40     9.15     2.48 o
   5  -8  -9    46.71    43.55     2.43 o
   5  -8  -8    94.06   103.06     3.29 o
   5  -8  -7    38.14    42.33     2.34 o
   5  -8  -6    63.29    61.00     2.66 o
   5  -8  -5     0.13     1.31     1.76 <
   5  -8  -4   102.46    97.65     2.98 o
   5  -8  -3   105.42   103.42     3.07 o
   5  -8  -2   595.24   563.46     5.46 o
   5  -8  -1    78.76    69.93     3.07 o
   5  -8   0     4.72     1.04     1.85 <
   5  -8   1     0.35    -0.95     1.76 <
   5  -8   2    28.49    24.66     1.89 o
   5  -8   3   251.08   242.82     3.25 o
   5  -8   4    28.93    26.06     2.07 o
   5  -8   5   821.61   798.89     5.86 o
   5  -8   6   370.91   349.04     3.97 o
   5  -8   7   260.62   238.95     3.79 o
   5  -8   8     3.22     1.53     1.71 <
   5  -8   9   166.90   184.35     4.33 o
   5  -8  10     1.44     1.71     2.80 <
   5  -8  11    99.12   107.03     5.14 o
   5  -8  12    27.15    23.17     3.38 o
   5  -8  13    36.15    37.60     3.79 o
   5  -8  14   419.12   477.12    10.68 o
   5  -8  15    12.21    20.83     4.73 o
   5  -8  16   342.62   347.87    10.14 o
   5  -8  17   219.17   251.25     9.65 o
   5  -8  18    31.16    31.74     5.68 o
   5  -8  19    19.12    27.23     5.55 o
   5  -8  20    10.56     6.58     5.09 <
   5  -7 -22     0.85    -4.87     4.78 <
   5  -7 -21     2.46     3.25     4.91 <
   5  -7 -20    46.69    51.31     6.18 o
   5  -7 -19   192.78   208.74     9.29 o
   5  -7 -18    13.30    12.62     3.79 o
   5  -7 -17     2.82    -0.41     3.29 <
   5  -7 -16    17.38    17.72     3.25 o
   5  -7 -15   217.88   218.48     5.91 o
   5  -7 -14     0.56    -1.40     2.61 <
   5  -7 -13     3.34     1.85     2.43 <
   5  -7 -12    40.87    45.26     3.29 o
   5  -7 -11    32.13    30.93     2.61 o
   5  -7 -10    23.81    17.18     2.30 o
   5  -7  -9   185.56   187.41     3.74 o
   5  -7  -8   377.74   365.50     4.51 o
   5  -7  -7     6.32     6.00     1.85 o
   5  -7  -6    65.30    69.79     2.71 o
   5  -7  -5   262.27   260.27     3.92 o
   5  -7  -4    45.22    43.01     2.25 o
   5  -7  -3   126.44   125.11     2.75 o
   5  -7  -2    24.41    19.21     1.71 o
   5  -7  -1     3.43     1.04     1.35 <
   5  -7   0    43.34    39.18     1.80 o
   5  -7   1   642.05   626.35     4.37 o
   5  -7   2   879.16   834.33     5.27 o
   5  -7   3    40.51    34.13     1.89 o
   5  -7   4     7.55     7.62     1.49 o
   5  -7   5     0.06     0.09     1.40 <
   5  -7   6   269.24   273.52     3.16 o
   5  -7   7   290.90   291.11     3.29 o
   5  -7   8   611.63   607.06     4.60 o
   5  -7   9   523.30   477.58     5.73 o
   5  -7  10  1300.38  1248.15     9.69 o
   5  -7  11   581.10   577.66     8.02 o
   5  -7  12   476.13   482.76     7.75 o
   5  -7  13    61.75    55.86     4.06 o
   5  -7  14    18.38    14.61     4.28 o
   5  -7  15    28.99    41.70     4.96 o
   5  -7  16     0.00    -1.31     4.24 <
   5  -7  17   170.42   180.83     8.39 o
   5  -7  18     8.60     6.72     4.82 <
   5  -7  19   100.80   117.44     8.30 o
   5  -7  20    20.20    26.28     5.64 o
   5  -7  21    71.51    76.69     5.82 o
   5  -6 -22    39.25    40.17     5.91 o
   5  -6 -21     0.44    -0.23     4.55 <
   5  -6 -20    13.84    13.44     4.91 <
   5  -6 -19     0.39    -3.20     4.19 <
   5  -6 -18     3.14     1.62     3.47 <
   5  -6 -17    58.31    65.73     4.06 o
   5  -6 -16   236.57   257.79     6.22 o
   5  -6 -15     0.30     0.36     2.61 <
   5  -6 -14     2.10     2.93     2.52 <
   5  -6 -13    54.47    51.71     2.98 o
   5  -6 -12   627.29   637.35     6.72 o
   5  -6 -11     4.66     8.52     2.21 o
   5  -6 -10     0.16    -0.05     1.98 <
   5  -6  -9   389.52   366.67     5.09 o
   5  -6  -8    29.08    25.02     1.94 o
   5  -6  -7     1.64    -1.62     1.58 <
   5  -6  -6   520.77   513.96     3.97 o
   5  -6  -5  2374.24  2260.20     7.71 o
   5  -6  -4   374.22   355.67     2.80 o
   5  -6  -3   689.09   680.68     3.52 o
   5  -6  -2   260.85   249.18     2.48 o
   5  -6  -1   136.38   129.26     2.12 o
   5  -6   0   356.66   331.10     2.66 o
   5  -6   1    22.63    15.24     1.22 o
   5  -6   2   508.89   507.11     3.02 o
   5  -6   3    20.70    17.22     1.26 o
   5  -6   4    11.52    13.34     1.22 o
   5  -6   5   504.87   484.02     3.61 o
   5  -6   6   690.79   688.70     4.24 o
   5  -6   7    40.42    37.28     1.62 o
   5  -6   8   128.85   117.26     2.84 o
   5  -6   9   214.36   229.97     3.92 o
   5  -6  10    72.53    84.22     3.52 o
   5  -6  11    55.15    62.98     3.65 o
   5  -6  12    12.01    13.12     2.61 o
   5  -6  13   505.08   560.80    10.59 o
   5  -6  14   206.49   218.66     7.98 o
   5  -6  15    15.30    16.55     4.37 o
   5  -6  16   136.30   144.36     7.57 o
   5  -6  17    75.86    88.86     7.03 o
   5  -6  18     4.01     9.96     4.69 <
   5  -6  19    15.29    14.83     5.00 <
   5  -6  20    43.86    42.87     4.87 o
   5  -6  21    21.96    25.34     5.68 o
   5  -5 -23    34.48    26.33     7.75 o
   5  -5 -22    51.66    58.97     6.36 o
   5  -5 -21    74.62    65.87     6.27 o
   5  -5 -20   221.00   208.33     9.02 o
   5  -5 -19   182.23   188.00     8.88 o
   5  -5 -18    79.82    72.09     5.86 o
   5  -5 -17    43.35    42.29     4.15 o
   5  -5 -16     0.00     0.81     2.57 <
   5  -5 -15    30.60    29.76     3.11 o
   5  -5 -14    42.13    45.53     3.25 o
   5  -5 -13     2.30     2.34     2.39 <
   5  -5 -12   123.62   126.06     3.83 o
   5  -5 -11   177.35   169.79     3.97 o
   5  -5 -10   120.45   130.97     3.74 o
   5  -5  -9   199.11   194.72     4.01 o
   5  -5  -8    73.48    68.57     2.43 o
   5  -5  -7    51.51    44.81     1.53 o
   5  -5  -6   318.78   319.83     2.71 o
   5  -5  -5   720.15   683.84     3.43 o
   5  -5  -4    69.81    65.37     1.62 o
   5  -5  -3   186.80   170.06     1.94 o
   5  -5  -2   855.02   828.83     3.47 o
   5  -5  -1   316.44   270.64     2.25 o
   5  -5   0    92.43    91.88     1.76 o
   5  -5   1    60.83    71.64     1.67 o
   5  -5   2     0.17    -0.54     0.90 <
   5  -5   3     4.44     6.90     1.04 o
   5  -5   4    17.22     8.75     1.04 o
   5  -5   5   555.57   590.38     3.11 o
   5  -5   6    58.52    52.21     1.53 o
   5  -5   7    37.35    34.53     1.44 o
   5  -5   8    16.30    16.91     1.62 o
   5  -5   9   519.29   514.00     4.55 o
   5  -5  10    49.50    50.99     2.71 o
   5  -5  11    97.15    92.74     3.38 o
   5  -5  12    19.75    13.16     3.16 o
   5  -5  13   174.77   168.66     5.73 o
   5  -5  14    75.90    70.74     5.77 o
   5  -5  15    15.86    20.65     4.37 o
   5  -5  16   333.63   360.13     9.78 o
   5  -5  17     4.59     1.89     4.19 <
   5  -5  18     3.96     4.46     4.51 <
   5  -5  19    22.36    19.07     4.15 o
   5  -5  20    34.47    26.42     5.46 o
   5  -5  21    12.74    15.24     5.36 <
   5  -5  22     4.99     4.42     7.39 <
   5  -4 -23     8.17    11.99     6.94 <
   5  -4 -22     0.14    -2.84     6.27 <
   5  -4 -21    15.96    11.90     4.69 <
   5  -4 -20     6.61     9.24     4.60 <
   5  -4 -19   173.11   166.09     8.16 o
   5  -4 -18     1.77     3.25     3.83 <
   5  -4 -17    33.63    38.86     4.82 o
   5  -4 -16   108.55   110.28     4.64 o
   5  -4 -15   190.84   192.15     5.18 o
   5  -4 -14   211.85   223.44     5.23 o
   5  -4 -13     8.32     5.82     2.39 <
   5  -4 -12   168.45   161.63     4.60 o
   5  -4 -11     0.04    -0.23     1.58 <
   5  -4 -10    67.79    77.23     2.89 o
   5  -4  -9   143.75   146.61     2.57 o
   5  -4  -8   972.40   944.38     3.97 o
   5  -4  -7   337.34   344.35     2.61 o
   5  -4  -6   323.92   307.07     2.39 o
   5  -4  -5    62.11    61.45     1.49 o
   5  -4  -4   247.58   220.42     2.07 o
   5  -4  -3   591.88   599.30     2.98 o
   5  -4  -2    68.43    67.54     1.49 o
   5  -4  -1    15.07    14.65     0.95 o
   5  -4   0   280.66   278.44     2.03 o
   5  -4   1    67.77    61.36     1.40 o
   5  -4   2   547.81   522.48     2.71 o
   5  -4   3   127.39   106.44     1.67 o
   5  -4   4   335.29   320.91     2.25 o
   5  -4   5     0.49    -0.09     0.99 <
   5  -4   6     6.73     1.89     0.95 <
   5  -4   7   178.50   144.31     1.98 o
   5  -4   8    91.10    97.61     2.25 o
   5  -4   9    18.52    17.49     1.71 o
   5  -4  10    33.55    38.55     2.34 o
   5  -4  11   155.95   151.12     4.28 o
   5  -4  12   428.35   449.04     6.36 o
   5  -4  13     0.15    -1.94     2.89 <
   5  -4  14   127.09   135.70     6.90 o
   5  -4  15    42.59    39.00     4.73 o
   5  -4  16   212.49   252.92     8.61 o
   5  -4  17    23.46    24.98     3.88 o
   5  -4  18    10.88    13.84     3.70 o
   5  -4  19    43.48    39.67     5.68 o
   5  -4  20    13.82    18.44     5.14 o
   5  -4  21    61.67    61.36     6.54 o
   5  -4  22     3.72     1.26     4.96 <
   5  -3 -23     5.39     3.92     6.49 <
   5  -3 -22    10.55    10.46     6.67 <
   5  -3 -21     1.98    -1.98     6.09 <
   5  -3 -20   174.35   167.76    11.05 o
   5  -3 -19     2.82     4.87     4.15 <
   5  -3 -18   143.96   136.51     7.57 o
   5  -3 -17     7.62     7.75     3.88 <
   5  -3 -16   130.99   131.42     6.81 o
   5  -3 -15     6.05     6.63     2.93 <
   5  -3 -14     2.68     1.04     2.30 <
   5  -3 -13   210.66   217.21     4.96 o
   5  -3 -12    88.59    81.42     3.97 o
   5  -3 -11     1.96     0.41     1.40 <
   5  -3 -10    35.78    37.42     1.49 o
   5  -3  -9    12.33    13.84     1.17 o
   5  -3  -8    21.12    16.14     1.08 o
   5  -3  -7    13.62    17.13     1.13 o
   5  -3  -6   175.27   170.69     1.94 o
   5  -3  -5    44.13    39.09     1.35 o
   5  -3  -4   249.99   282.95     2.34 o
   5  -3  -3   897.71   885.14     4.10 o
   5  -3  -2  1797.76  1769.05     5.23 o
   5  -3  -1    79.08    65.64     1.53 o
   5  -3   0   895.53   905.33     3.47 o
   5  -3   1    62.38    49.41     1.35 o
   5  -3   2     4.57     8.61     1.04 o
   5  -3   3   843.68   911.19     3.43 o
   5  -3   4   571.26   595.38     3.02 o
   5  -3   5   280.39   260.23     2.39 o
   5  -3   6   128.65   122.27     1.76 o
   5  -3   7   387.96   418.20     2.89 o
   5  -3   8    18.22    19.84     1.22 o
   5  -3   9    35.13    26.06     1.53 o
   5  -3  10   129.91   125.47     3.16 o
   5  -3  11    36.41    36.52     2.75 o
   5  -3  12   182.95   181.82     4.64 o
   5  -3  13   295.60   293.45     5.46 o
   5  -3  14   191.27   228.53     6.18 o
   5  -3  15    95.65   108.16     6.67 o
   5  -3  16    56.47    54.60     4.24 o
   5  -3  17     9.47    10.10     3.47 <
   5  -3  18   147.57   144.45     7.71 o
   5  -3  19     1.05     3.02     4.42 <
   5  -3  20     4.85    11.27     4.91 <
   5  -3  21     3.71     2.03     4.96 <
   5  -3  22     0.07     0.99     4.96 <
   5  -2 -23     0.02    -2.16     6.09 <
   5  -2 -22     4.61     3.79     6.18 <
   5  -2 -21    41.79    45.44     7.80 o
   5  -2 -20     0.67    -5.27     5.32 <
   5  -2 -19     3.47     2.25     5.46 <
   5  -2 -18     1.00     1.53     4.73 <
   5  -2 -17   517.26   535.10    10.19 o
   5  -2 -16   254.32   237.95     7.66 o
   5  -2 -15    12.57    10.37     3.43 o
   5  -2 -14     4.23     2.57     2.57 <
   5  -2 -13    92.25   105.59     4.73 o
   5  -2 -12    66.80    65.19     3.16 o
   5  -2 -11    49.50    46.48     2.03 o
   5  -2 -10  1021.52  1024.26     4.69 o
   5  -2  -9   180.43   174.02     2.30 o
   5  -2  -8    28.05    32.24     1.26 o
   5  -2  -7    41.80    47.79     1.58 o
   5  -2  -6  1437.29  1462.03     4.46 o
   5  -2  -5    13.26    13.25     0.99 o
   5  -2  -4     4.01     7.12     0.95 o
   5  -2  -3   110.53   101.44     1.71 o
   5  -2  -2    14.49    12.44     0.99 o
   5  -2  -1   328.09   332.54     2.16 o
   5  -2   0     9.75    11.41     0.95 o
   5  -2   1  1320.16  1305.68     3.92 o
   5  -2   2     2.60    -0.68     0.86 <
   5  -2   3   263.73   286.46     2.03 o
   5  -2   4   298.03   294.80     2.25 o
   5  -2   5    86.01    60.50     1.53 o
   5  -2   6    48.59    40.80     1.35 o
   5  -2   7   200.87   202.56     2.16 o
   5  -2   8   224.13   221.86     2.34 o
   5  -2   9    53.84    64.83     1.98 o
   5  -2  10   103.57   104.42     3.02 o
   5  -2  11   326.34   355.85     5.41 o
   5  -2  12    57.10    58.07     3.25 o
   5  -2  13     0.06     0.50     2.16 <
   5  -2  14   155.61   160.77     4.78 o
   5  -2  15    18.47    12.80     3.20 o
   5  -2  16   221.27   208.96     8.21 o
   5  -2  17    46.73    44.99     5.14 o
   5  -2  18     0.18    -1.53     4.15 <
   5  -2  19     0.26    -0.27     4.33 <
   5  -2  20    24.40    20.60     5.18 o
   5  -2  21    16.23    15.64     5.05 o
   5  -2  22    18.34    14.34     5.27 <
   5  -1 -23    49.66    53.88     8.43 o
   5  -1 -22    59.12    46.17     7.98 o
   5  -1 -21   101.78    90.62     9.74 o
   5  -1 -20     0.82     3.65     5.59 <
   5  -1 -19    94.45    76.46     8.79 o
   5  -1 -18     0.52    -1.98     4.96 <
   5  -1 -17     0.31    -0.59     4.78 <
   5  -1 -16     5.56     4.87     4.82 <
   5  -1 -15    27.77    30.70     5.59 o
   5  -1 -14    11.77     6.99     4.55 <
   5  -1 -13   124.57   127.05     4.82 o
   5  -1 -12   165.83   153.92     4.15 o
   5  -1 -11    13.68    11.09     1.58 o
   5  -1 -10     5.17     3.38     1.31 <
   5  -1  -9   108.57   100.76     2.03 o
   5  -1  -8    26.95    18.98     1.08 o
   5  -1  -7   886.41   897.53     3.38 o
   5  -1  -6    83.21    73.40     1.40 o
   5  -1  -5    71.65    72.18     1.53 o
   5  -1  -4   595.78   637.85     3.02 o
   5  -1  -3  2604.52  2621.37     5.36 o
   5  -1  -2   119.68   117.76     1.49 o
   5  -1  -1   213.65   226.82     1.85 o
   5  -1   0   230.19   220.46     1.76 o
   5  -1   1    35.09    33.09     0.99 o
   5  -1   2  1336.69  1367.04     4.24 o
   5  -1   3   190.10   184.08     1.80 o
   5  -1   4  1310.76  1331.60     4.69 o
   5  -1   5   506.56   531.50     2.98 o
   5  -1   6   555.31   606.79     3.11 o
   5  -1   7   161.51   165.14     2.25 o
   5  -1   8   863.93   849.97     4.19 o
   5  -1   9    59.85    56.85     1.98 o
   5  -1  10    29.18    23.98     1.67 o
   5  -1  11   412.78   431.68     4.60 o
   5  -1  12    33.80    33.23     2.39 o
   5  -1  13    10.71     8.39     2.89 <
   5  -1  14   225.03   235.20     7.93 o
   5  -1  15   268.28   276.00     8.39 o
   5  -1  16    54.52    47.52     5.09 o
   5  -1  17    88.71    91.02     7.03 o
   5  -1  18     7.34     4.42     4.28 <
   5  -1  19     1.03     3.25     4.46 <
   5  -1  20    16.90    12.17     4.87 <
   5  -1  21    15.36    12.85     5.05 <
   5  -1  22   134.50   141.93     8.93 o
   5   0 -23     1.71     5.91     6.45 <
   5   0 -22     0.84    -1.71     5.86 <
   5   0 -21    11.18     8.12     6.13 <
   5   0 -20    53.29    62.53     7.89 o
   5   0 -19   180.78   175.42    10.59 o
   5   0 -18   139.47   125.78     9.29 o
   5   0 -17     9.03    11.90     5.32 <
   5   0 -16   202.03   192.91     9.87 o
   5   0 -15     1.52     3.16     4.51 <
   5   0 -14    50.28    47.11     5.73 o
   5   0 -13     2.54     0.36     2.84 <
   5   0 -12    81.57    76.96     3.02 o
   5   0 -11    82.03    74.61     2.61 o
   5   0 -10   154.66   154.86     2.98 o
   5   0  -9   170.51   165.73     2.52 o
   5   0  -8  1673.88  1703.64     5.46 o
   5   0  -7   283.12   293.95     2.52 o
   5   0  -6     2.98     3.88     0.86 o
   5   0  -5   644.50   627.98     2.93 o
   5   0  -4     1.03     0.50     0.77 <
   5   0  -3   325.51   316.58     1.94 o
   5   0  -2   777.80   770.94     2.98 o
   5   0  -1   342.56   299.76     2.12 o
   5   0   0   655.73   681.63     2.75 o
   5   0   1   347.24   349.67     2.07 o
   5   0   2     2.65     3.34     0.90 o
   5   0   3  1085.33  1085.85     4.01 o
   5   0   4   408.88   408.42     2.61 o
   5   0   5     9.08     7.80     1.08 o
   5   0   6    38.36    37.69     1.40 o
   5   0   7    28.28    31.69     1.31 o
   5   0   8   189.57   194.76     2.39 o
   5   0   9     0.12     0.81     1.22 <
   5   0  10   156.82   159.60     2.75 o
   5   0  11   239.04   262.48     3.34 o
   5   0  12     1.02     2.39     2.61 <
   5   0  13   113.33   111.49     6.31 o
   5   0  14    33.76    38.05     4.46 o
   5   0  15     0.00     2.39     3.65 <
   5   0  16     3.44     7.17     3.92 <
   5   0  17    45.52    31.69     4.91 o
   5   0  18   226.77   225.74     8.97 o
   5   0  19     0.06     2.07     4.42 <
   5   0  20     4.02    -1.53     4.46 <
   5   0  21     0.75    10.05     4.96 <
   5   0  22    43.65    40.53     6.13 o
   5   1 -23    16.36     8.88     6.45 <
   5   1 -22     7.18     5.86     6.27 <
   5   1 -21    67.19    62.17     8.25 o
   5   1 -20     0.00     1.49     5.55 <
   5   1 -19     0.00     2.12     5.18 <
   5   1 -18    65.08    58.02     7.17 o
   5   1 -17     7.44    13.66     5.36 <
   5   1 -16    30.44    26.87     5.64 o
   5   1 -15   133.92   134.35     9.02 o
   5   1 -14    55.27    54.42     4.28 o
   5   1 -13     5.11     2.84     1.98 <
   5   1 -12     4.63     4.46     1.89 <
   5   1 -11     3.88    -0.81     1.49 <
   5   1 -10     0.10     1.26     1.44 <
   5   1  -9   699.64   699.66     3.65 o
   5   1  -8   976.25   968.09     4.06 o
   5   1  -7   541.71   538.80     3.02 o
   5   1  -6   243.85   262.57     2.12 o
   5   1  -5  1807.83  1783.43     4.96 o
   5   1  -4  1676.62  1702.73     4.87 o
   5   1  -3    52.07    47.02     1.35 o
   5   1  -2    63.84    61.99     1.35 o
   5   1  -1   676.41   703.49     2.84 o
   5   1   0   108.40   103.20     1.58 o
   5   1   1  1989.57  2032.93     5.82 o
   5   1   2     2.10     1.49     1.04 <
   5   1   3    31.60    31.11     1.35 o
   5   1   4   246.66   277.54     2.52 o
   5   1   5   442.33   446.74     2.89 o
   5   1   6   759.80   742.94     3.38 o
   5   1   7   192.13   180.38     2.12 o
   5   1   8     3.45     2.93     1.08 <
   5   1   9   222.09   214.87     2.52 o
   5   1  10     0.57     0.23     1.53 <
   5   1  11    98.34   107.98     3.47 o
   5   1  12    18.90    19.57     2.57 o
   5   1  13   472.93   474.01     9.56 o
   5   1  14    92.00    91.88     6.49 o
   5   1  15     3.82     3.52     3.70 <
   5   1  16    39.67    30.48     4.64 o
   5   1  17    80.49    74.79     6.27 o
   5   1  18    18.80    16.46     4.64 o
   5   1  19     0.41    -1.71     4.28 <
   5   1  20    45.43    40.98     5.82 o
   5   1  21   158.99   166.86     9.02 o
   5   2 -23     2.15     3.25     6.36 <
   5   2 -22   282.16   284.30    13.53 o
   5   2 -21    95.25    92.38     9.60 o
   5   2 -20     0.01     1.98     5.59 <
   5   2 -19    18.05    22.14     6.09 o
   5   2 -18   278.75   309.68    12.13 o
   5   2 -17     5.52     0.86     4.69 <
   5   2 -16    42.41    39.22     6.04 o
   5   2 -15    87.26    90.39     5.50 o
   5   2 -14    51.73    50.81     3.52 o
   5   2 -13    28.81    24.66     2.75 o
   5   2 -12     0.09     1.13     1.89 <
   5   2 -11   889.86   880.40     6.94 o
   5   2 -10    37.80    27.82     1.62 o
   5   2  -9   252.96   245.26     2.57 o
   5   2  -8     2.78     8.07     1.13 o
   5   2  -7   734.40   780.41     3.38 o
   5   2  -6     3.65     2.30     0.90 <
   5   2  -5    53.24    50.22     1.58 o
   5   2  -4   926.99   877.74     3.34 o
   5   2  -3    39.33    40.49     1.58 o
   5   2  -2   277.14   276.68     2.30 o
   5   2  -1  1308.43  1307.57     4.19 o
   5   2   0  2043.83  2054.52     5.86 o
   5   2   1     9.76    11.63     1.08 o
   5   2   2   240.06   212.80     1.89 o
   5   2   3    63.42    51.49     1.53 o
   5   2   4    27.30    27.95     1.17 o
   5   2   5    24.97    24.53     1.08 o
   5   2   6    10.12     9.20     1.08 o
   5   2   7   134.02   144.45     2.12 o
   5   2   8   572.98   591.41     4.01 o
   5   2   9    21.65    24.84     1.58 o
   5   2  10   365.16   348.86     4.19 o
   5   2  11   113.83    98.15     3.34 o
   5   2  12    70.00    76.15     3.88 o
   5   2  13     6.47     3.70     2.75 <
   5   2  14   164.82   150.72     7.21 o
   5   2  15    42.09    40.89     4.87 o
   5   2  16   264.18   278.03     8.93 o
   5   2  17    89.16    98.82     7.17 o
   5   2  18    49.73    49.55     5.59 o
   5   2  19    65.48    84.17     6.90 o
   5   2  20    47.11    40.08     5.82 o
   5   2  21     3.83    -1.04     4.69 <
   5   3 -23    25.59    25.92     7.30 o
   5   3 -22    20.39    21.91     6.90 o
   5   3 -21     2.65     7.48     6.13 <
   5   3 -20    36.88    37.87     7.17 o
   5   3 -19     7.76    12.71     6.04 <
   5   3 -18    54.87    53.15     6.99 o
   5   3 -17     0.55     2.66     4.91 <
   5   3 -16   128.27   140.75     8.97 o
   5   3 -15   421.79   414.55     6.99 o
   5   3 -14   161.77   161.85     4.87 o
   5   3 -13     0.03     0.32     2.21 <
   5   3 -12    75.42    70.15     3.29 o
   5   3 -11   109.45    98.78     3.25 o
   5   3 -10     2.07    -0.18     1.26 <
   5   3  -9   227.24   225.65     2.61 o
   5   3  -8   999.77  1013.67     4.33 o
   5   3  -7    75.69    63.52     1.53 o
   5   3  -6  1124.90  1069.17     4.46 o
   5   3  -5   218.16   211.31     2.30 o
   5   3  -4  1305.92  1325.88     5.23 o
   5   3  -3   222.36   244.58     2.16 o
   5   3  -2   335.51   324.11     2.57 o
   5   3  -1   930.13   938.51     3.83 o
   5   3   0   395.56   408.15     2.80 o
   5   3   1    20.67    20.74     1.08 o
   5   3   2    19.03    23.22     1.08 o
   5   3   3  1873.20  1934.33     6.36 o
   5   3   4   167.46   186.38     2.16 o
   5   3   5   127.34   144.36     2.16 o
   5   3   6    94.19   108.74     2.30 o
   5   3   7   253.12   244.35     2.98 o
   5   3   8     4.46     5.23     1.49 o
   5   3   9    22.35    27.28     1.85 o
   5   3  10   775.77   820.53     6.36 o
   5   3  11    29.79    27.37     2.61 o
   5   3  12     0.92    -0.59     2.16 <
   5   3  13    53.67    55.86     3.38 o
   5   3  14    31.19    26.60     4.19 o
   5   3  15    18.91    17.04     4.15 o
   5   3  16     1.14    -0.72     3.70 <
   5   3  17   123.72   131.87     7.89 o
   5   3  18    69.71    65.96     6.00 o
   5   3  19     6.09     4.87     4.73 <
   5   3  20    11.09     9.65     5.00 <
   5   3  21    45.03    46.48     6.13 o
   5   4 -23    84.22    97.07    10.46 o
   5   4 -22   101.95   117.08    10.50 o
   5   4 -21    90.03    94.18    10.32 o
   5   4 -20   181.39   193.18    11.27 o
   5   4 -19   220.10   203.37    11.05 o
   5   4 -18    14.01     9.02     5.68 <
   5   4 -17   158.40   159.28     9.42 o
   5   4 -16    11.10     9.51     3.43 <
   5   4 -15     0.41     1.26     2.43 <
   5   4 -14   605.93   601.11     7.71 o
   5   4 -13   177.20   182.32     4.82 o
   5   4 -12   352.26   362.30     5.00 o
   5   4 -11    26.70    33.14     1.98 o
   5   4 -10   613.24   614.09     4.55 o
   5   4  -9     2.12     1.62     1.17 <
   5   4  -8   182.54   172.18     2.25 o
   5   4  -7   302.80   293.18     2.34 o
   5   4  -6    29.76    24.98     1.26 o
   5   4  -5    45.88    40.12     1.62 o
   5   4  -4     2.50     3.74     0.90 o
   5   4  -3    19.84    15.28     0.95 o
   5   4  -2   668.55   633.93     2.93 o
   5   4  -1   666.62   628.65     2.89 o
   5   4   0    12.22     7.93     1.04 o
   5   4   1   146.71   112.98     1.62 o
   5   4   2    38.94    44.77     1.49 o
   5   4   3   328.99   328.12     2.80 o
   5   4   4   277.73   279.57     2.80 o
   5   4   5     4.64     3.74     1.26 <
   5   4   6    90.10    94.95     2.39 o
   5   4   7     0.02     1.62     1.35 <
   5   4   8    43.39    38.91     1.76 o
   5   4   9    55.27    55.32     2.43 o
   5   4  10   435.92   439.34     5.00 o
   5   4  11    27.35    23.49     2.48 o
   5   4  12    10.09    11.63     2.39 o
   5   4  13   261.48   292.19     5.55 o
   5   4  14     4.59     5.95     2.93 <
   5   4  15     2.05     2.03     3.65 <
   5   4  16    14.85     7.84     4.10 <
   5   4  17    84.42    89.63     6.63 o
   5   4  18    19.93    14.97     4.78 o
   5   4  19    58.15    59.42     6.13 o
   5   4  20     3.19     0.86     4.73 <
   5   5 -22     0.01    -0.95     6.09 <
   5   5 -21    16.68    14.11     6.40 <
   5   5 -20     0.01     0.36     5.55 <
   5   5 -19    30.40    31.47     6.58 o
   5   5 -18     4.73     3.11     5.14 <
   5   5 -17    55.52    62.58     7.17 o
   5   5 -16   116.23   131.01     5.18 o
   5   5 -15    86.23    87.78     4.73 o
   5   5 -14   143.63   137.60     4.73 o
   5   5 -13    16.81    20.06     2.61 o
   5   5 -12     0.30     0.81     1.76 <
   5   5 -11   443.21   459.99     3.88 o
   5   5 -10     3.41     2.16     1.13 <
   5   5  -9   301.27   302.56     2.66 o
   5   5  -8    20.62    12.49     1.17 o
   5   5  -7    64.86    52.97     1.71 o
   5   5  -6   293.38   281.32     2.57 o
   5   5  -5     1.96     1.94     1.04 <
   5   5  -4   627.89   565.44     3.16 o
   5   5  -3    15.93    16.00     1.26 o
   5   5  -2     0.01     0.72     1.04 <
   5   5  -1    11.39    12.62     1.13 o
   5   5   0   420.75   426.67     2.98 o
   5   5   1   849.15   845.78     4.15 o
   5   5   2   146.89   138.45     1.85 o
   5   5   3    88.43    79.57     1.98 o
   5   5   4     6.76     4.96     1.13 o
   5   5   5   468.71   463.51     3.52 o
   5   5   6   112.45   106.94     2.48 o
   5   5   7     0.47     1.76     1.26 <
   5   5   8   548.84   593.49     4.24 o
   5   5   9   201.87   211.26     3.38 o
   5   5  10   131.56   147.47     3.61 o
   5   5  11     0.96     0.59     2.12 <
   5   5  12   383.52   401.52     5.95 o
   5   5  13    47.79    62.71     3.74 o
   5   5  14    18.11    14.29     3.16 o
   5   5  15     0.99     2.16     3.83 <
   5   5  16     1.89     0.36     4.15 <
   5   5  17     1.51     1.26     4.24 <
   5   5  18     2.96     2.93     4.37 <
   5   5  19    50.31    50.90     6.00 o
   5   5  20   162.29   166.59     9.02 o
   5   6 -22    12.59    22.27     7.30 o
   5   6 -21   106.73   108.02    10.59 o
   5   6 -20    24.05    34.49     6.94 o
   5   6 -19   114.21   103.83     9.20 o
   5   6 -18     0.00     0.36     5.00 <
   5   6 -17   204.67   197.42    10.05 o
   5   6 -16    20.10    17.76     3.07 o
   5   6 -15    12.32    18.53     2.80 o
   5   6 -14    77.81    77.18     4.10 o
   5   6 -13     1.53     2.39     2.25 <
   5   6 -12   587.91   617.25     6.99 o
   5   6 -11     0.72     1.40     1.40 <
   5   6 -10    94.15   111.09     2.34 o
   5   6  -9    11.27    11.00     1.22 o
   5   6  -8   129.50   133.58     2.12 o
   5   6  -7   193.95   174.70     2.12 o
   5   6  -6   403.36   386.37     3.11 o
   5   6  -5   338.15   356.70     2.75 o
   5   6  -4     7.04     9.47     1.13 o
   5   6  -3   215.90   192.06     2.93 o
   5   6  -2   312.53   285.52     2.89 o
   5   6  -1    10.78     8.02     1.40 o
   5   6   0   145.98   139.49     2.52 o
   5   6   1    10.37     7.89     1.40 o
   5   6   2    62.75    66.05     1.98 o
   5   6   3   291.27   276.05     2.30 o
   5   6   4   174.87   186.83     2.21 o
   5   6   5   433.64   436.46     3.25 o
   5   6   6    73.24    73.44     2.25 o
   5   6   7    84.66    92.78     2.52 o
   5   6   8   292.35   297.83     3.61 o
   5   6   9   247.99   264.28     3.97 o
   5   6  10     3.73     3.97     2.12 <
   5   6  11   721.41   728.83     7.26 o
   5   6  12   153.71   163.97     4.73 o
   5   6  13    13.60    19.39     2.66 o
   5   6  14    40.11    46.62     3.29 o
   5   6  15    84.29    83.18     6.90 o
   5   6  16    50.06    63.70     5.82 o
   5   6  17     0.23    -0.68     4.19 <
   5   6  18     0.45     2.16     4.37 <
   5   6  19    71.18    69.61     6.40 o
   5   7 -21    72.43    78.00     9.06 o
   5   7 -20   106.49   107.84     9.51 o
   5   7 -19     6.23     9.38     5.95 <
   5   7 -18    51.61    47.11     7.03 o
   5   7 -17    17.94    17.85     3.92 o
   5   7 -16   177.15   177.77     5.41 o
   5   7 -15     6.49     4.46     2.61 <
   5   7 -14    50.45    55.36     3.92 o
   5   7 -13    49.52    46.12     3.07 o
   5   7 -12     2.30     3.34     2.16 <
   5   7 -11   106.29    98.28     2.84 o
   5   7 -10    27.43    27.82     1.76 o
   5   7  -9   771.60   818.01     5.05 o
   5   7  -8   129.35   143.10     2.89 o
   5   7  -7   207.67   206.44     2.93 o
   5   7  -6     2.04     4.55     2.03 <
   5   7  -5   123.98   127.68     3.61 o
   5   7  -4    17.37    19.61     2.93 o
   5   7  -3   154.35   158.83     3.25 o
   5   7  -2  2646.41  2909.59    26.64 o
   5   7  -1    62.68    63.88     7.35 o
   5   7   0    66.86    73.08     7.75 o
   5   7   1     8.88     7.26     1.71 o
   5   7   2   282.94   296.16     3.97 o
   5   7   3    90.57    78.72     2.43 o
   5   7   4   109.36   118.62     2.30 o
   5   7   5   166.95   177.95     2.61 o
   5   7   6     5.26     6.81     1.40 o
   5   7   7    41.20    46.03     2.21 o
   5   7   8    97.48   103.11     3.11 o
   5   7   9   481.61   529.29     5.91 o
   5   7  10     0.01     1.58     2.07 <
   5   7  11   298.98   285.16     5.32 o
   5   7  12   148.25   148.15     4.73 o
   5   7  13     0.21    -1.53     2.39 <
   5   7  14     0.98    -0.77     2.52 <
   5   7  15    27.14    24.53     4.69 o
   5   7  16    28.57    27.91     4.91 o
   5   7  17     0.06    -1.71     4.28 <
   5   7  18    26.68    24.07     5.27 o
   5   8 -20    45.26    65.64     8.25 o
   5   8 -19    40.14    37.15     6.94 o
   5   8 -18    11.75    12.08     5.77 <
   5   8 -17    39.64    42.56     4.55 o
   5   8 -16     8.44    11.63     2.98 o
   5   8 -15    98.73    95.85     4.60 o
   5   8 -14   168.96   158.92     4.91 o
   5   8 -13   141.86   138.68     4.37 o
   5   8 -12     8.12     6.63     1.94 o
   5   8 -11    14.06    10.10     1.67 o
   5   8 -10    16.77    21.55     1.94 o
   5   8  -9    37.79    28.27     2.07 o
   5   8  -8     1.40     3.79     1.71 <
   5   8  -7   101.03    94.41     2.98 o
   5   8  -6    99.01   100.31     2.71 o
   5   8  -5    65.73    68.75     3.16 o
   5   8  -4     3.57     1.26     1.71 <
   5   8  -3   483.91   535.91    13.12 o
   5   8  -2   472.71   548.54    13.44 o
   5   8  -1    42.42    52.34     6.27 o
   5   8   0     0.25     1.26     4.73 <
   5   8   1   733.23   805.88    14.65 o
   5   8   2   390.09   395.79     4.64 o
   5   8   3     7.87     9.06     1.89 o
   5   8   4     4.49     6.99     1.31 o
   5   8   5   489.91   469.69     3.88 o
   5   8   6   172.63   172.90     3.02 o
   5   8   7   112.87   109.82     2.93 o
   5   8   8     1.65     4.46     1.58 <
   5   8   9    47.74    51.71     3.02 o
   5   8  10    12.21    16.95     2.34 o
   5   8  11    23.33    25.83     2.61 o
   5   8  12   209.48   218.12     5.09 o
   5   8  13    53.63    43.06     3.20 o
   5   8  14   168.50   161.54     5.23 o
   5   8  15     7.26     8.57     4.19 <
   5   8  16    46.49    57.89     5.77 o
   5   8  17     2.26    -0.99     4.33 <
   5   9 -20    20.23    31.47     7.17 o
   5   9 -19     4.74     7.71     5.91 <
   5   9 -18    42.01    36.56     6.76 o
   5   9 -17    28.82    23.08     4.06 o
   5   9 -16    60.51    55.50     4.10 o
   5   9 -15     0.22    -1.08     2.61 <
   5   9 -14    21.14    16.41     2.80 o
   5   9 -13    33.36    36.07     2.98 o
   5   9 -12   200.47   206.94     5.59 o
   5   9 -11   164.54   159.10     4.10 o
   5   9 -10   351.74   340.70     4.87 o
   5   9  -9     0.60     2.43     1.80 <
   5   9  -8   268.95   262.07     4.10 o
   5   9  -7    41.12    42.11     2.34 o
   5   9  -6   189.51   199.50     3.38 o
   5   9  -5   188.39   184.98     4.01 o
   5   9  -4   137.63   130.38     9.15 o
   5   9  -3    87.78    99.64     8.57 o
   5   9  -2    24.10    22.18     5.55 o
   5   9  -1    23.44    34.99     5.91 o
   5   9   0  1134.85  1169.21    18.35 o
   5   9   1   632.10   693.66    14.47 o
   5   9   2    25.67    26.83     2.34 o
   5   9   3   319.01   328.62     4.60 o
   5   9   4   264.40   282.50     3.11 o
   5   9   5    88.80    80.11     2.34 o
   5   9   6    60.81    60.28     2.39 o
   5   9   7    97.10    93.59     2.80 o
   5   9   8   152.16   151.89     3.43 o
   5   9   9    23.07    21.87     2.52 o
   5   9  10    33.47    32.73     3.38 o
   5   9  11    70.73    64.79     4.01 o
   5   9  12     6.88     9.47     2.80 o
   5   9  13    20.98    16.14     3.11 o
   5   9  14     0.00     0.68     2.84 <
   5   9  15    86.40    93.14     9.29 o
   5   9  16    22.52    30.43     6.67 o
   5  10 -19    14.09    16.50     6.27 <
   5  10 -18     0.09     1.62     5.36 <
   5  10 -17   112.88    96.89     6.27 o
   5  10 -16     0.19     0.63     2.80 <
   5  10 -15    85.10    90.48     5.55 o
   5  10 -14    97.52    93.82     5.18 o
   5  10 -13   219.39   202.20     5.95 o
   5  10 -12     0.21     0.45     3.61 <
   5  10 -11     4.95     1.62     2.34 <
   5  10 -10   254.23   253.96     4.46 o
   5  10  -9   192.81   213.61     4.15 o
   5  10  -8     1.56     2.61     1.85 <
   5  10  -7    16.02    15.01     1.85 o
   5  10  -6    98.69    95.89     2.89 o
   5  10  -5    27.30    29.21     2.57 o
   5  10  -4    45.24    52.12     7.17 o
   5  10  -3   206.87   227.09    10.82 o
   5  10  -2    58.17    67.18     7.26 o
   5  10  -1    75.47    82.59     8.25 o
   5  10   0    23.28    20.38     5.59 o
   5  10   1     0.82    -0.68     4.73 <
   5  10   2   158.12   152.29     3.70 o
   5  10   3    95.42    92.33     3.43 o
   5  10   4   388.31   364.68     3.25 o
   5  10   5     8.41     6.40     1.40 o
   5  10   6    93.25    78.72     2.52 o
   5  10   7     5.62     5.46     1.67 o
   5  10   8    62.69    54.60     2.75 o
   5  10   9     2.26     2.89     2.21 <
   5  10  10   134.06   139.35     5.32 o
   5  10  11    87.39    80.88     4.96 o
   5  10  12     3.59     4.15     3.20 <
   5  10  13     1.69     2.39     3.20 <
   5  10  14    64.06    70.69     5.50 o
   5  10  15     1.59     2.43     5.32 <
   5  11 -17    28.96    40.44     4.51 o
   5  11 -16     0.02    -0.81     3.25 <
   5  11 -15     6.38    11.32     3.61 o
   5  11 -14   317.11   287.55     7.21 o
   5  11 -13   138.07   123.35     5.27 o
   5  11 -12    37.48    32.10     4.73 o
   5  11 -11     4.73     6.63     2.66 <
   5  11 -10   303.62   303.91     4.91 o
   5  11  -9    21.67    23.08     2.30 o
   5  11  -8   117.60   119.02     3.52 o
   5  11  -7   141.22   137.28     3.29 o
   5  11  -6    31.54    30.75     2.25 o
   5  11  -5    72.79    80.43     3.52 o
   5  11  -4    26.34    24.80     6.49 o
   5  11  -3   213.83   222.85    11.18 o
   5  11  -2     4.21     9.29     5.59 <
   5  11  -1   130.94   142.87     9.51 o
   5  11   0    44.86    52.12     6.94 o
   5  11   1    31.00    29.53     6.04 o
   5  11   2     3.12     4.01     1.98 <
   5  11   3     1.28     3.16     2.03 <
   5  11   4    28.38    24.66     1.53 o
   5  11   5    21.30    21.37     1.62 o
   5  11   6   129.74   127.54     3.02 o
   5  11   7   232.23   227.95     3.74 o
   5  11   8    67.97    65.55     3.38 o
   5  11   9     8.67     7.21     2.75 <
   5  11  10    38.66    33.09     3.56 o
   5  11  11    11.17    10.96     3.29 o
   5  11  12     0.48    -1.26     3.02 <
   5  11  13    47.99    46.17     4.42 o
   5  11  14    72.83    72.99     5.59 o
   5  12 -16     0.05     2.07     4.91 <
   5  12 -15    93.73    90.08     5.55 o
   5  12 -14    43.90    44.81     4.15 o
   5  12 -13     2.35     1.89     4.10 <
   5  12 -12     4.76     8.84     4.01 <
   5  12 -11   118.03   121.55     4.96 o
   5  12 -10    44.89    47.61     3.16 o
   5  12  -9     3.98     3.16     2.12 <
   5  12  -8    52.94    56.94     2.89 o
   5  12  -7   435.55   451.83     5.23 o
   5  12  -6    99.94   111.49     3.25 o
   5  12  -5    34.97    32.51     2.80 o
   5  12  -4     0.02    -0.72     5.64 <
   5  12  -3    15.25    19.61     6.45 o
   5  12  -2   151.46   176.05    10.64 o
   5  12  -1    13.83    12.13     6.00 <
   5  12   0   120.31   124.88     9.51 o
   5  12   1     8.31    14.11     5.86 <
   5  12   2     7.96     9.56     2.21 o
   5  12   3    33.38    25.56     1.49 o
   5  12   4    70.99    63.48     2.21 o
   5  12   5     7.11     8.93     1.58 o
   5  12   6    68.07    66.23     2.71 o
   5  12   7     6.74    11.23     1.85 o
   5  12   8    34.01    25.29     2.61 o
   5  12   9    48.11    48.87     3.92 o
   5  12  10    22.10    23.76     3.43 o
   5  12  11    91.60   102.66     5.32 o
   5  12  12     0.72    -3.47     4.28 <
   5  13 -14    10.67    17.31     5.05 o
   5  13 -13     3.90     1.71     4.10 <
   5  13 -12   173.34   169.34     7.35 o
   5  13 -11   241.17   226.55     7.75 o
   5  13 -10     7.47     6.09     2.93 <
   5  13  -9    84.70    83.41     3.65 o
   5  13  -8    33.74    34.53     2.52 o
   5  13  -7     0.07     0.18     1.94 <
   5  13  -6    46.48    49.68     2.80 o
   5  13  -5   137.36   135.57     4.33 o
   5  13  -4   125.66   129.17     5.82 o
   5  13  -3     0.48    -2.30     5.68 <
   5  13  -2     0.24    -1.35     5.86 <
   5  13  -1    19.27    19.07     6.76 <
   5  13   0     2.77     4.91     6.13 <
   5  13   1    36.10    41.84     7.39 o
   5  13   2    10.35    13.12     2.39 o
   5  13   3    21.96    17.49     1.49 o
   5  13   4    11.04    10.82     1.53 o
   5  13   5     1.83     0.77     1.53 <
   5  13   6    38.03    42.65     2.39 o
   5  13   7     4.28     2.93     2.07 <
   5  13   8    16.19    13.66     2.89 o
   5  13   9    81.06    76.19     4.60 o
   5  13  10     5.11     3.34     4.15 <
   5  13  11     0.65     1.26     4.28 <
   5  14 -12     7.97     4.24     7.48 <
   5  14 -11     5.86     7.62     7.71 <
   5  14 -10     2.91     4.06     4.10 <
   5  14  -9   158.55   163.34     4.37 o
   5  14  -8   303.56   314.87     5.18 o
   5  14  -7    23.82    26.19     2.48 o
   5  14  -6     1.08     2.43     2.03 <
   5  14  -5    17.54    15.19     2.21 o
   5  14  -4    98.65   105.68     5.91 o
   5  14  -3    33.17    31.56     7.57 o
   5  14  -2    19.33    18.94     6.94 <
   5  14  -1   112.99   128.71    10.64 o
   5  14   0    26.14    30.57     7.53 o
   5  14   1    21.82    26.37     3.88 o
   5  14   2    99.97    89.81     2.25 o
   5  14   3    42.21    45.58     2.21 o
   5  14   4     1.87    -0.41     1.49 <
   5  14   5    70.46    60.14     2.66 o
   5  14   6     0.50     0.81     1.98 <
   5  14   7    17.95    20.02     4.15 o
   5  14   8    12.09    12.67     4.10 o
   5  15  -9     7.12     9.24     4.19 <
   5  15  -8    40.87    42.42     3.70 o
   5  15  -7    14.34    13.84     3.02 o
   5  15  -6   143.12   153.83     4.96 o
   5  15  -5   108.41   111.22     4.60 o
   5  15  -4    86.16    90.62     4.28 o
   5  15  -3    27.19    26.46     4.24 o
   5  15  -2   135.15   174.38    11.90 o
   5  15  -1    21.26    20.74     7.30 <
   5  15   0    34.01    33.99     3.11 o
   5  15   1    63.07    58.56     2.43 o
   5  15   2   113.74    95.94     2.84 o
   5  15   3   185.71   186.60     3.65 o
   5  15   4     9.20     8.39     1.98 o
   5  15   5    50.19    51.13     3.83 o
   6 -17  -6     1.01     3.29     7.44 <
   6 -17  -5    10.72    10.64     7.80 <
   6 -17  -4     0.24     0.18     7.17 <
   6 -17  -3     0.45    -1.53     7.21 <
   6 -17  -2    11.56    11.45     5.50 <
   6 -17  -1   110.07   109.92     8.30 o
   6 -17   0    13.81    13.44     5.64 <
   6 -17   1     7.54    14.88     5.55 <
   6 -17   2    64.70    61.67     6.81 o
   6 -17   3    68.11    68.30     6.99 o
   6 -17   4     6.40     3.65     5.36 <
   6 -17   5     5.02     3.92     5.23 <
   6 -17   6    15.73    14.74     5.50 <
   6 -16  -9     6.27     0.05     5.73 <
   6 -16  -8    18.21    21.96     6.40 o
   6 -16  -7    13.19    10.37     7.57 <
   6 -16  -6     4.59     4.60     6.81 <
   6 -16  -5    17.63    14.11     7.30 <
   6 -16  -4    12.11    15.60     7.75 <
   6 -16  -3     0.56    -4.87     6.40 <
   6 -16  -2    11.08    16.14     7.39 <
   6 -16  -1     2.39     3.25     4.96 <
   6 -16   0    55.04    62.17     6.72 o
   6 -16   1    44.03    48.42     6.27 o
   6 -16   2    23.05    34.62     5.86 o
   6 -16   3     0.24     4.42     5.05 <
   6 -16   4    10.90    11.50     5.23 <
   6 -16   5    52.44    55.00     6.49 o
   6 -16   6   155.71   178.17     8.88 o
   6 -16   7     2.96     4.55     5.00 <
   6 -16   8     9.11    13.34     7.62 <
   6 -16   9     0.24     3.79     7.17 <
   6 -15 -12     2.51     0.54     5.55 <
   6 -15 -11     4.78     4.42     5.50 <
   6 -15 -10    38.35    40.26     6.18 o
   6 -15  -9    58.11    56.99     6.81 o
   6 -15  -8    13.89    12.26     5.82 <
   6 -15  -7     8.22    12.89     5.82 <
   6 -15  -6     1.51     3.70     6.99 <
   6 -15  -5    10.17    19.88     7.80 <
   6 -15  -4    35.41    32.05     7.80 o
   6 -15  -3     7.91     6.00     7.21 <
   6 -15  -2    20.08    26.15     5.55 o
   6 -15  -1    19.93    22.68     4.51 o
   6 -15   0     8.26     5.95     4.10 <
   6 -15   1   205.94   197.60     7.30 o
   6 -15   2   126.68   113.97     6.36 o
   6 -15   3     1.48     2.21     3.88 <
   6 -15   4   134.00   135.75     6.54 o
   6 -15   5    21.89    22.14     4.33 o
   6 -15   6    15.51    11.81     4.10 <
   6 -15   7     0.40     6.13     4.91 <
   6 -15   8    29.49    28.45     8.07 o
   6 -15   9   112.37   111.13    11.32 o
   6 -15  10    43.35    56.04     9.11 o
   6 -15  11     0.81     1.40     7.17 <
   6 -15  12     0.85     6.31     7.48 <
   6 -14 -14    10.24    23.80     9.20 <
   6 -14 -13    45.30    41.52     6.45 o
   6 -14 -12    66.72    70.11     7.17 o
   6 -14 -11    45.02    38.14     6.27 o
   6 -14 -10     0.01    -1.89     5.09 <
   6 -14  -9     4.94    -3.07     5.00 <
   6 -14  -8    14.88    20.56     5.77 o
   6 -14  -7    39.80    47.38     5.18 o
   6 -14  -6   164.89   170.69     6.31 o
   6 -14  -5    53.23    50.72     4.10 o
   6 -14  -4    37.47    45.67     4.01 o
   6 -14  -3    32.80    39.13     3.79 o
   6 -14  -2    21.58    17.99     3.38 o
   6 -14  -1     3.92     6.36     3.29 <
   6 -14   0   114.34   121.91     4.82 o
   6 -14   1    90.39    86.97     4.37 o
   6 -14   2   278.85   291.06     5.95 o
   6 -14   3   352.99   375.60     6.45 o
   6 -14   4    78.17    77.27     4.10 o
   6 -14   5   162.96   162.57     5.14 o
   6 -14   6     6.11     4.91     3.29 <
   6 -14   7     0.60    -2.12     3.70 <
   6 -14   8   121.70   130.88     7.84 o
   6 -14   9     9.92     5.14     4.69 <
   6 -14  10    18.53    16.59     5.05 o
   6 -14  11     8.93    10.23     7.26 <
   6 -14  12    27.52    19.12     7.84 <
   6 -14  13    69.16    65.60     9.65 o
   6 -13 -15    57.72    57.57    10.19 o
   6 -13 -14    79.60    67.85    10.64 o
   6 -13 -13   176.15   208.92    15.06 o
   6 -13 -12    27.22    23.22     5.55 o
   6 -13 -11     0.34    -0.72     4.82 <
   6 -13 -10    16.24    21.19     5.36 o
   6 -13  -9   131.65   143.50     6.81 o
   6 -13  -8     8.93     5.95     3.34 <
   6 -13  -7     0.13    -1.17     3.07 <
   6 -13  -6    31.11    35.98     3.38 o
   6 -13  -5     9.87    10.78     3.25 o
   6 -13  -4     0.42     2.16     3.02 <
   6 -13  -3   116.21   123.94     5.18 o
   6 -13  -2   385.98   409.68     7.30 o
   6 -13  -1    83.38    77.23     4.55 o
   6 -13   0     0.33    -1.80     2.66 <
   6 -13   1    66.61    68.35     3.74 o
   6 -13   2    17.18    15.73     2.98 o
   6 -13   3     8.02     8.66     2.80 o
   6 -13   4     0.56     2.39     2.71 <
   6 -13   5   184.16   190.89     5.18 o
   6 -13   6   600.22   607.01     7.57 o
   6 -13   7   134.55   134.80     4.78 o
   6 -13   8    41.73    41.39     4.33 o
   6 -13   9    10.58     8.61     3.79 <
   6 -13  10     0.37    -2.66     3.56 <
   6 -13  11    30.42    30.79     4.37 o
   6 -13  12    42.22    47.65     6.27 o
   6 -13  13     0.04    -6.09     6.54 <
   6 -13  14    33.89    28.45     8.30 o
   6 -13  15    41.18    52.07     9.20 o
   6 -12 -16    44.99    59.33    10.41 o
   6 -12 -15     1.65    -2.12     4.91 <
   6 -12 -14     0.02    -0.86     4.91 <
   6 -12 -13     4.52     4.51     4.87 <
   6 -12 -12    18.08    15.87     5.18 o
   6 -12 -11     0.21    -1.08     3.74 <
   6 -12 -10    46.58    60.95     5.00 o
   6 -12  -9    34.35    46.30     4.01 o
   6 -12  -8    11.48    12.71     3.38 o
   6 -12  -7    36.08    44.86     3.88 o
   6 -12  -6   126.72   153.74     5.73 o
   6 -12  -5    26.85    23.62     3.61 o
   6 -12  -4    57.21    57.44     4.42 o
   6 -12  -3    33.56    43.37     3.61 o
   6 -12  -2     8.48    12.04     3.11 o
   6 -12  -1     1.99     2.80     2.89 <
   6 -12   0     0.00    -1.17     2.61 <
   6 -12   1   517.28   553.27     6.90 o
   6 -12   2   140.64   133.22     4.46 o
   6 -12   3     0.98    -4.19     2.48 <
   6 -12   4    14.54    10.87     2.71 o
   6 -12   5   251.12   270.68     5.41 o
   6 -12   6     0.11     1.26     2.61 <
   6 -12   7    30.25    27.95     3.38 o
   6 -12   8    47.18    50.63     4.46 o
   6 -12   9    40.44    36.07     4.28 o
   6 -12  10   123.98   140.57     6.49 o
   6 -12  11     3.80     1.40     4.73 <
   6 -12  12   112.69   117.71     7.98 o
   6 -12  13    50.37    62.53     6.36 o
   6 -12  14     0.27     3.47     4.87 <
   6 -12  15     0.22     2.30     5.00 <
   6 -12  16     1.04    -3.47     6.90 <
   6 -11 -17     1.99     6.90     5.09 <
   6 -11 -16    32.31    45.58     6.18 o
   6 -11 -15    24.00    35.03     5.73 o
   6 -11 -14    33.57    33.95     5.64 o
   6 -11 -13    14.13    21.10     4.24 o
   6 -11 -12    10.32    14.88     3.88 o
   6 -11 -11    94.28   102.84     5.23 o
   6 -11 -10    48.44    50.31     3.88 o
   6 -11  -9     2.79     2.98     3.07 <
   6 -11  -8     1.85     3.38     3.07 <
   6 -11  -7     0.03     2.52     2.98 <
   6 -11  -6    17.52    23.80     3.38 o
   6 -11  -5    58.53    67.36     4.10 o
   6 -11  -4    15.11    10.50     3.34 o
   6 -11  -3    51.66    48.19     4.10 o
   6 -11  -2    86.14    81.24     5.05 o
   6 -11  -1    19.20    17.85     2.89 o
   6 -11   0     5.32     4.01     2.48 <
   6 -11   1    19.96    18.98     2.71 o
   6 -11   2     2.94     2.43     2.48 <
   6 -11   3     0.03    -1.49     2.34 <
   6 -11   4   213.19   222.22     4.87 o
   6 -11   5   167.23   163.48     4.60 o
   6 -11   6     8.12     3.52     2.71 <
   6 -11   7    13.55    12.98     3.02 o
   6 -11   8   320.42   337.14     7.57 o
   6 -11   9   137.79   135.84     5.95 o
   6 -11  10     0.12    -3.38     3.29 <
   6 -11  11    29.25    31.20     5.23 o
   6 -11  12    55.84    56.26     6.00 o
   6 -11  13    68.42    78.04     6.99 o
   6 -11  14     0.87     2.16     4.82 <
   6 -11  15   115.25   129.48     8.39 o
   6 -11  16     1.47    -0.77     5.00 <
   6 -11  17    32.72    40.49     6.18 o
   6 -10 -18    44.49    49.77     6.31 o
   6 -10 -17    67.55    71.50     6.85 o
   6 -10 -16    46.54    51.89     6.18 o
   6 -10 -15     5.25     7.12     4.78 <
   6 -10 -14     8.66     9.60     3.92 <
   6 -10 -13    12.33    11.36     3.83 <
   6 -10 -12     2.78     2.30     3.07 <
   6 -10 -11     9.87    12.31     3.11 o
   6 -10 -10     3.62     3.16     2.93 <
   6 -10  -9    84.07   117.89     5.18 o
   6 -10  -8    25.74    27.50     3.29 o
   6 -10  -7    76.67    94.41     4.73 o
   6 -10  -6     7.81    10.32     2.84 o
   6 -10  -5   159.23   174.93     5.41 o
   6 -10  -4    54.96    44.77     3.74 o
   6 -10  -3     0.00    -2.48     2.84 <
   6 -10  -2   206.71   218.03     6.13 o
   6 -10  -1     4.69     4.15     2.98 <
   6 -10   0    46.33    41.43     3.25 o
   6 -10   1     0.71    -2.75     2.25 <
   6 -10   2    11.58    14.02     2.52 o
   6 -10   3   223.59   226.68     4.73 o
   6 -10   4    97.01    86.25     3.74 o
   6 -10   5    33.66    35.48     3.16 o
   6 -10   6    46.30    47.47     3.38 o
   6 -10   7    29.87    21.28     2.98 o
   6 -10   8    88.09    82.32     5.23 o
   6 -10   9    48.67    42.60     4.01 o
   6 -10  10    31.34    29.17     3.83 o
   6 -10  11    80.83    89.45     7.17 o
   6 -10  12   154.24   188.54     8.48 o
   6 -10  13    23.73    27.82     5.32 o
   6 -10  14    36.35    31.29     5.55 o
   6 -10  15     2.30     3.02     4.91 <
   6 -10  16     2.23     0.41     5.00 <
   6 -10  17     6.26     2.03     5.00 <
   6 -10  18   106.11   118.17     8.75 o
   6  -9 -19     0.14     4.37     5.09 <
   6  -9 -18    41.36    56.94     6.45 o
   6  -9 -17     0.54    -4.42     4.55 <
   6  -9 -16     6.54     3.79     4.78 <
   6  -9 -15     1.69     6.31     3.65 <
   6  -9 -14    95.91   103.11     6.09 o
   6  -9 -13     3.60     3.25     3.07 <
   6  -9 -12    71.08    75.02     4.37 o
   6  -9 -11    36.89    37.69     3.52 o
   6  -9 -10    23.62    24.17     3.25 o
   6  -9  -9    11.02    10.55     2.93 o
   6  -9  -8     8.50     6.09     2.80 <
   6  -9  -7   268.41   275.15     5.86 o
   6  -9  -6   227.81   232.63     5.46 o
   6  -9  -5     0.00     0.45     2.21 <
   6  -9  -4    22.47    22.09     3.29 o
   6  -9  -3     4.12     3.47     2.84 <
   6  -9  -2    19.53    21.23     3.20 o
   6  -9  -1     3.40     3.88     2.89 <
   6  -9   0    42.19    37.15     3.07 o
   6  -9   1     5.19     8.97     2.66 o
   6  -9   2   107.30   101.93     3.74 o
   6  -9   3   293.41   298.95     4.96 o
   6  -9   4   160.05   149.23     4.06 o
   6  -9   5    50.83    52.52     3.34 o
   6  -9   6   352.23   368.88     6.04 o
   6  -9   7   221.41   218.34     5.14 o
   6  -9   8     9.07    14.38     3.25 o
   6  -9   9    52.16    48.38     3.97 o
   6  -9  10    11.51    12.31     4.33 <
   6  -9  11     0.01     2.25     4.06 <
   6  -9  12   131.19   145.17     7.75 o
   6  -9  13    75.15    88.00     7.21 o
   6  -9  14   357.49   385.60    10.64 o
   6  -9  15   188.45   201.53     9.06 o
   6  -9  16    52.11    59.11     6.36 o
   6  -9  17    59.77    62.94     6.67 o
   6  -9  18     6.48     7.12     5.32 <
   6  -8 -20    23.56    26.24     5.68 o
   6  -8 -19     0.98     3.38     4.82 <
   6  -8 -18    49.23    50.72     6.04 o
   6  -8 -17    11.87    13.48     5.00 <
   6  -8 -16     7.93     7.08     3.70 <
   6  -8 -15     0.27    -0.45     3.47 <
   6  -8 -14    27.82    19.48     3.20 o
   6  -8 -13    77.31    76.73     4.46 o
   6  -8 -12     0.72     1.94     2.80 <
   6  -8 -11   268.35   289.71     6.27 o
   6  -8 -10   143.12   135.52     4.82 o
   6  -8  -9    44.51    45.08     3.34 o
   6  -8  -8    46.97    41.79     2.89 o
   6  -8  -7   159.43   179.21     4.46 o
   6  -8  -6    12.35    11.95     2.30 o
   6  -8  -5     1.20     0.32     2.43 <
   6  -8  -4   574.66   557.42     7.93 o
   6  -8  -3    97.42    92.83     4.69 o
   6  -8  -2     2.02     0.27     2.75 <
   6  -8  -1     6.32     3.07     2.52 <
   6  -8   0   458.34   464.59     6.31 o
   6  -8   1    71.38    66.18     3.70 o
   6  -8   2    71.89    65.19     3.74 o
   6  -8   3     1.07     1.04     2.07 <
   6  -8   4    10.39    11.54     2.52 o
   6  -8   5     1.10     1.44     2.39 <
   6  -8   6   115.58   116.27     4.24 o
   6  -8   7   686.48   708.90     8.84 o
   6  -8   8    82.98    79.03     4.82 o
   6  -8   9    10.01     6.67     3.02 <
   6  -8  10    48.56    39.94     4.82 o
   6  -8  11    50.14    50.54     5.18 o
   6  -8  12     4.00     3.97     4.15 <
   6  -8  13    23.92    26.28     4.87 o
   6  -8  14    10.62    17.22     4.78 o
   6  -8  15     3.36    10.68     4.73 <
   6  -8  16     5.52     7.53     4.96 <
   6  -8  17    68.42    79.89     7.17 o
   6  -8  18    71.12    66.77     6.67 o
   6  -8  19    56.28    69.93     6.81 o
   6  -7 -21     6.88    -1.44     6.36 <
   6  -7 -20    26.82    28.04     7.57 o
   6  -7 -19     9.59    14.25     5.05 <
   6  -7 -18     3.05     5.59     4.78 <
   6  -7 -17    16.40    16.55     3.83 o
   6  -7 -16    55.03    63.57     4.78 o
   6  -7 -15   101.18   107.57     5.95 o
   6  -7 -14     0.42    -0.77     2.71 <
   6  -7 -13     0.38     3.56     2.71 <
   6  -7 -12    30.79    31.60     3.29 o
   6  -7 -11    34.36    31.78     3.07 o
   6  -7 -10    38.22    37.10     3.11 o
   6  -7  -9     5.17     3.20     2.16 <
   6  -7  -8   270.85   295.21     5.09 o
   6  -7  -7   728.15   747.63     6.99 o
   6  -7  -6   118.36   106.85     3.88 o
   6  -7  -5    61.42    56.35     2.98 o
   6  -7  -4   351.20   345.39     5.55 o
   6  -7  -3   240.18   240.70     4.91 o
   6  -7  -2    34.79    34.90     2.71 o
   6  -7  -1   161.63   156.89     3.92 o
   6  -7   0   127.24   117.67     3.65 o
   6  -7   1    23.13    23.31     2.34 o
   6  -7   2    23.89    16.91     2.34 o
   6  -7   3   585.68   636.59     6.09 o
   6  -7   4   125.97   127.27     3.29 o
   6  -7   5   193.12   205.31     4.15 o
   6  -7   6     9.88    10.55     2.12 o
   6  -7   7     7.14    12.13     2.66 o
   6  -7   8    92.08    82.10     4.10 o
   6  -7   9   260.26   271.32     7.93 o
   6  -7  10   130.63   151.75     7.03 o
   6  -7  11     5.73     8.70     4.06 <
   6  -7  12    45.20    44.14     5.00 o
   6  -7  13    41.66    38.64     5.00 o
   6  -7  14   409.97   435.96    10.73 o
   6  -7  15     0.20     5.36     4.46 <
   6  -7  16   156.91   163.11     8.30 o
   6  -7  17     9.92    10.46     4.91 <
   6  -7  18     8.70     7.66     4.87 <
   6  -7  19     0.60    -0.09     7.08 <
   6  -6 -21    32.85    29.44     7.80 o
   6  -6 -20     3.52     0.54     6.36 <
   6  -6 -19    12.40    17.09     6.85 <
   6  -6 -18    12.07    10.46     4.69 <
   6  -6 -17    49.33    45.99     4.42 o
   6  -6 -16    20.60    26.19     3.74 o
   6  -6 -15     0.58     3.47     2.84 <
   6  -6 -14   132.35   128.85     4.96 o
   6  -6 -13    24.19    32.87     3.25 o
   6  -6 -12   157.70   182.23     5.27 o
   6  -6 -11     0.88     3.07     2.48 <
   6  -6 -10    30.00    30.12     2.93 o
   6  -6  -9   240.44   259.01     5.36 o
   6  -6  -8   321.77   310.31     5.64 o
   6  -6  -7   120.47   129.35     3.83 o
   6  -6  -6     9.61    12.58     2.43 o
   6  -6  -5     0.19    -0.59     1.85 <
   6  -6  -4    38.28    39.58     2.61 o
   6  -6  -3   273.39   271.41     4.01 o
   6  -6  -2   337.42   305.76     3.88 o
   6  -6  -1  1009.87   965.66     5.68 o
   6  -6   0   462.25   453.27     4.24 o
   6  -6   1   235.31   217.49     3.88 o
   6  -6   2   140.27   125.60     3.38 o
   6  -6   3    76.96    76.91     3.65 o
   6  -6   4    26.50    23.58     2.25 o
   6  -6   5   257.17   238.90     3.79 o
   6  -6   6   277.50   290.70     4.42 o
   6  -6   7    21.50    22.81     2.25 o
   6  -6   8     5.56     4.06     2.43 <
   6  -6   9   135.58   121.23     5.00 o
   6  -6  10   252.41   269.60     6.63 o
   6  -6  11     0.00    -4.10     3.56 <
   6  -6  12    27.87    24.93     4.24 o
   6  -6  13    16.36    21.73     4.46 o
   6  -6  14    20.14    23.08     4.69 o
   6  -6  15    64.47    64.33     5.86 o
   6  -6  16   136.29   128.67     7.62 o
   6  -6  17   100.19    95.94    10.78 o
   6  -6  18     4.81     3.07     6.81 <
   6  -6  19     0.52     0.90     4.78 <
   6  -6  20     0.01    -0.99     4.96 <
   6  -5 -21     2.00     1.40     6.31 <
   6  -5 -20     5.75    -1.31     6.09 <
   6  -5 -19    11.56     8.43     6.49 <
   6  -5 -18     0.26     5.77     5.95 <
   6  -5 -17   104.16    85.43     9.42 o
   6  -5 -16    84.58    82.19     5.09 o
   6  -5 -15   107.47   121.37     5.09 o
   6  -5 -14    34.92    37.28     3.29 o
   6  -5 -13     9.20    10.55     2.66 o
   6  -5 -12     2.38     0.54     2.48 <
   6  -5 -11    96.69    90.98     4.24 o
   6  -5 -10    50.25    46.75     3.07 o
   6  -5  -9   155.06   173.17     4.78 o
   6  -5  -8   543.99   573.92     5.50 o
   6  -5  -7   137.47   146.61     3.56 o
   6  -5  -6    53.36    48.15     2.34 o
   6  -5  -5  1170.92  1191.12     6.04 o
   6  -5  -4   784.89   726.35     4.87 o
   6  -5  -3   213.94   213.79     3.07 o
   6  -5  -2    14.76     7.89     1.40 o
   6  -5  -1    89.72    92.69     2.12 o
   6  -5   0   192.87   198.73     2.66 o
   6  -5   1   140.10   143.91     2.48 o
   6  -5   2  1700.67  1756.97     6.94 o
   6  -5   3   249.64   226.19     2.98 o
   6  -5   4   139.74   134.53     2.71 o
   6  -5   5     1.17     0.99     1.53 <
   6  -5   6    78.35    82.14     2.89 o
   6  -5   7    59.14    62.58     3.65 o
   6  -5   8   296.99   282.09     5.23 o
   6  -5   9   437.48   421.63     6.18 o
   6  -5  10   169.94   158.34     4.73 o
   6  -5  11   418.51   428.12     7.62 o
   6  -5  12    81.54    92.51     6.36 o
   6  -5  13   288.11   318.29     8.88 o
   6  -5  14     5.89     4.60     4.01 <
   6  -5  15     0.05     0.23     3.97 <
   6  -5  16     8.64     6.40     6.40 <
   6  -5  17    32.23    36.52     7.93 o
   6  -5  18    55.04    58.56     6.31 o
   6  -5  19    27.53    27.19     5.55 o
   6  -5  20    58.29    49.95     6.45 o
   6  -4 -22    48.44    46.53     8.43 o
   6  -4 -21     1.40    -0.09     6.22 <
   6  -4 -20     1.02    -0.18     6.09 <
   6  -4 -19    29.08    30.88     7.35 o
   6  -4 -18   202.95   190.26    11.41 o
   6  -4 -17    43.49    36.47     6.94 o
   6  -4 -16   187.99   184.44     7.57 o
   6  -4 -15    34.06    34.44     3.83 o
   6  -4 -14    65.02    74.57     3.97 o
   6  -4 -13     6.91     4.55     2.43 <
   6  -4 -12   602.05   643.26     7.53 o
   6  -4 -11   241.52   227.00     5.14 o
   6  -4 -10   157.74   176.68     4.60 o
   6  -4  -9     3.93     4.73     2.25 <
   6  -4  -8     4.94     2.16     1.71 <
   6  -4  -7     1.48     1.22     1.40 <
   6  -4  -6     1.67     0.90     1.44 <
   6  -4  -5  1442.61  1422.81     5.82 o
   6  -4  -4  1031.40  1003.07     4.91 o
   6  -4  -3   194.24   196.21     2.57 o
   6  -4  -2     4.16    -0.50     1.17 <
   6  -4  -1   949.24   940.68     4.19 o
   6  -4   0   320.97   307.79     2.75 o
   6  -4   1   280.27   251.48     2.61 o
   6  -4   2   134.93   127.45     2.12 o
   6  -4   3    95.77    78.85     1.98 o
   6  -4   4   150.21   144.40     2.34 o
   6  -4   5   296.65   325.73     3.38 o
   6  -4   6   195.94   173.93     3.47 o
   6  -4   7   125.29   126.24     3.56 o
   6  -4   8     0.02    -1.98     2.03 <
   6  -4   9     2.47     0.77     2.21 <
   6  -4  10    77.38    75.47     3.74 o
   6  -4  11     0.21     0.77     2.39 <
   6  -4  12    38.68    37.87     3.70 o
   6  -4  13   156.46   134.26     6.99 o
   6  -4  14   282.23   282.68    12.62 o
   6  -4  15    62.30    52.48     7.80 o
   6  -4  16   182.75   186.60    11.72 o
   6  -4  17    24.29    22.36     5.00 o
   6  -4  18    15.94    11.05     4.96 <
   6  -4  19     1.04     3.20     4.78 <
   6  -4  20     6.86     4.73     5.00 <
   6  -3 -22    10.41     8.79     6.72 <
   6  -3 -21    11.83    12.22     6.54 <
   6  -3 -20   189.88   163.61    11.41 o
   6  -3 -19   128.12   123.12    10.37 o
   6  -3 -18    67.59    57.53     7.80 o
   6  -3 -17     1.16     0.81     5.36 <
   6  -3 -16     7.41     9.51     4.15 <
   6  -3 -15     1.41    -4.37     3.47 <
   6  -3 -14    12.01    11.50     3.74 o
   6  -3 -13    35.21    30.66     3.38 o
   6  -3 -12    53.32    43.82     3.52 o
   6  -3 -11    78.47    75.61     4.46 o
   6  -3 -10    50.67    49.23     2.89 o
   6  -3  -9   632.81   628.16     6.00 o
   6  -3  -8   536.86   524.46     4.10 o
   6  -3  -7     1.04     1.49     1.26 <
   6  -3  -6    21.50    23.67     1.40 o
   6  -3  -5    65.58    73.35     1.94 o
   6  -3  -4    56.19    58.38     1.98 o
   6  -3  -3    48.38    51.49     1.67 o
   6  -3  -2    48.15    54.24     1.67 o
   6  -3  -1   119.01   122.09     2.03 o
   6  -3   0   198.27   182.37     2.21 o
   6  -3   1   177.94   183.09     2.21 o
   6  -3   2   254.74   245.35     2.52 o
   6  -3   3     0.83    -0.90     1.17 <
   6  -3   4  1281.18  1290.58     5.73 o
   6  -3   5    19.70    17.54     1.49 o
   6  -3   6     8.92     6.45     1.49 o
   6  -3   7   231.76   220.51     3.65 o
   6  -3   8    99.46    89.67     2.98 o
   6  -3   9   587.27   582.58     6.63 o
   6  -3  10   202.08   200.62     4.69 o
   6  -3  11    66.77    72.09     4.37 o
   6  -3  12    21.45    20.83     6.04 o
   6  -3  13    58.54    50.94     7.26 o
   6  -3  14    64.09    59.33     7.71 o
   6  -3  15    82.06    87.51     6.63 o
   6  -3  16    72.84    64.52     5.91 o
   6  -3  17    39.13    30.57     5.27 o
   6  -3  18     0.88     0.77     4.51 <
   6  -3  19    44.37    45.99     6.04 o
   6  -3  20   171.71   197.47     9.60 o
   6  -2 -22    33.32    29.03     7.57 o
   6  -2 -21     0.05    -4.60     5.82 <
   6  -2 -20    90.27   105.05    10.14 o
   6  -2 -19     3.27     1.35     5.73 <
   6  -2 -18    12.92    12.08     6.04 <
   6  -2 -17   216.92   203.87    11.14 o
   6  -2 -16     0.11    -0.77     5.00 <
   6  -2 -15    11.39    16.32     4.10 o
   6  -2 -14    19.06    22.54     4.10 o
   6  -2 -13    56.54    61.40     5.14 o
   6  -2 -12    48.85    50.22     4.46 o
   6  -2 -11    15.05    12.31     2.75 o
   6  -2 -10   105.67   118.07     3.88 o
   6  -2  -9   131.64   134.76     3.16 o
   6  -2  -8   211.33   216.04     2.98 o
   6  -2  -7   177.29   181.10     2.80 o
   6  -2  -6  1031.72   996.99     5.05 o
   6  -2  -5   306.42   276.73     2.84 o
   6  -2  -4   330.29   318.11     2.75 o
   6  -2  -3    56.92    60.37     1.80 o
   6  -2  -2   569.33   581.00     3.34 o
   6  -2  -1    44.25    42.87     1.58 o
   6  -2   0     0.54    -0.63     1.08 <
   6  -2   1    46.96    49.68     1.62 o
   6  -2   2    29.57    21.64     1.26 o
   6  -2   3    36.56    38.14     1.80 o
   6  -2   4     0.06    -0.95     1.40 <
   6  -2   5     3.80     4.64     1.26 o
   6  -2   6    24.37    22.54     1.53 o
   6  -2   7    96.41   107.39     2.52 o
   6  -2   8     6.53     8.97     1.80 o
   6  -2   9     0.38     2.57     2.21 <
   6  -2  10     5.31     5.05     5.05 <
   6  -2  11    21.42    22.54     5.73 o
   6  -2  12   232.96   219.88    10.87 o
   6  -2  13   151.12   160.90     7.35 o
   6  -2  14   124.89   125.60     7.08 o
   6  -2  15   116.93   105.45     7.12 o
   6  -2  16   244.91   262.75     9.20 o
   6  -2  17     6.15     9.92     4.60 <
   6  -2  18    44.32    38.41     5.59 o
   6  -2  19    47.69    49.50     6.18 o
   6  -2  20    38.19    30.30     5.82 o
   6  -1 -22     0.10    -6.54     6.00 <
   6  -1 -21     0.32     0.59     6.04 <
   6  -1 -20    55.95    58.07     8.16 o
   6  -1 -19    39.18    32.51     7.08 o
   6  -1 -18    65.75    66.05     7.93 o
   6  -1 -17    93.93    95.89     8.97 o
   6  -1 -16    70.75    66.86     8.25 o
   6  -1 -15    45.77    39.58     6.40 o
   6  -1 -14    16.42    12.94     3.65 o
   6  -1 -13    82.35    78.04     5.50 o
   6  -1 -12    24.14    22.05     3.02 o
   6  -1 -11   246.56   247.20     4.82 o
   6  -1 -10   524.85   534.25     5.41 o
   6  -1  -9    17.50    14.43     1.76 o
   6  -1  -8     3.38     0.68     1.53 <
   6  -1  -7   200.08   182.91     2.84 o
   6  -1  -6   345.66   339.89     3.43 o
   6  -1  -5   130.19   141.83     2.25 o
   6  -1  -4    93.70    94.50     2.03 o
   6  -1  -3   348.95   332.22     2.66 o
   6  -1  -2    41.27    32.14     1.40 o
   6  -1  -1   256.08   253.82     2.39 o
   6  -1   0   147.53   154.64     2.25 o
   6  -1   1   971.98  1007.49     4.37 o
   6  -1   2     0.46    -2.93     1.31 <
   6  -1   3    16.92    14.92     1.62 o
   6  -1   4     5.94     5.64     1.44 o
   6  -1   5     3.17     2.71     1.31 <
   6  -1   6   420.61   420.99     3.56 o
   6  -1   7     0.18    -0.95     1.49 <
   6  -1   8   192.23   205.67     3.79 o
   6  -1   9     9.38     8.57     2.30 o
   6  -1  10     1.43     2.07     2.57 <
   6  -1  11   412.04   399.08     8.93 o
   6  -1  12   317.39   331.46     8.66 o
   6  -1  13    46.00    46.30     4.82 o
   6  -1  14    14.02    16.59     4.19 o
   6  -1  15     3.62     9.42     4.19 <
   6  -1  16     0.59     1.44     4.10 <
   6  -1  17     0.20     0.90     4.24 <
   6  -1  18    72.96    68.89     6.49 o
   6  -1  19   199.65   209.73     9.38 o
   6  -1  20    97.89    86.52     7.44 o
   6   0 -22     0.10    -2.03     6.40 <
   6   0 -21     1.65    -4.55     6.22 <
   6   0 -20     3.29     3.43     5.91 <
   6   0 -19    46.21    49.86     7.57 o
   6   0 -18     6.91     6.81     5.73 <
   6   0 -17    72.97    78.81     8.61 o
   6   0 -16     5.28     7.98     5.23 <
   6   0 -15   263.61   269.60    11.14 o
   6   0 -14   109.32   106.04     8.34 o
   6   0 -13   125.75   151.48     5.14 o
   6   0 -12    29.43    31.87     2.66 o
   6   0 -11    77.35    83.81     3.65 o
   6   0 -10   204.39   192.78     4.28 o
   6   0  -9   154.05   155.32     3.47 o
   6   0  -8   144.79   150.31     3.34 o
   6   0  -7   135.45   135.84     3.25 o
   6   0  -6   520.81   540.69     3.88 o
   6   0  -5    14.80    16.86     1.44 o
   6   0  -4   709.15   699.21     3.65 o
   6   0  -3   680.68   665.85     3.52 o
   6   0  -2   396.00   388.98     2.80 o
   6   0  -1     6.06     0.09     1.22 <
   6   0   0     4.43    -0.54     1.31 <
   6   0   1   152.18   142.83     2.48 o
   6   0   2     2.91     4.19     1.26 o
   6   0   3   214.06   224.56     2.93 o
   6   0   4   527.93   541.14     4.06 o
   6   0   5    16.74    18.17     1.76 o
   6   0   6    71.14    72.40     2.89 o
   6   0   7   170.07   160.23     3.97 o
   6   0   8     1.29     1.13     2.12 <
   6   0   9     3.69     5.59     2.30 <
   6   0  10    12.09    15.42     2.48 o
   6   0  11   191.26   210.63     5.95 o
   6   0  12   155.79   151.98     6.94 o
   6   0  13    85.27   102.79     6.63 o
   6   0  14   194.80   194.54     7.84 o
   6   0  15   376.28   380.15    10.14 o
   6   0  16     2.33     0.95     4.06 <
   6   0  17    34.54    43.78     5.59 o
   6   0  18     8.31    10.73     4.73 <
   6   0  19    15.26    15.91     5.23 o
   6   0  20    15.09    12.94     5.09 <
   6   1 -22     1.32    -0.05     6.13 <
   6   1 -21   110.43   102.30    10.19 o
   6   1 -20    21.41    23.49     6.81 o
   6   1 -19     0.13     1.17     5.59 <
   6   1 -18    43.64    36.79     6.90 o
   6   1 -17   179.58   177.68    10.32 o
   6   1 -16    82.92    85.57     8.39 o
   6   1 -15     3.90    -1.98     4.91 <
   6   1 -14    60.73    53.15     4.55 o
   6   1 -13   105.52   112.53     4.55 o
   6   1 -12    48.18    45.49     3.25 o
   6   1 -11   279.41   283.94     4.96 o
   6   1 -10   465.67   479.38     5.00 o
   6   1  -9     8.19    11.90     1.89 o
   6   1  -8   851.82   858.90     6.04 o
   6   1  -7    46.26    51.98     2.03 o
   6   1  -6    51.07    48.38     1.76 o
   6   1  -5   346.33   372.98     3.29 o
   6   1  -4    87.16    81.65     2.21 o
   6   1  -3  1194.51  1224.35     5.14 o
   6   1  -2  1026.01  1069.21     5.36 o
   6   1  -1   398.24   363.24     3.47 o
   6   1   0   414.90   380.60     3.56 o
   6   1   1   310.02   308.42     3.34 o
   6   1   2    11.23    11.50     1.44 o
   6   1   3   153.43   145.98     2.75 o
   6   1   4   309.09   332.54     3.56 o
   6   1   5    41.60    45.31     2.07 o
   6   1   6   130.46   129.35     2.93 o
   6   1   7   163.24   170.96     3.56 o
   6   1   8  1201.41  1186.52     7.48 o
   6   1   9   639.73   654.94     6.76 o
   6   1  10     2.27     2.66     2.30 <
   6   1  11     4.39     4.91     2.39 <
   6   1  12    11.43    13.16     3.11 o
   6   1  13    22.10    13.75     4.01 o
   6   1  14     0.07     0.54     3.70 <
   6   1  15    95.24   111.04     7.21 o
   6   1  16    79.31    94.68     7.26 o
   6   1  17     7.60     8.79     4.55 <
   6   1  18    12.55    12.98     4.96 <
   6   1  19    12.32     8.79     4.87 <
   6   1  20    15.94    14.65     5.18 <
   6   2 -22     0.69     0.00     6.18 <
   6   2 -21    39.44    32.64     7.35 o
   6   2 -20     3.80    -2.21     6.13 <
   6   2 -19    96.24    87.73     9.38 o
   6   2 -18   298.35   306.30    12.58 o
   6   2 -17    28.79    25.92     6.09 o
   6   2 -16   129.73   141.47     9.20 o
   6   2 -15     6.90    10.91     5.32 <
   6   2 -14   389.93   411.84     6.99 o
   6   2 -13     2.13    -0.59     2.48 <
   6   2 -12    12.64    12.31     2.57 o
   6   2 -11   115.39    95.98     4.01 o
   6   2 -10    35.33    34.80     2.16 o
   6   2  -9   208.95   214.60     3.65 o
   6   2  -8   129.03   119.43     2.52 o
   6   2  -7   846.91   847.40     4.33 o
   6   2  -6   112.00   120.24     2.16 o
   6   2  -5    10.13    10.55     1.31 o
   6   2  -4    27.27    24.12     1.40 o
   6   2  -3   104.15    95.13     2.07 o
   6   2  -2    16.16    13.39     1.26 o
   6   2  -1     0.01    -0.41     1.13 <
   6   2   0   160.89   185.88     2.66 o
   6   2   1   419.53   440.92     3.61 o
   6   2   2    15.19    12.08     1.49 o
   6   2   3   121.10   108.83     2.75 o
   6   2   4    62.83    65.64     2.34 o
   6   2   5    85.51    77.50     2.48 o
   6   2   6    29.39    30.48     1.85 o
   6   2   7   145.16   142.65     3.29 o
   6   2   8    12.80    15.19     1.98 o
   6   2   9   240.62   245.53     4.87 o
   6   2  10   153.86   146.21     4.42 o
   6   2  11   506.75   550.21     6.85 o
   6   2  12   374.68   412.61     6.36 o
   6   2  13    14.42    20.65     4.24 o
   6   2  14     0.17    -0.36     3.74 <
   6   2  15     1.28     2.57     3.92 <
   6   2  16     0.12    -1.08     4.15 <
   6   2  17    57.50    56.40     5.95 o
   6   2  18     0.07     4.06     4.64 <
   6   2  19     3.84     8.30     4.87 <
   6   3 -22    58.59    57.44     8.52 o
   6   3 -21    86.67    86.43     9.74 o
   6   3 -20    17.00    18.57     6.85 <
   6   3 -19    41.49    43.15     7.48 o
   6   3 -18    38.16    37.51     6.72 o
   6   3 -17     1.40     3.52     5.50 <
   6   3 -16    12.31    13.03     5.32 <
   6   3 -15    77.40    77.50     5.59 o
   6   3 -14    19.73    20.83     2.89 o
   6   3 -13   194.66   194.18     5.09 o
   6   3 -12   108.15   116.81     4.37 o
   6   3 -11   343.54   359.82     4.96 o
   6   3 -10     1.98     1.31     1.80 <
   6   3  -9   165.35   160.45     2.93 o
   6   3  -8    12.52    12.40     1.53 o
   6   3  -7     6.89     9.60     1.22 o
   6   3  -6   272.69   269.69     2.75 o
   6   3  -5    20.98    23.62     1.40 o
   6   3  -4  1112.14  1124.94     5.09 o
   6   3  -3   147.02   135.84     2.39 o
   6   3  -2    85.99    81.29     2.12 o
   6   3  -1    23.64    21.01     1.40 o
   6   3   0   426.33   421.22     3.29 o
   6   3   1   391.62   367.75     3.20 o
   6   3   2    77.90    60.77     2.12 o
   6   3   3    25.52    25.20     1.58 o
   6   3   4    10.29     7.17     1.53 o
   6   3   5     0.01    -0.18     1.53 <
   6   3   6   465.94   464.91     4.15 o
   6   3   7   902.39   910.92     6.22 o
   6   3   8    68.01    69.65     2.98 o
   6   3   9     0.48     3.07     2.12 <
   6   3  10    87.53    83.09     3.88 o
   6   3  11    22.24    16.09     2.61 o
   6   3  12     7.27     3.16     2.39 <
   6   3  13    45.47    41.52     3.83 o
   6   3  14   259.70   291.38     9.15 o
   6   3  15    48.21    56.63     5.41 o
   6   3  16    14.15    18.85     4.64 o
   6   3  17    49.78    59.33     6.00 o
   6   3  18    95.05    98.33     8.34 o
   6   3  19    62.41    71.14     6.58 o
   6   4 -21    17.44    16.05     6.49 <
   6   4 -20    38.15    32.10     6.99 o
   6   4 -19     2.86     8.07     6.04 <
   6   4 -18    94.31   117.49     9.87 o
   6   4 -17    57.94    50.36     6.81 o
   6   4 -16   184.57   189.13    10.19 o
   6   4 -15   124.89   121.23     4.96 o
   6   4 -14    37.54    44.99     3.43 o
   6   4 -13    84.15    69.70     4.06 o
   6   4 -12   115.92   124.84     4.37 o
   6   4 -11     4.91     1.58     1.85 <
   6   4 -10   105.93   106.40     2.89 o
   6   4  -9    52.62    39.85     1.94 o
   6   4  -8   110.34   114.38     2.25 o
   6   4  -7   290.73   309.91     3.20 o
   6   4  -6   289.10   286.69     3.34 o
   6   4  -5     0.04     0.09     1.17 <
   6   4  -4    26.86    31.33     1.49 o
   6   4  -3     7.99     5.82     1.17 o
   6   4  -2    48.50    48.96     1.80 o
   6   4  -1   206.87   225.83     2.48 o
   6   4   0   154.85   149.41     2.25 o
   6   4   1    57.75    62.17     1.94 o
   6   4   2   113.13   115.05     2.21 o
   6   4   3   171.65   174.29     2.57 o
   6   4   4    18.15    19.66     1.67 o
   6   4   5    30.93    31.33     1.85 o
   6   4   6   115.84   124.07     2.93 o
   6   4   7    72.60    66.54     2.75 o
   6   4   8   116.52   111.85     3.79 o
   6   4   9   313.33   298.05     5.00 o
   6   4  10  1201.26  1274.80     9.24 o
   6   4  11    16.82    21.37     2.66 o
   6   4  12    10.36     5.00     2.52 <
   6   4  13    42.47    36.43     3.70 o
   6   4  14    68.87    78.22     6.31 o
   6   4  15     2.90     2.39     4.15 <
   6   4  16    11.20     6.94     4.24 <
   6   4  17    44.24    57.26     5.91 o
   6   4  18     0.01    -5.46     4.19 <
   6   4  19    11.37    14.65     4.96 <
   6   5 -21     7.84     5.41     6.04 <
   6   5 -20    20.83    23.58     6.81 o
   6   5 -19    13.29     5.14     5.68 <
   6   5 -18     0.00    -2.75     5.05 <
   6   5 -17     7.28     3.02     5.23 <
   6   5 -16     0.12    -0.23     3.29 <
   6   5 -15    48.14    47.61     3.56 o
   6   5 -14   153.37   155.18     5.00 o
   6   5 -13    62.50    63.52     4.01 o
   6   5 -12    66.01    69.56     3.83 o
   6   5 -11    59.55    66.68     3.61 o
   6   5 -10   318.72   333.58     4.55 o
   6   5  -9     4.62     3.83     1.53 <
   6   5  -8    47.03    39.27     2.07 o
   6   5  -7   135.67   124.75     2.61 o
   6   5  -6     8.67     7.17     1.53 o
   6   5  -5    83.90    83.68     2.57 o
   6   5  -4   741.44   734.19     4.73 o
   6   5  -3   668.72   641.68     4.37 o
   6   5  -2   167.62   155.81     2.71 o
   6   5  -1    21.81    18.39     1.53 o
   6   5   0    47.42    37.60     2.12 o
   6   5   1    40.50    41.84     2.16 o
   6   5   2     2.88     3.97     1.49 <
   6   5   3   517.44   499.31     4.37 o
   6   5   4   171.05   167.80     3.20 o
   6   5   5   191.97   197.78     3.52 o
   6   5   6    46.44    50.85     2.75 o
   6   5   7    51.66    50.22     2.75 o
   6   5   8     0.07     1.04     2.25 <
   6   5   9   116.28   111.31     4.24 o
   6   5  10     0.29     3.56     2.57 <
   6   5  11   148.61   159.19     4.60 o
   6   5  12    27.26    28.09     2.89 o
   6   5  13   128.45   134.30     4.73 o
   6   5  14   102.18   120.33     7.62 o
   6   5  15    10.18    11.63     4.42 <
   6   5  16   106.72   112.62     8.12 o
   6   5  17    78.23    98.15     7.80 o
   6   5  18    10.59    18.66     5.09 o
   6   6 -20     0.66    -2.39     5.73 <
   6   6 -19   145.45   154.86    10.68 o
   6   6 -18    11.87    11.86     5.91 <
   6   6 -17     5.90    -0.18     5.14 <
   6   6 -16     3.05     4.55     2.89 <
   6   6 -15    93.68    92.29     4.69 o
   6   6 -14    19.53    19.03     2.89 o
   6   6 -13    21.44    22.41     2.80 o
   6   6 -12    84.84    76.42     3.92 o
   6   6 -11    51.51    51.67     2.93 o
   6   6 -10    73.51    80.29     2.84 o
   6   6  -9     0.06    -1.53     1.40 <
   6   6  -8     9.97    11.72     1.49 o
   6   6  -7     3.32     4.28     1.31 o
   6   6  -6    15.16    16.23     1.76 o
   6   6  -5     1.57     0.50     1.44 <
   6   6  -4   128.43   113.21     3.11 o
   6   6  -3   247.83   236.87     3.11 o
   6   6  -2    58.96    54.06     2.16 o
   6   6  -1   360.78   345.16     3.38 o
   6   6   0   251.60   247.06     3.16 o
   6   6   1   165.63   165.32     2.89 o
   6   6   2     0.45    -0.41     1.49 <
   6   6   3    43.76    35.62     2.25 o
   6   6   4    15.09    13.93     1.85 o
   6   6   5     5.11     4.55     1.67 <
   6   6   6    71.45    69.84     2.84 o
   6   6   7   113.85   133.58     3.47 o
   6   6   8   180.46   198.51     4.69 o
   6   6   9   188.79   192.96     4.91 o
   6   6  10   262.62   249.99     5.55 o
   6   6  11     1.59     4.46     2.71 <
   6   6  12   508.89   473.29     7.57 o
   6   6  13    15.15    22.36     3.34 o
   6   6  14    35.16    29.08     4.55 o
   6   6  15     1.17     5.05     5.95 <
   6   6  16     0.53    -0.63     4.15 <
   6   6  17     8.31    10.10     4.55 <
   6   7 -20     4.05    10.19     6.22 <
   6   7 -19     0.05    -1.89     5.50 <
   6   7 -18     7.15    10.23     5.77 <
   6   7 -17     0.28     1.22     3.52 <
   6   7 -16   152.89   160.68     5.55 o
   6   7 -15    29.68    27.01     3.16 o
   6   7 -14     3.06     4.51     2.61 <
   6   7 -13    16.93    20.24     2.75 o
   6   7 -12   117.77   121.82     4.28 o
   6   7 -11   106.48   111.09     3.43 o
   6   7 -10     8.36     6.58     1.76 o
   6   7  -9   130.28   126.46     3.07 o
   6   7  -8     7.97     7.71     1.53 o
   6   7  -7     1.81     1.35     1.35 <
   6   7  -6    44.31    39.36     2.34 o
   6   7  -5   614.56   578.70     4.55 o
   6   7  -4     5.57     4.82     1.31 o
   6   7  -3    10.37     9.15     1.76 o
   6   7  -2   164.07   147.24     3.20 o
   6   7  -1   727.87   666.16     5.32 o
   6   7   0     1.12    -4.96     1.62 <
   6   7   1   159.72   141.47     2.57 o
   6   7   2   821.57   788.61     5.14 o
   6   7   3    58.30    53.33     2.43 o
   6   7   4     6.70     7.84     1.67 o
   6   7   5    94.28    89.85     3.11 o
   6   7   6   176.76   181.82     3.92 o
   6   7   7     1.07     1.76     1.98 <
   6   7   8    12.62    15.33     2.89 o
   6   7   9     0.98     3.02     2.34 <
   6   7  10     3.29     6.31     2.52 <
   6   7  11     0.23     1.35     2.52 <
   6   7  12    53.15    63.66     4.28 o
   6   7  13   220.85   235.74     6.18 o
   6   7  14    68.18    72.22     6.00 o
   6   7  15    24.06    24.93     6.94 o
   6   7  16    65.24    58.65     8.07 o
   6   8 -19     1.95     3.97     5.64 <
   6   8 -18     0.46     2.75     5.36 <
   6   8 -17   116.45   119.61     6.58 o
   6   8 -16    47.71    51.67     3.88 o
   6   8 -15     2.47     1.85     2.71 <
   6   8 -14    61.40    56.72     3.83 o
   6   8 -13    48.73    43.55     3.79 o
   6   8 -12   374.58   347.78     6.90 o
   6   8 -11   171.79   173.35     4.24 o
   6   8 -10    15.50    13.44     1.89 o
   6   8  -9    59.83    54.96     2.57 o
   6   8  -8     5.20     6.13     1.49 o
   6   8  -7     1.30     1.80     1.35 <
   6   8  -6    20.24    17.94     1.44 o
   6   8  -5     3.11     3.74     1.31 <
   6   8  -4    59.14    55.81     2.66 o
   6   8  -3   270.05   241.20     3.56 o
   6   8  -2   583.52   534.74     4.51 o
   6   8  -1    15.36     8.39     1.58 o
   6   8   0     0.01    -0.63     1.49 <
   6   8   1     1.10     2.43     1.58 <
   6   8   2   265.96   262.89     4.19 o
   6   8   3    13.71    14.70     1.67 o
   6   8   4     5.62     3.56     1.62 <
   6   8   5   254.05   226.91     3.92 o
   6   8   6     4.09     4.87     1.89 <
   6   8   7    36.94    33.45     2.52 o
   6   8   8   145.05   134.12     4.82 o
   6   8   9   492.50   466.26     7.75 o
   6   8  10    24.62    22.45     3.38 o
   6   8  11     0.39    -1.31     3.11 <
   6   8  12     0.28     0.54     3.29 <
   6   8  13     1.68     1.58     2.93 <
   6   8  14    65.82    60.41     5.27 o
   6   8  15     1.48     4.33     5.91 <
   6   9 -17   115.29   121.68     8.88 o
   6   9 -16   169.57   170.42     7.12 o
   6   9 -15    86.02    77.41     5.32 o
   6   9 -14   117.60   114.74     5.32 o
   6   9 -13    18.23    15.01     3.25 o
   6   9 -12     3.81     2.89     2.71 <
   6   9 -11    38.71    40.08     2.75 o
   6   9 -10     3.08     1.67     1.71 <
   6   9  -9   308.50   298.10     3.92 o
   6   9  -8   348.02   326.45     3.74 o
   6   9  -7   340.27   330.96     3.47 o
   6   9  -6   247.90   233.81     3.29 o
   6   9  -5   103.20    91.52     2.98 o
   6   9  -4   235.97   214.33     3.43 o
   6   9  -2     9.78    19.12     5.91 o
   6   9  -1    31.53    33.95     6.27 o
   6   9   0    19.62    26.10     5.95 o
   6   9   1    22.65    31.47     2.52 o
   6   9   2    28.07    28.22     2.43 o
   6   9   3     0.01    -0.09     1.17 <
   6   9   4   215.33   198.46     2.93 o
   6   9   5   202.03   206.89     3.74 o
   6   9   6   111.04   108.74     3.34 o
   6   9   7    48.34    45.17     3.07 o
   6   9   8    18.25    15.24     2.89 o
   6   9   9    27.81    26.15     3.34 o
   6   9  10     1.53     1.89     2.93 <
   6   9  11   118.96   113.39     5.59 o
   6   9  12   177.96   175.69     6.54 o
   6   9  13    52.28    56.22     4.73 o
   6   9  14    33.75    31.69     6.09 o
   6  10 -16     0.00     0.54     3.34 <
   6  10 -15    39.13    33.00     4.01 o
   6  10 -14     7.57     2.12     3.11 <
   6  10 -13   208.41   194.90     6.13 o
   6  10 -12    59.71    61.49     4.51 o
   6  10 -11     4.26     4.46     2.12 <
   6  10 -10    66.75    63.07     2.75 o
   6  10  -9   153.87   152.29     3.16 o
   6  10  -8   159.76   158.11     3.43 o
   6  10  -7    26.19    26.19     1.89 o
   6  10  -6    96.12    99.18     2.52 o
   6  10  -5   167.41   171.18     4.33 o
   6  10  -4    81.26    93.28     9.51 o
   6  10  -3   369.37   426.27    13.98 o
   6  10  -2   176.04   197.65    10.91 o
   6  10  -1    64.57    72.27     8.61 o
   6  10   0     6.51     1.76     5.36 <
   6  10   1    26.76    24.48     5.95 o
   6  10   2    69.80    62.94     2.75 o
   6  10   3    46.06    39.45     1.85 o
   6  10   4     0.01    -0.50     1.31 <
   6  10   5     0.10    -0.45     1.44 <
   6  10   6     9.38    13.16     2.07 o
   6  10   7   126.18   111.76     3.70 o
   6  10   8    32.82    28.54     3.20 o
   6  10   9    27.94    33.54     3.52 o
   6  10  10    36.10    36.92     3.83 o
   6  10  11     0.84     1.85     3.11 <
   6  10  12    74.45    83.86     5.32 o
   6  10  13    47.07    48.78     6.49 o
   6  11 -15     4.28     3.56     4.87 <
   6  11 -14     0.32    -0.72     3.11 <
   6  11 -13    36.57    29.49     3.61 o
   6  11 -12    17.13    18.48     3.16 o
   6  11 -11     0.00     1.04     2.12 <
   6  11 -10   422.17   393.81     4.64 o
   6  11  -9    66.76    55.45     2.93 o
   6  11  -8     0.01     0.41     1.62 <
   6  11  -7    10.15    10.28     1.62 o
   6  11  -6   361.65   343.18     4.60 o
   6  11  -5     2.25     1.22     2.25 <
   6  11  -4    17.08    14.25     6.63 <
   6  11  -3    19.42    29.67     6.94 o
   6  11  -2    18.47    23.76     6.63 o
   6  11  -1    23.89    26.24     6.72 o
   6  11   0    20.09    22.36     6.67 o
   6  11   2    49.15    46.98     2.52 o
   6  11   3     4.25     4.46     1.22 o
   6  11   4    12.70    10.01     1.49 o
   6  11   5    24.27    22.81     1.80 o
   6  11   6    43.68    45.26     2.52 o
   6  11   7    32.81    32.51     2.57 o
   6  11   8     0.03     0.14     2.57 <
   6  11   9     2.20     3.56     2.80 <
   6  11  10    26.28    21.64     3.43 o
   6  11  11    26.90    23.94     5.14 o
   6  12 -13    37.99    34.62     5.46 o
   6  12 -12    21.34    24.44     4.82 o
   6  12 -11     1.24     0.50     2.61 <
   6  12 -10    21.02    21.05     2.34 o
   6  12  -9     1.29     2.98     1.85 <
   6  12  -8     0.09     0.72     1.67 <
   6  12  -7    33.29    32.37     2.57 o
   6  12  -6     9.52     9.38     2.03 o
   6  12  -5    29.90    38.50     8.07 o
   6  12  -4    41.26    46.57     8.07 o
   6  12  -3   229.51   264.91    12.98 o
   6  12  -2     0.20     0.50     6.09 <
   6  12  -1   187.30   216.31    12.40 o
   6  12   0    27.71    38.46     7.30 o
   6  12   3    38.78    30.21     1.76 o
   6  12   4   216.79   200.17     2.98 o
   6  12   5     0.96     2.07     1.53 <
   6  12   6     3.92     4.33     1.71 <
   6  12   7    12.04     9.33     2.16 o
   6  12   8     6.70     9.78     3.97 <
   6  12   9    44.39    35.08     5.05 o
   6  12  10    17.59    17.76     4.87 o
   6  13 -11    64.91    64.11     6.13 o
   6  13 -10    23.72    28.18     4.37 o
   6  13  -9    21.28    19.79     2.71 o
   6  13  -8   106.12   100.13     3.92 o
   6  13  -7    29.35    28.72     2.52 o
   6  13  -6     2.72     3.70     2.03 <
   6  13  -5     6.59     3.65     6.72 <
   6  13  -4    56.10    49.77     8.52 o
   6  13  -3     0.82    -0.54     6.36 <
   6  13  -2    11.96    10.41     6.81 <
   6  13  -1   202.40   239.89    13.21 o
   6  13   3    37.69    40.44     2.03 o
   6  13   4    22.06    21.46     1.94 o
   6  13   5     1.64     2.93     1.80 <
   6  13   6     1.64     1.85     1.94 <
   6  13   7    79.25    71.73     4.19 o
   6  14  -8    52.98    50.85     5.27 o
   6  14  -7    13.36    16.19     4.19 o
   6  14  -6     0.17     0.50     3.74 <
   6  14  -5   136.05   159.82    12.40 o
   6  14  -4    59.15    58.83     9.24 o
   6  14  -3     0.01    -1.85     6.49 <
   6  14  -2     3.48    -0.50     6.45 <
   6  14  -1    35.87    37.83     7.89 o
   6  14   3    46.19    46.21     3.07 o
   6  14   4    74.38    63.97     3.29 o
   7 -16  -6     0.07     1.89     7.53 <
   7 -16  -5     2.08     4.51     7.62 <
   7 -16  -4     1.24    -1.22     7.39 <
   7 -16  -3     0.81    -0.63     5.50 <
   7 -16  -2    12.59     8.21     5.55 <
   7 -16  -1   107.74   116.41     8.52 o
   7 -16   0    56.79    57.17     6.67 o
   7 -16   1    48.73    38.77     6.27 o
   7 -16   2     5.19     9.83     5.46 <
   7 -16   3    14.50    10.01     5.55 <
   7 -16   4    11.55    19.12     5.55 o
   7 -16   5    10.16    18.17     5.55 o
   7 -16   6     9.45     7.57     7.71 <
   7 -15  -9     1.02     1.98     7.48 <
   7 -15  -8     9.14    13.21     7.39 <
   7 -15  -7     6.10     5.50     7.48 <
   7 -15  -6    19.79    23.13     8.34 <
   7 -15  -5    19.34    12.49     7.89 <
   7 -15  -4    19.16    11.95     7.84 <
   7 -15  -3     8.80     7.12     5.32 <
   7 -15  -2     2.89     1.31     5.14 <
   7 -15  -1    55.19    56.26     6.67 o
   7 -15   0    69.06    65.15     6.67 o
   7 -15   1     8.82     5.41     5.18 <
   7 -15   2    29.77    39.85     6.09 o
   7 -15   3   106.65   116.18     8.12 o
   7 -15   4    87.50    91.97     7.48 o
   7 -15   5    11.46     9.33     5.41 <
   7 -15   6    22.38    28.27     8.57 o
   7 -15   7     1.28    -2.57     7.03 <
   7 -15   8    53.47    54.15     9.24 o
   7 -15   9     2.14     0.27     7.21 <
   7 -14 -11    22.13    27.23     9.56 <
   7 -14 -10     0.94    -4.19     8.34 <
   7 -14  -9     1.49     6.58     4.46 <
   7 -14  -8     0.02     0.32     4.55 <
   7 -14  -7     0.69     1.89     4.87 <
   7 -14  -6    12.34    12.44     5.14 <
   7 -14  -5     1.79     0.27     4.64 <
   7 -14  -4    29.23    32.64     5.68 o
   7 -14  -3    17.20    21.82     4.33 o
   7 -14  -2    13.70    20.02     3.74 o
   7 -14  -1    40.55    42.33     4.10 o
   7 -14   0    25.22    30.25     3.92 o
   7 -14   1    42.85    40.85     3.97 o
   7 -14   2     0.15    -1.98     3.25 <
   7 -14   3     8.43     9.83     3.47 <
   7 -14   4     2.85     3.02     3.38 <
   7 -14   5     1.32     4.69     3.47 <
   7 -14   6    98.32   100.27     6.36 o
   7 -14   7    87.92   106.62     8.02 o
   7 -14   8     2.43     3.25     5.00 <
   7 -14   9     7.78     6.45     5.00 <
   7 -14  10    26.66    25.25     8.16 o
   7 -14  11     5.56    16.91     8.34 <
   7 -13 -13    16.39    16.82     5.59 o
   7 -13 -12    37.31    41.03     6.40 o
   7 -13 -11     0.06    -1.67     4.96 <
   7 -13 -10     8.62    12.40     5.55 <
   7 -13  -9    82.09    95.22     7.66 o
   7 -13  -8    24.77    31.24     6.00 o
   7 -13  -7     1.37     1.49     4.51 <
   7 -13  -6    19.68    23.31     5.09 o
   7 -13  -5    22.01    23.94     4.10 o
   7 -13  -4     4.89     4.78     3.83 <
   7 -13  -3     0.01    -2.48     3.56 <
   7 -13  -2     4.24     1.53     3.25 <
   7 -13  -1    21.93    19.66     3.61 o
   7 -13   0     4.62     1.35     3.20 <
   7 -13   1    73.21    85.52     4.82 o
   7 -13   2   217.20   219.56     6.13 o
   7 -13   3   156.19   176.05     5.82 o
   7 -13   4     2.55     4.78     3.25 <
   7 -13   5    76.18    84.35     5.00 o
   7 -13   6    18.81    19.03     4.15 o
   7 -13   7    67.69    75.52     6.63 o
   7 -13   8    23.86    29.85     5.68 o
   7 -13   9    46.54    48.74     6.18 o
   7 -13  10   200.62   232.05     9.83 o
   7 -13  11    26.90    27.91     5.86 o
   7 -13  12     1.82     7.98     5.18 <
   7 -12 -15    23.82    32.10     6.00 o
   7 -12 -14     0.08    -6.58     4.96 <
   7 -12 -13    96.13   114.87     8.75 o
   7 -12 -12    99.45   114.33     8.57 o
   7 -12 -11     7.14    13.57     5.27 <
   7 -12 -10    21.42    17.36     5.32 o
   7 -12  -9   146.18   162.39     7.26 o
   7 -12  -8     3.20     2.75     4.06 <
   7 -12  -7     0.08     3.52     4.42 <
   7 -12  -6   202.33   210.09     8.52 o
   7 -12  -5    60.60    56.45     5.68 o
   7 -12  -4    98.12    98.73     7.03 o
   7 -12  -3    62.13    56.13     4.64 o
   7 -12  -2    60.38    65.24     3.74 o
   7 -12  -1     0.02    -2.12     2.71 <
   7 -12   0     1.86     0.54     2.71 <
   7 -12   1    18.45    16.59     2.98 o
   7 -12   2     2.78     2.71     2.75 <
   7 -12   3    25.91    25.43     3.47 o
   7 -12   4    31.55    34.90     3.61 o
   7 -12   5   347.77   367.43     7.08 o
   7 -12   6    63.14    61.45     4.82 o
   7 -12   7     2.84     3.61     4.73 <
   7 -12   8    18.50    25.34     5.27 o
   7 -12   9    30.52    42.51     5.82 o
   7 -12  10     6.27    10.37     5.05 <
   7 -12  11    26.06    35.08     6.00 o
   7 -12  12    37.44    45.94     6.22 o
   7 -12  13    20.86    23.80     5.77 o
   7 -12  14     9.11     7.48     5.23 <
   7 -11 -16    10.71    11.05     5.32 <
   7 -11 -15    22.47    24.39     5.64 o
   7 -11 -14     6.63     6.40     5.05 <
   7 -11 -13     4.30     8.12     5.27 <
   7 -11 -12    33.07    38.59     5.82 o
   7 -11 -11     6.98     3.29     3.97 <
   7 -11 -10     0.14    -0.68     3.70 <
   7 -11  -9   176.42   213.38     7.71 o
   7 -11  -8   211.84   219.96     7.53 o
   7 -11  -7     2.09     0.86     3.65 <
   7 -11  -6    15.99    12.62     3.61 o
   7 -11  -5     0.16     0.14     3.38 <
   7 -11  -4     0.18    -0.59     3.34 <
   7 -11  -3    25.68    25.38     3.88 o
   7 -11  -2   110.79   113.93     5.05 o
   7 -11  -1    34.86    36.20     3.56 o
   7 -11   0     0.04    -0.90     2.61 <
   7 -11   1   107.25   102.16     4.28 o
   7 -11   2   173.15   167.80     4.87 o
   7 -11   3    21.71    17.36     2.93 o
   7 -11   4     1.04    -4.33     2.48 <
   7 -11   5     0.45     1.53     2.66 <
   7 -11   6    36.91    37.83     5.32 o
   7 -11   7     1.40     0.90     4.42 <
   7 -11   8   114.68   119.79     7.71 o
   7 -11   9     5.06     5.59     4.60 <
   7 -11  10     5.85     5.73     4.91 <
   7 -11  11    36.56    41.21     5.86 o
   7 -11  12   235.36   282.00    10.23 o
   7 -11  13    67.32    76.51     7.03 o
   7 -11  14    13.16    11.23     5.23 <
   7 -11  15    51.68    58.74     6.63 o
   7 -10 -17    23.64    36.25     6.09 o
   7 -10 -16    72.83    91.25     7.26 o
   7 -10 -15     0.01     3.11     4.87 <
   7 -10 -14    49.28    54.96     6.31 o
   7 -10 -13    96.59   106.31     8.21 o
   7 -10 -12   233.32   258.87     7.89 o
   7 -10 -11     1.89    -2.57     3.52 <
   7 -10 -10    31.86    37.83     4.42 o
   7 -10  -9    25.71    32.96     4.24 o
   7 -10  -8    11.29     9.42     3.16 <
   7 -10  -7    51.29    55.23     3.92 o
   7 -10  -6     7.16     7.98     3.38 <
   7 -10  -5   250.61   266.00     7.08 o
   7 -10  -4     5.52     6.36     3.43 <
   7 -10  -3     2.02     0.59     3.20 <
   7 -10  -2    13.54    12.40     3.07 o
   7 -10  -1   271.66   289.03     6.13 o
   7 -10   0    79.46    65.06     3.97 o
   7 -10   1   201.48   210.72     4.91 o
   7 -10   2   185.26   191.83     4.82 o
   7 -10   3    32.76    26.60     2.93 o
   7 -10   4    93.57    79.44     4.01 o
   7 -10   5   192.41   191.11     4.91 o
   7 -10   6    12.76     8.88     3.56 <
   7 -10   7    52.42    57.35     5.68 o
   7 -10   8     9.93     9.74     4.46 <
   7 -10   9    94.55    89.63     7.17 o
   7 -10  10    54.12    48.28     5.73 o
   7 -10  11     8.86    10.91     4.87 <
   7 -10  12    65.92    68.48     6.40 o
   7 -10  13     0.04     4.96     5.00 <
   7 -10  14    68.81    69.38     6.72 o
   7 -10  15   144.07   176.96     9.38 o
   7 -10  16    25.07    28.22     5.82 o
   7  -9 -18     0.29     1.53     6.58 <
   7  -9 -17    49.28    47.38     8.48 o
   7  -9 -16     0.19    -2.48     4.69 <
   7  -9 -15     0.08    -3.65     4.60 <
   7  -9 -14    42.71    41.84     5.68 o
   7  -9 -13    15.94    12.04     3.88 o
   7  -9 -12    39.16    35.75     4.33 o
   7  -9 -11     1.26    -0.36     3.38 <
   7  -9 -10   153.32   187.51     5.95 o
   7  -9  -9   188.34   202.16     5.91 o
   7  -9  -8    68.72    67.27     4.06 o
   7  -9  -7     0.21    -2.80     2.75 <
   7  -9  -6     6.20     3.65     3.11 <
   7  -9  -5     9.01     9.15     3.29 <
   7  -9  -4    19.22    15.91     3.34 o
   7  -9  -3    12.87     9.83     3.20 o
   7  -9  -2   157.17   147.83     4.96 o
   7  -9  -1     0.14     0.36     2.71 <
   7  -9   0    83.26    79.84     4.37 o
   7  -9   1    87.33    86.97     4.33 o
   7  -9   2    56.60    65.73     3.47 o
   7  -9   3     4.28     7.08     2.48 <
   7  -9   4    45.11    48.65     3.07 o
   7  -9   5   235.48   247.65     5.82 o
   7  -9   6     4.25    -0.63     3.92 <
   7  -9   7     0.01     0.41     4.01 <
   7  -9   8    60.91    54.28     5.41 o
   7  -9   9    22.93    28.45     4.91 o
   7  -9  10   181.13   196.21     8.57 o
   7  -9  11    59.02    70.42     6.22 o
   7  -9  12     6.97     9.42     4.91 <
   7  -9  13    24.99    26.55     5.27 o
   7  -9  14   105.07   115.42     8.07 o
   7  -9  15     1.95     4.37     4.96 <
   7  -9  16    36.96    37.96     8.61 o
   7  -8 -18    20.33    17.31     7.12 <
   7  -8 -17    23.69    20.11     7.08 <
   7  -8 -16     8.77     6.67     6.45 <
   7  -8 -15     1.43    -3.43     4.37 <
   7  -8 -14    88.42    99.59     6.09 o
   7  -8 -13    12.95    15.19     3.65 o
   7  -8 -12    40.04    36.38     4.19 o
   7  -8 -11     3.04     1.85     2.98 <
   7  -8 -10    59.31    66.54     4.01 o
   7  -8  -9     0.12     0.54     2.75 <
   7  -8  -8    38.07    39.40     3.43 o
   7  -8  -7   106.02   131.46     4.91 o
   7  -8  -6    23.49    20.69     3.47 o
   7  -8  -5    28.48    24.93     3.43 o
   7  -8  -4    12.99    15.69     3.20 o
   7  -8  -3   119.12   129.84     4.69 o
   7  -8  -2     1.36    -2.34     2.43 <
   7  -8  -1     3.84     1.76     2.57 <
   7  -8   0    69.12    72.13     4.10 o
   7  -8   1     5.05     6.49     2.57 <
   7  -8   2     7.22     3.43     2.61 <
   7  -8   3   386.49   379.79     5.55 o
   7  -8   4   704.77   723.64     8.16 o
   7  -8   5     0.03    -1.35     3.65 <
   7  -8   6    86.45    77.18     5.95 o
   7  -8   7    78.98    76.33     6.04 o
   7  -8   8     4.96     9.38     3.97 <
   7  -8   9    18.80    17.04     4.51 o
   7  -8  10     4.69     6.58     4.01 <
   7  -8  11   141.57   132.91     7.57 o
   7  -8  12   197.90   196.61     8.48 o
   7  -8  13     7.49    10.19     4.69 <
   7  -8  14   258.23   260.99     9.60 o
   7  -8  15    15.08    19.52     7.62 <
   7  -8  16    19.34    18.94     7.80 <
   7  -8  17    36.50    54.69     9.24 o
   7  -7 -19    14.02     4.10     6.76 <
   7  -7 -18     0.09    -1.40     6.13 <
   7  -7 -17    12.12    12.22     6.58 <
   7  -7 -16     6.32     4.87     6.22 <
   7  -7 -15    12.15    10.78     4.33 <
   7  -7 -14    29.70    30.25     4.78 o
   7  -7 -13    21.91    16.73     3.70 o
   7  -7 -12    34.04    35.53     3.52 o
   7  -7 -11   245.36   260.05     6.22 o
   7  -7 -10   170.87   173.66     5.27 o
   7  -7  -9     0.85     0.86     2.66 <
   7  -7  -8   110.66   103.78     4.69 o
   7  -7  -7   120.08   123.03     4.51 o
   7  -7  -6   111.19    90.12     4.91 o
   7  -7  -5    63.66    52.52     3.88 o
   7  -7  -4   264.33   275.10     6.40 o
   7  -7  -3   145.94   138.90     4.51 o
   7  -7  -2   107.06    89.54     4.10 o
   7  -7  -1     6.07     5.91     2.57 <
   7  -7   0   770.79   797.85     8.02 o
   7  -7   1   203.50   200.35     4.96 o
   7  -7   2    38.77    40.08     3.07 o
   7  -7   3    21.96    24.66     2.84 o
   7  -7   4     3.70     5.00     2.61 <
   7  -7   5     4.08     3.11     3.65 <
   7  -7   6   113.31   115.01     6.54 o
   7  -7   7  1001.96  1062.50    13.80 o
   7  -7   8   199.33   206.26     8.07 o
   7  -7   9    57.83    54.01     5.18 o
   7  -7  10     2.47     2.71     3.83 <
   7  -7  11   114.13   138.95     7.39 o
   7  -7  12    15.70    10.46     4.42 <
   7  -7  13    18.30    19.25     4.82 o
   7  -7  14   103.42    97.43    10.78 o
   7  -7  15   121.46   132.46    11.81 o
   7  -7  16    71.74    73.76     9.74 o
   7  -7  17     7.81     6.13     7.30 <
   7  -6 -20    21.93    15.60     7.08 <
   7  -6 -19   124.78   107.39    10.78 o
   7  -6 -18   156.44   149.00    11.50 o
   7  -6 -17   124.31   130.43    10.96 o
   7  -6 -16     6.56     5.00     4.15 <
   7  -6 -15    41.12    41.34     5.18 o
   7  -6 -14     8.59    11.23     4.24 <
   7  -6 -13   106.36   122.09     6.76 o
   7  -6 -12     2.07     0.81     3.16 <
   7  -6 -11     1.93     0.68     2.61 <
   7  -6 -10   173.24   181.33     5.23 o
   7  -6  -9    54.42    65.15     3.83 o
   7  -6  -8   212.77   201.93     5.14 o
   7  -6  -7   415.29   404.63     7.30 o
   7  -6  -6   454.14   450.30     7.44 o
   7  -6  -5     0.89     1.98     2.66 <
   7  -6  -4    24.60    17.72     2.75 o
   7  -6  -3     6.70     4.24     2.48 <
   7  -6  -2   170.96   176.19     4.60 o
   7  -6  -1    11.94    10.01     2.52 o
   7  -6   0   111.72   117.76     4.19 o
   7  -6   1   181.39   191.74     4.60 o
   7  -6   2   179.98   181.01     4.73 o
   7  -6   3   349.92   360.49     7.03 o
   7  -6   4   277.59   283.35     8.02 o
   7  -6   5    14.96    11.36     3.88 <
   7  -6   6    35.24    29.94     3.61 o
   7  -6   7    15.15    12.17     3.25 o
   7  -6   8   109.51    94.23     5.18 o
   7  -6   9    23.41    22.23     4.33 o
   7  -6  10    20.68    22.45     4.51 o
   7  -6  11   139.82   147.34     7.48 o
   7  -6  12    62.30    63.16     8.25 o
   7  -6  13     4.10     1.08     6.09 <
   7  -6  14   116.04   116.59    10.91 o
   7  -6  15     1.21    -2.16     6.45 <
   7  -6  16    26.94    26.69     7.89 o
   7  -6  17    58.30    74.84     9.83 o
   7  -6  18   122.86   136.15     9.15 o
   7  -5 -20    13.54    15.55     6.94 <
   7  -5 -19    23.69    22.50     7.03 o
   7  -5 -18    24.30    18.57     6.94 <
   7  -5 -17    21.69    20.06     6.90 <
   7  -5 -16    36.05    34.22     7.26 o
   7  -5 -15   256.17   275.10     8.84 o
   7  -5 -14   186.47   181.01     7.57 o
   7  -5 -13     2.11     2.25     3.11 <
   7  -5 -12   160.35   172.13     5.91 o
   7  -5 -11   300.18   296.88     6.85 o
   7  -5 -10    82.99    83.41     4.91 o
   7  -5  -9     1.75     3.61     2.89 <
   7  -5  -8     4.98     9.42     2.57 o
   7  -5  -7   272.33   279.61     6.36 o
   7  -5  -6   106.05    96.84     4.78 o
   7  -5  -5    22.84    22.72     3.02 o
   7  -5  -4    40.94    37.92     2.93 o
   7  -5  -3   260.33   286.15     5.09 o
   7  -5  -2     0.20    -1.40     1.94 <
   7  -5  -1    66.85    76.06     3.70 o
   7  -5   0     9.81     6.04     2.30 <
   7  -5   1   175.23   184.85     4.42 o
   7  -5   2   110.89    96.66     4.55 o
   7  -5   3    43.31    33.90     3.43 o
   7  -5   4   354.91   380.28     6.63 o
   7  -5   5    61.30    59.01     5.05 o
   7  -5   6   135.03   136.70     4.37 o
   7  -5   7    84.36    81.42     4.91 o
   7  -5   8   166.09   177.00     7.12 o
   7  -5   9    54.33    53.29     7.26 o
   7  -5  10    35.07    32.42     6.76 o
   7  -5  11     1.37     5.14     5.86 <
   7  -5  12    12.01     8.34     6.09 <
   7  -5  13     2.89     7.93     6.31 <
   7  -5  14    57.31    51.58     8.12 o
   7  -5  15    27.24    22.50     7.57 <
   7  -5  16    38.99    34.17     7.84 o
   7  -5  17    47.20    44.36     6.09 o
   7  -5  18    52.59    59.24     6.67 o
   7  -4 -20    20.07    10.82     6.85 <
   7  -4 -19   108.01   112.53    10.55 o
   7  -4 -18    96.20    96.75    10.10 o
   7  -4 -17     6.17     2.89     5.91 <
   7  -4 -16     2.07     1.71     5.59 <
   7  -4 -15    85.06    91.11     9.33 o
   7  -4 -14     0.14     5.41     4.10 <
   7  -4 -13    16.12    16.82     3.43 o
   7  -4 -12    93.89   107.57     5.27 o
   7  -4 -11     0.24     0.09     2.75 <
   7  -4 -10    11.57    14.34     3.07 o
   7  -4  -9    11.96     8.84     2.93 o
   7  -4  -8   857.66   860.88     9.56 o
   7  -4  -7    77.76    72.04     4.33 o
   7  -4  -6     0.25    -1.67     2.57 <
   7  -4  -5    53.73    52.03     3.16 o
   7  -4  -4     7.13     4.69     2.03 <
   7  -4  -3    12.64    10.82     2.03 o
   7  -4  -2     1.27     0.32     1.94 <
   7  -4  -1   417.33   405.35     4.96 o
   7  -4   0    51.25    52.34     2.66 o
   7  -4   1    68.28    56.85     3.29 o
   7  -4   2   228.03   243.14     4.96 o
   7  -4   3   157.46   143.77     4.28 o
   7  -4   4    11.00    12.17     3.56 o
   7  -4   5     0.18     4.42     3.61 <
   7  -4   6    14.80    13.39     5.46 <
   7  -4   7    91.17   100.94     8.75 o
   7  -4   8    36.40    29.94     6.22 o
   7  -4   9     1.81    -3.92     5.18 <
   7  -4  10    71.51    46.98     7.08 o
   7  -4  11   123.69   108.83     9.65 o
   7  -4  12    14.28    14.47     6.31 <
   7  -4  13    54.29    46.03     7.62 o
   7  -4  14    10.23     2.25     6.22 <
   7  -4  15    61.00    60.46     8.52 o
   7  -4  16    35.04    39.72     5.68 o
   7  -4  17   107.85   118.12     8.25 o
   7  -4  18    94.57   106.17     8.66 o
   7  -3 -21    15.89    16.68     7.26 <
   7  -3 -20     9.59     7.98     6.58 <
   7  -3 -19    10.00    13.66     6.67 <
   7  -3 -18     0.88    -1.62     6.18 <
   7  -3 -17    16.35    10.91     6.22 <
   7  -3 -16   110.44    98.78     9.51 o
   7  -3 -15   256.62   254.00    11.99 o
   7  -3 -14    85.25    82.23     6.36 o
   7  -3 -13    98.35    89.81     6.31 o
   7  -3 -12   353.19   357.61     8.97 o
   7  -3 -11   103.89   110.05     6.27 o
   7  -3 -10    20.46    21.55     3.11 o
   7  -3  -9     2.44     2.89     2.66 <
   7  -3  -8    11.65    12.67     2.84 o
   7  -3  -7     8.90     8.70     2.30 o
   7  -3  -6     5.23     8.30     2.34 o
   7  -3  -5   514.12   526.31     5.55 o
   7  -3  -4   326.21   309.19     4.06 o
   7  -3  -3     9.16     3.79     1.71 <
   7  -3  -2    47.85    50.85     2.39 o
   7  -3  -1    53.69    54.64     2.80 o
   7  -3   0     0.82    -0.68     1.94 <
   7  -3   1    15.70    17.90     2.21 o
   7  -3   2   642.40   640.96     5.91 o
   7  -3   3   168.71   164.38     4.37 o
   7  -3   4    27.69    26.15     3.97 o
   7  -3   5     7.45     4.46     3.38 <
   7  -3   6   247.67   265.05    10.64 o
   7  -3   7     4.01     0.05     4.96 <
   7  -3   8    27.23    29.17     6.04 o
   7  -3   9     2.80     1.80     5.32 <
   7  -3  10    28.42    29.08     6.45 o
   7  -3  11    64.75    67.04     7.80 o
   7  -3  12     8.07    10.10     6.00 <
   7  -3  13   138.37   145.94    10.73 o
   7  -3  14    11.08    15.37     4.60 o
   7  -3  15     2.85     5.95     4.46 <
   7  -3  16    14.43     9.47     4.82 <
   7  -3  17    18.54    17.54     5.18 o
   7  -3  18    10.61    12.76     5.23 <
   7  -2 -21     1.50    -1.76     6.18 <
   7  -2 -20    22.47    22.77     7.17 o
   7  -2 -19    23.46    29.26     7.30 o
   7  -2 -18   174.23   182.59    12.04 o
   7  -2 -17     1.09     0.18     5.64 <
   7  -2 -16    85.66    85.12     9.15 o
   7  -2 -15     1.32    -3.70     5.36 <
   7  -2 -14    87.24    94.05     6.45 o
   7  -2 -13     4.66     4.42     3.70 <
   7  -2 -12    37.08    37.56     4.46 o
   7  -2 -11   309.36   319.11     8.25 o
   7  -2 -10    51.90    54.87     4.55 o
   7  -2  -9    68.20    70.24     4.37 o
   7  -2  -8     4.59     1.35     2.21 <
   7  -2  -7    10.10    13.93     2.43 o
   7  -2  -6    25.32    21.32     2.16 o
   7  -2  -5     0.10     0.99     1.85 <
   7  -2  -4    26.56    27.59     2.21 o
   7  -2  -3   108.92   105.90     2.89 o
   7  -2  -2   341.69   331.37     4.46 o
   7  -2  -1   401.72   412.74     4.87 o
   7  -2   0    14.11     5.23     2.03 <
   7  -2   1   323.95   304.68     5.00 o
   7  -2   2   193.85   181.82     4.28 o
   7  -2   3    72.49    62.85     3.61 o
   7  -2   4   222.90   229.21     5.46 o
   7  -2   5   294.99   287.46     6.00 o
   7  -2   6   367.94   354.32     6.58 o
   7  -2   7    49.66    41.16     4.42 o
[truncated: 83,288 more chars]
