# Supplementary material for: Crystal chemistry of layered structures formed by linear rigid silyl-capped molecules
Source: IUCrJ. 2015 Aug 20;2(Pt 5):584–600. doi: 10.1107/S2052252515011665 (PMC4547826; doi:10.1107/S2052252515011665)
Supplement: Supplementary file 5 [file m-02-00584-BSEMOX2sup5.hkl]

#
# h,k,l, Fc-squared, Fo-squared, sigma(Fo-squared) and status flag
#
data_BSEMOX2
_shelx_title                             'sad in p-1'
_shelx_refln_list_code                   4
_shelx_F_calc_maximum                    174.15
_exptl_crystal_F_000                     508
_reflns_d_resolution_high                0.7075

loop_
 _symmetry_equiv_pos_as_xyz
 'x, y, z'
 '-x, -y, -z'

_cell_length_a                           7.3096(2)
_cell_length_b                           11.3935(3)
_cell_length_c                           18.7425(6)
_cell_angle_alpha                        73.167(2)
_cell_angle_beta                         105.319(2)
_cell_angle_gamma                        118.926(2)

_shelx_F_squared_multiplier              1.000

loop_
 _refln_index_h
 _refln_index_k
 _refln_index_l
 _refln_F_squared_calc
 _refln_F_squared_meas
 _refln_F_squared_sigma
 _refln_observed_status
   0   0   3   255.88   251.50     4.26 o
   0   0   4 12471.70 11697.40   151.95 o
   0   0   5   918.35   819.99    11.79 o
   0   0   6   996.93   824.25    12.44 o
   0   0   7   231.08   194.19     4.91 o
   0   0   8  1193.75  1131.75    17.03 o
   0   0   9   134.89   141.47     4.58 o
   0   0  10  3784.77  3666.72    56.00 o
   0   0  11    23.33    15.06     3.93 o
   0   0  12   346.55   316.01     8.84 o
   0   0  13     1.06   -20.63     4.91 <
   0   0  14  2249.36  2231.73    37.99 o
   0   0  15   147.41   135.90     7.53 o
   0   0  16   306.86   323.22    12.12 o
   0   0  17   283.08   265.58    12.77 o
   0   0  18    18.14    30.13     9.17 o
   0   0  19   403.42   484.01    19.98 o
   0   0  20     6.30     4.58    11.46 <
   0   0  21    22.99    20.63    12.44 <
   0   0  22    28.48    18.99    13.10 <
   0   0  23   116.67   153.59    16.37 o
   0   0  24     4.46   -15.72    14.74 <
   0   0  25    44.57    63.20    21.94 <
   0   1 -24   152.74   264.60    21.29 o
   0   1 -23    17.62    18.99    15.39 <
   0   1 -22   242.46   348.76    18.01 o
   0   1 -21     1.37   -10.15    12.44 <
   0   1 -20    65.29    62.22    10.81 o
   0   1 -19    13.76    11.46     9.50 <
   0   1 -18   628.69   720.77    21.61 o
   0   1 -17   479.76   505.62    17.68 o
   0   1 -16     4.15    -7.86     8.51 <
   0   1 -15   415.53   433.58    13.43 o
   0   1 -14   745.94   716.18    16.37 o
   0   1 -13     4.28   -26.85     4.58 <
   0   1 -12  1064.58  1073.79    18.99 o
   0   1 -11   796.74   788.88    14.41 o
   0   1 -10   694.34   583.23    11.46 o
   0   1  -9     1.63    -0.65     3.27 <
   0   1  -8   568.78   526.91     9.50 o
   0   1  -7    29.96    19.98     2.62 o
   0   1  -6    11.98    15.06     2.29 o
   0   1  -5    77.86    69.10     2.62 o
   0   1  -4  1039.59   954.26    13.43 o
   0   1  -3   136.70   118.87     2.62 o
   0   1  -2    49.16    50.10     1.31 o
   0   1  -1   114.37   123.79     1.96 o
   0   1   1     3.60     0.00     0.65 <
   0   1   2   822.35   782.66    10.81 o
   0   1   3   424.17   352.03     5.24 o
   0   1   4     0.82    -0.98     1.64 <
   0   1   5   425.94   351.05     6.22 o
   0   1   6  1617.79  1558.12    24.89 o
   0   1   7   554.11   504.64     9.82 o
   0   1   8    19.02    15.39     2.95 o
   0   1   9   887.09   769.56    14.41 o
   0   1  10    11.11     8.19     3.60 <
   0   1  11    88.14   100.86     4.58 o
   0   1  12   574.69   536.73    11.13 o
   0   1  13  1141.57  1100.31    19.32 o
   0   1  14     4.00     1.96     5.24 <
   0   1  15   461.73   446.35    12.44 o
   0   1  16   172.04   186.99     9.50 o
   0   1  17    62.80    70.73     8.19 o
   0   1  18    14.00    -2.29    10.48 <
   0   1  19   350.25   447.98    18.99 o
   0   1  20    60.96    80.23    12.44 o
   0   1  21    39.40    42.24    12.44 o
   0   1  22   187.63   220.06    16.05 o
   0   1  23   598.71   863.22    29.80 o
   0   1  24     0.23     3.27    14.41 <
   0   1  25     0.03   -18.01    15.06 <
   0   2 -24     0.23     2.95    16.37 <
   0   2 -23    71.67   106.76    14.08 o
   0   2 -22    19.82    18.99    10.48 <
   0   2 -21     3.30     0.98    10.15 <
   0   2 -20   137.30   148.67    13.10 o
   0   2 -19   152.48   211.88    12.77 o
   0   2 -18     7.84    -9.82     9.50 <
   0   2 -17   404.08   456.17    17.03 o
   0   2 -16   105.20   118.54    10.15 o
   0   2 -15   472.00   441.11    15.39 o
   0   2 -14    92.99    54.03     7.86 o
   0   2 -13   887.88   916.93    19.32 o
   0   2 -12     0.74   -12.44     4.58 <
   0   2 -11  1311.96  1172.36    18.67 o
   0   2 -10    11.16     9.17     3.60 <
   0   2  -9  2313.66  2271.36    34.06 o
   0   2  -8     0.64    -3.27     2.95 <
   0   2  -7    46.36    38.97     2.95 o
   0   2  -6  3023.74  3247.56    44.54 o
   0   2  -5  2875.47  2716.39    36.02 o
   0   2  -4   213.28   245.93     4.26 o
   0   2  -3  4344.67  4702.19    60.26 o
   0   2  -2   653.87   791.50    11.79 o
   0   2  -1  8983.23 10318.70   210.57 o
   0   2   0  1932.41  2426.25    68.77 o
   0   2   1  7650.04  9480.03   308.15 o
   0   2   2  2036.28  2515.65    53.71 o
   0   2   3 18518.00 21994.80   349.41 o
   0   2   4    21.78    29.47     1.96 o
   0   2   5  9304.10 10034.10   140.16 o
   0   2   6   984.90   994.86    15.72 o
   0   2   7   342.64   310.12     6.88 o
   0   2   8  1892.60  1960.91    30.45 o
   0   2   9  3148.59  3010.46    49.78 o
   0   2  10  1153.04  1054.79    18.99 o
   0   2  11   124.85   156.21     5.24 o
   0   2  12     1.82    -0.98     3.93 <
   0   2  13  1116.90  1098.67    19.32 o
   0   2  14   412.85   419.82    11.46 o
   0   2  15     0.12    -3.60     5.57 <
   0   2  16    36.37    40.28     7.53 o
   0   2  17  1453.51  1616.74    38.64 o
   0   2  18    25.15    22.27    10.48 <
   0   2  19     9.90    18.01    10.81 <
   0   2  20   431.90   472.22    19.98 o
   0   2  21    25.16    41.26    12.12 o
   0   2  22     0.03    -1.31    12.12 <
   0   2  23     6.33     4.91    13.10 <
   0   2  24    85.42    81.87    25.54 o
   0   2  25    85.74   131.64    20.63 o
   0   3 -23    50.39    71.39    13.75 o
   0   3 -22     5.28    -3.27    10.48 <
   0   3 -21     8.60     5.57    10.48 <
   0   3 -20    12.46    -0.65     9.82 <
   0   3 -19    66.07    64.84    10.15 o
   0   3 -18   133.66   109.05    11.46 o
   0   3 -17     0.87   -10.15     9.50 <
   0   3 -16    20.01     8.19     8.19 <
   0   3 -15   412.85   409.01    14.74 o
   0   3 -14    70.60    55.02     7.86 o
   0   3 -13   215.93   193.86     8.19 o
   0   3 -12    12.06     2.62     5.24 <
   0   3 -11     2.82    -0.98     4.58 <
   0   3 -10   506.37   477.78     9.82 o
   0   3  -9   496.46   534.44    10.15 o
   0   3  -8    21.39     4.91     3.27 <
   0   3  -7     3.21     7.53     2.95 <
   0   3  -6   451.97   452.57     7.86 o
   0   3  -5  1092.95  1139.28    15.72 o
   0   3  -4  1503.83  1764.10    24.56 o
   0   3  -3     3.89    11.79     1.96 o
   0   3  -2    62.05    51.09     3.27 o
   0   3  -1    57.41    65.49     2.95 o
   0   3   0  1296.94  1327.25    40.61 o
   0   3   1  7097.79  8551.64   258.05 o
   0   3   2   844.76   962.45    30.78 o
   0   3   3  1287.27  1546.66    34.71 o
   0   3   4  1612.96  1868.56    36.02 o
   0   3   5   843.01   890.73    16.05 o
   0   3   6  2095.42  2276.27    35.69 o
   0   3   7   786.41   712.58    12.12 o
   0   3   8  2056.46  2091.25    33.40 o
   0   3   9     8.33     6.88     3.27 <
   0   3  10   163.80   155.22     4.91 o
   0   3  11  1365.12  1247.35    21.94 o
   0   3  12   218.73   220.06     7.20 o
   0   3  13    26.43    22.92     4.91 o
   0   3  14   396.59   379.54    10.81 o
   0   3  15   231.32   240.69     9.50 o
   0   3  16    30.87    28.49     7.20 o
   0   3  17    86.95    96.93     8.51 o
   0   3  18   572.18   652.66    22.60 o
   0   3  19    11.50   -20.96    10.48 <
   0   3  20   283.20   287.52    15.72 o
   0   3  21    92.68   115.27    13.10 o
   0   3  22    14.71    -2.95    14.74 <
   0   3  23    83.00    77.28    16.70 o
   0   3  24     8.31   -14.74    23.58 <
   0   3  25    17.98    15.39    18.34 <
   0   4 -22    89.44    92.02    11.79 o
   0   4 -21     7.57    -3.27    10.15 <
   0   4 -20   115.81   123.13    11.79 o
   0   4 -19     1.64    -0.65     9.82 <
   0   4 -18   348.64   443.07    16.05 o
   0   4 -17    60.55    39.95     8.84 o
   0   4 -16   110.57   110.03    10.15 o
   0   4 -15    15.76     4.91     8.51 <
   0   4 -14  1585.39  1738.56    41.26 o
   0   4 -13    50.83    33.07     6.22 o
   0   4 -12   306.55   310.77    10.15 o
   0   4 -11  1643.90  1639.66    30.13 o
   0   4 -10  2467.35  2423.63    43.23 o
   0   4  -9    31.90    17.03     4.58 o
   0   4  -8   512.57   509.88    10.81 o
   0   4  -7     0.24    -3.27     3.27 <
   0   4  -6  1634.60  1671.75    27.18 o
   0   4  -5    39.65    16.05     2.95 o
   0   4  -4  1366.17  1476.58    26.53 o
   0   4  -3    45.48    61.56     3.93 o
   0   4  -2   828.28   928.39    19.32 o
   0   4  -1    78.92    88.42     3.93 o
   0   4   0   565.52   607.14    21.29 o
   0   4   1   105.07    67.79     6.88 o
   0   4   2  1439.92  1871.51    57.96 o
   0   4   3   114.24   163.41     7.86 o
   0   4   4  1057.11  1188.40    25.22 o
   0   4   5   913.04   947.05    20.96 o
   0   4   6  1413.58  1643.92    34.71 o
   0   4   7   243.80   237.42     7.86 o
   0   4   8  1925.05  1887.89    34.71 o
   0   4   9   287.84   217.12     6.88 o
   0   4  10     0.96   -12.77     4.26 <
   0   4  11  1040.04   956.55    18.34 o
   0   4  12     2.63    -0.98     4.58 <
   0   4  13   220.48   213.51     7.86 o
   0   4  14     0.43    -6.55     5.57 <
   0   4  15   584.89   633.33    17.36 o
   0   4  16   213.87   207.62     9.50 o
   0   4  17     3.81     7.86     7.53 <
   0   4  18    32.58    19.65    10.15 <
   0   4  19   169.62   198.12    15.39 o
   0   4  20   421.64   479.42    22.92 o
   0   4  21   114.21   105.45    15.06 o
   0   4  22     6.51   -17.36    14.41 <
   0   4  23     0.74   -23.58    15.06 <
   0   4  24   150.09   183.71    23.58 o
   0   4  25    30.50    18.67    18.01 <
   0   5 -21     8.34    11.46    12.44 <
   0   5 -20   104.70   141.47    14.41 o
   0   5 -19    85.06    86.45    10.81 o
   0   5 -18     0.43    -9.50     9.50 <
   0   5 -17    35.19    32.42     9.17 o
   0   5 -16   343.08   382.49    14.41 o
   0   5 -15    32.95    19.32     7.86 <
   0   5 -14    14.36     3.60     6.55 <
   0   5 -13    92.65    93.66     6.88 o
   0   5 -12   997.30   966.37    20.30 o
   0   5 -11  1107.38  1075.10    21.61 o
   0   5 -10     5.16    -6.88     4.91 <
   0   5  -9    31.34    21.29     5.24 o
   0   5  -8   919.99   803.95    15.39 o
   0   5  -7   151.34   168.98     5.89 o
   0   5  -6   564.57   582.25    12.44 o
   0   5  -5    89.32   117.89     6.22 o
   0   5  -4   686.90   659.86    14.08 o
   0   5  -3   173.61   211.55     7.20 o
   0   5  -2   255.87   248.55     8.19 o
   0   5  -1     1.97     0.98     3.93 <
   0   5   0  1055.47  1144.85    32.42 o
   0   5   1    46.46    40.93     7.53 o
   0   5   2   512.18   509.88    17.36 o
   0   5   3   637.11   802.64    24.23 o
   0   5   4  1490.43  1867.58    42.24 o
   0   5   5   338.28   406.72    12.44 o
   0   5   6   536.05   487.94    12.12 o
   0   5   7   163.88   183.06     6.88 o
   0   5   8   910.81   881.23    18.67 o
   0   5   9  1215.17  1422.22    27.18 o
   0   5  10  2169.23  2104.67    41.59 o
   0   5  11   223.33   191.90     6.88 o
   0   5  12  1056.18  1101.29    22.27 o
   0   5  13   137.79   157.19     6.88 o
   0   5  14   129.38   114.62     7.20 o
   0   5  15    88.50    81.54     8.19 o
   0   5  16   322.30   352.36    13.75 o
   0   5  17   250.95   277.37    13.75 o
   0   5  18     0.59   -10.48     9.82 <
   0   5  19   138.45   151.29    13.75 o
   0   5  20   155.78   135.57    14.08 o
   0   5  21     7.60    -4.26    13.10 <
   0   5  22   186.87   210.57    16.70 o
   0   5  23   198.62   183.71    20.30 o
   0   5  24    12.46   -15.06    15.06 <
   0   5  25    21.66     8.84    17.68 <
   0   6 -20    58.74    77.94    16.37 o
   0   6 -19   495.73   605.17    28.82 o
   0   6 -18    35.58    39.30    14.08 <
   0   6 -17     0.85    -3.93    12.77 <
   0   6 -16   135.37   157.19    15.06 o
   0   6 -15   676.92   778.73    22.60 o
   0   6 -14    49.12    39.30     7.86 o
   0   6 -13   103.19    73.35     7.53 o
   0   6 -12    22.45    15.39     6.55 <
   0   6 -11   151.00   147.04     7.86 o
   0   6 -10   618.54   575.04    16.05 o
   0   6  -9  1918.96  1879.70    38.31 o
   0   6  -8  1487.77  1456.27    32.75 o
   0   6  -7  1869.16  1754.60    41.92 o
   0   6  -6  1343.00  1281.73    31.76 o
   0   6  -5  1895.43  1978.92    39.95 o
   0   6  -4   314.95   319.29    10.15 o
   0   6  -3    56.54    56.65     4.58 o
   0   6  -2   181.70   195.83     7.86 o
   0   6  -1  1165.00  1334.13    34.71 o
   0   6   0  1018.31  1017.79    29.80 o
   0   6   1    13.57     5.89     8.84 <
   0   6   2   129.94    85.47    20.96 o
   0   6   3  2537.48  2900.43    70.73 o
   0   6   4    71.32   183.06    13.43 o
   0   6   5    27.82    32.75     5.89 o
   0   6   6   715.98   887.78    22.27 o
   0   6   7  3187.51  3447.97    83.83 o
   0   6   8    11.15    -1.64     5.24 <
   0   6   9   304.58   312.41    11.13 o
   0   6  10   393.57   369.06    11.46 o
   0   6  11  1193.17  1166.46    26.53 o
   0   6  12   649.23   634.64    18.67 o
   0   6  13     1.09    -7.86     6.55 <
   0   6  14   147.70   143.11    10.15 o
   0   6  15   305.59   305.53    12.44 o
   0   6  16    12.41    -4.58     8.84 <
   0   6  17    38.50    23.58     9.50 <
   0   6  18    23.83    32.09    10.15 o
   0   6  19   773.76   888.11    30.45 o
   0   6  20    49.43    42.90    12.77 o
   0   6  21   110.05   104.14    14.41 o
   0   6  22     4.02    -3.27    13.75 <
   0   6  23   111.92   111.01    16.05 o
   0   6  24     2.82     0.98    16.37 <
   0   7 -19    37.16    46.83    21.29 <
   0   7 -18    49.55    63.86    20.96 o
   0   7 -17    51.68    78.59    23.25 o
   0   7 -16     0.43    -9.82    13.43 <
   0   7 -15     0.84     5.24    15.39 <
   0   7 -14    18.69     0.65    14.74 <
   0   7 -13   394.34   400.50    19.32 o
   0   7 -12    59.05    34.71    10.48 o
   0   7 -11   460.14   414.91    18.34 o
   0   7 -10    64.01    41.59     9.50 o
   0   7  -9   194.57   162.10    11.13 o
   0   7  -8     9.40   -16.05     7.86 <
   0   7  -7  1780.65  1714.32    41.26 o
   0   7  -6   256.67   210.89    10.15 o
   0   7  -5   137.18   117.24     7.53 o
   0   7  -4   823.71   770.22    22.60 o
   0   7  -3  3627.51  3798.04    79.90 o
   0   7  -2     2.47    28.16     9.50 <
   0   7  -1   336.39   341.55    13.43 o
   0   7   0   356.20   456.50    19.65 o
   0   7   1  1260.37  1215.91    40.61 o
   0   7   2    34.30    62.22    10.48 o
   0   7   3   730.58   703.74    31.76 o
   0   7   4    52.40    88.09     6.88 o
   0   7   5   728.11   778.73    25.22 o
   0   7   6     0.29    10.48     8.84 <
   0   7   7  1128.94  1086.88    32.75 o
   0   7   8    48.68    52.07     8.51 o
   0   7   9   112.81    92.68     9.50 o
   0   7  10     2.26     2.95     8.51 <
   0   7  11   150.43   129.35    10.48 o
   0   7  12     0.01   -10.48     8.84 <
   0   7  13     3.43     5.24     8.51 <
   0   7  14   144.82   145.40    10.48 o
   0   7  15   297.60   301.93    14.41 o
   0   7  16     0.79   -17.36     9.50 <
   0   7  17    96.85    76.30    11.46 o
   0   7  18    70.76    82.85    11.79 o
   0   7  19    55.98    31.76    13.43 <
   0   7  20     0.74   -11.46    16.70 <
   0   7  21     2.38    -1.64    17.36 <
   0   7  22     0.35    -9.82    14.08 <
   0   7  23     3.88    -9.82    18.67 <
   0   7  24     1.87   -12.12    19.65 <
   0   8 -17   209.79   287.52    33.40 o
   0   8 -16   186.51   217.44    25.87 o
   0   8 -15    77.96    51.74    17.68 <
   0   8 -14   295.35   331.73    23.25 o
   0   8 -13    44.25    15.39    12.44 <
   0   8 -12    52.42    49.45    12.12 o
   0   8 -11    89.78   106.76    12.77 o
   0   8 -10   188.20   198.78    14.08 o
   0   8  -9   698.49   670.01    25.22 o
   0   8  -8    41.77    36.02    10.15 o
   0   8  -7   119.69    85.14     9.50 o
   0   8  -6  1269.75  1232.94    34.71 o
   0   8  -5   205.19   204.34    11.46 o
   0   8  -4   202.93   187.97    11.46 o
   0   8  -3     5.03    14.41     7.20 <
   0   8  -2   991.39  1008.29    32.09 o
   0   8  -1    33.35    54.69    10.81 o
   0   8   0    21.51    42.57    10.48 o
   0   8   1   595.28   592.40    29.80 o
   0   8   2   327.41   424.41    25.54 o
   0   8   3   118.89   138.52    18.99 o
   0   8   4    12.25    19.32     9.17 <
   0   8   5   148.98   144.74     9.50 o
   0   8   6   352.75   381.18    17.36 o
   0   8   7    28.18    55.34     8.84 o
   0   8   8   490.32   502.67    20.63 o
   0   8   9   922.40   919.87    30.13 o
   0   8  10  2450.95  2472.43    69.42 o
   0   8  11    44.49    25.87     9.82 <
   0   8  12   496.75   486.95    21.29 o
   0   8  13   146.52   115.60    13.75 o
   0   8  14   183.19   175.53    15.06 o
   0   8  15    10.44     2.95    10.81 <
   0   8  16   437.95   487.61    22.92 o
   0   8  17    13.33     8.84    12.44 <
   0   8  18    21.90    17.36    13.10 <
   0   8  19   113.52   102.50    14.74 o
   0   8  20   575.40   668.37    37.33 o
   0   8  21    21.66    22.27    18.34 <
   0   8  22     0.03    -7.20    26.20 <
   0   8  23    27.05    30.13    28.16 <
   0   9 -16    44.92    39.30    20.30 <
   0   9 -15     9.68    15.06    18.67 <
   0   9 -14   255.30   295.38    23.58 o
   0   9 -13     3.25     5.57    16.05 <
   0   9 -12   227.97   221.04    16.70 o
   0   9 -11    27.87    19.32    12.44 <
   0   9 -10    63.04    62.55    12.44 o
   0   9  -9    38.97    18.99    11.13 <
   0   9  -8  1408.51  1353.45    42.57 o
   0   9  -7    71.01    61.24    12.44 o
   0   9  -6     3.03    -0.65    10.15 <
   0   9  -5   160.25   149.33    12.12 o
   0   9  -4   673.23   651.67    29.47 o
   0   9  -3   342.67   340.57    25.22 o
   0   9  -2  1949.28  1744.45    61.24 o
   0   9  -1   314.76   375.94    21.29 o
   0   9   0     0.70    61.89    14.74 o
   0   9   1  1255.70  1284.68    43.55 o
   0   9   2  1529.41  1436.63    57.64 o
   0   9   3    53.25   137.87    14.41 o
   0   9   4   206.05   309.46    19.98 o
   0   9   5  1054.83  1110.79    39.30 o
   0   9   6   634.33   684.75    27.84 o
   0   9   7    91.68    90.38    11.46 o
   0   9   8   238.09   228.25    13.43 o
   0   9   9   523.01   544.26    22.27 o
   0   9  10   125.17   121.17    11.13 o
   0   9  11   153.94   129.68    11.79 o
   0   9  12    68.30    43.55    12.44 o
   0   9  13    20.05   -11.79    12.12 <
   0   9  14    24.55   -16.05    12.77 <
   0   9  15   140.64   134.26    15.39 o
   0   9  16     2.72    -3.27    11.46 <
   0   9  17     0.01    -8.19    12.77 <
   0   9  18    53.41    24.56    13.75 <
   0   9  19     3.08   -22.27    13.75 <
   0   9  20     5.93    -0.65    17.68 <
   0   9  21    10.95    -3.93    18.34 <
   0   9  22    18.70   -20.63    26.20 <
   0  10 -14    53.99    61.56    19.98 o
   0  10 -13    75.78    46.17    18.99 <
   0  10 -12     1.72   -10.48    15.39 <
   0  10 -11     7.75     1.31    15.06 <
   0  10 -10   190.33   171.27    18.67 o
   0  10  -9    67.93    78.59    15.72 o
   0  10  -8     0.02    -3.93    14.08 <
   0  10  -7     5.71     2.62    14.08 <
   0  10  -6    67.25    57.64    25.87 <
   0  10  -5    20.81    23.91    24.56 <
   0  10  -4   107.19    78.59    17.36 o
   0  10  -3   122.57   122.15    18.01 o
   0  10  -2   445.60   345.48    27.84 o
   0  10  -1   230.21   201.40    19.65 o
   0  10   0   111.49   328.13    41.59 o
   0  10   1  1602.21  1348.21    61.89 o
   0  10   2   124.32   174.22    22.27 o
   0  10   3     0.01    15.06    13.10 <
   0  10   4    10.91    62.55    14.08 o
   0  10   5   592.89   564.89    31.44 o
   0  10   6   152.72   168.32    16.70 o
   0  10   7   355.69   336.97    23.91 o
   0  10   8   133.59   107.41    16.37 o
   0  10   9   304.23   302.91    23.25 o
   0  10  10     4.29     5.24    16.05 <
   0  10  11   868.08   844.88    41.59 o
   0  10  12   155.35   107.41    18.01 o
   0  10  13   136.96   110.36    18.67 o
   0  10  14    21.14    17.68    17.03 <
   0  10  15   464.97   405.41    29.15 o
   0  10  16     4.19   -25.54    14.74 <
   0  10  17     7.68     8.51    15.06 <
   0  10  18     0.77   -13.75    17.03 <
   0  10  19    23.46    28.49    18.34 <
   0  10  20    30.85    32.09    25.54 <
   0  10  21   114.69   109.05    28.16 o
   0  11 -11     9.20    23.25    17.03 <
   0  11 -10    71.27    60.26    17.36 o
   0  11  -9   408.87   351.71    46.17 o
   0  11  -8   126.72   126.73    30.78 o
   0  11  -7   228.30   225.63    34.71 o
   0  11  -6   444.62   400.17    46.17 o
   0  11  -5   996.06   880.25    69.75 o
   0  11  -4     4.96    32.09    27.18 <
   0  11  -3    94.50    69.75    17.68 o
   0  11  -2    13.00     4.26    16.37 <
   0  11  -1    13.66    52.72    16.70 o
   0  11   0   376.04   338.28    27.51 o
   0  11   1   398.64   333.04    27.18 o
   0  11   2   156.47   145.73    18.34 o
   0  11   3    20.02    68.11    20.63 o
   0  11   4   545.26   508.24    29.47 o
   0  11   5    88.93   148.02    22.92 o
   0  11   6   812.11   783.32    38.97 o
   0  11   7    29.02    69.10    15.72 o
   0  11   8     5.23    15.39    15.72 <
   0  11   9     0.37     1.31    16.05 <
   0  11  10   111.88    74.66    24.89 <
   0  11  11    42.05    -9.17    24.56 <
   0  11  12   137.54   125.10    28.16 o
   0  11  13     4.15    -2.62    17.36 <
   0  11  14   239.71   182.40    22.60 o
   0  11  15   110.41    76.96    19.65 o
   0  11  16    21.21     9.82    18.99 <
   0  11  17     4.42    -3.93    17.36 <
   0  11  18     5.54     9.82    17.68 <
   0  11  19    23.61    24.89    18.99 <
   0  12  -8     0.86   -20.63    29.47 <
   0  12  -7     0.37   -26.85    28.82 <
   0  12  -6   112.20    78.27    31.11 <
   0  12  -5     8.08     7.20    28.49 <
   0  12  -4   302.88   288.18    39.30 o
   0  12  -3    12.55    21.29    28.49 <
   0  12  -2    98.88   106.10    30.78 o
   0  12  -1   181.65   213.51    35.37 o
   0  12   0   217.65   174.54    20.63 o
   0  12   1    57.20    61.56    29.47 <
   0  12   2    28.61    42.90    17.03 <
   0  12   3   361.00   367.42    27.18 o
   0  12   4   536.85   449.95    29.15 o
   0  12   5     4.70   133.28    17.36 o
   0  12   6   646.19   615.65    34.71 o
   0  12   7   125.46   146.05    18.67 o
   0  12   8     2.04    -8.19    23.25 <
   0  12   9   196.65   217.77    29.15 o
   0  12  10   638.72   553.76    48.47 o
   0  12  11    31.79    23.25    25.22 <
   0  12  12    19.00     0.33    25.22 <
   0  12  13   133.36   136.56    30.45 o
   0  12  14    58.10    77.94    28.82 <
   0  12  15    22.31     0.98    27.84 <
   0  12  16    58.49    62.55    29.15 <
   0  12  17   122.18    93.33    26.85 o
   0  13  -4   265.49   275.08    41.92 o
   0  13  -3   197.32   205.65    38.64 o
   0  13  -2    13.33    10.81    31.11 <
   0  13  -1    24.70    46.50    31.76 <
   0  13   0   280.13   305.86    42.90 o
   0  13   1   151.76   160.13    36.02 o
   0  13   2     7.28    -8.51    30.78 <
   0  13   3     0.84    21.61    31.76 <
   0  13   4   150.82   203.36    39.30 o
   0  13   5   170.39   141.80    26.85 o
   0  13   6    12.63    38.97    24.23 <
   0  13   7     2.65    14.08    24.23 <
   0  13   8   236.69   176.51    29.15 o
   0  13   9     0.83     0.00    25.87 <
   0  13  10     0.11     2.62    25.54 <
   0  13  11     2.51    21.29    26.20 <
   0  13  12   282.94   230.21    34.06 o
   0  13  13    28.13    16.37    28.16 <
   0  13  14     7.09     0.00    28.49 <
   0  14   2   681.44   560.96    58.62 o
   0  14   3     2.27   123.79    37.33 o
   0  14   4   162.29   182.73    40.61 o
   0  14   5   196.30   198.78    41.26 o
   0  14   6    14.78    53.05    37.99 <
   0  14   7     0.24    37.66    26.53 <
   1 -14 -13   296.73   217.44    35.37 o
   1 -14 -12    41.68    13.75    28.16 <
   1 -14 -11    45.36    53.05    28.16 <
   1 -14 -10    17.85    18.01    26.53 <
   1 -14  -9    84.54    90.06    27.84 o
   1 -14  -8   481.77   475.16    44.54 o
   1 -14  -7   666.96   618.92    49.78 o
   1 -14  -6     0.88    98.90    26.85 o
   1 -14  -5   168.18   196.48    42.24 o
   1 -14  -4   591.26   497.43    57.96 o
   1 -14  -3   257.99   306.19    45.85 o
   1 -14  -2     2.00    66.15    36.35 <
   1 -14  -1     0.03    27.51    36.35 <
   1 -14   0   277.78   303.89    46.17 o
   1 -14   1   149.43   198.78    41.26 o
   1 -14   2   287.17   282.61    44.86 o
   1 -13 -17     0.24   -38.64    41.59 <
   1 -13 -16     2.32     0.98    20.63 <
   1 -13 -15    45.56    29.47    20.63 <
   1 -13 -14    68.65    65.82    28.82 <
   1 -13 -13     6.46    38.64    27.51 <
   1 -13 -12    32.35    27.18    26.53 <
   1 -13 -11     8.55    16.05    25.87 <
   1 -13 -10   249.32   197.79    21.94 o
   1 -13  -9    14.27    45.85    25.87 <
   1 -13  -8   203.08   144.74    27.84 o
   1 -13  -7     5.01    28.82    23.91 <
   1 -13  -6     0.62    51.09    23.91 <
   1 -13  -5    46.14    63.86    24.56 <
   1 -13  -4   164.22   240.04    41.26 o
   1 -13  -3   664.67   582.25    59.60 o
   1 -13  -2   688.40   648.72    61.24 o
   1 -13  -1    25.02   111.67    33.40 o
   1 -13   0    35.33    67.13    32.42 <
   1 -13   1   284.09   256.41    39.62 o
   1 -13   2   284.76   312.74    42.24 o
   1 -13   3    55.15    55.34    32.42 <
   1 -13   4    24.02    26.20    32.09 <
   1 -13   5   231.36   209.26    39.62 o
   1 -13   6   301.72   279.01    42.24 o
   1 -13   7   127.17   146.05    37.00 o
   1 -12 -19   205.51   161.77    20.96 o
   1 -12 -18   150.83   122.15    22.92 o
   1 -12 -17   294.93   265.91    26.20 o
   1 -12 -16   247.02   226.94    24.89 o
   1 -12 -15     0.69   -38.97    18.67 <
   1 -12 -14    21.86    -9.17    25.87 <
   1 -12 -13   803.99   724.70    55.67 o
   1 -12 -12   177.20   158.82    30.13 o
   1 -12 -11     3.47    -7.53    16.70 <
   1 -12 -10     3.18    13.10    17.03 <
   1 -12  -9   775.18   727.32    52.07 o
   1 -12  -8    19.72    33.07    22.60 <
   1 -12  -7   548.53   490.88    42.24 o
   1 -12  -6   266.92   281.30    28.82 o
   1 -12  -5   926.97   877.96    55.34 o
   1 -12  -4   651.01   718.80    48.47 o
   1 -12  -3   376.55   448.64    50.43 o
   1 -12  -2    94.92   175.20    34.06 o
   1 -12  -1    30.27    30.13    29.15 <
   1 -12   0     2.03    54.03    29.15 <
   1 -12   1   601.82   470.58    51.74 o
   1 -12   2    21.41    27.51    29.15 <
   1 -12   3     0.34     7.53    17.36 <
   1 -12   4    55.10    63.86    31.11 <
   1 -12   5    42.52    40.61    30.13 <
   1 -12   6    25.21    16.05    29.47 <
   1 -12   7    54.70    45.85    30.45 <
   1 -12   8     9.49   -13.43    29.47 <
   1 -12   9     0.69    17.36    30.45 <
   1 -12  10    49.46    79.58    32.09 <
   1 -11 -21     3.41    -6.55    18.99 <
   1 -11 -20    78.03    51.09    18.67 <
   1 -11 -19    30.71    20.63    17.68 <
   1 -11 -18    25.66    16.05    15.72 <
   1 -11 -17     2.67    -0.65    15.06 <
   1 -11 -16     3.03     0.33    14.41 <
   1 -11 -15    31.46    21.29    14.08 <
   1 -11 -14    57.63    34.71    24.23 <
   1 -11 -13   466.38   462.07    44.54 o
   1 -11 -12    43.96    22.92    16.37 <
   1 -11 -11    86.23    72.04    17.68 o
   1 -11 -10     3.61     4.58    15.72 <
   1 -11  -9   473.35   390.02    28.82 o
   1 -11  -8    52.37    39.95    21.61 <
   1 -11  -7   162.63   182.73    24.56 o
   1 -11  -6   413.96   433.58    38.64 o
   1 -11  -5   536.96   510.86    40.28 o
   1 -11  -4    36.95   127.06    21.29 o
   1 -11  -3   889.03   796.42    50.43 o
   1 -11  -2   390.06   350.72    45.52 o
   1 -11  -1    99.25   165.70    31.11 o
   1 -11   0   364.16   343.19    44.54 o
   1 -11   1   512.35   486.63    49.78 o
   1 -11   2   131.40   155.55    30.45 o
   1 -11   3   218.03   189.93    19.98 o
   1 -11   4   570.83   538.37    34.06 o
   1 -11   5   158.91   151.29    19.98 o
   1 -11   6   523.28   542.30    53.71 o
   1 -11   7    45.84    28.82    18.01 <
   1 -11   8    10.83     4.58    18.34 <
   1 -11   9    12.52    16.70    18.99 <
   1 -11  10   412.96   396.90    24.56 o
   1 -11  11    67.69    69.42    15.39 o
   1 -11  12    10.68     5.89    17.36 <
   1 -10 -22    30.08    20.30    26.53 <
   1 -10 -21    76.70    61.56    19.32 o
   1 -10 -20    62.87    27.51    14.41 <
   1 -10 -19    17.12     4.26    13.43 <
   1 -10 -18   924.14   924.13    33.07 o
   1 -10 -17   319.82   346.14    18.34 o
   1 -10 -16     9.80    10.48    11.79 <
   1 -10 -15    39.05    22.60    11.13 <
   1 -10 -14  1399.64  1383.58    49.12 o
   1 -10 -13   406.51   412.94    24.23 o
   1 -10 -12   149.91   136.23    18.01 o
   1 -10 -11    50.56    19.98    15.39 <
   1 -10 -10   520.68   532.80    32.09 o
   1 -10  -9    15.74     8.51    14.41 <
   1 -10  -8  1091.14  1056.10    62.22 o
   1 -10  -7    16.01    18.34    19.65 <
   1 -10  -6     7.89     6.88    18.67 <
   1 -10  -5    10.71    37.66    18.67 <
   1 -10  -4  1234.27  1283.04    70.08 o
   1 -10  -3     3.90    81.21    18.67 o
   1 -10  -2    49.09   107.08    19.65 o
   1 -10  -1  1123.28  1040.38    74.99 o
   1 -10   0   403.54   482.37    47.81 o
   1 -10   1     5.88    34.06    23.91 <
   1 -10   2     1.58   -15.39    22.60 <
   1 -10   3     2.28    -7.20    14.74 <
   1 -10   4   300.32   298.98    19.65 o
   1 -10   5   106.81   104.14    13.75 o
   1 -10   6    30.63    31.76    12.77 <
   1 -10   7   426.86   415.24    30.45 o
   1 -10   8   146.29   146.38    14.41 o
   1 -10   9   284.36   285.88    18.67 o
   1 -10  10     2.84    -2.95    12.44 <
   1 -10  11   111.67   112.98    15.06 o
   1 -10  12   229.96   242.66    23.58 o
   1 -10  13   479.50   524.94    34.06 o
   1 -10  14     8.00     8.51    18.01 <
   1  -9 -23     0.00   -22.60    26.53 <
   1  -9 -22     3.35    -4.91    18.34 <
   1  -9 -21     0.14    -4.26    14.08 <
   1  -9 -20     1.27    -2.62    13.75 <
   1  -9 -19    32.20    18.99    13.10 <
   1  -9 -18   236.61   196.81    15.39 o
   1  -9 -17     1.49    -9.17    11.13 <
   1  -9 -16   135.06   134.26    13.10 o
   1  -9 -15     0.11   -16.37    10.48 <
   1  -9 -14   170.69   147.69    12.44 o
   1  -9 -13   316.27   291.12    15.72 o
   1  -9 -12   115.56   119.20    11.13 o
   1  -9 -11   145.71   138.19    11.13 o
   1  -9 -10   142.34   127.39    12.44 o
   1  -9  -9   206.31   177.82    13.43 o
   1  -9  -8   252.47   247.57    24.89 o
   1  -9  -7    20.04    30.78    18.67 <
   1  -9  -6   145.89   159.81    21.29 o
   1  -9  -5  1523.34  1624.60    85.14 o
   1  -9  -4   712.93   811.15    49.45 o
   1  -9  -3     0.44    41.26    16.70 <
   1  -9  -2   197.88   246.59    22.27 o
   1  -9  -1   963.00   911.69    52.40 o
   1  -9   0   464.61   537.06    48.47 o
   1  -9   1   828.82   873.70    65.17 o
   1  -9   2  1071.54  1012.22    47.16 o
   1  -9   3   534.47   482.70    23.25 o
   1  -9   4   115.73   116.91    10.81 o
   1  -9   5  1878.89  1706.79    51.74 o
   1  -9   6   233.69   220.39    12.44 o
   1  -9   7     5.71    -3.27     8.51 <
   1  -9   8    12.70    10.48    10.15 <
   1  -9   9   447.01   436.20    20.96 o
   1  -9  10     8.59     7.53    11.13 <
   1  -9  11    48.16    55.34    12.12 o
   1  -9  12    11.39    18.01    14.08 <
   1  -9  13    35.27    32.42    15.39 <
   1  -9  14     0.28    10.48    16.05 <
   1  -9  15   140.94   152.27    20.30 o
   1  -9  16     1.71    11.46    18.34 <
   1  -8 -24    13.29    16.05    27.51 <
   1  -8 -23   322.52   314.38    34.06 o
   1  -8 -22   166.62   170.61    20.63 o
   1  -8 -21    89.02    59.27    17.68 o
   1  -8 -20     2.19   -12.12    12.77 <
   1  -8 -19   276.60   264.60    17.68 o
   1  -8 -18    40.59    35.37    12.12 <
   1  -8 -17   473.86   525.92    25.54 o
   1  -8 -16     6.49    14.74    10.48 <
   1  -8 -15   901.99   899.24    30.45 o
   1  -8 -14    34.52    42.57     7.86 o
   1  -8 -13  1495.72  1458.24    35.37 o
   1  -8 -12   360.46   331.73    13.43 o
   1  -8 -11   412.92   433.58    16.70 o
   1  -8 -10    38.09    44.21     6.88 o
   1  -8  -9  1028.54  1062.98    32.75 o
   1  -8  -8   314.27   354.98    19.65 o
   1  -8  -7    15.49    19.98    16.70 <
   1  -8  -6   126.33   167.67    20.30 o
   1  -8  -5   579.67   586.18    40.61 o
   1  -8  -4   134.40   129.68    18.34 o
   1  -8  -3   108.82   139.18    17.68 o
   1  -8  -2   814.43   790.52    46.50 o
   1  -8  -1  1096.86  1218.86    64.51 o
   1  -8   0    20.31    47.81    19.98 <
   1  -8   1     8.01    14.41    18.99 <
   1  -8   2  2361.52  2252.69    76.63 o
   1  -8   3   537.36   531.49    22.27 o
   1  -8   4  1674.46  1642.28    43.55 o
   1  -8   5   519.13   506.60    16.05 o
   1  -8   6   638.82   620.89    20.63 o
   1  -8   7   408.77   398.21    16.70 o
   1  -8   8   263.08   236.11    12.44 o
   1  -8   9   257.67   252.81    14.41 o
   1  -8  10    74.04    64.18    11.46 o
   1  -8  11   185.23   235.13    15.06 o
   1  -8  12   976.18  1085.25    36.35 o
   1  -8  13   174.22   203.36    18.01 o
   1  -8  14   271.30   319.61    22.27 o
   1  -8  15   423.49   474.51    28.49 o
   1  -8  16   345.32   406.72    31.76 o
   1  -8  17   343.86   377.58    36.02 o
   1  -8  18   202.85   264.93    28.82 o
   1  -7 -25    31.06    28.82    28.16 <
   1  -7 -24    12.25   -16.37    19.98 <
   1  -7 -23     0.02   -23.25    14.74 <
   1  -7 -22     0.26     1.96    17.36 <
   1  -7 -21    77.13    70.08    14.08 o
   1  -7 -20   200.99   190.26    12.44 o
   1  -7 -19    10.00   -13.75     9.50 <
   1  -7 -18    28.52     0.00     9.17 <
   1  -7 -17   298.21   305.20    14.08 o
   1  -7 -16   271.63   273.77    12.77 o
   1  -7 -15   134.06    85.80     8.51 o
   1  -7 -14    12.06    14.74     6.55 <
   1  -7 -13   653.14   642.50    18.99 o
   1  -7 -12     0.01    -5.24     6.55 <
   1  -7 -11   639.85   654.29    18.67 o
   1  -7 -10  1787.53  1849.24    42.57 o
   1  -7  -9    77.63    69.75     6.55 o
   1  -7  -8   857.81   883.52    22.27 o
   1  -7  -7   478.23   500.05    26.85 o
   1  -7  -6   452.69   483.68    34.71 o
   1  -7  -5     1.33    13.43    14.41 <
   1  -7  -4   436.62   406.39    31.44 o
   1  -7  -3   473.50   481.71    33.73 o
   1  -7  -2    57.38    89.40    14.41 o
   1  -7  -1    28.11    58.95    13.10 o
   1  -7   0  1214.42  1252.26    64.84 o
   1  -7   1   876.58  1104.90    74.66 o
   1  -7   2  1620.38  1802.74    77.28 o
   1  -7   3  1650.37  1744.78    45.52 o
   1  -7   4  3415.67  3495.45    80.23 o
   1  -7   5   283.71   296.69    10.81 o
   1  -7   6   760.01   724.37    18.34 o
   1  -7   7   270.49   241.68    10.48 o
   1  -7   8   617.07   509.22    17.03 o
   1  -7   9   129.93   139.83     9.50 o
   1  -7  10   400.64   365.79    16.70 o
   1  -7  11    44.70    36.68     9.82 o
   1  -7  12     0.52   -10.15     9.82 <
   1  -7  13    42.65    27.18    12.44 <
   1  -7  14   196.50   209.91    16.37 o
   1  -7  15     0.02    10.48    15.39 <
   1  -7  16     3.34     4.58    13.43 <
   1  -7  17    76.44    57.31    21.61 <
   1  -7  18   125.40   134.59    23.58 o
   1  -7  19     1.92    15.39    19.98 <
   1  -6 -25    15.67     9.50    21.61 <
   1  -6 -24    52.36    44.54    18.01 <
   1  -6 -23     1.43    -8.51    13.75 <
   1  -6 -22   431.82   511.84    21.29 o
   1  -6 -21    32.05    23.58    10.81 <
   1  -6 -20    43.16    20.63     9.17 <
   1  -6 -19     0.02   -12.44     7.86 <
   1  -6 -18   229.62   214.82    10.15 o
   1  -6 -17   217.74   242.66    10.15 o
   1  -6 -16    18.81    14.74     6.55 <
   1  -6 -15    74.01    57.96     6.55 o
   1  -6 -14   462.38   436.85    13.43 o
   1  -6 -13     2.22     2.95     5.57 <
   1  -6 -12   119.59   135.90     5.57 o
   1  -6 -11    51.31    37.66     4.58 o
   1  -6 -10  1745.36  1758.21    40.28 o
   1  -6  -9     0.86    -5.57     4.91 <
   1  -6  -8   585.12   608.12    14.08 o
   1  -6  -7    24.25    23.91     4.91 o
   1  -6  -6  1256.69  1301.38    50.76 o
   1  -6  -5    99.35   139.18    15.72 o
   1  -6  -4   431.47   518.72    34.38 o
   1  -6  -3   626.76   723.72    41.59 o
   1  -6  -2   187.28   167.99    15.39 o
   1  -6  -1    95.40   132.63    14.41 o
   1  -6   0  1292.38  1488.04    74.34 o
   1  -6   1   529.04   480.73    39.62 o
   1  -6   2  1200.86  1485.09    63.53 o
   1  -6   3  1517.37  1644.57    38.64 o
   1  -6   4   448.05   404.10    10.81 o
   1  -6   5     0.32    -7.20     4.58 <
   1  -6   6  1301.41  1386.52    28.82 o
   1  -6   7  2430.88  2162.96    50.76 o
   1  -6   8   206.01   163.74     8.84 o
   1  -6   9     0.08   -10.48     6.22 <
   1  -6  10   476.36   442.74    13.10 o
   1  -6  11   183.24   167.01     7.86 o
   1  -6  12   463.05   502.34    14.08 o
   1  -6  13   162.34   163.41     9.17 o
   1  -6  14     3.29    -1.96     7.53 <
   1  -6  15    97.69    77.28     9.82 o
   1  -6  16   661.27   798.05    24.89 o
   1  -6  17   226.81   287.52    18.34 o
   1  -6  18     0.65    -7.53    11.46 <
   1  -6  19    17.82    -8.19    14.74 <
   1  -6  20   325.85   472.54    25.87 o
   1  -5 -25     0.18   -29.47    20.30 <
   1  -5 -24     0.77   -36.35    19.32 <
   1  -5 -23     1.67   -21.94    11.79 <
   1  -5 -22   160.62   165.70    13.75 o
   1  -5 -21   205.12   239.06    12.77 o
   1  -5 -20   122.81   141.80    10.48 o
   1  -5 -19    30.45    41.59     8.19 o
   1  -5 -18   122.54   117.24     8.51 o
   1  -5 -17     5.33    -4.91     6.88 <
   1  -5 -16   278.71   307.83    10.81 o
   1  -5 -15     9.92    -4.58     5.89 <
   1  -5 -14   178.64   173.23     6.88 o
   1  -5 -13    29.36    21.94     4.91 o
   1  -5 -12   318.66   300.62     8.51 o
   1  -5 -11   205.37   200.09     6.55 o
   1  -5 -10   306.37   304.88     8.19 o
   1  -5  -9   169.11   152.27     5.57 o
   1  -5  -8  2908.96  3137.85    60.58 o
   1  -5  -7   571.15   665.75    13.75 o
   1  -5  -6  1446.30  1696.64    36.02 o
   1  -5  -5   170.56   183.38    12.12 o
   1  -5  -4  2789.02  3264.26   121.82 o
   1  -5  -3     0.22     2.95    11.46 <
   1  -5  -2   158.00   197.47    18.01 o
   1  -5  -1   260.01   362.84    25.87 o
   1  -5   0   500.19   575.37    33.73 o
   1  -5   1   661.83   753.52    52.72 o
   1  -5   2    13.11    20.63     4.91 o
   1  -5   3     9.13    14.74     3.60 o
   1  -5   4    21.74    17.68     3.60 o
   1  -5   5   539.34   457.48    11.46 o
   1  -5   6    22.15    14.74     3.93 o
   1  -5   7    37.73    29.47     3.60 o
   1  -5   8   183.99   179.13     5.57 o
   1  -5   9   390.01   361.86     9.50 o
   1  -5  10    53.90    46.83     4.91 o
   1  -5  11   102.88    95.29     6.22 o
   1  -5  12    27.85    15.39     5.57 <
   1  -5  13     1.12    -3.93     6.22 <
   1  -5  14    95.86    91.04     7.53 o
   1  -5  15   198.06   180.44    10.15 o
   1  -5  16    76.88    69.10     9.50 o
   1  -5  17    21.69    17.03     9.17 <
   1  -5  18    65.88    68.77    10.15 o
   1  -5  19     5.32    -2.62    10.15 <
   1  -5  20     6.35     5.24    12.12 <
   1  -5  21    79.20   111.67    13.75 o
   1  -4 -26    38.38    43.88    38.31 <
   1  -4 -25    64.35    62.22    25.54 <
   1  -4 -24    14.85    24.23    19.98 <
   1  -4 -23   306.36   398.86    18.99 o
   1  -4 -22    13.93    10.15    11.79 <
   1  -4 -21    99.05    97.26    10.81 o
   1  -4 -20     4.44     7.86     9.17 <
   1  -4 -19   162.86   173.23     9.82 o
   1  -4 -18    97.18   113.63     7.86 o
   1  -4 -17    47.85    55.34     6.88 o
   1  -4 -16   258.36   305.53    10.81 o
   1  -4 -15   101.70    85.47     6.55 o
   1  -4 -14   212.91   199.76     7.53 o
   1  -4 -13    21.02    -0.98     4.26 <
   1  -4 -12   345.42   293.42     8.51 o
   1  -4 -11   963.12   908.41    18.34 o
   1  -4 -10   725.57   812.79    14.74 o
   1  -4  -9  2848.11  3154.55    47.81 o
   1  -4  -8  2079.08  2072.91    33.07 o
   1  -4  -7  5912.96  6633.30   126.40 o
   1  -4  -6  2866.67  3516.08    72.37 o
   1  -4  -5   263.64   319.94     9.82 o
   1  -4  -4    49.03    64.84     7.53 o
   1  -4  -3    73.88   153.59     9.50 o
   1  -4  -2    74.24    82.52    10.48 o
   1  -4  -1    86.85    67.79    13.75 o
   1  -4   0   357.64   454.86    27.18 o
   1  -4   1   737.23   898.91    58.95 o
   1  -4   2     0.70     1.31     3.27 <
   1  -4   3  3402.93  3931.65    72.04 o
   1  -4   4     0.10    -0.98     3.27 <
   1  -4   5  3159.89  3639.54    55.02 o
   1  -4   6   178.55   165.70     4.91 o
   1  -4   7  2277.90  2343.73    35.69 o
   1  -4   8    22.05    22.60     3.60 o
   1  -4   9    20.49    28.82     4.26 o
   1  -4  10    45.48    -2.29     4.58 <
   1  -4  11   285.76   278.02     8.19 o
   1  -4  12     4.41    -5.24     5.24 <
   1  -4  13   157.42   153.59     7.53 o
   1  -4  14     7.70   -37.33     7.20 <
   1  -4  15   817.79   936.90    23.25 o
   1  -4  16     0.76    -6.55     8.19 <
   1  -4  17   429.55   438.16    16.37 o
   1  -4  18    80.61    66.15     9.82 o
   1  -4  19   208.52   259.36    13.75 o
   1  -4  20    17.74    10.48    10.48 <
   1  -4  21    48.33    57.64    10.81 o
   1  -4  22     1.96     2.62    12.77 <
   1  -3 -26   144.26   201.40    31.44 o
   1  -3 -25    42.94    34.71    25.87 <
   1  -3 -24   125.84   158.17    23.25 o
   1  -3 -23    48.51    38.97    13.10 <
   1  -3 -22    31.33     9.50    12.12 <
   1  -3 -21  1075.11  1388.49    32.75 o
   1  -3 -20    93.59   124.44     9.82 o
   1  -3 -19    39.63    32.75     8.19 o
   1  -3 -18    33.82     5.57     7.86 <
   1  -3 -17   484.52   563.26    15.39 o
   1  -3 -16    43.71    49.78     6.88 o
   1  -3 -15   278.56   291.12    10.48 o
   1  -3 -14    20.50   -11.79     4.58 <
   1  -3 -13   266.46   271.15     8.19 o
   1  -3 -12     0.95     3.27     3.93 <
   1  -3 -11  1241.85  1229.66    21.61 o
   1  -3 -10    33.39    12.44     3.27 o
   1  -3  -9     5.49    15.72     3.27 o
   1  -3  -8     1.01     0.98     2.95 <
   1  -3  -7  1211.10  1156.64    17.68 o
   1  -3  -6  2028.61  2357.48    36.02 o
   1  -3  -5   310.82   347.78     7.20 o
   1  -3  -4   999.97  1266.67    24.89 o
   1  -3  -3  3675.45  4668.46   133.28 o
   1  -3  -2    27.44    46.83     6.55 o
   1  -3  -1   116.10   171.60    13.10 o
   1  -3   0   896.62  1111.45    45.85 o
   1  -3   1   273.04   311.76    12.44 o
   1  -3   2     0.02    -0.98     2.62 <
   1  -3   3   661.15   767.60    12.44 o
   1  -3   4   315.73   365.79     6.55 o
   1  -3   5   700.43   694.90    10.48 o
   1  -3   6   942.83  1016.81    15.39 o
   1  -3   7   416.63   427.68     8.19 o
   1  -3   8   174.72   166.03     5.24 o
   1  -3   9    67.28    69.42     4.26 o
   1  -3  10     2.86    -8.51     4.26 <
   1  -3  11    65.31    54.03     4.91 o
   1  -3  12     3.69    -0.98     5.57 <
   1  -3  13   506.80   533.45    13.75 o
   1  -3  14   594.46   599.28    16.05 o
   1  -3  15    36.30    20.30     7.53 <
   1  -3  16     4.66    -1.96     7.86 <
   1  -3  17    69.65    55.67     8.84 o
   1  -3  18    37.53    26.85     9.17 <
   1  -3  19    10.54    14.41     9.50 <
   1  -3  20     5.21     4.26    10.15 <
   1  -3  21   108.96   136.88    11.79 o
   1  -3  22     7.32     1.31    10.48 <
   1  -3  23    13.35    -8.84    13.10 <
   1  -2 -25    17.34    19.65    26.53 <
   1  -2 -24    92.77   135.90    20.30 o
   1  -2 -23    60.22    55.34    11.79 o
   1  -2 -22     2.32     4.91    10.48 <
   1  -2 -21     0.86    -1.31     9.17 <
   1  -2 -20   219.47   234.80    11.46 o
   1  -2 -19    10.69    15.39     8.19 <
   1  -2 -18    26.08    24.23     7.86 o
   1  -2 -17   229.24   242.00    10.81 o
   1  -2 -16   395.49   417.20    12.12 o
   1  -2 -15     0.27    -0.65     5.24 <
   1  -2 -14   114.53    79.58     5.24 o
   1  -2 -13   513.57   450.60    10.81 o
   1  -2 -12  1098.20  1023.68    18.67 o
   1  -2 -11   402.86   356.62     8.84 o
   1  -2 -10     2.91    -7.86     3.60 <
   1  -2  -9   502.49   525.27    10.15 o
   1  -2  -8 10954.80 11328.30   176.84 o
   1  -2  -7  2321.04  2161.98    31.76 o
   1  -2  -6     0.50    -1.64     1.96 <
   1  -2  -5  3006.84  3260.65    44.21 o
   1  -2  -4 26252.50 30328.00   436.85 o
   1  -2  -3 14310.40 17951.80   279.01 o
   1  -2  -2  8279.88 11609.30   293.42 o
   1  -2  -1  1234.15  1881.99    47.48 o
   1  -2   0  2651.41  3320.25    83.51 o
   1  -2   1    65.17    68.11     2.29 o
   1  -2   2 19519.40 21405.00   289.49 o
   1  -2   3   174.16   199.43     3.93 o
   1  -2   4  1231.31  1337.07    17.68 o
   1  -2   5   135.32   135.25     3.60 o
   1  -2   6  5743.74  5841.80    81.87 o
   1  -2   7   449.04   475.49     9.17 o
   1  -2   8   152.05   212.86     6.22 o
   1  -2   9   251.78   209.58     6.22 o
   1  -2  10  1986.06  1959.93    31.76 o
   1  -2  11   155.90   143.11     5.57 o
   1  -2  12  1775.43  1689.44    29.15 o
   1  -2  13   111.20   104.46     7.53 o
   1  -2  14    24.63     8.51     6.88 <
   1  -2  15   214.24   197.79     9.50 o
   1  -2  16   507.33   551.47    16.70 o
   1  -2  17   311.77   324.53    12.77 o
   1  -2  18    63.92    80.89     9.50 o
   1  -2  19     3.60     1.64     8.84 <
   1  -2  20   241.67   304.22    14.41 o
   1  -2  21    74.99    79.90    11.13 o
   1  -2  22     1.80    -9.50    10.48 <
   1  -2  23    12.28     8.51    16.05 <
   1  -1 -25    39.28    42.57    19.98 <
   1  -1 -24     0.83     3.60    18.34 <
   1  -1 -23    18.03    10.48    13.43 <
   1  -1 -22   459.56   667.72    22.60 o
   1  -1 -21    97.83   100.21    10.15 o
   1  -1 -20   179.91   239.38    11.79 o
   1  -1 -19   424.93   476.15    16.37 o
   1  -1 -18   900.88  1052.83    25.54 o
   1  -1 -17    30.37    32.09     6.88 o
   1  -1 -16  1576.45  1744.12    33.73 o
   1  -1 -15   212.08   212.53     8.19 o
   1  -1 -14    59.49    55.67     5.24 o
   1  -1 -13   238.87   234.14     7.53 o
   1  -1 -12  2907.85  2874.24    48.14 o
   1  -1 -11     4.32     2.29     3.60 <
   1  -1 -10   316.58   279.33     7.53 o
   1  -1  -9    14.87    23.91     3.27 o
   1  -1  -8    11.28    13.75     2.95 o
   1  -1  -7   928.45   855.69    13.43 o
   1  -1  -6   158.02   129.02     3.27 o
   1  -1  -5   742.74   690.31    10.81 o
   1  -1  -4  1001.78   880.58    12.77 o
   1  -1  -3   745.49   707.34     9.82 o
   1  -1  -2   906.76   846.52    12.12 o
   1  -1  -1  1414.12  1522.10    21.29 o
   1  -1   0   310.90   298.66     4.91 o
   1  -1   1     6.30     8.19     1.31 o
   1  -1   2    12.88    14.74     1.64 o
   1  -1   3  1107.36  1023.03    16.05 o
   1  -1   4  1598.78  1503.76    22.92 o
   1  -1   5   187.78   182.73     5.24 o
   1  -1   6   112.12   112.98     3.60 o
   1  -1   7     0.09     4.91     3.27 <
   1  -1   8   243.96   239.38     7.86 o
   1  -1   9   268.72   232.51     7.20 o
   1  -1  10   521.93   487.61    12.12 o
   1  -1  11   784.11   718.15    15.72 o
   1  -1  12    90.27   101.19     6.55 o
   1  -1  13     0.98     5.24     5.89 <
   1  -1  14  1138.94  1216.24    26.53 o
   1  -1  15   396.15   431.94    13.75 o
   1  -1  16    87.81    90.71     8.51 o
   1  -1  17    17.85    29.15     8.19 o
   1  -1  18    92.07    86.45     9.17 o
   1  -1  19   105.71   126.08    10.15 o
   1  -1  20    32.31    41.26     9.50 o
   1  -1  21    60.63    82.85    11.79 o
   1  -1  22    41.83    60.26    13.10 o
   1  -1  23    71.11   102.83    17.36 o
   1  -1  24     0.83    -5.24    16.70 <
   1   0 -25     2.57   -25.22    21.94 <
   1   0 -24    25.93    28.16    19.32 <
   1   0 -23     0.77     8.51    14.41 <
   1   0 -22    27.78    12.44    13.10 <
   1   0 -21    65.00    67.46    11.13 o
   1   0 -20   117.94   127.06    10.48 o
   1   0 -19     5.18     0.00     7.86 <
   1   0 -18    11.59     0.98     7.20 <
   1   0 -17   313.76   333.37    11.46 o
   1   0 -16    34.52    22.92     6.55 o
   1   0 -15    82.41    66.80     6.22 o
   1   0 -14    74.74    62.55     5.89 o
   1   0 -13  1275.18  1279.11    22.92 o
   1   0 -12   415.82   405.08    10.15 o
   1   0 -11   168.11   154.90     5.24 o
   1   0 -10    38.88    38.31     3.93 o
   1   0  -9   417.12   328.78     8.19 o
   1   0  -8     5.95     1.31     3.27 <
   1   0  -7  3018.34  2852.29    40.28 o
   1   0  -6   176.93   163.74     4.26 o
   1   0  -5   103.83   103.48     2.95 o
   1   0  -4   182.55   191.90     4.26 o
   1   0  -3 20848.90 20593.20   284.25 o
   1   0  -2  2443.27  2407.91    34.71 o
   1   0  -1   794.51   708.98    11.46 o
   1   0   0  1671.46  1585.30    24.23 o
   1   0   1 13298.60 12953.50   187.32 o
   1   0   2    34.03    30.13     1.96 o
   1   0   3  6217.64  6105.42    94.31 o
   1   0   4  1366.32  1386.20    21.94 o
   1   0   5   185.68   148.67     4.26 o
   1   0   6   212.13   176.84     5.24 o
   1   0   7  1870.01  1602.98    27.18 o
   1   0   8    14.85    16.70     4.26 o
   1   0   9   776.78   677.87    14.74 o
   1   0  10     0.21    -0.33     4.26 <
   1   0  11  1798.16  1678.30    30.45 o
   1   0  12    40.69    30.78     5.89 o
   1   0  13   879.88   854.05    18.99 o
   1   0  14   696.26   692.93    16.70 o
   1   0  15   168.27   167.67     9.50 o
   1   0  16   419.22   431.61    13.75 o
   1   0  17   178.18   170.61     9.82 o
   1   0  18    16.87    13.10     8.51 <
   1   0  19   161.49   194.85    12.44 o
   1   0  20   174.36   212.20    13.10 o
   1   0  21     9.07    10.81    11.13 <
   1   0  22   142.49   165.70    13.75 o
   1   0  23    83.16   110.69    16.05 o
   1   0  24     1.37   -10.48    15.06 <
   1   1 -24     0.04     4.91    21.94 <
   1   1 -23   154.68   204.67    25.87 o
   1   1 -22    10.40     2.95    14.41 <
   1   1 -21    94.39    91.37    11.79 o
   1   1 -20    75.75    72.04     9.82 o
   1   1 -19     0.09    -4.26     7.86 <
   1   1 -18    40.44    34.06     7.86 o
   1   1 -17   183.29   209.91     9.50 o
   1   1 -16     0.71    -8.51     6.55 <
   1   1 -15     2.67    -4.58     6.22 <
   1   1 -14   745.53   736.82    16.70 o
   1   1 -13  2567.88  2581.15    43.88 o
   1   1 -12   494.93   433.58    10.81 o
   1   1 -11   176.93   185.02     6.22 o
   1   1 -10     2.17   -17.03     3.60 <
   1   1  -9   155.84   161.12     5.24 o
   1   1  -8  1342.65  1263.07    23.25 o
   1   1  -7   121.49   111.01     3.93 o
   1   1  -6   567.01   533.45     9.17 o
   1   1  -5    41.09    52.40     2.62 o
   1   1  -4   753.07   735.83    11.13 o
   1   1  -3   923.98   822.61    12.77 o
   1   1  -2  1350.86  1258.81    18.01 o
   1   1  -1  2380.74  2461.95    36.68 o
   1   1   0   704.40   596.33     9.82 o
   1   1   1  1679.29  1695.99    26.20 o
   1   1   2   179.95   175.85     4.58 o
   1   1   3  6285.24  6130.96    98.24 o
   1   1   4  2021.03  1867.91    29.47 o
   1   1   5     5.06     0.33     2.62 <
   1   1   6     1.08     0.98     2.95 <
   1   1   7    17.07    15.06     3.93 o
   1   1   8   310.93   260.67     8.84 o
   1   1   9   344.81   302.91     9.82 o
   1   1  10   572.95   560.31    14.08 o
   1   1  11   110.61    74.01     5.57 o
   1   1  12    97.65    79.90     6.22 o
   1   1  13  2049.06  1992.68    37.66 o
   1   1  14   242.57   229.89     8.84 o
   1   1  15    60.55    53.38     7.20 o
   1   1  16   459.47   501.36    16.37 o
   1   1  17   353.18   376.60    13.75 o
   1   1  18   108.83    82.52     9.82 o
   1   1  19   159.33   187.32    12.12 o
   1   1  20    46.19    39.62    10.81 o
   1   1  21     0.03   -29.80    10.48 <
   1   1  22    19.82     1.31    11.46 <
   1   1  23   131.68   217.12    18.01 o
   1   1  24    38.26    52.40    15.39 o
   1   2 -24    10.10   -10.81    22.60 <
   1   2 -23     5.07     3.93    15.39 <
   1   2 -22    48.69    41.59    12.77 o
   1   2 -21     1.22    -3.93    11.46 <
   1   2 -20    69.95    61.89    11.46 o
   1   2 -19    38.52    44.86     9.17 o
   1   2 -18   483.70   568.49    16.37 o
   1   2 -17   126.92   121.82     8.51 o
   1   2 -16   156.09   169.30     8.84 o
   1   2 -15   623.84   584.87    14.08 o
   1   2 -14  1393.82  1420.58    26.85 o
   1   2 -13     9.89     5.57     4.91 <
   1   2 -12  1939.92  1942.25    30.78 o
   1   2 -11   656.72   630.39    12.12 o
   1   2 -10   117.73   128.04     4.91 o
   1   2  -9    98.68   106.43     4.58 o
   1   2  -8  1217.68  1051.52    18.01 o
   1   2  -7     0.86    -2.62     3.27 <
   1   2  -6   201.17   177.16     4.91 o
   1   2  -5    49.52    48.47     3.27 o
   1   2  -4  3883.00  3799.02    55.02 o
   1   2  -3   205.48   248.23     5.57 o
   1   2  -2   141.04   100.53     2.95 o
   1   2  -1  4461.84  4760.81    70.41 o
   1   2   0  1145.94  1175.96    19.32 o
   1   2   1  3188.95  3470.89    55.67 o
   1   2   2    16.02    34.38     3.27 o
   1   2   3  4578.77  5257.26    81.54 o
   1   2   4  1305.05  1324.96    20.30 o
   1   2   5    81.26    48.47     3.27 o
   1   2   6   550.59   469.60     9.17 o
   1   2   7  2409.94  2358.79    40.93 o
   1   2   8  1363.16  1289.26    24.89 o
   1   2   9   651.09   614.34    14.41 o
   1   2  10   237.38   224.65     7.53 o
   1   2  11  1717.91  1663.24    32.09 o
   1   2  12     9.59   -18.01     5.57 <
   1   2  13   296.18   265.58    10.15 o
   1   2  14   280.44   289.16    11.46 o
   1   2  15     1.67     9.50     7.53 <
   1   2  16   122.62    60.26     9.82 o
   1   2  17   870.09   922.82    23.25 o
   1   2  18     0.99     1.96     8.51 <
   1   2  19    42.24    29.80    10.15 <
   1   2  20   151.03   157.84    12.12 o
   1   2  21    22.77    14.08    10.81 <
   1   2  22    61.92    92.68    12.12 o
   1   2  23     0.01    -8.19    17.36 <
   1   2  24     5.73     6.88    18.67 <
   1   3 -23    24.73    38.97    13.10 <
   1   3 -22    48.99    58.62    13.10 o
   1   3 -21   109.53   123.46    14.08 o
   1   3 -20    26.95    18.99    11.46 <
   1   3 -19    70.08    79.58    11.79 o
   1   3 -18   336.04   367.10    16.70 o
   1   3 -17   178.50   196.16    11.13 o
   1   3 -16    15.37     3.93     7.20 <
   1   3 -15   603.70   599.60    14.74 o
   1   3 -14   160.05   178.47     7.53 o
   1   3 -13   146.59   145.40     6.55 o
   1   3 -12   159.21   119.53     5.89 o
   1   3 -11   773.52   716.51    13.43 o
   1   3 -10  1139.73  1054.14    18.01 o
   1   3  -9    85.32    85.14     4.26 o
   1   3  -8   244.13   234.80     6.55 o
   1   3  -7  1887.14  1936.68    29.15 o
   1   3  -6     1.40    -6.22     2.95 <
   1   3  -5    29.78    24.56     2.95 o
   1   3  -4    88.30    90.71     3.60 o
   1   3  -3  1838.53  2089.28    29.80 o
   1   3  -2   838.84   959.50    15.39 o
   1   3  -1  2787.50  2914.84    45.85 o
   1   3   0     0.39    -9.17     2.95 <
   1   3   1   213.05   212.86     6.22 o
   1   3   2   675.21   683.11    11.79 o
   1   3   3   109.22   128.37     4.26 o
   1   3   4  4413.89  4966.14    71.39 o
   1   3   5   506.61   577.99    10.48 o
   1   3   6   787.87   808.86    14.08 o
   1   3   7   336.21   325.18     8.19 o
   1   3   8  2779.40  2678.08    49.12 o
   1   3   9    72.81    77.61     4.91 o
   1   3  10    51.70    42.90     4.91 o
   1   3  11   137.00   148.02     6.55 o
   1   3  12  2216.10  2140.69    39.95 o
   1   3  13     6.47    -0.98     6.88 <
   1   3  14   169.86   164.06     8.84 o
   1   3  15    57.21    56.98     7.86 o
   1   3  16   346.08   342.21    13.10 o
   1   3  17     4.82    -6.55     8.19 <
   1   3  18   602.34   728.63    20.63 o
   1   3  19   290.34   319.61    14.74 o
   1   3  20    49.08    29.15    12.12 <
   1   3  21    53.67    48.47    12.77 o
   1   3  22   200.66   226.61    16.37 o
   1   3  23    87.38    86.13    18.34 o
   1   3  24   118.04   166.36    21.61 o
   1   4 -22     4.59     9.82    12.77 <
   1   4 -21    32.89    62.87    10.81 o
   1   4 -20     1.20    -9.82    11.79 <
   1   4 -19    25.42    18.34    11.46 <
   1   4 -18    91.26    79.25    11.46 o
   1   4 -17   276.52   309.14    15.72 o
   1   4 -16   171.65   156.53    12.12 o
   1   4 -15    42.30    31.44     7.86 o
   1   4 -14   152.02   147.36     7.86 o
   1   4 -13  1338.98  1359.34    25.54 o
   1   4 -12  1159.41  1142.56    20.96 o
   1   4 -11   132.43   121.17     5.89 o
   1   4 -10    75.92    80.23     5.24 o
   1   4  -9  1684.92  1643.92    27.51 o
   1   4  -8   218.70   183.38     6.22 o
   1   4  -7   685.15   626.78    11.46 o
   1   4  -6   381.52   414.58     8.19 o
   1   4  -5  2156.86  2162.31    32.09 o
   1   4  -4  1479.59  1573.84    26.85 o
   1   4  -3  1991.79  2172.79    33.40 o
   1   4  -2   773.72   889.09    23.91 o
   1   4  -1  2927.41  3284.56    59.93 o
   1   4   0    40.62     5.89     4.91 <
   1   4   1   660.68   618.92    15.06 o
   1   4   2   431.30   527.23    12.44 o
   1   4   3  2003.58  2403.66    41.59 o
   1   4   4    63.87    92.68     4.58 o
   1   4   5   967.99  1064.29    18.67 o
   1   4   6  3720.93  4002.38    62.22 o
   1   4   7   578.15   573.08    11.46 o
   1   4   8   648.26   739.43    14.74 o
   1   4   9    20.84     8.19     4.58 <
   1   4  10   343.08   329.11    10.15 o
   1   4  11   134.29   139.18     6.88 o
   1   4  12   637.04   639.56    16.05 o
   1   4  13    59.52    63.20     6.88 o
   1   4  14    23.41     7.53     7.20 <
   1   4  15   187.02   183.71     8.51 o
   1   4  16   491.30   530.18    15.39 o
   1   4  17   150.76   152.27    10.81 o
   1   4  18    28.85     4.58    10.48 <
   1   4  19     6.79   -14.41    10.81 <
   1   4  20   246.51   246.91    14.74 o
   1   4  21    59.99    73.03    12.77 o
   1   4  22     6.50    -0.65    14.74 <
   1   4  23    57.61    54.69    16.05 o
   1   4  24     0.80    -5.57    17.36 <
   1   5 -21    36.93    51.09    12.77 o
   1   5 -20    26.31    34.38    12.12 <
   1   5 -19   119.90   133.28    12.12 o
   1   5 -18    54.96    69.10    12.12 o
   1   5 -17    69.53    70.08    11.46 o
   1   5 -16   369.83   395.59    17.36 o
   1   5 -15   359.96   352.03    14.08 o
   1   5 -14    51.79    32.75     8.19 o
   1   5 -13   379.77   387.40    12.77 o
   1   5 -12    97.85    91.69     7.20 o
   1   5 -11   791.59   783.32    18.34 o
   1   5 -10   226.70   182.73     7.20 o
   1   5  -9   446.65   422.77    10.48 o
   1   5  -8    61.43    63.20     5.24 o
   1   5  -7   863.11   814.43    16.05 o
   1   5  -6    29.85    42.57     4.26 o
   1   5  -5  1670.15  1684.20    29.15 o
   1   5  -4     0.75     9.17     4.26 <
   1   5  -3   526.46   533.13    14.41 o
   1   5  -2   312.33   326.16    14.41 o
   1   5  -1  2495.77  2611.60    59.60 o
   1   5   0   450.77   446.67    14.41 o
   1   5   1   128.99   160.79     7.53 o
   1   5   2   852.79   921.84    20.96 o
   1   5   3  1651.95  1741.50    36.68 o
   1   5   4     2.64    -7.20     7.20 <
   1   5   5  1192.26  1198.23    26.20 o
   1   5   6    20.28    13.75     4.58 <
   1   5   7  3265.63  3304.21    59.93 o
   1   5   8     0.02     5.24     4.58 <
   1   5   9  1323.87  1167.77    22.92 o
   1   5  10     1.29    -8.51     4.91 <
   1   5  11   446.80   387.07    11.79 o
   1   5  12    47.98    41.26     5.89 o
   1   5  13   650.95   630.39    16.05 o
   1   5  14     0.00    -0.98     6.55 <
   1   5  15     0.09    -8.84     7.20 <
   1   5  16     3.81    -0.98     8.19 <
   1   5  17   243.29   278.02    13.10 o
   1   5  18    20.79   -12.12    10.15 <
   1   5  19   174.16   166.36    12.77 o
   1   5  20    67.91    70.73    12.12 o
   1   5  21   292.70   324.85    16.70 o
   1   5  22    11.80   -13.75    14.74 <
   1   5  23    19.90    -3.93    15.39 <
   1   5  24     7.32   -13.10    20.30 <
   1   6 -20     1.74    -5.57    15.06 <
   1   6 -19   108.08   104.14    16.05 o
   1   6 -18    65.69    80.89    15.06 o
   1   6 -17     4.56     1.96    13.43 <
   1   6 -16    81.76    73.68    13.43 o
   1   6 -15   206.53   200.09    12.44 o
   1   6 -14   138.53   130.66     8.84 o
   1   6 -13    88.24    78.59     7.86 o
   1   6 -12   548.58   565.22    15.39 o
   1   6 -11     1.60    -3.93     6.55 <
   1   6 -10   601.40   567.84    15.06 o
   1   6  -9   157.78   145.73     7.53 o
   1   6  -8    17.82     0.65     6.55 <
   1   6  -7   316.83   265.91    11.46 o
   1   6  -6   354.41   353.67    13.75 o
   1   6  -5   346.72   402.46    16.37 o
   1   6  -4   878.47   880.25    25.54 o
   1   6  -3   428.13   448.97    14.74 o
   1   6  -2    39.08    47.16     6.22 o
   1   6  -1     2.25     5.89     5.89 <
   1   6   0   637.05   600.26    16.70 o
   1   6   1     1.07    12.77     5.57 <
   1   6   2    19.56    15.39     4.91 o
   1   6   3     5.67    28.16     6.22 o
   1   6   4  1411.19  1507.03    35.04 o
   1   6   5   302.16   406.07    14.08 o
   1   6   6   275.14   290.14    11.46 o
   1   6   7    96.80   115.27     6.55 o
   1   6   8   381.77   409.34    14.74 o
   1   6   9   612.15   598.95    16.37 o
   1   6  10   617.00   566.86    16.05 o
   1   6  11    42.93    47.48     6.88 o
   1   6  12   351.97   359.57    15.06 o
   1   6  13    17.96     3.93     8.51 <
   1   6  14    66.33    56.65     8.51 o
   1   6  15     2.84     3.60     7.86 <
   1   6  16   535.51   617.61    19.98 o
   1   6  17    48.51    37.66     9.17 o
   1   6  18    52.60    56.00    10.81 o
   1   6  19     0.59    -9.17    10.81 <
   1   6  20   295.51   356.29    17.03 o
   1   6  21    17.55    18.01    12.12 <
   1   6  22   204.54   255.76    20.30 o
   1   6  23     2.09    -9.50    16.70 <
   1   7 -18    16.48     4.58    19.98 <
   1   7 -17    42.09    49.45    22.27 <
   1   7 -16    89.26    86.45    21.61 o
   1   7 -15    98.33    70.73    20.63 o
   1   7 -14    60.23    65.49    11.13 o
   1   7 -13   149.00   152.60    14.74 o
   1   7 -12   311.82   311.10    16.37 o
   1   7 -11   100.47    72.04    11.46 o
   1   7 -10  1215.09  1179.23    37.66 o
   1   7  -9    68.36    60.58    11.13 o
   1   7  -8    12.32     0.65    10.15 <
   1   7  -7   327.23   268.20    15.06 o
   1   7  -6  2191.88  2017.56    52.72 o
   1   7  -5     0.64     6.22     8.51 <
   1   7  -4   158.09   121.49     9.82 o
   1   7  -3   314.70   305.86    18.01 o
   1   7  -2  2055.90  2060.46    53.05 o
   1   7  -1    35.92   278.68    27.18 o
   1   7   0  2050.06  1888.54    43.55 o
   1   7   1     7.20   103.48     7.53 o
   1   7   2   429.54   453.22    15.06 o
   1   7   3     3.44   330.75    17.68 o
   1   7   4  2416.65  2261.20    51.41 o
   1   7   5    49.91   308.81    19.32 o
   1   7   6   469.47   550.48    18.67 o
   1   7   7   443.67   548.85    18.99 o
   1   7   8  2489.98  2376.15    59.27 o
   1   7   9    18.80    23.58     8.19 <
   1   7  10    40.97    32.75     8.19 o
   1   7  11   276.19   270.17    12.44 o
   1   7  12   186.80   171.92    10.81 o
   1   7  13   137.34   108.72    10.48 o
   1   7  14    88.27    80.23    10.15 o
   1   7  15    10.93    -4.58     9.82 <
   1   7  16    72.53    89.73    10.48 o
   1   7  17    91.23    78.27    11.79 o
   1   7  18   107.18    93.66    14.41 o
   1   7  19    43.42    37.66    14.08 <
   1   7  20     0.04    -7.20    14.41 <
   1   7  21    62.64    61.89    20.30 o
   1   7  22     7.33     5.89    19.98 <
   1   8 -17   177.40   217.44    27.18 o
   1   8 -16    22.17    18.34    19.65 <
   1   8 -15   146.54   143.43    24.23 o
   1   8 -14   198.38   197.14    18.99 o
   1   8 -13   171.31   180.44    18.01 o
   1   8 -12    47.30    46.17    14.41 o
   1   8 -11    63.95    58.95    13.75 o
   1   8 -10    10.64    10.48    12.77 <
   1   8  -9   323.04   319.29    20.96 o
   1   8  -8     0.45   -12.12    11.79 <
   1   8  -7    19.62    27.18    11.79 <
   1   8  -6   102.62    69.75    12.77 o
   1   8  -5   125.52   108.72    11.79 o
   1   8  -4    34.76    37.66    10.15 o
   1   8  -3   389.13   350.72    18.01 o
   1   8  -2   502.10   391.99    18.34 o
   1   8  -1     2.17    22.60     9.17 <
   1   8   0     3.36     6.22     8.84 <
   1   8   1    57.10    46.83     8.84 o
   1   8   2   137.26   131.64     9.82 o
   1   8   3    52.61    57.64     8.84 o
   1   8   4    10.52    26.85     8.51 o
   1   8   5    44.64    28.82     8.84 o
   1   8   6    11.13    19.65     8.84 <
   1   8   7   886.06   925.11    30.13 o
   1   8   8   829.26   801.98    27.84 o
   1   8   9    70.65    44.54    10.15 o
   1   8  10   200.91   180.76    14.41 o
   1   8  11   163.21   133.61    14.08 o
   1   8  12    97.79    83.18    13.75 o
   1   8  13   772.76   724.04    31.11 o
   1   8  14   156.02   132.63    15.39 o
   1   8  15    85.92    59.60    14.08 o
   1   8  16    39.09    29.15    16.05 <
   1   8  17   165.34   184.37    16.37 o
   1   8  18    17.13     4.91    16.70 <
   1   8  19     4.77    -7.53    17.36 <
   1   8  20    61.72    47.16    18.99 <
   1   8  21   204.42   220.72    32.42 o
   1   9 -15   367.84   367.10    36.35 o
   1   9 -14    15.26     7.20    18.99 <
   1   9 -13   103.65   119.20    18.01 o
   1   9 -12    14.15    -2.95    15.06 <
   1   9 -11   901.16   890.73    37.33 o
   1   9 -10    18.03     3.93    13.75 <
   1   9  -9    58.84    41.59    13.75 o
   1   9  -8   145.83   120.51    14.74 o
   1   9  -7   439.68   438.16    23.91 o
   1   9  -6    83.54    81.87    13.10 o
   1   9  -5   866.33   754.83    31.44 o
   1   9  -4   493.47   488.59    24.56 o
   1   9  -3   338.87   349.09    18.67 o
   1   9  -2   101.99   134.26    11.79 o
   1   9  -1   472.39   440.12    19.98 o
   1   9   0   320.08   277.70    15.72 o
   1   9   1    39.83    56.98    10.15 o
   1   9   2   278.20   357.93    17.36 o
   1   9   3   668.18   759.41    25.87 o
   1   9   4   594.11   587.16    22.60 o
   1   9   5    54.26    76.96    10.15 o
   1   9   6   177.87   231.85    14.08 o
   1   9   7   286.42   330.42    16.70 o
   1   9   8   408.09   387.73    19.65 o
   1   9   9    78.28    43.55    12.77 o
   1   9  10   125.34    93.00    13.75 o
   1   9  11   464.91   424.08    24.56 o
   1   9  12    27.54    31.44    13.75 <
   1   9  13   102.22    93.98    14.41 o
   1   9  14     1.23   -15.06    13.43 <
   1   9  15     7.66    13.43    14.41 <
   1   9  16   240.38   207.62    20.30 o
   1   9  17    90.96   101.84    15.39 o
   1   9  18   106.54    72.37    18.67 o
   1   9  19     1.91     5.24    18.01 <
   1   9  20     0.97     2.62    26.20 <
   1  10 -12   123.86   126.73    19.65 o
   1  10 -11    16.13    -6.22    16.37 <
   1  10 -10    16.17    14.41    16.70 <
   1  10  -9     0.56     0.65    15.72 <
   1  10  -8     7.89    23.91    16.05 <
   1  10  -7     4.12   -14.08    15.39 <
   1  10  -6   112.01   108.07    17.36 o
   1  10  -5   141.05   134.26    17.68 o
   1  10  -4   185.04   131.97    17.36 o
   1  10  -3     9.44    14.08    24.56 <
   1  10  -2     9.11    -1.31    23.91 <
   1  10  -1     2.27     8.51    24.56 <
   1  10   0   198.01   149.00    18.99 o
   1  10   1    15.71    11.13    15.72 <
   1  10   2    76.70    93.33    17.68 o
   1  10   3    20.66    33.07    14.41 <
   1  10   4   169.33   188.95    18.01 o
   1  10   5   163.22   177.82    18.01 o
   1  10   6   295.44   258.70    20.63 o
   1  10   7   128.23   106.43    16.70 o
   1  10   8   629.47   574.72    33.07 o
   1  10   9   314.42   257.39    21.61 o
   1  10  10   108.15    76.96    17.68 o
   1  10  11     0.34    -5.57    17.68 <
   1  10  12    14.91    15.06    17.68 <
   1  10  13    58.53     4.26    18.01 <
   1  10  14     0.45   -13.10    18.01 <
   1  10  15    21.51    26.20    19.32 <
   1  10  16    29.20    -1.31    22.92 <
   1  10  17    71.53    61.89    24.89 <
   1  10  18   287.03   241.02    30.78 o
   1  10  19    39.42    16.05    26.20 <
   1  11 -10   253.59   256.74    39.62 o
   1  11  -9    96.16   105.12    19.65 o
   1  11  -8   531.40   492.52    33.07 o
   1  11  -7   130.50   189.28    35.69 o
   1  11  -6   371.34   377.25    48.14 o
   1  11  -5    31.36    22.60    29.47 <
   1  11  -4     0.40    34.06    28.82 <
   1  11  -3   328.08   385.44    46.83 o
   1  11  -2   650.39   499.73    51.41 o
   1  11  -1   111.63   160.13    32.42 o
   1  11   0     0.84     1.64    27.51 <
   1  11   1    20.83    66.80    29.80 <
   1  11   2   219.84   278.68    38.64 o
   1  11   3   496.29   401.48    47.48 o
   1  11   4     0.97    38.64    21.29 <
   1  11   5    86.67    92.68    22.92 o
   1  11   6   130.50   171.27    25.87 o
   1  11   7    93.24    74.99    23.58 o
   1  11   8   110.39   109.05    24.89 o
   1  11   9   823.42   631.04    49.12 o
   1  11  10     1.00    21.61    18.01 <
   1  11  11    23.19     2.95    18.67 <
   1  11  12     8.77    19.65    18.34 <
   1  11  13     0.82    -0.98    18.67 <
   1  11  14   325.92   287.19    25.87 o
   1  11  15    74.63    71.06    20.96 o
   1  11  16     6.06    18.99    23.91 <
   1  12  -6    57.24    30.13    32.09 <
   1  12  -5     1.67    11.46    31.11 <
   1  12  -4   250.93   308.81    42.24 o
   1  12  -3  1238.90   971.29    77.28 o
   1  12  -2   587.60   529.53    55.67 o
   1  12  -1     2.03    58.95    30.78 <
   1  12   0   159.39   178.80    36.02 o
   1  12   1    30.74    82.20    32.09 <
   1  12   2   176.41   157.51    35.69 o
   1  12   3   117.42   109.38    33.40 o
   1  12   4    35.60     6.88    30.45 <
   1  12   5    16.58     4.26    22.92 <
   1  12   6   170.32   175.53    27.18 o
   1  12   7   571.39   530.18    44.86 o
   1  12   8    33.25    70.73    26.20 <
   1  12   9    43.90    40.93    26.53 <
   1  12  10   136.93   133.61    29.80 o
   1  12  11    94.71    73.35    28.82 <
   1  12  12    15.62     7.20    26.85 <
   1  12  13    56.78    57.96    27.84 <
   1  12  14    91.61   125.42    32.09 o
   1  13   0     5.03    72.37    33.07 <
   1  13   1    33.17    85.47    33.40 <
   1  13   2   412.54   389.04    47.16 o
   1  13   3   456.10   396.57    47.48 o
   1  13   4    10.43    81.21    34.71 <
   1  13   5     3.24    10.48    34.71 <
   1  13   6    47.72    71.06    26.53 <
   1  13   7     0.82    31.76    25.87 <
   1  13   8   129.46    70.73    27.84 <
   2 -15 -11     2.69    -0.65    27.51 <
   2 -15 -10    14.03    25.22    27.84 <
   2 -15  -9    14.48    23.58    27.18 <
   2 -15  -8    16.92     1.96    26.20 <
   2 -15  -7   136.02   169.30    31.44 o
   2 -15  -6   136.91   127.39    42.24 o
   2 -15  -5     6.59    23.58    38.64 <
   2 -15  -4    12.44    -9.17    37.33 <
   2 -15  -3     0.01    30.78    39.95 <
   2 -15  -2     5.75     7.53    38.97 <
   2 -14 -16   421.06   294.07    39.30 o
   2 -14 -15    47.76    52.07    21.61 <
   2 -14 -14    38.53    18.99    28.82 <
   2 -14 -13    45.81    16.70    27.51 <
   2 -14 -12   116.58    74.01    28.49 <
   2 -14 -11   414.54   397.23    39.95 o
   2 -14 -10   150.56   124.44    29.47 o
   2 -14  -9    39.80    31.11    25.87 <
   2 -14  -8   104.88   136.88    28.82 o
   2 -14  -7   532.53   553.43    46.83 o
   2 -14  -6   473.13   510.53    44.54 o
   2 -14  -5     4.60    77.61    39.62 <
   2 -14  -4     5.04    33.40    37.66 <
   2 -14  -3   371.31   350.72    49.45 o
   2 -14  -2   180.63   179.78    41.26 o
   2 -14  -1   154.85   214.49    42.24 o
   2 -14   0   274.04   315.03    46.50 o
   2 -14   1     0.06    44.86    36.02 <
   2 -14   2    82.41   123.13    38.64 o
   2 -14   3   654.32   536.73    60.91 o
   2 -14   4     8.98    64.84    36.35 <
   2 -13 -18    10.53   -30.45    20.96 <
   2 -13 -17    30.61    14.41    20.63 <
   2 -13 -16    18.66     3.60    19.98 <
   2 -13 -15     0.58    -4.58    19.32 <
   2 -13 -14     4.02    12.44    18.99 <
   2 -13 -13    50.26    57.31    26.85 <
   2 -13 -12     1.73   -12.77    24.56 <
   2 -13 -11     4.74    -3.93    24.23 <
   2 -13 -10    36.28    22.27    25.54 <
   2 -13  -9    67.55    65.17    25.87 <
   2 -13  -8     0.15    -3.27    23.58 <
   2 -13  -7    35.06    26.53    23.91 <
   2 -13  -6   103.90    81.54    24.23 o
   2 -13  -5     8.55    13.75    22.92 <
   2 -13  -4    83.32    76.63    35.37 <
   2 -13  -3   119.72   105.45    35.37 <
   2 -13  -2    12.26    49.78    33.40 <
   2 -13  -1   189.62   192.88    37.99 o
   2 -13   0    25.40    31.44    32.42 <
   2 -13   1     0.01    22.92    32.42 <
   2 -13   2    17.23     9.82    32.09 <
   2 -13   3    57.42    25.87    32.42 <
   2 -13   4     1.93    11.46    31.76 <
   2 -13   5    18.25    -4.91    31.76 <
   2 -13   6   296.98   314.05    43.23 o
   2 -13   7   160.15   124.77    23.25 o
   2 -13   8    86.36    37.00    21.94 <
   2 -12 -21   279.51   168.98    50.76 o
   2 -12 -20    36.95    30.13    18.67 <
   2 -12 -19   184.07   121.82    26.20 o
   2 -12 -18   281.83   220.39    27.84 o
   2 -12 -17   276.11   214.82    33.40 o
   2 -12 -16   586.14   577.66    37.99 o
   2 -12 -15   326.43   279.99    25.54 o
   2 -12 -14    15.10    -6.22    17.36 <
   2 -12 -13   167.36   138.52    16.05 o
   2 -12 -12   608.26   627.11    36.68 o
   2 -12 -11    23.43    33.40    24.56 <
   2 -12 -10   260.48   199.10    28.16 o
   2 -12  -9     0.62    27.84    23.58 <
   2 -12  -8   896.54   974.89    61.24 o
   2 -12  -7   291.23   246.26    39.30 o
   2 -12  -6   542.49   588.47    44.86 o
   2 -12  -5    61.16   106.43    22.60 o
   2 -12  -4     3.53    61.89    21.61 <
   2 -12  -3   449.15   416.22    52.40 o
   2 -12  -2   442.01   486.63    54.03 o
   2 -12  -1     5.60    32.09    29.15 <
   2 -12   0   104.36   123.79    32.09 o
   2 -12   1   422.36   364.48    42.24 o
   2 -12   2   288.18   388.06    50.76 o
   2 -12   3   484.56   528.54    54.69 o
   2 -12   4   206.65   200.09    16.70 o
   2 -12   5   203.54   178.47    17.03 o
   2 -12   6    71.32    63.86    18.99 o
   2 -12   7    10.86    -3.27    18.34 <
   2 -12   8    53.25    42.90    19.65 <
   2 -12   9   459.71   475.49    37.00 o
   2 -12  10     6.96   -22.27    25.87 <
   2 -11 -22     0.25   -12.77    18.67 <
   2 -11 -21     6.31     1.64    18.67 <
   2 -11 -20     8.09    12.12    17.68 <
   2 -11 -19    43.57    26.20    17.36 <
   2 -11 -18    54.79    33.40    16.70 <
   2 -11 -17   305.03   258.70    19.32 o
   2 -11 -16    54.19    47.48    18.01 <
   2 -11 -15    48.23    23.91    17.36 <
   2 -11 -14    59.06    38.64    13.43 <
   2 -11 -13     8.13     3.93    12.44 <
   2 -11 -12     0.88    -0.98    12.44 <
   2 -11 -11     4.98   -12.77    15.72 <
   2 -11 -10   173.56   124.11    24.89 o
   2 -11  -9   571.81   556.05    44.86 o
   2 -11  -8    43.21    31.44    21.61 <
   2 -11  -7   263.60   255.76    27.18 o
   2 -11  -6   778.30   863.22    54.36 o
   2 -11  -5   816.21   890.73    55.34 o
   2 -11  -4    75.12   170.61    22.92 o
   2 -11  -3   936.94   951.64    56.98 o
   2 -11  -2    79.71   125.10    29.80 o
   2 -11  -1    71.43    72.70    28.16 <
   2 -11   0     0.59    -1.96    25.87 <
   2 -11   1   241.09   243.97    34.71 o
   2 -11   2    79.55    86.13    28.49 o
   2 -11   3   102.96   107.74    28.49 o
   2 -11   4   162.75   144.74    14.08 o
   2 -11   5   137.34   124.11    14.41 o
   2 -11   6     6.54    21.29    13.10 <
   2 -11   7   317.00   304.88    24.56 o
   2 -11   8     4.28    21.61    17.68 <
   2 -11   9    31.84    49.12    18.67 <
   2 -11  10    15.99    19.32    18.99 <
   2 -11  11   140.50   105.77    17.03 o
   2 -11  12    25.14    34.38    16.70 <
   2 -11  13     1.02     3.60    17.36 <
   2 -10 -23    14.81   -20.30    26.85 <
   2 -10 -22    30.55     9.82    15.39 <
   2 -10 -21   370.38   416.87    23.91 o
   2 -10 -20   263.19   275.40    18.67 o
   2 -10 -19     7.85   -27.18    13.10 <
   2 -10 -18    10.13     0.00    12.44 <
   2 -10 -17  1161.85  1250.95    43.88 o
   2 -10 -16   782.53   781.35    28.49 o
   2 -10 -15    31.94    37.66    11.13 o
   2 -10 -14   149.26   157.19    11.13 o
   2 -10 -13   383.83   376.60    18.34 o
   2 -10 -12   261.82   273.11    17.68 o
   2 -10 -11   614.65   653.31    28.49 o
   2 -10 -10     4.51    -5.89    19.98 <
   2 -10  -9     8.24    -0.33    20.30 <
   2 -10  -8    20.23     5.24    19.65 <
   2 -10  -7  1009.08  1044.64    61.56 o
   2 -10  -6    42.48    55.02    19.32 <
   2 -10  -5    10.39    54.03    13.75 o
   2 -10  -4  1123.33  1157.95    64.84 o
   2 -10  -3   251.16   392.97    34.71 o
   2 -10  -2   274.91   343.19    32.75 o
   2 -10  -1   303.00   389.69    44.54 o
   2 -10   0  1049.87   984.71    73.68 o
   2 -10   1    27.65    60.26    24.89 <
   2 -10   2   166.12   178.47    29.15 o
   2 -10   3    50.50    45.19    11.13 o
   2 -10   4   964.99   808.53    33.07 o
   2 -10   5   300.96   294.07    19.32 o
   2 -10   6    79.52    95.29    13.43 o
   2 -10   7    99.87    81.54    13.43 o
   2 -10   8   829.96   849.79    34.38 o
   2 -10   9   155.84   164.39    15.06 o
   2 -10  10   968.59  1086.23    42.24 o
   2 -10  11     2.12    13.75    14.74 <
   2 -10  12   365.45   372.99    26.53 o
   2 -10  13    19.62    36.02    16.70 <
   2 -10  14   462.82   466.32    33.40 o
   2 -10  15   114.54    88.42    20.30 o
   2  -9 -24    25.51    14.08    27.51 <
   2  -9 -23     9.97    -5.89    18.67 <
   2  -9 -22     2.87   -17.36    17.36 <
   2  -9 -21     0.13   -22.92    13.43 <
   2  -9 -20    55.59    44.21    13.75 o
   2  -9 -19    20.30     2.29    12.77 <
   2  -9 -18    71.02    70.41    13.10 o
   2  -9 -17    73.64    52.07    12.12 o
   2  -9 -16    69.47    43.23    11.46 o
   2  -9 -15   322.39   308.48    14.74 o
   2  -9 -14  1384.61  1461.19    39.30 o
   2  -9 -13    34.79    17.36     8.51 <
   2  -9 -12    30.49    17.36     8.19 <
   2  -9 -11     1.49     2.29     8.84 <
   2  -9 -10     0.37    -0.65    10.48 <
   2  -9  -9   209.50   252.81    24.89 o
   2  -9  -8  1467.64  1629.18    85.80 o
   2  -9  -7   418.84   470.58    28.82 o
   2  -9  -6    27.34    29.15    12.77 <
   2  -9  -5   956.32  1123.23    48.14 o
   2  -9  -4  2047.25  2308.03   115.27 o
   2  -9  -3    67.42   169.30    19.98 o
   2  -9  -2   708.26   872.72    51.41 o
   2  -9  -1  3079.42  3284.56   203.69 o
   2  -9   0  1652.88  1967.79   127.06 o
   2  -9   1    23.96    68.44    22.92 <
   2  -9   2  1625.58  1716.94   112.65 o
   2  -9   3   537.96   557.03    24.89 o
   2  -9   4   402.00   382.82    18.34 o
   2  -9   5   852.14   819.34    28.16 o
   2  -9   6  1434.55  1307.93    36.35 o
   2  -9   7   121.32   134.26    10.15 o
   2  -9   8     5.71    15.39     8.84 <
   2  -9   9    22.66    12.44    10.48 <
   2  -9  10   158.40   146.05    13.10 o
   2  -9  11     0.70    11.46    13.10 <
   2  -9  12     4.33    23.58    14.08 <
   2  -9  13    16.17    21.29    15.06 <
   2  -9  14    19.13     5.24    16.05 <
   2  -9  15     0.01     1.31    16.70 <
   2  -9  16    14.52     6.22    18.67 <
   2  -8 -25   119.21   107.08    30.78 o
   2  -8 -24     2.21   -18.01    26.53 <
   2  -8 -23     0.79   -37.00    17.68 <
   2  -8 -22   153.82   161.77    20.30 o
   2  -8 -21    44.09    19.98    13.75 <
   2  -8 -20   406.95   433.58    19.65 o
   2  -8 -19    58.37    59.60    10.81 o
   2  -8 -18   221.07   216.46    13.43 o
   2  -8 -17    16.51     8.84     9.50 <
   2  -8 -16   460.33   457.81    17.36 o
   2  -8 -15    31.86    26.53     6.88 o
   2  -8 -14   178.78   161.77     8.19 o
   2  -8 -13    34.43    32.09     6.55 o
   2  -8 -12  1434.18  1442.19    32.09 o
   2  -8 -11   213.56   189.93     7.86 o
   2  -8 -10   151.16   130.33     6.88 o
   2  -8  -9    17.49     8.19     6.88 <
   2  -8  -8   594.42   598.62    31.11 o
   2  -8  -7   237.33   250.52    17.68 o
   2  -8  -6   409.13   491.86    28.16 o
   2  -8  -5   539.68   588.80    30.78 o
   2  -8  -4   727.93   835.06    48.47 o
   2  -8  -3     2.01    15.06    14.41 <
   2  -8  -2    28.43    27.51    14.08 <
   2  -8  -1  2284.85  2474.39   121.17 o
   2  -8   0   170.88   239.06    28.16 o
   2  -8   1   436.02   436.52    43.88 o
   2  -8   2   267.68   355.31    40.61 o
   2  -8   3  1608.21  1428.44    50.43 o
   2  -8   4   127.71   112.98     8.19 o
   2  -8   5   601.96   593.38    17.36 o
   2  -8   6   104.22    91.69     8.51 o
   2  -8   7   260.82   226.61    11.46 o
   2  -8   8   175.32   183.06    11.13 o
   2  -8   9   762.25   776.44    27.84 o
   2  -8  10   237.50   235.45    14.08 o
   2  -8  11    11.65    14.41    10.81 <
   2  -8  12    11.17     1.31    13.43 <
   2  -8  13   647.77   711.27    32.09 o
   2  -8  14    62.02    44.21    15.72 <
   2  -8  15    94.43    67.46    17.03 o
   2  -8  16     4.50   -14.08    20.63 <
   2  -8  17    43.85    17.36    19.32 <
   2  -8  18   252.17   251.17    28.16 o
   2  -7 -25    52.77    52.07    20.30 <
   2  -7 -24     0.01   -17.03    18.34 <
   2  -7 -23    12.87    -2.29    12.44 <
   2  -7 -22    19.89    -1.64    12.12 <
   2  -7 -21     5.70   -31.44    10.15 <
   2  -7 -20    12.68     3.60     8.84 <
   2  -7 -19   236.26   255.10    12.12 o
   2  -7 -18    21.04     1.31     7.86 <
   2  -7 -17    47.09    42.90     7.86 o
   2  -7 -16    83.09    65.49     7.53 o
   2  -7 -15   103.39   119.86     7.20 o
   2  -7 -14     8.83    14.41     6.22 <
   2  -7 -13    21.71    -8.84     5.89 <
   2  -7 -12   390.86   344.50    11.46 o
   2  -7 -11   635.31   638.57    15.39 o
   2  -7 -10   330.03   329.77    10.81 o
   2  -7  -9  1117.41  1184.47    26.53 o
   2  -7  -8    61.37    55.67     8.84 o
   2  -7  -7   286.13   267.55    19.32 o
   2  -7  -6   569.61   630.39    30.45 o
   2  -7  -5    14.92    26.85    10.15 <
   2  -7  -4    72.80    93.66    15.06 o
   2  -7  -3     0.63   -12.77    12.44 <
   2  -7  -2   675.18   810.17    45.52 o
   2  -7  -1    12.15     8.19    12.12 <
   2  -7   0  1526.47  1803.07   115.27 o
   2  -7   1  1229.77  1543.38    99.88 o
   2  -7   2   689.87   875.66    62.55 o
   2  -7   3   110.15    93.98     6.22 o
   2  -7   4  1200.28  1227.37    27.51 o
   2  -7   5   259.65   245.93     9.50 o
   2  -7   6   555.67   469.27    14.08 o
   2  -7   7  1009.80   939.52    24.89 o
   2  -7   8   412.09   389.37    15.06 o
   2  -7   9     2.93     0.65     7.53 <
   2  -7  10   302.60   274.75    14.08 o
   2  -7  11   246.18   246.91    12.12 o
   2  -7  12     2.72    -1.31    11.13 <
   2  -7  13    65.79    48.47    12.44 o
   2  -7  14     2.39    -7.53    10.48 <
   2  -7  15    28.32    25.22    11.46 <
   2  -7  16    10.11     8.19    19.32 <
   2  -7  17    57.47    30.78    21.29 <
   2  -7  18   154.70   172.91    24.56 o
   2  -7  19     0.32    12.77    19.65 <
   2  -6 -26    78.01    57.64    18.67 o
   2  -6 -25    36.15    38.97    17.03 <
   2  -6 -24    41.34    14.41    11.46 <
   2  -6 -23   194.46   210.89    12.77 o
   2  -6 -22    25.41    14.74    10.15 <
   2  -6 -21   138.94   135.25    10.81 o
   2  -6 -20    23.68     9.17     8.19 <
   2  -6 -19    11.90     4.26     7.53 <
   2  -6 -18     2.54    -6.55     7.53 <
   2  -6 -17    71.05    40.61     7.20 o
   2  -6 -16    16.88     0.98     6.55 <
   2  -6 -15    56.46    57.31     6.55 o
   2  -6 -14   310.58   325.84    11.46 o
   2  -6 -13    18.99     2.95     4.91 <
   2  -6 -12   246.30   226.94     7.53 o
   2  -6 -11   482.53   453.22    13.75 o
   2  -6 -10   585.49   586.83    15.06 o
   2  -6  -9  1131.69  1139.94    20.96 o
   2  -6  -8   137.10   180.76     7.20 o
   2  -6  -7   127.06   129.68     7.20 o
   2  -6  -6  1783.94  2155.43    82.20 o
   2  -6  -5    39.13    88.75    10.48 o
   2  -6  -4   349.85   521.34    26.53 o
   2  -6  -3   542.20   732.89    41.59 o
   2  -6  -2   749.62   924.78    49.78 o
   2  -6  -1     8.01     3.93    11.13 <
   2  -6   0  1217.99  1531.92    98.57 o
   2  -6   1    13.33    54.69    16.70 o
   2  -6   2   304.92   347.78    21.94 o
   2  -6   3   793.42   897.60    20.63 o
   2  -6   4  1901.04  1993.00    37.33 o
   2  -6   5  1619.69  1608.22    32.75 o
   2  -6   6   362.86   296.04    10.48 o
   2  -6   7    81.83    60.91     7.86 o
   2  -6   8    85.41    79.90     6.22 o
   2  -6   9   331.46   357.93    11.79 o
   2  -6  10    22.73     3.27     5.57 <
   2  -6  11    10.00     7.86     5.89 <
   2  -6  12    77.72    68.44     7.53 o
   2  -6  13  1021.73  1073.79    25.22 o
   2  -6  14   187.93   194.85    10.15 o
   2  -6  15   180.74   154.57    11.46 o
   2  -6  16    31.90    15.39    10.81 <
   2  -6  17   154.04   168.98    13.75 o
   2  -6  18     9.24    11.46    14.41 <
   2  -6  19   183.11   213.18    19.98 o
   2  -6  20    18.57    19.98    16.37 <
   2  -5 -26     7.92    -0.98    18.34 <
   2  -5 -25   160.69   191.24    16.37 o
   2  -5 -24   141.67   159.81    13.10 o
   2  -5 -23    32.81    27.18    10.81 <
   2  -5 -22     3.11   -28.16    10.15 <
   2  -5 -21     4.79   -22.27     9.50 <
   2  -5 -20    23.45    12.44     9.17 <
   2  -5 -19   541.72   585.85    17.68 o
   2  -5 -18    52.13    58.95     8.19 o
   2  -5 -17    29.92    12.12     7.20 <
   2  -5 -16    10.84     0.33     5.89 <
   2  -5 -15   338.32   357.60    10.81 o
   2  -5 -14    90.57    82.52     5.57 o
   2  -5 -13    94.69    87.11     5.57 o
   2  -5 -12    45.06    35.69     4.58 o
   2  -5 -11  1441.79  1489.02    28.16 o
   2  -5 -10     0.53    -4.58     3.60 <
   2  -5  -9  2449.35  2621.75    47.81 o
   2  -5  -8   122.46   149.98     5.57 o
   2  -5  -7   437.30   405.08     9.82 o
   2  -5  -6   367.30   466.98    11.46 o
   2  -5  -5   698.08   799.69    34.06 o
   2  -5  -4    17.14    17.68     8.51 <
   2  -5  -3   100.90   140.49    13.75 o
   2  -5  -2     0.47    -5.89    10.48 <
   2  -5  -1   422.56   477.78    30.13 o
   2  -5   0    32.44    41.92    16.05 <
   2  -5   1   230.12   281.95    18.99 o
   2  -5   2    18.53    27.84     3.93 o
   2  -5   3   293.53   296.04     8.19 o
   2  -5   4   128.77   137.21     5.24 o
   2  -5   5     0.93    -6.22     4.26 <
   2  -5   6   247.24   275.40     7.86 o
   2  -5   7   199.41   211.55     6.22 o
   2  -5   8    37.12    34.38     4.91 o
   2  -5   9    26.51    21.61     5.24 o
   2  -5  10   122.18   109.70     5.89 o
   2  -5  11   128.20   121.82     6.55 o
   2  -5  12   441.39   428.66    12.77 o
   2  -5  13     1.95    -0.98     6.22 <
   2  -5  14    83.66   104.14     8.84 o
   2  -5  15     0.46    -8.19     7.86 <
   2  -5  16    44.27    28.49     8.84 o
   2  -5  17     8.02    -6.88     9.17 <
   2  -5  18     4.54    -3.60     9.82 <
   2  -5  19    83.35    80.23    11.13 o
   2  -5  20   127.67   149.33    14.74 o
   2  -5  21    12.62     0.33    12.77 <
   2  -4 -26   112.65   141.14    20.96 o
   2  -4 -25     0.06   -12.12    14.08 <
   2  -4 -24    34.95    35.37    11.79 o
   2  -4 -23    21.82    18.01    11.13 <
   2  -4 -22    92.15   105.12    11.46 o
   2  -4 -21    21.24    27.18    10.15 <
   2  -4 -20    27.25    46.50     9.82 o
   2  -4 -19    84.26    89.40     8.84 o
   2  -4 -18    44.10    35.37     7.20 o
   2  -4 -17     2.49     5.89     6.55 <
   2  -4 -16     0.04     1.64     6.22 <
   2  -4 -15   229.83   220.06     9.17 o
   2  -4 -14   264.52   240.37     8.51 o
   2  -4 -13   742.20   825.89    16.37 o
   2  -4 -12    95.34   140.16     5.57 o
   2  -4 -11  1584.80  1526.03    29.15 o
   2  -4 -10   519.92   509.22    10.48 o
   2  -4  -9  1930.26  2047.04    31.44 o
   2  -4  -8   425.69   514.79     9.82 o
   2  -4  -7  1536.17  1778.84    31.11 o
   2  -4  -6  2660.09  3083.82    58.95 o
   2  -4  -5  3008.12  3760.71    76.30 o
   2  -4  -4   111.10   157.19     7.20 o
   2  -4  -3   561.66   885.16    27.18 o
   2  -4  -2    11.21     6.55     6.55 <
   2  -4  -1   753.86  1061.01    36.35 o
   2  -4   0     6.57     3.27     4.26 <
   2  -4   1    49.36    82.85     4.26 o
   2  -4   2  2959.94  3540.97    68.77 o
   2  -4   3  4963.22  6190.89   112.65 o
   2  -4   4   147.65   104.14     3.93 o
   2  -4   5    62.45    76.96     3.60 o
   2  -4   6    49.57    55.67     3.60 o
   2  -4   7   837.25   875.66    15.06 o
   2  -4   8  2632.15  2690.52    47.16 o
   2  -4   9   868.59   829.82    17.36 o
   2  -4  10   764.01   640.87    14.74 o
   2  -4  11   136.25   123.13     6.88 o
   2  -4  12   746.82   825.56    18.01 o
   2  -4  13    63.34    44.54     7.20 o
   2  -4  14  1250.19  1284.35    29.47 o
   2  -4  15     0.36     0.65     7.86 <
   2  -4  16   241.84   262.31    12.77 o
   2  -4  17    13.40     7.53     8.84 <
   2  -4  18   348.32   390.35    15.39 o
   2  -4  19     7.18    -2.29    10.15 <
   2  -4  20    10.21    17.03    10.48 <
   2  -4  21    16.11     6.55    10.81 <
   2  -3 -26     2.56   -16.70    18.99 <
   2  -3 -25    70.92    95.95    16.05 o
   2  -3 -24   245.25   362.51    19.65 o
   2  -3 -23   405.37   512.17    19.65 o
   2  -3 -22   395.68   463.05    16.37 o
   2  -3 -21    23.51     8.51     9.17 <
   2  -3 -20   719.97   911.69    23.58 o
   2  -3 -19    26.50    30.45     8.51 o
   2  -3 -18   422.88   446.35    15.39 o
   2  -3 -17    43.67    40.61     7.20 o
   2  -3 -16   278.68   288.83    11.13 o
   2  -3 -15   118.44   113.31     7.20 o
   2  -3 -14  1320.16  1243.09    22.60 o
   2  -3 -13    14.91     8.19     4.58 <
   2  -3 -12    10.66    13.75     4.26 o
   2  -3 -11    40.64    18.67     3.93 o
   2  -3 -10  3219.15  3156.52    52.40 o
   2  -3  -9   300.70   278.35     7.53 o
   2  -3  -8   975.86  1032.20    16.70 o
   2  -3  -7     5.42     3.60     2.95 <
   2  -3  -6   351.34   332.39     6.55 o
   2  -3  -5  1300.00  1521.77    23.25 o
   2  -3  -4  3134.65  3997.14    67.46 o
   2  -3  -3  3995.74  5383.34   108.39 o
   2  -3  -2   283.40   279.99     7.86 o
   2  -3  -1   641.21   888.44    21.94 o
   2  -3   0  2675.01  3338.59    66.80 o
   2  -3   1   143.14   175.20     5.24 o
   2  -3   2   448.46   468.61     8.51 o
   2  -3   3   291.74   302.59     6.22 o
   2  -3   4    55.59    50.10     2.95 o
   2  -3   5   333.10   318.30     7.20 o
   2  -3   6  2235.61  2381.39    37.66 o
   2  -3   7   258.63   277.70     7.53 o
   2  -3   8   138.24   116.25     4.91 o
   2  -3   9     4.08    -0.33     4.58 <
   2  -3  10   362.09   375.29     9.82 o
   2  -3  11    90.08    94.31     6.55 o
   2  -3  12    41.35    23.91     6.22 o
   2  -3  13     7.78    -4.26     6.88 <
   2  -3  14    17.45    16.37     7.20 <
   2  -3  15   206.49   219.74    10.81 o
   2  -3  16    39.49    34.71     8.51 o
   2  -3  17    60.51    51.09     9.50 o
   2  -3  18    64.68    74.34     9.82 o
   2  -3  19   112.81   142.45    11.79 o
   2  -3  20     9.64    -1.96    10.48 <
   2  -3  21    30.01    20.63    10.81 <
   2  -3  22    38.35    58.62    13.75 o
   2  -2 -26     0.75     7.53    19.98 <
   2  -2 -25    21.65    47.16    15.72 <
   2  -2 -24     4.13     5.89    12.12 <
   2  -2 -23     5.57     6.22    10.15 <
   2  -2 -22     2.69    -0.98     9.50 <
   2  -2 -21    19.31    22.60     9.17 <
   2  -2 -20   153.31   166.03    10.48 o
   2  -2 -19     1.51   -13.43     8.19 <
   2  -2 -18    80.60    88.09     8.84 o
   2  -2 -17     1.77     5.24     7.53 <
   2  -2 -16    88.04    70.73     6.55 o
   2  -2 -15     0.44   -10.15     5.24 <
   2  -2 -14    16.09    26.85     4.91 o
   2  -2 -13   199.87   173.56     6.55 o
   2  -2 -12    23.95    35.69     4.58 o
   2  -2 -11  1100.33  1123.89    19.98 o
   2  -2 -10  2158.81  2171.48    36.68 o
   2  -2  -9   557.82   483.02    10.15 o
   2  -2  -8  1678.32  1618.37    25.22 o
   2  -2  -7  3394.72  3413.58    49.78 o
   2  -2  -6   819.17   751.55    12.12 o
   2  -2  -5  4138.66  4282.37    61.56 o
   2  -2  -4  1267.35  1457.26    20.96 o
   2  -2  -3   638.10   749.59    11.46 o
   2  -2  -2   189.12   162.75     3.93 o
   2  -2  -1  8953.56 10393.70   153.91 o
   2  -2   0  2958.85  3474.17    49.78 o
   2  -2   1   295.91   335.66     6.22 o
   2  -2   2   451.39   415.56     7.53 o
   2  -2   3  1770.93  1691.07    26.85 o
   2  -2   4  1626.50  1642.93    26.20 o
   2  -2   5     0.68    12.77     3.27 o
   2  -2   6  1756.03  1931.77    32.09 o
   2  -2   7    38.94    30.78     4.26 o
   2  -2   8   618.87   561.95    11.46 o
   2  -2   9   756.97   575.04    12.12 o
   2  -2  10   214.76   206.64     6.88 o
   2  -2  11   173.65   137.87     6.22 o
   2  -2  12    19.89    10.81     5.89 <
   2  -2  13  1703.99  1725.13    35.37 o
   2  -2  14   125.54   113.96     8.51 o
   2  -2  15    35.78    28.49     8.19 o
   2  -2  16    79.67    52.40     8.51 o
   2  -2  17   194.92   219.74    11.46 o
   2  -2  18    99.61    96.93    10.15 o
   2  -2  19    29.09    25.87     9.82 <
   2  -2  20    38.30    30.45    10.48 <
   2  -2  21    50.92    54.03    10.81 o
   2  -2  22    47.08    71.39    16.70 o
   2  -2  23   199.87   254.12    27.18 o
   2  -1 -25   252.79   367.42    22.27 o
   2  -1 -24     0.17     2.95    12.77 <
   2  -1 -23   157.91   214.82    13.10 o
   2  -1 -22    20.15     4.58     9.82 <
   2  -1 -21    55.83    71.72     9.82 o
   2  -1 -20     0.15    -3.93     8.84 <
   2  -1 -19    46.51    60.26     9.17 o
   2  -1 -18    13.18    16.70     8.19 <
   2  -1 -17    52.05    36.68     7.20 o
   2  -1 -16     8.73    17.03     6.55 <
   2  -1 -15  2010.43  1914.08    35.04 o
   2  -1 -14     0.34    -3.93     5.24 <
   2  -1 -13   296.96   263.94     8.84 o
   2  -1 -12    97.23   108.07     5.57 o
   2  -1 -11  1647.73  1429.75    23.91 o
   2  -1 -10  1015.63   987.99    16.37 o
   2  -1  -9    56.96    31.76     3.60 o
   2  -1  -8     3.03    -0.65     3.27 <
   2  -1  -7   658.57   579.63    10.15 o
   2  -1  -6    73.35    70.08     2.95 o
   2  -1  -5  5204.56  5337.16    83.18 o
   2  -1  -4     1.51    -1.31     2.62 <
   2  -1  -3   224.65   186.33     5.24 o
   2  -1  -2  1023.45   974.56    16.05 o
   2  -1  -1  5019.98  5229.75    81.54 o
   2  -1   0   158.65   134.92     4.26 o
   2  -1   1    32.76    18.34     2.62 o
   2  -1   2   967.89   905.14    15.72 o
   2  -1   3   302.40   272.79     6.88 o
   2  -1   4   579.63   518.39    10.15 o
   2  -1   5   428.83   396.57     8.84 o
   2  -1   6     1.94    18.34     3.93 o
   2  -1   7   755.49   656.91    14.08 o
   2  -1   8    18.24    17.03     4.26 o
   2  -1   9   713.75   627.11    14.08 o
   2  -1  10   232.33   199.76     7.53 o
   2  -1  11   459.13   427.02    11.46 o
   2  -1  12   267.67   276.06     9.82 o
   2  -1  13    12.61   -12.77     6.55 <
   2  -1  14   190.11   177.16     8.84 o
   2  -1  15   946.16  1007.64    24.56 o
   2  -1  16    84.53    93.66     9.17 o
   2  -1  17    38.81    25.54     8.51 o
   2  -1  18    59.19    53.71     9.17 o
   2  -1  19   130.19   169.30    11.13 o
   2  -1  20    19.60    22.60    11.13 <
   2  -1  21     9.47    -1.31    12.12 <
   2  -1  22    49.08    53.38    16.05 o
   2  -1  23   119.77   193.21    19.65 o
   2   0 -25     0.27   -34.71    16.05 <
   2   0 -24     1.44   -19.65    12.77 <
   2   0 -23   101.77   139.50    12.77 o
   2   0 -22   186.72   233.49    13.10 o
   2   0 -21    59.01    59.27    10.15 o
   2   0 -20    30.61    31.76     9.17 o
   2   0 -19    87.96    92.35     8.51 o
   2   0 -18    52.48    53.71     7.86 o
   2   0 -17    49.15    46.83     7.53 o
   2   0 -16   445.10   451.91    13.75 o
   2   0 -15   505.55   521.34    13.75 o
   2   0 -14    76.95    75.97     6.22 o
   2   0 -13   108.64   100.53     6.22 o
   2   0 -12   126.86   118.54     5.89 o
   2   0 -11   315.40   298.00     8.84 o
   2   0 -10   876.30   820.98    15.06 o
   2   0  -9  1214.71  1208.38    20.63 o
   2   0  -8    11.27    11.79     3.60 o
   2   0  -7  1054.84  1084.59    19.32 o
   2   0  -6   801.76   669.36    11.79 o
   2   0  -5   283.25   238.40     6.22 o
   2   0  -4   307.91   245.93     6.55 o
   2   0  -3  3673.62  3455.83    54.36 o
   2   0  -2  4008.55  3625.46    58.62 o
   2   0  -1  1673.07  1889.52    31.11 o
   2   0   0  8633.06  8821.81   133.94 o
   2   0   1  5553.85  5415.10    82.52 o
   2   0   2  4440.26  4906.86    78.92 o
   2   0   3  1331.05  1351.16    22.60 o
   2   0   4  3132.31  2908.95    47.16 o
   2   0   5   235.79   213.18     6.88 o
   2   0   6   748.95   684.42    14.74 o
   2   0   7   132.18   105.45     5.24 o
   2   0   8  1148.63   988.64    19.65 o
   2   0   9   489.45   480.73    11.46 o
   2   0  10    39.73    39.95     5.24 o
   2   0  11    46.63    38.64     5.89 o
   2   0  12   303.20   268.53     9.82 o
   2   0  13   815.90   760.07    17.68 o
   2   0  14   218.61   174.87     8.84 o
   2   0  15     3.51   -18.67     7.20 <
   2   0  16   203.20   229.56    11.46 o
   2   0  17   114.67   107.41    10.81 o
   2   0  18     3.79   -14.08     9.50 <
   2   0  19     4.18   -18.99    10.15 <
   2   0  20    14.45    22.60    11.13 <
   2   0  21     8.36   -15.39    11.46 <
   2   0  22    30.33    32.09    15.06 <
   2   0  23   162.40   195.83    18.01 o
   2   1 -24   101.75   150.64    25.87 o
   2   1 -23    20.46     0.65    13.10 <
   2   1 -22    36.43    43.55    11.13 o
   2   1 -21    16.46    20.30     8.84 <
   2   1 -20   176.08   204.02    10.81 o
   2   1 -19    87.11    82.20     8.51 o
   2   1 -18   189.46   206.31    10.15 o
   2   1 -17    26.03    23.25     7.53 o
   2   1 -16   183.04   173.56     9.17 o
   2   1 -15   815.65   800.02    18.34 o
   2   1 -14   237.58   225.63     8.84 o
   2   1 -13   166.44   175.20     7.20 o
   2   1 -12   475.28   447.66    11.79 o
   2   1 -11  1964.52  1967.13    35.37 o
   2   1 -10   287.39   281.95     8.19 o
   2   1  -9  2219.98  2129.23    36.02 o
   2   1  -8    16.08     2.29     3.93 <
   2   1  -7  1083.73  1086.23    20.30 o
   2   1  -6   122.60   131.97     4.58 o
   2   1  -5  1324.03  1235.56    19.65 o
   2   1  -4    66.25    68.77     3.60 o
   2   1  -3    30.38     6.88     3.27 <
   2   1  -2    23.15   -22.60     3.93 <
   2   1  -1    82.16    78.27     3.93 o
   2   1   0  5595.35  5865.38    93.33 o
   2   1   1  3049.15  3083.49    47.48 o
   2   1   2  1466.71  1396.67    23.58 o
   2   1   3     5.91    17.03     3.27 o
   2   1   4   156.23   125.42     4.58 o
   2   1   5    85.36    72.04     4.91 o
   2   1   6  1035.25   987.66    20.30 o
   2   1   7    23.20    18.34     3.93 o
   2   1   8   356.90   313.07     9.17 o
   2   1   9    24.53    12.77     4.91 <
   2   1  10  2118.02  2034.92    40.28 o
   2   1  11   245.47   227.92     8.19 o
   2   1  12   202.88   208.93     8.19 o
   2   1  13     0.30    -9.82     6.55 <
   2   1  14   827.28   796.42    20.96 o
   2   1  15     1.44    -8.51     7.86 <
   2   1  16    74.13    62.55     8.84 o
   2   1  17    10.46   -13.10     8.84 <
   2   1  18   107.93    92.68    10.81 o
   2   1  19    29.57    15.06    10.48 <
   2   1  20   517.59   682.46    22.92 o
   2   1  21    23.19     5.57    11.79 <
   2   1  22     1.78   -28.82    14.41 <
   2   1  23    30.64    33.40    15.39 <
   2   2 -23     0.23   -12.44    15.39 <
   2   2 -22    25.93    24.56    10.48 <
   2   2 -21   189.47   223.66    12.12 o
   2   2 -20    67.29    63.86     9.50 o
   2   2 -19    32.56    17.68     8.19 <
   2   2 -18    29.18    32.09     8.19 o
   2   2 -17   181.24   190.26     9.82 o
   2   2 -16     6.96     0.00     6.55 <
   2   2 -15    10.97     0.98     6.55 <
   2   2 -14  1240.92  1259.14    25.54 o
   2   2 -13   316.23   294.07    10.15 o
   2   2 -12    22.07    10.81     5.57 <
   2   2 -11   737.86   708.65    14.74 o
   2   2 -10   957.26   934.28    17.03 o
   2   2  -9    76.35    70.41     4.91 o
   2   2  -8   157.30   139.83     5.24 o
   2   2  -7  1561.24  1569.58    28.16 o
   2   2  -6   691.16   746.64    14.74 o
   2   2  -5   675.65   725.35    13.75 o
   2   2  -4    24.87    13.10     3.93 o
   2   2  -3   834.85   749.91    14.08 o
   2   2  -2   649.42   506.27    11.13 o
   2   2  -1    12.19    -7.53     3.93 <
   2   2   0  2413.07  2222.89    36.68 o
   2   2   1   383.34   404.76     9.50 o
   2   2   2  1129.25  1227.70    20.96 o
   2   2   3   929.45   827.20    15.72 o
   2   2   4  1077.11  1218.53    21.94 o
   2   2   5  3672.97  3839.30    65.82 o
   2   2   6   157.78   174.87     5.89 o
   2   2   7   125.61    83.51     4.58 o
   2   2   8  1421.33  1305.96    23.91 o
   2   2   9   220.78   183.06     6.55 o
   2   2  10   149.50   136.56     6.22 o
   2   2  11    97.21    85.14     6.22 o
   2   2  12   715.17   708.65    18.34 o
   2   2  13     0.04     7.20     6.55 <
   2   2  14   139.57   139.83     8.19 o
   2   2  15     0.10    -8.19     7.86 <
   2   2  16   101.04    97.91     9.17 o
   2   2  17   221.16   212.86    11.13 o
   2   2  18     3.55    -8.84     9.17 <
   2   2  19     1.97   -14.74     9.50 <
   2   2  20     7.50    15.39    10.81 <
   2   2  21     2.26    -3.60    11.13 <
   2   2  22     5.06   -13.75    17.68 <
   2   2  23    93.96   114.62    19.98 o
   2   3 -22     5.61     1.31    15.06 <
   2   3 -21   137.32   149.98    14.41 o
   2   3 -20   137.08   159.81    11.13 o
   2   3 -19    34.10    38.64     9.17 o
   2   3 -18    40.49    29.15     8.51 o
   2   3 -17   763.05   863.55    21.94 o
   2   3 -16    12.81    17.68     6.88 <
   2   3 -15   259.49   277.37     9.82 o
   2   3 -14   296.94   267.87     9.82 o
   2   3 -13    76.14    82.20     6.55 o
   2   3 -12   139.83   117.89     6.55 o
   2   3 -11   188.47   206.31     7.86 o
   2   3 -10  1184.01  1141.25    23.25 o
   2   3  -9   674.70   622.85    13.43 o
   2   3  -8    82.73    80.89     5.24 o
   2   3  -7   198.59   192.88     6.55 o
   2   3  -6  2211.06  2118.43    37.33 o
   2   3  -5   187.91   186.01     7.86 o
   2   3  -4  1070.53  1047.26    18.67 o
   2   3  -3    51.45    35.04     3.93 o
   2   3  -2    36.33    28.82     5.24 o
   2   3  -1  1915.04  1890.50    31.44 o
   2   3   0   820.02   890.07    16.70 o
   2   3   1  2659.50  2721.31    46.50 o
   2   3   2   347.42   392.64     9.50 o
   2   3   3   397.18   412.29     9.50 o
   2   3   4   660.73   702.10    15.72 o
   2   3   5  4206.22  4270.58    73.03 o
   2   3   6    94.07   110.69     6.22 o
   2   3   7   748.02   724.70    14.74 o
   2   3   8     0.99     6.88     4.58 <
   2   3   9  2948.86  2872.93    50.10 o
   2   3  10    19.93     4.26     5.24 <
   2   3  11   756.59   683.77    16.70 o
   2   3  12   118.50   109.70     7.20 o
   2   3  13   605.34   584.87    16.70 o
   2   3  14    26.46    10.48     6.88 <
   2   3  15   562.82   544.92    16.70 o
   2   3  16     8.17     6.88     8.19 <
   2   3  17    44.00    27.84     8.84 o
   2   3  18    67.89    42.90     9.17 o
   2   3  19   118.52   149.98    12.12 o
   2   3  20    87.76    75.97    11.79 o
   2   3  21    50.52    29.15    13.43 <
   2   3  22    14.61    -5.24    16.70 <
   2   3  23   176.60   230.21    21.61 o
   2   4 -21    28.73    17.68    12.44 <
   2   4 -20    41.93    47.16    12.44 o
   2   4 -19   100.74   116.91    13.43 o
   2   4 -18    61.34    45.19     9.17 o
   2   4 -17   109.84   114.29     9.50 o
   2   4 -16    55.82    80.56     8.19 o
   2   4 -15   354.89   360.55    12.44 o
   2   4 -14     6.47    -6.55     6.55 <
   2   4 -13   184.28   187.32     8.51 o
   2   4 -12     4.04    -9.17     5.57 <
   2   4 -11   102.22    69.75     6.22 o
   2   4 -10   277.90   279.66     9.17 o
   2   4  -9    66.71    63.53     5.89 o
   2   4  -8   140.35   156.53     6.55 o
   2   4  -7   588.31   554.74    12.44 o
   2   4  -6  1186.71  1272.56    22.92 o
   2   4  -5   360.91   394.93     9.50 o
   2   4  -4   265.08   315.36     8.84 o
   2   4  -3   340.59   314.05     8.19 o
   2   4  -2   143.56   130.66     4.91 o
   2   4  -1    18.05    26.53     3.60 o
   2   4   0    37.52    33.73     3.93 o
   2   4   1     2.97     0.00     3.60 <
   2   4   2     0.04    -3.60     3.93 <
   2   4   3     0.14    -1.31     3.93 <
   2   4   4    32.85     9.50     4.26 <
   2   4   5   207.13   264.27     8.84 o
   2   4   6  1645.75  1624.60    30.78 o
   2   4   7     6.44     1.96     4.91 <
   2   4   8   465.91   438.49    12.12 o
   2   4   9    19.17    28.49     5.57 o
   2   4  10     0.01    -7.53     5.89 <
   2   4  11    76.35    48.14     6.55 o
   2   4  12   509.61   470.91    14.08 o
   2   4  13   184.09   188.30     8.51 o
   2   4  14    95.55    86.13     8.19 o
   2   4  15     2.24    -4.26     7.86 <
   2   4  16     0.13    -0.33     9.17 <
   2   4  17     5.06    -9.50     9.50 <
   2   4  18   116.03   111.34    11.13 o
   2   4  19     0.82   -15.72    10.48 <
   2   4  20   161.94   151.95    12.77 o
   2   4  21    54.43    47.16    15.39 o
   2   4  22    29.73    37.33    17.03 <
   2   4  23     0.01   -15.06    17.68 <
   2   5 -20    26.36    24.56    15.72 <
   2   5 -19    38.24    40.93    15.06 <
   2   5 -18     6.75     6.22    11.79 <
   2   5 -17   112.57   113.96    12.77 o
   2   5 -16   252.28   287.52    14.08 o
   2   5 -15    28.26    27.51     7.53 o
   2   5 -14   496.65   480.40    14.41 o
   2   5 -13   559.21   572.75    15.72 o
   2   5 -12   364.35   363.17    11.46 o
   2   5 -11     2.91    -0.33     5.57 <
   2   5 -10   164.55   130.66     6.88 o
   2   5  -9   229.32   226.94     8.19 o
   2   5  -8  1889.65  1738.88    35.37 o
   2   5  -7   245.36   274.42     9.50 o
   2   5  -6   185.66   210.57     7.86 o
   2   5  -5    16.80    15.39    11.79 <
   2   5  -4  2391.44  2267.75    42.90 o
   2   5  -3    28.08    33.07    10.81 o
   2   5  -2     8.05    -1.64     5.24 <
   2   5  -1    13.55   266.89    17.36 o
   2   5   0  3702.18  3843.88    69.75 o
   2   5   1  1336.94  1542.07    29.47 o
   2   5   2   100.26   193.54     7.86 o
   2   5   4  2678.26  2794.00    51.09 o
   2   5   5    32.44    26.53    10.81 <
   2   5   6  2169.28  2073.56    38.64 o
   2   5   7    66.79    69.42     7.20 o
   2   5   8  1290.07  1259.46    24.89 o
   2   5   9   338.02   338.61    10.81 o
   2   5  10  2144.61  2031.97    43.23 o
   2   5  11     5.80    10.48     7.20 <
   2   5  12    39.64    31.76     7.53 o
   2   5  13   141.73   145.73     8.84 o
   2   5  14   322.65   312.08    13.43 o
   2   5  15    48.50    26.20     9.17 <
   2   5  16   177.02   174.54    11.13 o
   2   5  17    75.48    59.27    10.15 o
   2   5  18   397.92   442.42    18.01 o
   2   5  19    93.50    99.88    13.10 o
   2   5  20   132.66   120.84    15.39 o
   2   5  21    26.65    24.89    14.74 <
   2   5  22     3.39   -25.54    16.70 <
   2   6 -19    87.99    95.29    16.70 o
   2   6 -18   402.05   458.79    25.54 o
   2   6 -17    47.57    40.61    14.41 <
   2   6 -16     5.64    -3.27    13.10 <
   2   6 -15    56.95    50.43    11.46 o
   2   6 -14   232.47   256.08    15.39 o
   2   6 -13     1.18    -5.24     7.53 <
   2   6 -12     0.08     0.00     7.20 <
   2   6 -11    40.93    39.30     6.88 o
   2   6 -10     3.10     5.24     6.55 <
   2   6  -9   329.79   306.84    11.13 o
   2   6  -8   412.88   343.85    12.44 o
   2   6  -7    65.31    72.37     6.55 o
   2   6  -6   132.26   121.17     9.50 o
   2   6  -5   795.18   698.83    20.63 o
   2   6  -4   282.95   269.18    10.81 o
   2   6  -3     6.76    11.46     7.20 <
   2   6  -2    58.79    47.48     6.55 o
   2   6  -1    64.80    55.67     8.19 o
   2   6   0    48.11    56.98     7.86 o
   2   6   1   258.49   246.59    10.15 o
   2   6   2    30.65    35.69     6.55 o
   2   6   3     0.14     1.64     6.55 <
   2   6   4    65.13   254.77    27.84 o
   2   6   5  1059.79  1061.01    26.53 o
   2   6   6   978.57  1003.05    25.87 o
   2   6   7   227.13   221.37     9.82 o
   2   6   8    97.02    71.06     7.20 o
   2   6   9   569.71   563.58    17.68 o
   2   6  10    74.34    67.13     8.19 o
   2   6  11   303.28   297.67    12.77 o
   2   6  12   102.34    85.80     8.19 o
   2   6  13   137.03   131.32     9.17 o
   2   6  14     0.11    -2.95     8.19 <
   2   6  15    11.85     7.86     8.84 <
   2   6  16     0.64   -11.46     9.17 <
   2   6  17    63.37    54.69    11.13 o
   2   6  18    12.47   -22.27    11.46 <
   2   6  19   142.46   158.82    13.75 o
   2   6  20    39.00    41.26    16.05 <
   2   6  21    21.33    27.84    16.70 <
   2   7 -17     0.17     7.53    20.30 <
   2   7 -16    53.66    41.26    20.96 <
   2   7 -15   162.89   164.72    18.99 o
   2   7 -14    41.29    40.28    12.12 o
   2   7 -13   361.27   364.48    23.25 o
   2   7 -12    72.07    66.48    14.41 o
   2   7 -11    53.47    48.47    13.43 o
   2   7 -10    73.82    83.51    12.77 o
   2   7  -9  1063.27   967.03    32.75 o
   2   7  -8     1.43   -13.43    10.81 <
   2   7  -7    16.08     2.95    11.13 <
   2   7  -6   129.15   135.25    12.77 o
   2   7  -5  1031.67   993.88    32.75 o
   2   7  -4   409.06   498.09    20.96 o
   2   7  -3  1052.83   880.25    26.85 o
   2   7  -2     8.27    44.86     8.84 o
   2   7  -1   277.65   323.87    14.74 o
   2   7   0   318.09   490.55    18.34 o
   2   7   1  1859.25  1695.99    43.55 o
   2   7   2     5.60   186.66    12.77 o
   2   7   3   315.38   377.25    16.05 o
   2   7   4    14.82   171.92    12.12 o
   2   7   5  1150.98  1067.24    29.80 o
   2   7   6     5.53    22.60    10.81 <
   2   7   7   198.46   205.00    12.44 o
   2   7   8   487.40   464.36    18.01 o
   2   7   9  1276.20  1198.88    32.75 o
   2   7  10    72.00    92.02    10.15 o
   2   7  11    60.42    37.66     9.82 o
   2   7  12   119.81   106.10    10.81 o
   2   7  13   424.35   422.11    16.70 o
   2   7  14   137.68   151.62    13.43 o
   2   7  15   203.34   162.43    15.39 o
   2   7  16     0.39    -2.62    13.10 <
   2   7  17    87.93    96.60    15.06 o
   2   7  18    89.72    87.44    15.39 o
   2   7  19    55.43    49.78    18.99 <
   2   7  20    50.55    50.76    20.30 <
   2   8 -15    83.69    93.98    22.60 o
   2   8 -14    57.39    51.09    16.70 o
   2   8 -13     0.11    -1.96    15.39 <
   2   8 -12   318.70   292.76    21.61 o
   2   8 -11     0.03     3.27    14.08 <
   2   8 -10    48.54    33.40    14.08 <
   2   8  -9    37.60    22.27    13.43 <
   2   8  -8    28.06    13.43    13.10 <
   2   8  -7   117.60   141.80    15.39 o
   2   8  -6    72.79    77.61    13.75 o
   2   8  -5   339.53   308.15    19.98 o
   2   8  -4    97.69   105.45    13.75 o
   2   8  -3   120.46   105.12    13.43 o
   2   8  -2     1.34     5.89    12.12 <
   2   8  -1    51.25    43.55    12.44 o
   2   8   0     0.54     4.26    11.46 <
   2   8   1    14.25    45.52     9.82 o
   2   8   2   168.38   151.29    11.46 o
   2   8   3     1.64    16.37    10.81 <
   2   8   4     9.56    15.39    11.13 <
   2   8   5    34.69    39.62    11.79 o
   2   8   6    51.74    46.50    12.12 o
   2   8   7     0.58     1.31    11.79 <
   2   8   8    54.69    22.60    12.44 <
   2   8   9   144.24   101.19    14.08 o
   2   8  10   140.30    97.59    14.41 o
   2   8  11     1.69    -9.50    13.10 <
   2   8  12    16.79     5.57    13.43 <
   2   8  13    24.30    11.46    13.75 <
   2   8  14   115.50   105.12    16.05 o
   2   8  15    32.38    15.39    17.03 <
   2   8  16    22.99    -1.64    17.36 <
   2   8  17   137.77   106.76    19.65 o
   2   8  18    14.03    20.30    25.87 <
   2   8  19     1.12    -9.82    26.20 <
   2   9 -13     1.66    15.39    17.36 <
   2   9 -12     1.31    -7.53    16.37 <
   2   9 -11     4.67    -6.88    15.06 <
   2   9 -10   671.22   647.09    31.11 o
   2   9  -9    73.94    79.25    15.72 o
   2   9  -8   453.59   376.92    23.25 o
   2   9  -7    92.01    85.80    15.06 o
   2   9  -6   790.58   680.16    30.78 o
   2   9  -5     0.03    33.73    13.75 <
   2   9  -4   375.56   332.39    20.30 o
   2   9  -3     1.26    22.60    13.10 <
   2   9  -2    25.86   102.17    14.08 o
   2   9  -1   519.41   503.98    24.89 o
   2   9   0   409.35   602.55    27.51 o
   2   9   1   974.59   874.68    34.71 o
   2   9   2    12.28    97.91    12.77 o
   2   9   3    32.33    72.37    12.44 o
   2   9   4   340.66   441.76    22.92 o
   2   9   5   703.96   670.67    28.49 o
   2   9   6   124.42   116.25    13.75 o
   2   9   7     0.65     8.84    12.77 <
   2   9   8   249.52   258.38    17.68 o
   2   9   9    87.73   114.94    14.74 o
   2   9  10    70.43    50.76    14.08 o
   2   9  11   544.87   491.21    26.85 o
   2   9  12    18.06    38.97    15.06 <
   2   9  13   139.18   133.61    17.03 o
   2   9  14   119.54   106.43    17.03 o
   2   9  15    19.62    20.30    17.68 <
   2   9  16    66.31    61.89    18.99 o
   2   9  17    19.90    18.34    25.22 <
   2   9  18    68.84    32.42    26.85 <
   2  10 -10    16.86    22.92    18.01 <
   2  10  -9   181.16   142.45    20.63 o
   2  10  -8    19.06    27.51    17.68 <
   2  10  -7   316.45   287.52    24.23 o
   2  10  -6    50.80    44.54    17.03 <
   2  10  -5     0.22   -11.46    15.72 <
   2  10  -4   115.33   127.06    18.67 o
   2  10  -3    23.97    68.11    16.70 o
   2  10  -2   616.18   516.43    32.09 o
   2  10  -1   170.04   215.80    20.63 o
   2  10   0   132.72   146.38    18.99 o
   2  10   1   179.76   200.74    20.30 o
   2  10   2   359.96   297.02    24.89 o
   2  10   3    20.25    43.55    15.39 <
   2  10   4     5.68     6.22    15.06 <
   2  10   5    36.49    25.54    15.72 <
   2  10   6   218.85   212.20    20.30 o
   2  10   7     1.34    12.77    16.70 <
   2  10   8   223.93   217.12    21.29 o
   2  10   9   230.39   188.95    21.29 o
   2  10  10    51.76    49.78    18.99 <
   2  10  11   101.22    54.03    19.32 <
   2  10  12   793.54   674.27    39.62 o
   2  10  13    72.62    77.94    21.61 o
   2  10  14    65.08    33.73    20.30 <
   2  10  15    61.31    29.15    25.54 <
   2  10  16   155.34   141.47    29.15 o
   2  11  -7    88.51    85.14    19.98 o
   2  11  -6   307.07   327.15    27.18 o
   2  11  -5  1386.34  1168.75    56.33 o
   2  11  -4    42.39   139.83    33.07 o
   2  11  -3    75.09   104.79    18.99 o
   2  11  -2   165.61   189.61    21.29 o
   2  11  -1   507.20   420.80    48.47 o
   2  11   0   197.81   204.02    36.02 o
   2  11   1    99.77   114.62    19.65 o
   2  11   2    42.06   116.58    19.65 o
   2  11   3   264.23   364.81    47.16 o
   2  11   4   326.49   297.02    42.24 o
   2  11   5   135.66   157.84    19.65 o
   2  11   6   215.54   239.38    21.94 o
   2  11   7    28.27    24.56    18.01 <
   2  11   8    17.35     2.62    18.34 <
   2  11   9    55.67    34.71    18.99 <
   2  11  10    35.81    32.75    19.65 <
   2  11  11   224.72   216.13    23.58 o
   2  11  12    71.87    30.78    19.65 <
   2  11  13    26.64    12.77    20.30 <
   2  12  -1    95.30   105.12    35.69 <
   2  12   0   157.30   247.24    41.26 o
   2  12   1   584.14   448.31    53.05 o
   2  12   2     4.20   186.01    38.64 o
   2  12   3   607.79   449.95    53.71 o
   2  12   4   436.51   372.99    48.14 o
   2  12   5    67.31   130.01    37.66 o
   2  12   6    53.15    89.73    27.18 o
   2  12   7   365.39   242.66    31.76 o
   2  12   8    24.73    34.06    26.53 <
   3 -15 -14     0.00   -17.03    29.15 <
   3 -15 -13    14.61    -6.55    28.82 <
   3 -15 -12     4.70   -21.94    27.51 <
   3 -15 -11    10.07    -2.95    26.85 <
   3 -15 -10     9.62    -4.58    26.20 <
   3 -15  -9   467.24   347.12    36.35 o
   3 -15  -8   123.82   112.98    27.84 o
   3 -15  -7     1.04    22.92    25.87 <
   3 -15  -6    92.73   114.29    40.28 <
   3 -15  -5     5.88    29.15    39.62 <
   3 -15  -4    16.11   -10.81    38.31 <
   3 -15  -3    71.95    78.59    40.28 <
   3 -15  -2    14.82   -14.74    37.33 <
   3 -15  -1     0.90    -4.58    37.33 <
   3 -15   0    17.85     9.17    37.66 <
   3 -15   1     0.50    -9.17    37.00 <
   3 -14 -17     9.72    -3.93    23.91 <
   3 -14 -16    39.38    14.74    29.80 <
   3 -14 -15    64.46     0.65    28.82 <
   3 -14 -14   182.36    99.55    29.80 o
   3 -14 -13    77.28    68.44    28.49 <
   3 -14 -12    70.18    36.02    27.18 <
   3 -14 -11   370.35   310.77    34.71 o
   3 -14 -10   223.94   229.89    31.76 o
   3 -14  -9   228.77   230.54    31.11 o
   3 -14  -8     0.71    39.95    25.22 <
   3 -14  -7    60.42    99.88    25.87 o
   3 -14  -6   282.77   319.61    33.07 o
   3 -14  -5   142.32   172.58    41.26 o
   3 -14  -4   182.33   182.07    41.59 o
   3 -14  -3    17.47    45.85    36.35 <
   3 -14  -2    23.48    35.04    36.68 <
   3 -14  -1     7.32    46.83    36.02 <
   3 -14   0   790.56   698.50    67.46 o
   3 -14   1     3.77    47.16    35.69 <
   3 -14   2     0.12    10.81    34.71 <
   3 -14   3    77.59   112.00    37.33 o
   3 -14   4   155.32   168.65    40.28 o
   3 -14   5    20.76    45.85    35.69 <
   3 -13 -20    69.27    20.30    25.87 <
   3 -13 -19    22.81    -3.27    23.91 <
   3 -13 -18    39.58    20.96    23.58 <
   3 -13 -17     0.49   -11.13    21.94 <
   3 -13 -16     0.28   -39.95    18.99 <
   3 -13 -15    75.48    37.33    27.18 <
   3 -13 -14    28.02    -1.31    26.53 <
   3 -13 -13   273.21   247.90    32.75 o
   3 -13 -12     1.23    12.12    24.56 <
   3 -13 -11   181.23   163.74    28.49 o
   3 -13 -10    13.35    14.08    24.56 <
   3 -13  -9   500.55   502.67    44.54 o
   3 -13  -8     4.17    43.55    23.58 <
   3 -13  -7   190.84   197.14    27.51 o
   3 -13  -6   216.86   231.52    27.84 o
   3 -13  -5   290.84   303.24    30.78 o
   3 -13  -4   155.56   181.09    37.99 o
   3 -13  -3   127.90   117.89    35.69 o
   3 -13  -2    11.66    18.01    33.07 <
   3 -13  -1     3.21    11.46    32.42 <
   3 -13   0    18.69     8.51    32.75 <
   3 -13   1   227.71   234.14    39.95 o
   3 -13   2    20.47    47.48    33.07 <
   3 -13   3    84.43    90.71    34.38 <
   3 -13   4    10.19    27.51    32.09 <
   3 -13   5    15.37     8.51    18.99 <
   3 -13   6   101.39    63.86    20.30 o
   3 -13   7   131.92   108.72    21.61 o
   3 -13   8     0.07    -6.88    19.98 <
   3 -12 -22    83.89    15.06    46.17 <
   3 -12 -21   193.43   203.36    21.94 o
   3 -12 -20   292.36   227.27    21.94 o
   3 -12 -19    20.01    23.25    23.58 <
   3 -12 -18     8.47    -6.22    22.60 <
   3 -12 -17     8.99   -17.03    21.29 <
   3 -12 -16    24.15    -0.98    20.63 <
   3 -12 -15   291.91   294.73    20.30 o
   3 -12 -14    39.87    33.73    13.75 <
   3 -12 -13   136.74    88.09    26.53 o
   3 -12 -12    40.04    -3.60    23.91 <
   3 -12 -11   146.62   115.27    26.20 o
   3 -12 -10    96.37    71.39    24.23 <
   3 -12  -9   358.18   354.65    33.07 o
   3 -12  -8    39.12    58.62    22.60 <
   3 -12  -7     7.40    23.91    21.29 <
   3 -12  -6   138.17   188.62    25.22 o
   3 -12  -5   648.53   699.48    48.47 o
   3 -12  -4    33.87    63.20    16.37 o
   3 -12  -3    35.08    42.24    31.11 <
   3 -12  -2    80.35    75.32    31.76 <
   3 -12  -1   264.10   285.23    40.28 o
   3 -12   0   137.54   168.32    34.38 o
   3 -12   1    91.72    82.85    31.44 <
   3 -12   2     2.47     8.84    29.47 <
   3 -12   3   549.51   525.92    57.64 o
   3 -12   4     3.70    12.12    28.82 <
   3 -12   5   130.80   142.78    20.63 o
   3 -12   6   538.64   476.80    34.38 o
   3 -12   7     3.25    23.91    18.01 <
   3 -12   8    12.11     5.89    18.34 <
   3 -12   9    77.06   103.48    28.82 o
   3 -12  10   341.12   264.93    35.04 o
   3 -11 -23    24.23    14.08    19.98 <
   3 -11 -22     6.50    -8.19    18.67 <
   3 -11 -21     7.52   -15.06    17.68 <
   3 -11 -20   104.86    60.26    18.01 o
   3 -11 -19    30.72    24.56    16.70 <
   3 -11 -18   309.06   265.25    20.96 o
   3 -11 -17    46.61    32.75    20.63 <
   3 -11 -16   295.60   265.58    26.20 o
   3 -11 -15    91.01    73.03    14.41 o
   3 -11 -14    23.89    -7.53    12.77 <
   3 -11 -13   120.31   103.15    13.75 o
   3 -11 -12   654.90   673.61    36.68 o
   3 -11 -11    18.91    23.91    22.27 <
   3 -11 -10    10.01     0.65    21.94 <
   3 -11  -9   319.96   353.02    33.07 o
   3 -11  -8  1183.66  1243.42    53.71 o
   3 -11  -7    65.52   103.15    16.05 o
   3 -11  -6   815.90   850.45    41.26 o
   3 -11  -5   649.76   803.62    39.62 o
   3 -11  -4   404.50   545.90    40.61 o
   3 -11  -3   774.17   943.78    74.99 o
   3 -11  -2  2622.77  2727.53   173.56 o
   3 -11  -1    25.05   163.41    32.09 o
   3 -11   0   239.18   294.40    38.31 o
   3 -11   1   958.99  1029.90    80.23 o
   3 -11   2   769.81   756.79    65.17 o
   3 -11   3     1.04    47.81    27.51 <
   3 -11   4    15.54     9.17    15.39 <
   3 -11   5   263.57   249.86    17.03 o
   3 -11   6   120.93   114.29    14.74 o
   3 -11   7   112.79    74.34    18.01 o
   3 -11   8    54.24    42.90    17.68 <
   3 -11   9    27.85    22.27    17.68 <
   3 -11  10    21.10    22.92    24.23 <
   3 -11  11    99.47   107.08    17.68 o
   3 -11  12    92.43    99.88    18.67 o
   3 -11  13     2.73    20.63    17.03 <
   3 -10 -24   107.18    73.68    29.80 <
   3 -10 -23   126.96    86.78    20.30 o
   3 -10 -22     1.50   -15.06    14.74 <
   3 -10 -21    12.37    12.12    14.41 <
   3 -10 -20   955.54  1062.65    40.93 o
   3 -10 -19   651.44   671.98    30.45 o
   3 -10 -18     2.33     5.57    12.12 <
   3 -10 -17     4.57    -6.55    11.46 <
   3 -10 -16   112.42   103.81    12.44 o
   3 -10 -15     1.92   -11.46     8.84 <
   3 -10 -14   479.45   488.59    23.25 o
   3 -10 -13   119.79   125.75    10.15 o
   3 -10 -12     2.54   -11.46     8.19 <
   3 -10 -11    38.79    34.06    11.79 <
   3 -10 -10  1227.50  1199.21    51.41 o
   3 -10  -9    11.13    29.80    14.41 <
   3 -10  -8   126.30   118.87    16.05 o
   3 -10  -7   127.55   128.70    15.72 o
   3 -10  -6   322.92   389.04    26.20 o
   3 -10  -5   349.74   415.24    28.49 o
   3 -10  -4     0.12    33.07    17.68 <
   3 -10  -3  1241.78  1281.73    69.42 o
   3 -10  -2    91.31   197.14    31.11 o
   3 -10  -1   180.09   243.97    33.07 o
   3 -10   0   700.82   758.76    63.86 o
   3 -10   1     0.13    10.15    24.89 <
   3 -10   2    69.95    78.59    26.85 <
   3 -10   3     0.56     4.58    14.08 <
   3 -10   4   389.29   315.36    20.96 o
   3 -10   5   353.20   349.74    20.63 o
   3 -10   6   132.47   131.32    14.08 o
   3 -10   7   786.42   752.21    33.07 o
   3 -10   8   364.67   325.18    18.67 o
   3 -10   9   193.05   212.20    16.70 o
   3 -10  10     0.31   -26.53    13.43 <
   3 -10  11   173.44   142.12    18.34 o
   3 -10  12   260.35   287.85    24.23 o
   3 -10  13     1.05    18.34    16.37 <
   3 -10  14    24.16    32.42    17.68 <
   3  -9 -25     3.84   -18.99    28.16 <
   3  -9 -24    71.38    20.96    27.51 <
   3  -9 -23    47.53    40.28    18.99 <
   3  -9 -22     1.98   -20.63    14.08 <
   3  -9 -21    63.60    46.83    14.41 o
   3  -9 -20     5.05   -32.09    12.44 <
   3  -9 -19    55.40    50.43    12.77 o
   3  -9 -18     9.51    -7.86    11.46 <
   3  -9 -17   222.65   237.42    13.75 o
   3  -9 -16   156.63   117.56    10.81 o
   3  -9 -15    71.16    35.69     8.19 o
   3  -9 -14    86.77    68.77     7.86 o
   3  -9 -13   677.37   715.86    21.61 o
   3  -9 -12   134.18   130.33     9.17 o
   3  -9 -11   215.54   192.88    11.79 o
   3  -9 -10    62.25    51.74    11.13 o
   3  -9  -9    72.46    89.40    14.74 o
   3  -9  -8   948.51  1085.90    47.16 o
   3  -9  -7   452.35   566.86    31.44 o
   3  -9  -6     0.37    -5.89    12.44 <
   3  -9  -5     4.75    10.15    12.44 <
   3  -9  -4  1219.47  1414.03    74.34 o
   3  -9  -3   442.27   539.35    38.64 o
   3  -9  -2   177.76   200.74    20.63 o
   3  -9  -1    29.58    -3.93    23.25 <
   3  -9   0   653.42   776.77    62.87 o
   3  -9   1   150.00   224.32    30.45 o
   3  -9   2  2731.92  3032.41   189.28 o
   3  -9   3  2568.22  2623.72   111.01 o
   3  -9   4   606.82   599.28    22.92 o
   3  -9   5     0.15    -8.84     9.50 <
   3  -9   6  1269.70  1258.48    35.37 o
   3  -9   7    17.13    13.43     8.51 <
   3  -9   8    24.53    12.44    10.15 <
   3  -9   9    38.38    37.99    10.81 o
   3  -9  10   280.08   279.01    18.67 o
   3  -9  11    30.49    20.63    13.43 <
   3  -9  12     8.19     6.22    14.08 <
   3  -9  13     5.46     2.95    15.06 <
   3  -9  14    13.11     7.86    16.05 <
   3  -9  15     0.30    -4.91    20.30 <
   3  -9  16    34.18    51.09    19.65 <
   3  -8 -25     3.04    -5.57    28.16 <
   3  -8 -24     8.32    -7.53    15.06 <
   3  -8 -23    49.16    43.88    15.06 <
   3  -8 -22    18.97     4.26    13.75 <
   3  -8 -21   145.24   164.39    11.79 o
   3  -8 -20     3.70    -5.89     9.17 <
   3  -8 -19   109.60   105.12    10.15 o
   3  -8 -18     1.20    -2.95     8.51 <
   3  -8 -17   111.54   112.65     9.17 o
   3  -8 -16     2.42    -5.89     7.53 <
   3  -8 -15    62.03    47.16     6.88 o
   3  -8 -14     2.25     2.62     6.88 <
   3  -8 -13   107.36    94.64     7.86 o
   3  -8 -12   123.12   122.15     6.55 o
   3  -8 -11   637.87   599.93    15.39 o
   3  -8 -10   359.27   410.00    14.41 o
   3  -8  -9  2388.85  2727.85    68.11 o
   3  -8  -8    33.82    50.43    12.77 o
   3  -8  -7   866.13  1025.32    44.86 o
   3  -8  -6   260.82   329.44    21.29 o
   3  -8  -5    65.73    74.66    12.44 o
   3  -8  -4  1134.46  1370.48    71.72 o
   3  -8  -3    74.68    88.42    15.72 o
   3  -8  -2    10.63     0.33    13.75 <
   3  -8  -1    49.93    72.04    22.60 o
   3  -8   0  1178.37  1314.15    89.40 o
   3  -8   1     0.08    -5.57    20.63 <
   3  -8   2   835.12   827.20    32.09 o
   3  -8   3   191.79   167.67    10.81 o
   3  -8   4   236.00   218.10     9.50 o
   3  -8   5   243.68   266.89    13.75 o
   3  -8   6   289.48   317.65    17.03 o
   3  -8   7   746.68   677.54    24.89 o
   3  -8   8    12.35     6.55     9.50 <
   3  -8   9   214.57   211.88    13.43 o
   3  -8  10   557.45   589.45    23.91 o
   3  -8  11   348.54   398.54    23.58 o
   3  -8  12    25.53     4.26    13.43 <
   3  -8  13     0.21    -9.82    14.41 <
   3  -8  14     0.82    -6.22    15.06 <
   3  -8  15   570.98   711.93    40.93 o
   3  -8  16    72.34    65.82    21.94 o
   3  -8  17   164.17   198.12    25.54 o
   3  -7 -26     4.87    13.10    20.63 <
   3  -7 -25   128.09   135.90    17.68 o
   3  -7 -24    14.02     1.31    11.46 <
   3  -7 -23     2.65    -9.17    12.12 <
   3  -7 -22   142.31   128.37    11.79 o
   3  -7 -21   103.68    68.11     9.82 o
   3  -7 -20    27.08     7.53     8.84 <
   3  -7 -19    85.06    91.04     9.17 o
   3  -7 -18   583.43   632.68    19.65 o
   3  -7 -17    67.01    54.03     8.19 o
   3  -7 -16   106.22    98.57     8.19 o
   3  -7 -15     5.09    -6.88     6.55 <
   3  -7 -14    47.14    40.61     7.20 o
   3  -7 -13  2213.33  2235.01    50.76 o
   3  -7 -12   616.85   555.72    16.37 o
   3  -7 -11   611.84   606.81    15.72 o
   3  -7 -10    91.62    87.11     5.57 o
   3  -7  -9  1955.76  2159.36    45.19 o
   3  -7  -8   832.20   954.59    28.49 o
   3  -7  -7  1134.07  1343.62    54.03 o
   3  -7  -6     1.17     1.96    10.48 <
   3  -7  -5   921.72  1180.87    48.47 o
   3  -7  -4    70.76   106.10    11.79 o
   3  -7  -3  1056.55  1310.88    67.13 o
   3  -7  -2    17.85    17.36    12.12 <
   3  -7  -1     0.09   -10.81    18.67 <
   3  -7   0    20.62    24.56    19.32 <
   3  -7   1  1984.04  2266.77    95.62 o
   3  -7   2     2.83    15.39     6.22 <
   3  -7   3  1946.98  2118.75    54.03 o
   3  -7   4     2.63    -3.60     5.89 <
   3  -7   5   868.47   830.15    21.94 o
   3  -7   6     1.20     7.86     7.53 <
   3  -7   7   675.01   627.77    20.63 o
   3  -7   8    25.62    18.34     8.51 <
   3  -7   9   179.65   183.06    11.46 o
   3  -7  10   352.53   339.26    15.06 o
   3  -7  11   266.62   240.69    13.43 o
   3  -7  12    39.42    20.96     9.82 <
   3  -7  13     6.36     0.65    10.15 <
   3  -7  14     3.30     9.82    10.81 <
   3  -7  15     0.43    -6.55    12.44 <
   3  -7  16    45.15    47.16    18.34 <
   3  -7  17    10.85     9.82    14.74 <
   3  -7  18    15.91     2.95    18.99 <
   3  -6 -26     1.26   -17.68    14.41 <
   3  -6 -25     0.88   -11.46    13.10 <
   3  -6 -24    53.80    55.02    11.79 o
   3  -6 -23     0.47    -7.86    10.48 <
   3  -6 -22    31.86    30.78    10.15 o
   3  -6 -21    28.34    12.77     9.50 <
   3  -6 -20    67.29    74.66     8.84 o
   3  -6 -19    58.05    50.76     8.19 o
   3  -6 -18    48.38    57.64     7.86 o
   3  -6 -17   105.15   103.81     7.86 o
   3  -6 -16    41.04    47.48     7.53 o
   3  -6 -15    66.47    59.93     6.55 o
   3  -6 -14    19.21    -3.60     5.89 <
   3  -6 -13   276.27   267.55     9.50 o
   3  -6 -12     3.64    -0.65     4.26 <
   3  -6 -11    16.30    18.34     4.26 o
   3  -6 -10   345.30   339.59    11.13 o
   3  -6  -9  1759.92  1870.53    36.68 o
   3  -6  -8    83.73   114.94     4.58 o
   3  -6  -7   197.93   272.79     9.50 o
   3  -6  -6   263.55   358.91    16.05 o
   3  -6  -5   769.25   998.79    51.74 o
   3  -6  -4     7.92    12.12    10.81 <
   3  -6  -3    69.74   121.17    14.08 o
   3  -6  -2   192.29   279.99    23.25 o
   3  -6  -1  2427.11  3238.06   198.78 o
   3  -6   0     0.38    10.48     9.17 <
   3  -6   1   480.66   533.45    14.74 o
   3  -6   2   100.70   105.12     5.24 o
   3  -6   3    20.93     3.27     4.91 <
   3  -6   4  1125.81  1129.78    25.54 o
   3  -6   5  1455.60  1542.73    36.68 o
   3  -6   6  1099.56  1093.11    27.18 o
   3  -6   7   613.69   569.15    16.05 o
   3  -6   8     6.99     0.98     6.55 <
   3  -6   9     9.63     0.98     6.22 <
   3  -6  10  2555.57  2474.06    51.74 o
   3  -6  11   226.95   199.10     9.50 o
   3  -6  12    58.97    25.22     7.53 o
   3  -6  13    65.01    59.60     8.19 o
   3  -6  14   975.38  1042.68    27.51 o
   3  -6  15   110.44    78.27    11.13 o
   3  -6  16   377.44   432.27    18.01 o
   3  -6  17    66.51    72.70    12.12 o
   3  -6  18   201.69   232.18    19.98 o
   3  -6  19     5.81    -5.89    12.44 <
   3  -5 -26     0.08    -0.65    14.74 <
   3  -5 -25    29.73   -10.48    13.75 <
   3  -5 -24     4.69    -7.53    11.46 <
   3  -5 -23    74.01    93.98    11.79 o
   3  -5 -22   561.17   670.99    21.61 o
   3  -5 -21   193.20   194.85    12.12 o
   3  -5 -20     7.84    -1.96     9.17 <
   3  -5 -19   104.29   106.10     8.84 o
   3  -5 -18   429.97   467.63    15.39 o
   3  -5 -17   291.01   309.79    12.44 o
   3  -5 -16   131.56   106.10     7.86 o
   3  -5 -15   257.27   259.69    10.48 o
   3  -5 -14    57.88    51.41     5.57 o
   3  -5 -13   902.53   880.25    18.67 o
   3  -5 -12  1084.12   988.32    18.99 o
   3  -5 -11   198.49   198.78     6.88 o
   3  -5 -10  2922.67  3076.94    53.71 o
   3  -5  -9   746.03   690.31    13.75 o
   3  -5  -8 11809.60 13623.60   242.99 o
   3  -5  -7  1162.44  1409.77    29.80 o
   3  -5  -6   174.76   218.43     7.86 o
   3  -5  -5   248.39   286.21     9.82 o
   3  -5  -4  1500.06  1833.20    40.93 o
   3  -5  -3   903.89  1221.80    25.22 o
   3  -5  -2   241.79   308.48     9.17 o
   3  -5  -1    17.49    28.49     4.26 o
   3  -5   0  1298.63  1537.49    34.38 o
   3  -5   1   278.02   332.39     9.82 o
   3  -5   2  1712.31  1885.59    42.57 o
   3  -5   3   312.24   275.08    10.48 o
   3  -5   4  1102.29  1147.14    21.94 o
   3  -5   5   381.16   360.55     9.17 o
   3  -5   6   726.99   701.12    14.08 o
   3  -5   7   720.63   719.46    16.37 o
   3  -5   8    55.81    69.42     5.89 o
   3  -5   9     0.33     3.93     5.57 <
   3  -5  10    72.33    57.64     6.22 o
   3  -5  11   394.87   411.96    12.44 o
   3  -5  12    17.73    18.99     6.55 <
   3  -5  13    92.02    95.62     8.51 o
   3  -5  14     0.01   -12.12     7.86 <
   3  -5  15    68.94    54.36     9.17 o
   3  -5  16     0.34   -14.08     9.17 <
   3  -5  17   481.11   559.00    18.99 o
   3  -5  18     9.22    -3.60    10.15 <
   3  -5  19     0.57   -17.36    10.15 <
   3  -5  20     8.42     4.91    12.77 <
   3  -4 -26     3.10     2.62    15.39 <
   3  -4 -25    38.05    53.38    14.41 o
   3  -4 -24    34.84    17.03    13.43 <
   3  -4 -23    92.51   107.08    12.44 o
   3  -4 -22    10.29    11.13    10.48 <
   3  -4 -21     2.19     5.24     9.82 <
   3  -4 -20    25.79    26.20     9.82 <
   3  -4 -19    17.59     7.86     8.19 <
   3  -4 -18     0.01    -1.64     6.88 <
   3  -4 -17     7.59     7.53     6.55 <
   3  -4 -16    18.99    32.75     7.20 o
   3  -4 -15     6.10     2.95     6.22 <
   3  -4 -14     5.82    -0.65     5.24 <
   3  -4 -13    40.29    38.97     4.91 o
   3  -4 -12   383.42   386.09    10.15 o
   3  -4 -11    74.75    64.84     4.58 o
   3  -4 -10    32.19    36.02     4.26 o
   3  -4  -9   846.42   828.18    14.41 o
   3  -4  -8   707.27   683.11    12.44 o
   3  -4  -7  1182.53  1294.50    20.30 o
   3  -4  -6    39.91    27.18     3.60 o
   3  -4  -5   379.44   328.13     7.86 o
   3  -4  -4   202.97   200.74     5.89 o
   3  -4  -3  1220.26  1399.29    28.16 o
   3  -4  -2   311.23   364.81    10.15 o
   3  -4  -1  1119.28  1236.21    24.56 o
   3  -4   0  1438.28  1797.50    33.07 o
   3  -4   1   536.78   465.34    10.15 o
   3  -4   2     0.23     6.88     3.60 <
   3  -4   3     4.90    -0.33     3.60 <
   3  -4   4   147.19   145.40     4.91 o
   3  -4   5  1591.24  1632.13    27.18 o
   3  -4   6   880.98   882.54    17.68 o
   3  -4   7   326.24   263.94     8.51 o
   3  -4   8   298.21   285.88     9.17 o
   3  -4   9   437.32   381.83    11.13 o
   3  -4  10   543.10   504.96    13.10 o
   3  -4  11  1245.04  1149.76    23.25 o
   3  -4  12   267.98   245.28    10.15 o
   3  -4  13   823.59   774.15    20.30 o
   3  -4  14    14.13    15.72     8.19 <
   3  -4  15   760.09   817.70    22.60 o
   3  -4  16     7.34     0.00     9.17 <
   3  -4  17     2.19   -14.08     9.50 <
   3  -4  18     1.75    -6.22    10.15 <
   3  -4  19   282.66   410.98    17.36 o
   3  -4  20    97.44   141.80    12.12 o
   3  -4  21     0.10     5.57    13.10 <
   3  -3 -26    22.68    32.75    16.05 <
   3  -3 -25    33.88    45.52    16.05 <
   3  -3 -24     0.00    -2.95    13.43 <
   3  -3 -23   229.16   344.50    16.70 o
   3  -3 -22     1.28    -0.98     9.50 <
   3  -3 -21   186.71   211.88    11.79 o
   3  -3 -20    50.32    78.59     9.50 o
   3  -3 -19   403.02   445.36    15.72 o
   3  -3 -18    64.71    42.57     8.19 o
   3  -3 -17   855.24   863.55    20.63 o
   3  -3 -16    19.71    19.32     7.20 <
   3  -3 -15     0.07    -4.91     6.22 <
   3  -3 -14   267.21   235.13     8.51 o
   3  -3 -13  1504.60  1344.93    23.91 o
   3  -3 -12    43.85    44.21     4.58 o
   3  -3 -11     5.24     0.65     3.93 <
   3  -3 -10   560.69   479.09    10.48 o
   3  -3  -9   260.91   177.16     5.24 o
   3  -3  -8   667.05   621.87    11.79 o
   3  -3  -7    76.07    76.63     3.93 o
   3  -3  -6    10.01     9.17     3.27 <
   3  -3  -5  6914.05  7825.96   121.17 o
   3  -3  -4  2052.71  2319.50    38.31 o
   3  -3  -3  1654.77  1785.71    28.49 o
   3  -3  -2   422.98   511.51     9.82 o
   3  -3  -1    51.96    39.62     3.27 o
   3  -3   0    24.65    18.67     3.27 o
   3  -3   1  2304.55  2462.60    40.28 o
   3  -3   2   341.37   333.70     7.86 o
   3  -3   3   548.36   551.47    11.46 o
   3  -3   4   594.46   601.24    12.44 o
   3  -3   5   891.86   841.93    16.05 o
   3  -3   6   272.43   267.22     8.19 o
   3  -3   7   207.81   227.27     7.53 o
   3  -3   8   109.36    99.88     5.24 o
   3  -3   9  1380.93  1314.81    23.25 o
   3  -3  10   114.10   108.72     6.88 o
   3  -3  11    58.80    50.10     7.20 o
   3  -3  12   359.07   338.61    11.79 o
   3  -3  13    97.42    95.95     8.19 o
   3  -3  14   177.37   184.04    10.15 o
   3  -3  15    46.42    52.07     8.84 o
   3  -3  16   124.94   147.69    10.81 o
   3  -3  17   128.49   122.15    10.81 o
   3  -3  18   168.48   213.84    12.77 o
   3  -3  19     8.49    19.65    10.48 <
   3  -3  20    30.81    42.90    10.81 o
   3  -3  21   105.76   162.10    15.39 o
   3  -2 -25     7.21     7.53    15.39 <
   3  -2 -24    35.12    48.14    12.77 o
   3  -2 -23    29.75    35.04    10.48 o
   3  -2 -22    14.04    38.97     9.82 o
   3  -2 -21    58.20    55.67     9.82 o
   3  -2 -20    97.35   113.31    10.15 o
   3  -2 -19    79.11    79.90     9.17 o
   3  -2 -18    74.99    68.77     8.51 o
   3  -2 -17    26.32     4.91     7.53 <
   3  -2 -16     7.42     1.31     7.20 <
   3  -2 -15    41.80    32.42     5.89 o
   3  -2 -14    12.84    10.48     5.57 <
   3  -2 -13    11.48    22.60     4.58 o
   3  -2 -12     6.34     7.86     4.26 <
   3  -2 -11   227.20   204.34     6.55 o
   3  -2 -10   365.74   304.88     8.84 o
   3  -2  -9   718.07   670.34    13.75 o
   3  -2  -8   511.14   431.94    10.15 o
   3  -2  -7   584.69   460.43    11.13 o
   3  -2  -6   397.75   382.49     8.84 o
   3  -2  -5   475.89   498.42     9.82 o
   3  -2  -4  8879.98  9161.73   148.35 o
   3  -2  -3   260.66   178.47     5.89 o
   3  -2  -2  3694.91  4149.09    67.79 o
   3  -2  -1  4345.93  4805.35    78.27 o
   3  -2   0  4164.52  4121.91    66.80 o
   3  -2   1   813.39   767.27    14.08 o
   3  -2   2  1118.71  1060.36    18.67 o
   3  -2   3  1333.55  1307.93    23.58 o
   3  -2   4   123.83    93.98     4.91 o
   3  -2   5   245.81   201.07     6.55 o
   3  -2   6  1486.91  1393.40    26.53 o
   3  -2   7   406.15   377.90    10.15 o
   3  -2   8   206.23   199.10     7.20 o
   3  -2   9    10.40    10.81     5.24 <
   3  -2  10  3282.09  3315.01    57.64 o
   3  -2  11   167.26   160.79     9.17 o
   3  -2  12     0.08    -5.57     6.88 <
   3  -2  13    26.88    29.80     7.53 o
   3  -2  14   225.22   227.92    11.13 o
   3  -2  15     2.24    -8.51     8.19 <
   3  -2  16     4.68    -6.88     8.51 <
   3  -2  17     0.66    -6.22     8.84 <
   3  -2  18    58.43    45.85    10.15 o
   3  -2  19    29.09    22.92    10.48 <
   3  -2  20   231.09   321.25    16.37 o
   3  -2  21     3.88    18.99    16.05 <
   3  -2  22    32.49    33.07    20.30 <
   3  -1 -25     5.38   -11.79    13.10 <
   3  -1 -24   104.29   158.82    15.06 o
   3  -1 -23     0.14    -6.55    10.48 <
   3  -1 -22   576.04   754.83    22.27 o
   3  -1 -21   137.65   174.54    11.46 o
   3  -1 -20     8.46     7.20     8.84 <
   3  -1 -19   347.48   364.48    14.08 o
   3  -1 -18   836.20   844.55    22.27 o
   3  -1 -17    66.97    76.30     7.86 o
   3  -1 -16   274.02   301.28    11.79 o
   3  -1 -15   200.15   209.91     9.82 o
   3  -1 -14  1968.34  1896.73    36.35 o
   3  -1 -13   290.12   261.00     9.50 o
   3  -1 -12  1151.19  1033.51    20.30 o
   3  -1 -11    52.98    36.02     4.91 o
   3  -1 -10   533.39   475.49    11.13 o
   3  -1  -9   282.28   235.45     6.88 o
   3  -1  -8    94.60    64.84     4.26 o
   3  -1  -7  1358.36  1220.17    20.63 o
   3  -1  -6    71.63    60.26     4.26 o
   3  -1  -5   182.46   214.17     6.55 o
   3  -1  -4   453.23   364.48     8.51 o
   3  -1  -3   492.23   361.53     8.84 o
   3  -1  -2  1930.45  2020.84    32.42 o
   3  -1  -1  1815.58  1787.02    28.82 o
   3  -1   0  1820.42  1819.77    28.16 o
   3  -1   1    47.57    45.85     3.93 o
   3  -1   2    72.64    56.98     4.26 o
   3  -1   3  1224.43  1150.74    20.63 o
   3  -1   4   324.89   265.91     7.86 o
   3  -1   5    41.22    36.35     4.58 o
   3  -1   6   196.16   194.85     6.88 o
   3  -1   7   882.84   769.56    16.37 o
   3  -1   8   130.55    90.38     5.89 o
   3  -1   9   216.58   206.64     7.86 o
   3  -1  10    65.32    71.39     7.20 o
   3  -1  11     0.88   -12.77     6.88 <
   3  -1  12  1441.88  1410.10    29.80 o
   3  -1  13   321.17   298.00    13.10 o
   3  -1  14     1.74    -4.58     7.86 <
   3  -1  15     0.44    -5.89     8.51 <
   3  -1  16   231.95   254.12    12.12 o
   3  -1  17    21.48    31.44     9.17 o
   3  -1  18    58.79    76.30    11.46 o
   3  -1  19     2.39    -4.91    11.13 <
   3  -1  20    99.64   126.40    13.75 o
   3  -1  21    35.37    27.18    15.72 <
   3  -1  22   133.11   163.08    18.99 o
   3   0 -24     1.92   -14.41    13.10 <
   3   0 -23    11.72   -15.39    12.44 <
   3   0 -22    64.96    95.29    11.46 o
   3   0 -21   158.88   199.10    12.12 o
   3   0 -20     9.88     4.58     9.17 <
   3   0 -19   249.30   284.90    13.10 o
   3   0 -18   160.51   186.66     9.82 o
   3   0 -17    49.92    42.57     7.53 o
   3   0 -16    47.10    42.90     7.86 o
   3   0 -15    79.24    77.94     8.19 o
   3   0 -14     2.31    -6.22     6.55 <
   3   0 -13    35.79    24.23     5.89 o
   3   0 -12  1240.83  1154.02    23.25 o
   3   0 -11   274.32   246.59     8.19 o
   3   0 -10    12.82    20.63     4.91 o
   3   0  -9     2.82    -7.86     4.26 <
   3   0  -8   193.94   168.32     5.57 o
   3   0  -7   115.62   103.15     4.91 o
   3   0  -6    37.31    33.07     4.58 o
   3   0  -5    99.26    86.78     4.91 o
   3   0  -4    45.65    -4.26     4.26 <
   3   0  -3     6.74    -3.27     8.19 <
   3   0  -2  1070.43   917.25    18.34 o
   3   0  -1   319.03   262.96     8.19 o
   3   0   0  1930.06  1977.61    35.69 o
   3   0   1  4657.93  4911.12    82.20 o
   3   0   2  2469.18  2529.73    43.55 o
   3   0   3   851.52   867.80    17.36 o
   3   0   4   720.01   719.13    15.06 o
   3   0   5   216.16   154.24     5.89 o
   3   0   6   202.30   188.62     6.88 o
   3   0   7   314.65   309.46     9.82 o
   3   0   8   432.44   426.37    11.79 o
   3   0   9  1299.77  1191.35    25.22 o
   3   0  10    17.83    -4.91     6.55 <
   3   0  11   184.74   145.40     7.86 o
   3   0  12   375.76   348.10    13.10 o
   3   0  13   829.98   819.99    21.29 o
   3   0  14     5.54    -2.29     8.19 <
   3   0  15   225.84   223.66    12.77 o
   3   0  16    28.50    27.51     9.82 <
   3   0  17     0.00     1.96    10.15 <
   3   0  18     3.82   -17.36    10.48 <
   3   0  19     4.95   -18.34    11.13 <
   3   0  20    13.27    -0.33    14.41 <
   3   0  21     2.89   -17.03    14.74 <
   3   0  22     0.99    -6.88    15.39 <
   3   1 -24     0.05     8.19    13.75 <
   3   1 -23   142.31   205.65    16.37 o
   3   1 -22    48.80    36.35    11.13 o
   3   1 -21    10.23     3.60    10.48 <
   3   1 -20    70.26    67.79     9.50 o
   3   1 -19   340.83   389.37    14.08 o
   3   1 -18     0.37     4.58     7.86 <
   3   1 -17   239.16   243.31    10.81 o
   3   1 -16   173.10   161.12     9.17 o
   3   1 -15   996.97   967.68    23.91 o
   3   1 -14   377.73   373.32    13.75 o
   3   1 -13   712.43   698.50    17.36 o
   3   1 -12   737.41   713.57    17.36 o
   3   1 -11     5.43    11.79     5.57 <
   3   1 -10    17.64     3.60     5.24 <
   3   1  -9   317.00   298.33     9.17 o
   3   1  -8  1969.51  1892.14    34.06 o
   3   1  -7    36.68    31.11     5.24 o
   3   1  -6   336.90   306.84     9.17 o
   3   1  -5   395.61   406.39    10.48 o
   3   1  -4   284.62   222.35     8.19 o
   3   1  -3   338.80   244.95     8.19 o
   3   1  -2   368.54   245.60     8.84 o
   3   1  -1   824.58   658.22    15.06 o
   3   1   0     0.06    -8.84     5.24 <
   3   1   1  1517.19  1455.29    27.51 o
   3   1   2  1358.35  1406.50    26.53 o
   3   1   3  3141.10  2995.07    54.03 o
   3   1   4   751.95   730.59    17.36 o
   3   1   5     0.04    -1.31     4.58 <
   3   1   6   156.16   131.64     6.22 o
   3   1   7  1630.46  1470.03    29.47 o
   3   1   8   130.18   116.25     6.55 o
   3   1   9    42.95    32.42     5.57 o
   3   1  10   158.50   138.85     7.53 o
   3   1  11  1552.63  1526.68    33.07 o
   3   1  12    17.06    -4.58     7.20 <
   3   1  13   519.14   506.27    16.05 o
   3   1  14    10.79    -1.64     7.86 <
   3   1  15   153.51   148.02     9.82 o
   3   1  16     2.19    -7.20     8.51 <
   3   1  17   305.37   343.52    14.74 o
   3   1  18     0.32   -13.75    10.15 <
   3   1  19     1.41   -17.68    10.48 <
   3   1  20    21.55    -2.62    13.43 <
   3   1  21   158.36   223.99    17.68 o
   3   1  22     5.78    -4.58    15.06 <
   3   2 -23    60.76    69.42    14.41 o
   3   2 -22    22.71    10.15    11.13 <
   3   2 -21    76.28    81.87    10.15 o
   3   2 -20    19.64     8.51     9.17 <
   3   2 -19     0.11   -12.12     8.51 <
   3   2 -18     1.58    -4.26     8.19 <
   3   2 -17   177.29   174.87    10.15 o
   3   2 -16    39.16    32.09     8.19 o
   3   2 -15   261.35   265.91    10.81 o
   3   2 -14   432.56   440.45    15.39 o
   3   2 -13   598.72   579.63    17.03 o
   3   2 -12   103.01    83.83     7.53 o
   3   2 -11  1567.17  1382.92    28.82 o
   3   2 -10   498.03   444.38    13.10 o
   3   2  -9    40.84    29.47     5.57 o
   3   2  -8    89.70    70.41     5.89 o
   3   2  -7   474.35   359.89    10.15 o
   3   2  -6    33.86    31.11     4.91 o
   3   2  -5   525.20   612.05    14.08 o
   3   2  -4  1365.13  1417.63    27.18 o
   3   2  -3  1562.86  1549.60    29.47 o
   3   2  -2    89.52   107.74     5.89 o
   3   2  -1   258.47   233.82     7.53 o
   3   2   0   123.30    91.69     4.91 o
   3   2   1     7.43    19.98     4.26 o
   3   2   2    28.25    23.58     4.26 o
   3   2   3    30.10    31.44     4.58 o
   3   2   4   400.84   359.89     9.82 o
   3   2   5    28.51    46.17     4.91 o
   3   2   6    86.74    77.28     5.57 o
   3   2   7    25.91     5.89     5.24 <
   3   2   8   106.15   107.41     6.22 o
   3   2   9   246.90   196.16     7.53 o
   3   2  10    20.56    14.41     6.55 <
   3   2  11     8.93     4.91     6.55 <
   3   2  12    44.45    36.35     7.53 o
   3   2  13   252.89   223.34    10.15 o
   3   2  14    80.01    73.68     8.51 o
   3   2  15     0.16   -18.99     8.19 <
   3   2  16   130.06    94.64     9.82 o
   3   2  17    18.55    -2.95     9.17 <
   3   2  18   139.25   140.49    11.13 o
   3   2  19    45.53    43.88    11.13 o
   3   2  20     5.80   -11.13    16.05 <
   3   2  21     2.14     8.84    17.03 <
   3   2  22     0.61   -12.44    17.36 <
   3   3 -22    71.49    86.45    12.44 o
   3   3 -21    17.16     9.82     9.82 <
   3   3 -20   122.14   121.17    10.48 o
   3   3 -19     5.57    -0.33     9.17 <
   3   3 -18    89.28    99.22     9.82 o
   3   3 -17   204.17   215.80    10.48 o
   3   3 -16     8.19    11.13     7.53 <
   3   3 -15     9.50    10.81     7.20 <
   3   3 -14   292.64   295.05    12.44 o
   3   3 -13   261.78   214.17    10.48 o
   3   3 -12   783.95   707.34    19.32 o
   3   3 -11   275.72   263.94    10.48 o
   3   3 -10   306.55   300.29    10.15 o
   3   3  -9    46.85    76.30     7.20 o
   3   3  -8   157.37   152.60     7.86 o
   3   3  -7   676.87   717.49    15.72 o
   3   3  -6   347.64   309.14     9.82 o
   3   3  -5    22.30    28.16     5.89 o
   3   3  -4   673.73   782.33    17.03 o
   3   3  -3  1711.46  1670.12    31.76 o
   3   3  -2   818.88   853.72    18.01 o
   3   3  -1  1054.88  1010.58    20.30 o
   3   3   0   604.31   621.87    14.08 o
   3   3   1    19.70   660.84    31.76 o
   3   3   2  4743.39  4816.15    86.13 o
   3   3   3   657.40   620.23    18.99 o
   3   3   4   384.39   357.60    10.81 o
   3   3   5    98.20    75.32     7.53 o
   3   3   6  1803.76  1648.50    29.80 o
   3   3   7   168.65   150.64     6.88 o
   3   3   8  1624.73  1533.89    31.44 o
   3   3   9   296.15   280.32    10.15 o
   3   3  10   721.16   644.79    16.37 o
   3   3  11     4.18     6.88     6.88 <
   3   3  12  1172.29  1089.50    24.23 o
   3   3  13   115.95    90.06     8.51 o
   3   3  14    17.65     0.33     8.19 <
   3   3  15    11.43    -0.65     8.19 <
   3   3  16   647.91   688.02    21.61 o
   3   3  17     0.31    -7.53    10.15 <
   3   3  18   161.11   160.46    12.77 o
   3   3  19   100.02   110.03    14.08 o
   3   3  20   308.09   363.50    20.30 o
   3   3  21    31.02    19.32    17.36 <
   3   4 -21     1.11    -1.64    11.13 <
   3   4 -20    65.62    47.48    10.15 o
   3   4 -19     0.12    -0.33     9.50 <
   3   4 -18   229.45   240.37    12.44 o
   3   4 -17    10.48    -3.93     8.19 <
   3   4 -16   196.63   189.28    10.15 o
   3   4 -15    76.91    71.39     8.19 o
   3   4 -14    20.13    24.56     7.53 o
   3   4 -13   273.33   260.67    10.81 o
   3   4 -12   855.47   846.52    21.61 o
   3   4 -11    22.34    27.84     7.20 o
   3   4 -10   451.73   382.82    11.79 o
   3   4  -9   903.82   824.91    18.34 o
   3   4  -8   706.53   644.14    15.39 o
   3   4  -7   266.75   297.67    11.13 o
   3   4  -6   845.07   751.22    18.67 o
   3   4  -5   417.93   419.49    12.77 o
   3   4  -4   104.09   102.17    13.10 o
   3   4  -3  2004.20  1998.90    39.95 o
   3   4  -2  1247.46  1276.49    26.53 o
   3   4  -1   198.60   168.65     9.82 o
   3   4   0     5.17   229.23    15.06 o
   3   4   1  1535.27  1559.76    29.80 o
   3   4   2   832.33   930.68    19.32 o
   3   4   3    23.11    23.58     6.55 o
   3   4   4    45.83    33.73     5.57 o
   3   4   5   118.77    92.35     6.22 o
   3   4   6    45.53    38.64     6.22 o
   3   4   7     0.47    -4.58     6.22 <
   3   4   8   113.36   130.33     7.53 o
   3   4   9    31.17    20.30     6.55 o
   3   4  10    20.59    20.30     6.88 <
   3   4  11     2.72    10.48     6.88 <
   3   4  12    80.35    84.16     8.51 o
   3   4  13     0.77   -10.15     8.51 <
   3   4  14   248.74   221.37    11.46 o
   3   4  15   476.22   498.42    18.34 o
   3   4  16   128.35   119.86    11.13 o
   3   4  17    28.08    15.39    10.48 <
   3   4  18   125.54   121.49    12.44 o
   3   4  19   223.74   233.49    15.72 o
   3   4  20    48.86    33.73    14.74 <
   3   4  21   113.10   145.73    17.03 o
   3   5 -19    28.56    32.42    16.05 <
   3   5 -18    20.31     8.19    10.81 <
   3   5 -17    26.41    14.41    10.48 <
   3   5 -16     0.13   -15.39     8.19 <
   3   5 -15     1.21    -3.27     7.86 <
   3   5 -14   151.90   165.05     9.50 o
   3   5 -13     0.03     0.98     7.20 <
   3   5 -12    21.16    31.76     7.53 o
   3   5 -11   259.20   207.95    10.15 o
   3   5 -10   194.11   164.39     8.51 o
   3   5  -9   135.03   138.52     8.19 o
   3   5  -8    66.67    72.70     6.88 o
   3   5  -7  1502.06  1345.59    26.85 o
   3   5  -6     0.29    15.39     7.53 <
   3   5  -5    66.75    49.12     6.22 o
   3   5  -4    17.45    15.39    15.72 <
   3   5  -3  2612.42  2501.90    47.16 o
   3   5  -2   829.46  1037.11    23.25 o
   3   5  -1    33.87    72.70     6.55 o
   3   5   0     3.47    93.98     7.20 o
   3   5   1   803.22   782.99    18.01 o
   3   5   2    19.72   327.80    19.65 o
   3   5   3  1185.95  1188.40    25.22 o
   3   5   4   906.43   951.97    24.23 o
   3   5   5  1760.25  1711.70    36.68 o
   3   5   6     4.85    21.29     8.19 <
   3   5   7  1541.57  1402.90    31.11 o
   3   5   8   205.46   162.10     8.51 o
   3   5   9    12.22    18.99     7.53 <
   3   5  10   144.17   128.70     8.84 o
   3   5  11   724.04   689.99    19.32 o
   3   5  12     2.12   -12.12     8.19 <
   3   5  13    62.58    52.07     9.17 o
   3   5  14     3.25   -10.81     9.17 <
   3   5  15   130.46   120.84    10.81 o
   3   5  16    88.45    82.20    10.81 o
   3   5  17   107.27    84.16    11.46 o
   3   5  18    27.24    14.08    12.44 <
   3   5  19   183.32   208.60    15.72 o
   3   5  20    58.44    68.11    15.39 o
   3   6 -18    69.74    43.55    16.37 <
   3   6 -17   158.07   142.78    17.03 o
   3   6 -16    72.92    81.21    13.10 o
   3   6 -15    31.98    17.36    12.77 <
   3   6 -14    45.49    33.07    10.48 o
   3   6 -13   209.95   215.15    12.77 o
   3   6 -12    21.40    28.16     9.50 <
   3   6 -11    29.54    25.22     7.53 o
   3   6 -10    32.21    37.99     7.20 o
   3   6  -9   355.91   340.57    13.10 o
   3   6  -8   290.27   314.70    12.44 o
   3   6  -7  1136.98  1011.57    24.56 o
   3   6  -6    49.49    46.17     9.17 o
   3   6  -5   298.50   306.52    10.81 o
   3   6  -4   449.28   453.88    14.41 o
   3   6  -3   203.93   290.80    11.46 o
   3   6  -2   557.75   540.66    15.39 o
   3   6  -1     4.10    46.17     8.84 o
   3   6   0    12.19     6.88     7.20 <
   3   6   1    54.03    72.04     7.53 o
   3   6   2   212.11   218.10     9.82 o
   3   6   3   123.85   117.24     8.19 o
   3   6   4   178.81   200.09     9.82 o
   3   6   5   709.39   685.40    19.65 o
   3   6   6    55.11    61.89     8.19 o
   3   6   7   173.52   147.69     9.50 o
   3   6   8     4.84     6.88     8.19 <
   3   6   9    28.47    23.91     8.51 <
   3   6  10     2.72     1.64     7.86 <
   3   6  11   112.53   107.41     8.84 o
   3   6  12     1.69     6.22     8.19 <
   3   6  13   186.34   197.47    10.48 o
   3   6  14     4.51    -0.33     9.17 <
   3   6  15   103.43    88.09    10.48 o
   3   6  16    91.94    83.83    11.13 o
   3   6  17   165.77   184.04    13.75 o
   3   6  18     0.24   -14.74    13.10 <
   3   6  19   216.80   222.35    19.98 o
   3   7 -16    56.96    81.87    23.25 o
   3   7 -15     1.99     4.91    16.05 <
   3   7 -14   217.28   195.83    19.98 o
   3   7 -13    11.61    13.75    15.39 <
   3   7 -12   417.36   430.30    20.96 o
   3   7 -11    11.12    12.12    14.74 <
   3   7 -10    39.61    13.75    14.08 <
   3   7  -9     2.28    -2.62    13.75 <
   3   7  -8    93.68    78.92    14.74 o
   3   7  -7     9.24     2.95    11.79 <
   3   7  -6    75.77    52.07    12.44 o
   3   7  -5   142.38   159.81    14.08 o
   3   7  -4   730.25   743.04    27.51 o
   3   7  -3    68.55   297.67    25.22 o
   3   7  -2   986.51   885.16    30.45 o
   3   7  -1     2.77    98.57    11.79 o
   3   7   0   170.49   186.01    13.10 o
   3   7   1    64.80   132.30    10.15 o
   3   7   2   322.96   298.66    14.08 o
   3   7   3    86.00   135.25    10.15 o
   3   7   4    14.08    47.48     9.17 o
   3   7   5   676.90   685.08    21.94 o
   3   7   6   720.40   759.74    23.58 o
   3   7   7    20.95    60.91    11.13 o
   3   7   8   105.12    70.73    11.46 o
   3   7   9   256.66   206.96    14.08 o
   3   7  10   408.67   429.64    21.29 o
   3   7  11   151.12   160.79    12.12 o
   3   7  12   109.61    98.57    11.46 o
   3   7  13    74.05    73.03    11.13 o
   3   7  14    84.77    68.77    12.44 o
   3   7  15    17.92    21.29    12.12 <
   3   7  16     9.72    13.10    12.44 <
   3   7  17   101.44    89.73    20.30 o
   3   7  18     3.74   -13.10    19.32 <
   3   8 -13   224.14   217.44    22.27 o
   3   8 -12   167.80   176.51    19.32 o
   3   8 -11   262.81   239.06    20.30 o
   3   8 -10    16.32     6.22    15.39 <
   3   8  -9    11.10    11.13    15.06 <
   3   8  -8   126.71   104.46    16.70 o
   3   8  -7   233.82   240.37    18.99 o
   3   8  -6    41.21    34.06    14.74 <
   3   8  -5     6.90    22.92    14.08 <
   3   8  -4   524.26   403.12    23.58 o
   3   8  -3    65.98   110.36    15.06 o
   3   8  -2   262.91   197.14    17.03 o
   3   8  -1    72.22    96.93    14.74 o
   3   8   0   177.57   164.72    16.05 o
   3   8   1    10.02    30.13    13.43 <
   3   8   2    11.43     7.86    12.12 <
   3   8   3    14.58    61.89    12.77 o
   3   8   4   610.74   541.31    25.54 o
   3   8   5   128.22   147.36    14.74 o
   3   8   6    22.12    11.46    12.77 <
   3   8   7    23.69    38.31    13.43 <
   3   8   8  1161.90  1035.80    39.30 o
   3   8   9   129.44   130.33    15.39 o
   3   8  10   323.28   292.11    19.32 o
   3   8  11   173.26   157.51    17.03 o
   3   8  12   168.06   186.01    18.01 o
   3   8  13     0.89     5.89    15.06 <
   3   8  14    31.17    24.23    18.01 <
   3   8  15     8.99   -20.30    24.56 <
   3   8  16    67.00    41.26    26.53 <
   3   9 -11    64.97    75.97    19.65 o
   3   9 -10   180.26   170.61    21.61 o
   3   9  -9   333.10   360.22    28.49 o
   3   9  -8     3.57    30.78    17.68 <
   3   9  -7   902.42   866.49    37.33 o
   3   9  -6   449.63   443.07    25.87 o
   3   9  -5   146.48   158.82    17.68 o
   3   9  -4    80.23   104.46    16.05 o
   3   9  -3   485.46   387.40    23.91 o
   3   9  -2    14.79    55.34    15.06 o
   3   9  -1    70.98   105.45    15.72 o
   3   9   0    69.18   139.83    16.37 o
   3   9   1   421.24   433.25    24.56 o
   3   9   2   122.45   172.25    16.70 o
   3   9   3     0.40    39.30    13.43 <
   3   9   4     6.52    12.44    13.10 <
   3   9   5   254.81   242.33    17.36 o
   3   9   6     9.40    24.56    13.75 <
   3   9   7    66.62    63.53    14.74 o
   3   9   8    25.83    29.80    14.74 <
   3   9   9     1.16     3.60    14.74 <
   3   9  10   172.13   142.78    17.36 o
   3   9  11   129.93   106.10    17.03 o
   3   9  12    38.06    48.47    16.37 <
   3   9  13    22.37    37.33    16.37 <
   3   9  14    34.99    17.68    25.87 <
   3  10  -7     0.16   -13.43    18.34 <
   3  10  -6     2.64    -5.57    18.01 <
   3  10  -5   262.61   198.78    22.60 o
   3  10  -4     6.81    28.49    18.01 <
   3  10  -3   122.86    81.21    19.32 o
   3  10  -2    19.30    94.31    19.65 o
   3  10  -1   636.13   430.30    31.11 o
   3  10   0    71.83    91.04    19.98 o
   3  10   1     2.22    -0.65    18.01 <
   3  10   2    16.97    32.09    18.67 <
   3  10   3   218.83   143.76    21.61 o
   3  10   4    55.41    79.25    20.30 o
   3  10   5   621.02   521.34    32.75 o
   3  10   6   345.12   289.16    23.25 o
   3  10   7   516.94   443.73    32.09 o
   3  10   8     0.65    22.60    18.99 <
   3  10   9   722.80   621.22    37.33 o
   3  10  10   172.24   152.60    22.27 o
   3  10  11   141.70    90.38    21.29 o
   3  10  12     2.56    13.10    22.92 <
   3  11  -1    58.46    35.69    19.65 <
   3  11   0    34.59    12.12    19.32 <
   3  11   1    96.24    55.67    19.98 <
   3  11   2    60.34    34.38    19.98 <
   3  11   3    52.87    22.27    19.98 <
   3  11   4   144.16    81.87    21.61 o
   3  11   5     0.24    -9.82    20.63 <
   3  11   6    16.26    24.89    19.65 <
   4 -16  -7   466.40   415.56    57.64 o
   4 -15 -15     9.58   -12.12    39.30 <
   4 -15 -14     4.33     6.22    38.64 <
   4 -15 -13     2.37   -40.93    27.51 <
   4 -15 -12   122.92    60.26    28.82 <
   4 -15 -11    20.76    14.41    26.85 <
   4 -15 -10    68.23    44.21    27.51 <
   4 -15  -9   296.70   254.12    33.07 o
   4 -15  -8     2.79    24.56    25.87 <
   4 -15  -7    51.06    50.10    41.92 <
   4 -15  -6     5.45   -49.12    39.30 <
   4 -15  -5    67.19    74.99    41.26 <
   4 -15  -4   142.72   159.48    43.23 o
   4 -15  -3     3.00     0.65    37.66 <
   4 -15  -2    22.66    45.85    40.28 <
   4 -15  -1   246.60   264.27    46.83 o
   4 -15   0     4.41    19.98    38.97 <
   4 -15   1    42.83    20.63    38.31 <
   4 -14 -18    35.87    15.72    23.58 <
   4 -14 -17   123.63    45.85    42.57 <
   4 -14 -16   122.51    93.33    24.23 o
   4 -14 -15     4.06   -21.61    38.64 <
   4 -14 -14    43.88    19.65    37.99 <
   4 -14 -13    33.76    28.49    27.18 <
   4 -14 -12    19.89    12.77    25.87 <
   4 -14 -11    66.42    47.16    26.20 <
   4 -14 -10    10.80    -5.24    25.54 <
   4 -14  -9    61.12    73.35    26.53 <
   4 -14  -8   153.97   199.10    28.82 o
   4 -14  -7   462.11   488.59    42.24 o
   4 -14  -6   264.11   345.16    48.79 o
   4 -14  -5   254.76   276.71    45.85 o
   4 -14  -4   162.40   240.37    42.90 o
   4 -14  -3   574.34   500.71    59.93 o
   4 -14  -2   126.96   196.48    41.26 o
   4 -14  -1   122.47   114.29    38.64 <
   4 -14   0   174.82   154.90    39.62 o
   4 -14   1   142.19   148.02    39.62 o
   4 -14   2     4.67    -9.82    35.04 <
   4 -14   3   111.46    51.41    36.68 <
   4 -14   4    19.87     9.17    35.04 <
   4 -14   5    97.28    86.13    37.99 <
   4 -13 -20     0.96   -27.84    23.91 <
   4 -13 -19    12.21    -5.89    23.58 <
   4 -13 -18    77.66    37.99    23.25 <
   4 -13 -17     0.46    -5.57    21.94 <
   4 -13 -16    35.18     9.17    20.96 <
   4 -13 -15     1.02    -6.22    19.98 <
   4 -13 -14   179.17   138.85    40.28 o
   4 -13 -13    20.73    42.57    35.69 <
   4 -13 -12   186.60   172.91    28.82 o
   4 -13 -11     0.89    11.79    24.23 <
   4 -13 -10   241.75   204.02    28.49 o
   4 -13  -9   117.88   114.62    25.54 o
   4 -13  -8     3.53    20.30    22.92 <
   4 -13  -7   326.86   453.88    41.26 o
   4 -13  -6  2206.91  2125.96   109.70 o
   4 -13  -5   145.20   350.07    32.42 o
   4 -13  -4   292.87   336.97    28.82 o
   4 -13  -3   226.20   232.51    40.61 o
   4 -13  -2   208.58   241.68    40.28 o
   4 -13  -1    34.81    64.18    34.06 <
   4 -13   0   153.04   135.57    36.68 o
   4 -13   1     0.15     2.62    32.42 <
   4 -13   2   329.75   351.05    45.19 o
   4 -13   3    23.61    42.24    32.75 <
   4 -13   4   570.53   523.30    59.93 o
   4 -13   5     0.99    16.05    18.99 <
   4 -13   6    35.93    24.23    19.98 <
   4 -13   7   501.39   517.08    37.00 o
   4 -13   8   482.38   422.44    43.23 o
   4 -12 -22    10.23   -40.61    18.34 <
   4 -12 -21    74.01    70.41    19.32 o
   4 -12 -20     6.18   -45.19    17.03 <
   4 -12 -19   238.62   161.44    26.20 o
   4 -12 -18   950.14   967.68    60.91 o
   4 -12 -17   418.36   363.82    32.42 o
   4 -12 -16    11.87    -9.17    19.65 <
   4 -12 -15    58.30    35.04    14.08 <
   4 -12 -14    96.48    72.70    14.08 o
   4 -12 -13    73.63    45.52    32.75 <
   4 -12 -12    64.93    53.05    32.75 <
   4 -12 -11    90.94    72.37    24.56 <
   4 -12 -10     7.96     7.20    22.27 <
   4 -12  -9     8.17    -2.95    16.05 <
   4 -12  -8   443.45   464.36    31.44 o
   4 -12  -7    54.78    97.91    17.03 o
   4 -12  -6   176.24   195.50    18.99 o
   4 -12  -5    40.96    81.87    16.70 o
   4 -12  -4  1195.46  1299.74    65.17 o
   4 -12  -3   314.11   425.06    53.71 o
   4 -12  -2    63.45    93.00    32.75 <
   4 -12  -1     4.45    30.45    30.45 <
   4 -12   0   409.75   389.37    44.54 o
   4 -12   1     7.46     6.55    29.80 <
   4 -12   2    93.14    95.62    32.42 <
   4 -12   3     6.19    19.65    30.13 <
   4 -12   4    19.61    18.99    17.36 <
   4 -12   5    96.15    81.87    19.32 o
   4 -12   6   236.61   213.51    22.92 o
   4 -12   7     7.16     5.24    18.34 <
   4 -12   8    98.27    59.27    23.25 <
   4 -12   9   444.70   391.00    43.23 o
   4 -12  10   147.01   148.02    31.76 o
   4 -11 -23    16.75     1.64    19.98 <
   4 -11 -22    43.66     5.57    18.99 <
   4 -11 -21     9.05     6.88    18.01 <
   4 -11 -20    43.26     1.96    17.36 <
   4 -11 -19    66.71    37.33    16.70 <
   4 -11 -18   135.27    91.37    17.03 o
   4 -11 -17    10.25     8.84    14.74 <
   4 -11 -16     3.35    -0.33    18.67 <
   4 -11 -15   508.06   498.42    29.80 o
   4 -11 -14    62.37    43.23    10.81 o
   4 -11 -13     5.61    -1.64     9.82 <
   4 -11 -12     8.89   -13.10    17.03 <
   4 -11 -11   200.95   221.04    22.60 o
   4 -11 -10   344.40   312.74    23.25 o
   4 -11  -9   138.55   156.21    17.68 o
   4 -11  -8    63.10    74.01    16.05 o
   4 -11  -7   115.19   133.94    16.70 o
   4 -11  -6  1422.18  1691.73    69.42 o
   4 -11  -5  1104.74  1345.59    56.98 o
   4 -11  -4     9.82    53.05    15.39 o
   4 -11  -3    56.00   112.98    31.76 o
   4 -11  -2   611.62   718.80    64.84 o
   4 -11  -1  1207.03  1355.74    96.60 o
   4 -11   0   127.44   191.57    34.06 o
   4 -11   1     0.08     0.65    28.49 <
   4 -11   2   669.00   798.38    66.48 o
   4 -11   3   200.80   252.15    36.02 o
   4 -11   4   501.87   443.40    31.76 o
   4 -11   5    67.31    35.37    17.03 <
   4 -11   6   182.18   186.33    20.96 o
   4 -11   7   368.03   354.33    27.84 o
   4 -11   8   273.89   281.30    24.56 o
   4 -11   9   100.57    73.68    24.23 o
   4 -11  10   190.04   184.04    19.32 o
   4 -11  11   203.44   211.88    20.63 o
   4 -11  12   137.43   165.37    20.63 o
   4 -10 -24     6.18   -39.30    27.18 <
   4 -10 -23    39.38    -2.29    18.99 <
   4 -10 -22    68.04    68.11    15.39 o
   4 -10 -21     0.00   -32.42    13.75 <
   4 -10 -20     9.67   -11.13    13.43 <
   4 -10 -19    12.97    -5.89    12.77 <
   4 -10 -18    30.85    13.75    10.48 <
   4 -10 -17   235.56   232.51    13.43 o
   4 -10 -16   770.76   771.20    31.11 o
   4 -10 -15   218.55   205.98    12.12 o
   4 -10 -14   163.75   152.93    10.81 o
   4 -10 -13   381.58   343.19    15.39 o
   4 -10 -12   535.57   558.34    20.96 o
   4 -10 -11     2.87    -0.33     9.17 <
   4 -10 -10   101.77    91.37    17.68 o
   4 -10  -9   252.82   265.58    22.92 o
   4 -10  -8     1.63     2.95    14.41 <
   4 -10  -7   115.83   118.87    15.72 o
   4 -10  -6   171.23   182.07    17.03 o
   4 -10  -5     0.27    19.98    13.75 <
   4 -10  -4   135.28   179.13    16.70 o
   4 -10  -3   164.16   252.81    34.71 o
   4 -10  -2    45.38    93.98    29.15 o
   4 -10  -1   646.59   790.19    66.15 o
   4 -10   0   559.24   619.25    58.29 o
   4 -10   1    20.06    17.03    26.20 <
   4 -10   2     4.74    19.32    15.06 <
   4 -10   3    20.56     8.19    14.74 <
   4 -10   4   279.79   200.74    19.65 o
   4 -10   5    10.36     8.19    15.06 <
   4 -10   6     4.66    -5.89    15.39 <
   4 -10   7    15.85     7.20    11.79 <
   4 -10   8   424.95   406.39    26.53 o
   4 -10   9    86.56    71.39    14.74 o
   4 -10  10   113.69   110.03    17.03 o
   4 -10  11    89.34    72.37    16.05 o
   4 -10  12    57.08    42.90    16.37 <
   4 -10  13   270.38   295.71    25.87 o
   4 -10  14   416.52   510.53    35.04 o
   4  -9 -25     0.38   -24.56    28.16 <
   4  -9 -24    13.26   -30.45    26.53 <
   4  -9 -23    35.88    -8.19    18.34 <
   4  -9 -22    66.22    72.37    12.77 o
   4  -9 -21    10.57     0.33    11.46 <
   4  -9 -20   197.32   184.70    13.75 o
   4  -9 -19    38.52    34.71    10.81 o
   4  -9 -18    86.55    56.98    10.81 o
   4  -9 -17   926.68   913.65    35.37 o
   4  -9 -16  1374.78  1342.97    46.17 o
   4  -9 -15   400.97   373.65    18.34 o
   4  -9 -14   157.06   136.56     9.17 o
   4  -9 -13     7.38    -5.89     7.20 <
   4  -9 -12   179.86   184.04     9.50 o
   4  -9 -11   694.28   740.09    24.56 o
   4  -9 -10   639.61   698.83    23.25 o
   4  -9  -9     2.07   -11.46    10.48 <
   4  -9  -8    41.45    63.20    16.05 o
   4  -9  -7  2304.14  2874.24   137.87 o
   4  -9  -6   327.38   458.14    34.71 o
   4  -9  -5  1160.98  1387.18    57.31 o
   4  -9  -4     1.11     4.91    12.77 <
   4  -9  -3  1309.17  1630.16   109.05 o
   4  -9  -2    86.27   192.88    30.13 o
   4  -9  -1  2703.88  3350.05   208.27 o
   4  -9   0   169.53   253.46    32.75 o
   4  -9   1     2.16   -32.75    23.91 <
   4  -9   2     0.35    -9.17    13.75 <
   4  -9   3  1585.30  1704.50    59.93 o
   4  -9   4    47.98    62.87    10.15 o
   4  -9   5   234.26   173.89    14.08 o
   4  -9   6     4.22     0.33    10.81 <
   4  -9   7  1204.98  1137.32    41.26 o
   4  -9   8     6.34    19.98    12.12 <
   4  -9   9   184.73   172.25    16.37 o
   4  -9  10   112.88    88.09    14.41 o
   4  -9  11   233.61   240.69    19.65 o
   4  -9  12     1.44    -7.20    14.74 <
   4  -9  13    53.94    48.47    16.37 <
   4  -9  14     5.70     4.58    16.70 <
   4  -9  15    80.38    95.29    20.96 o
   4  -8 -25    73.60    90.38    17.36 o
   4  -8 -24    45.89    30.78    13.43 <
   4  -8 -23     5.87   -15.39    12.12 <
   4  -8 -22    24.53    24.23    11.79 <
   4  -8 -21    36.81    29.47    10.15 <
   4  -8 -20    11.53     6.88     9.50 <
   4  -8 -19   174.97   163.08    11.13 o
   4  -8 -18     8.07     4.26     9.17 <
   4  -8 -17    96.60    69.75    10.48 o
   4  -8 -16   176.20   139.18     9.50 o
   4  -8 -15   244.91   241.35    10.48 o
   4  -8 -14    18.80     9.17     6.55 <
   4  -8 -13    28.27    28.49     6.55 o
   4  -8 -12   511.44   499.40    15.72 o
   4  -8 -11   666.23   662.81    17.03 o
   4  -8 -10   252.98   245.93     9.50 o
   4  -8  -9   144.75   119.86     8.51 o
   4  -8  -8   123.18   144.09    10.15 o
   4  -8  -7   143.61   184.04    17.68 o
   4  -8  -6    97.95   122.15    16.05 o
   4  -8  -5    24.99    17.03    13.43 <
   4  -8  -4    78.28    61.56    14.08 o
   4  -8  -3   164.52   209.26    25.22 o
   4  -8  -1     1.74     3.93    13.75 <
   4  -8   0    17.71     8.19    10.48 <
   4  -8   1    93.69   105.12     9.50 o
   4  -8   2   587.66   581.59    19.98 o
   4  -8   3   644.88   609.10    20.63 o
   4  -8   4    14.04     9.50     9.50 <
   4  -8   5   689.74   582.58    24.56 o
   4  -8   6  1623.53  1464.79    50.10 o
   4  -8   7   354.41   324.53    19.98 o
   4  -8   8   101.29   111.01    14.08 o
   4  -8   9    16.39   -10.48    12.44 <
   4  -8  10    90.32    74.34    14.08 o
   4  -8  11   155.27   147.04    16.37 o
   4  -8  12   226.01   222.35    19.65 o
   4  -8  13   234.59   261.00    21.29 o
   4  -8  14    11.06   -32.42    16.05 <
   4  -8  15    27.20    14.74    20.96 <
   4  -8  16   746.75   943.78    61.89 o
   4  -7 -26     3.96    19.65    16.05 <
   4  -7 -25    87.09    93.00    15.06 o
   4  -7 -24    33.38    36.02    11.79 o
   4  -7 -23     3.15   -17.36    10.48 <
   4  -7 -22     0.88    -3.60    10.15 <
   4  -7 -21   347.15   398.54    18.01 o
   4  -7 -20    94.71    94.31     9.82 o
   4  -7 -19    23.84     1.31     8.51 <
   4  -7 -18     2.82   -15.39     8.84 <
   4  -7 -17    84.53    80.56     8.51 o
   4  -7 -16   899.91   959.17    25.22 o
   4  -7 -15   876.58   878.94    23.25 o
   4  -7 -14   280.96   283.27    11.13 o
   4  -7 -13   804.33   798.71    21.61 o
   4  -7 -12  2372.41  2528.75    56.98 o
   4  -7 -11  3212.41  3441.09    76.30 o
   4  -7 -10  1685.85  1772.61    37.66 o
   4  -7  -9   390.36   445.69    15.06 o
   4  -7  -8  1829.84  2036.89    45.52 o
   4  -7  -7  1059.83  1256.19    29.15 o
   4  -7  -6  2129.64  2550.69    61.89 o
   4  -7  -5     2.27    -4.26     6.22 <
   4  -7  -4   446.38   490.88    17.03 o
   4  -7  -3   462.34   501.36    17.36 o
   4  -7  -2  2706.19  3382.80    82.85 o
   4  -7  -1   490.86   715.53    19.98 o
   4  -7   0     2.52     0.33     5.24 <
   4  -7   1   397.80   372.99    13.43 o
   4  -7   2  1705.63  1864.96    46.83 o
   4  -7   3     3.60    18.67     6.88 <
   4  -7   4  2276.05  2320.81    64.84 o
   4  -7   5   105.91    65.49     9.50 o
   4  -7   6    82.23    65.49    10.15 o
   4  -7   7   159.22   142.78    12.12 o
   4  -7   8   387.85   369.06    16.05 o
   4  -7   9   590.91   540.66    19.32 o
   4  -7  10    15.23    -6.22     8.19 <
   4  -7  11    42.18    26.53    10.15 <
   4  -7  12   267.30   246.26    14.74 o
   4  -7  13   297.46   338.61    16.37 o
   4  -7  14    17.86    12.12    12.77 <
   4  -7  15    99.56    60.91    14.41 o
   4  -7  16    83.81    60.58    15.06 o
   4  -7  17     0.76   -10.81    11.46 <
   4  -6 -26   177.68   240.37    18.67 o
   4  -6 -25    23.26    33.73    13.75 <
   4  -6 -24    87.95    69.42    13.75 o
   4  -6 -23   101.39   112.00    11.79 o
   4  -6 -22   100.76   116.91    11.46 o
   4  -6 -21     4.25    -5.89     9.82 <
   4  -6 -20   100.56   103.15    10.15 o
   4  -6 -19     0.18   -12.12     8.84 <
   4  -6 -18     2.52     3.27     8.51 <
   4  -6 -17     1.14    -5.24     7.20 <
   4  -6 -16     5.30     9.17     6.88 <
   4  -6 -15    19.04     8.51     6.88 <
   4  -6 -14    26.50    18.34     6.22 <
   4  -6 -13   243.37   238.73     8.84 o
   4  -6 -12   167.91   161.77     6.88 o
   4  -6 -11    48.50    38.64     4.91 o
   4  -6 -10     7.97     6.22     4.26 <
   4  -6  -9   323.65   300.95    11.79 o
   4  -6  -8     6.41     4.91     4.58 <
   4  -6  -7   153.64   159.81     6.88 o
   4  -6  -6   168.95   194.85     7.53 o
   4  -6  -5   799.45   888.11    19.98 o
   4  -6  -4   335.74   459.12    11.46 o
   4  -6  -3     2.22    -1.96     4.58 <
   4  -6  -2   172.98   206.64     7.86 o
   4  -6  -1    34.27    34.71     4.91 o
   4  -6   0    16.42    14.08     5.24 <
   4  -6   1  1382.18  1432.04    33.40 o
   4  -6   2   254.84   276.39    12.12 o
   4  -6   3  1307.47  1319.39    34.71 o
   4  -6   4   788.54   786.26    18.99 o
   4  -6   5   231.37   214.49     8.51 o
   4  -6   6    31.56    25.87     6.88 o
   4  -6   7  1078.37   991.26    22.60 o
   4  -6   8   765.16   684.42    17.36 o
   4  -6   9    95.99    36.68     7.20 o
   4  -6  10     5.20    -9.50     7.20 <
   4  -6  11   566.69   568.49    15.06 o
   4  -6  12   110.08    99.22     8.84 o
   4  -6  13   325.57   279.33    12.44 o
   4  -6  14    68.51    51.74     9.50 o
   4  -6  15   296.57   315.03    16.37 o
   4  -6  16    52.36    59.60    12.12 o
   4  -6  17    60.94    40.28    12.12 o
   4  -6  18    40.54    57.31    16.05 o
   4  -5 -26     0.86     5.24    15.39 <
   4  -5 -25   200.57   263.29    17.68 o
   4  -5 -24    93.10    98.57    14.74 o
   4  -5 -23    10.99    -5.24    10.81 <
   4  -5 -22    99.07    92.68    11.46 o
   4  -5 -21   451.42   574.39    19.65 o
   4  -5 -20   247.79   279.99    13.75 o
   4  -5 -19    90.03    95.29    11.46 o
   4  -5 -18    66.47    58.62     9.17 o
   4  -5 -17   127.29   142.45     8.84 o
   4  -5 -16   152.45   140.81     7.86 o
   4  -5 -15   714.32   684.42    17.03 o
   4  -5 -14    41.53    26.20     6.22 o
   4  -5 -13   325.58   299.64    10.15 o
   4  -5 -12   340.62   301.28     9.82 o
   4  -5 -11  1562.04  1477.56    27.18 o
   4  -5 -10   281.48   276.71     8.19 o
   4  -5  -9  1092.75  1138.30    21.29 o
   4  -5  -8  1474.26  1655.05    29.15 o
   4  -5  -7  2265.55  2332.59    42.57 o
   4  -5  -6   475.02   504.64    11.79 o
   4  -5  -5   459.46   455.19    10.81 o
   4  -5  -4    46.99    38.64     4.91 o
   4  -5  -3  2057.20  2307.05    45.52 o
   4  -5  -2    24.55     8.19     5.24 <
   4  -5  -1  1657.53  1798.48    35.37 o
   4  -5   0     6.88    10.81     4.58 <
   4  -5   1  3019.81  3209.24    58.29 o
   4  -5   2   489.73   496.45    11.79 o
   4  -5   3   259.07   250.85     8.19 o
   4  -5   4   887.03   841.93    17.36 o
   4  -5   5   927.22   929.70    18.99 o
   4  -5   6   676.90   682.13    15.06 o
   4  -5   7   570.96   553.43    13.43 o
   4  -5   8   161.90   162.75     7.53 o
   4  -5   9    19.30     9.50     6.22 <
   4  -5  10   120.47   113.96     7.53 o
   4  -5  11   114.13    78.59     8.19 o
   4  -5  12   192.07   214.82    10.81 o
   4  -5  13     3.32    -8.19     8.19 <
   4  -5  14   846.71   926.42    24.89 o
   4  -5  15    62.37    54.03     9.82 o
   4  -5  16    26.62    10.48    10.15 <
   4  -5  17    51.96    54.69    10.81 o
   4  -5  18   367.83   465.01    18.34 o
   4  -5  19    41.71    41.92    13.10 o
   4  -4 -26     6.90    14.74    17.36 <
   4  -4 -25    84.59   106.43    16.37 o
   4  -4 -24    11.02     2.62    13.43 <
   4  -4 -23    37.15    44.21    11.46 o
   4  -4 -22    21.82    10.48    10.81 <
   4  -4 -21   225.37   270.82    13.75 o
   4  -4 -20    26.43    32.09    10.15 o
   4  -4 -19    38.62    43.23     9.50 o
   4  -4 -18    10.38     4.91     8.84 <
   4  -4 -17   111.94   101.52     7.86 o
   4  -4 -16     0.00    -9.82     6.55 <
   4  -4 -15     3.74     0.98     6.55 <
   4  -4 -14    30.23    13.10     5.89 <
   4  -4 -13     0.35   -10.48     5.24 <
   4  -4 -12     3.98     1.96     4.91 <
   4  -4 -11   235.70   203.03     6.22 o
   4  -4 -10   278.23   284.25     8.51 o
   4  -4  -9  2839.69  2672.51    46.50 o
   4  -4  -8  3018.01  2853.28    52.40 o
   4  -4  -7   195.48   207.29     6.88 o
   4  -4  -6   226.08   246.26     7.86 o
   4  -4  -5  2086.74  2154.12    37.66 o
   4  -4  -4   612.42   558.67    11.79 o
   4  -4  -3    73.71    73.03     4.58 o
   4  -4  -2   348.10   323.22     8.19 o
   4  -4  -1  1060.29  1115.05    19.65 o
   4  -4   0   944.59   931.66    17.36 o
   4  -4   1     0.65     1.64     3.93 <
   4  -4   2  2148.80  2267.75    39.30 o
   4  -4   3  2582.61  2631.25    50.76 o
   4  -4   4   128.67   133.28     6.88 o
   4  -4   5   981.87   996.83    19.98 o
   4  -4   6  2601.50  2499.28    48.79 o
   4  -4   7   975.18   948.04    20.96 o
   4  -4   8   377.30   336.64    10.81 o
   4  -4   9   930.53   920.86    19.65 o
   4  -4  10   215.82   207.29     9.17 o
   4  -4  11    15.64    16.05     7.53 <
   4  -4  12   311.99   317.65    12.44 o
   4  -4  13    70.20    71.06     9.17 o
   4  -4  14    14.09     1.31     8.84 <
   4  -4  15   132.69   130.01    10.81 o
   4  -4  16   296.21   355.31    15.39 o
   4  -4  17    19.41    30.78    10.48 <
   4  -4  18     0.14   -20.30    10.15 <
   4  -4  19     2.65   -15.39    10.48 <
   4  -3 -25   221.90   282.28    20.30 o
   4  -3 -24    20.16    30.78    15.06 <
   4  -3 -23   147.48   172.58    13.75 o
   4  -3 -22   513.32   620.89    21.61 o
   4  -3 -21    28.12    28.49     9.50 <
   4  -3 -20   829.35   927.73    24.23 o
   4  -3 -19    90.34    92.68    10.48 o
   4  -3 -18    93.35   101.19    10.15 o
   4  -3 -17    14.82     0.33     7.86 <
   4  -3 -16  1104.05  1100.31    24.56 o
   4  -3 -15     4.35     7.20     6.55 <
   4  -3 -14     1.40    -3.27     6.22 <
   4  -3 -13     9.98     9.82     5.24 <
   4  -3 -12  1953.67  1803.40    31.11 o
   4  -3 -11    76.39    59.93     4.91 o
   4  -3 -10    12.16     4.26     4.26 <
   4  -3  -9   118.13   149.65     5.57 o
   4  -3  -8  1610.20  1483.46    26.85 o
   4  -3  -7    15.39    23.25     4.26 o
   4  -3  -6   170.71   145.07     5.89 o
   4  -3  -5  2156.82  2217.65    40.93 o
   4  -3  -4   493.02   390.02    10.48 o
   4  -3  -3    19.25    42.57     5.57 o
   4  -3  -2  4160.42  4315.45    74.01 o
   4  -3  -1   272.51   257.07     8.19 o
   4  -3   0   134.33   108.07     5.24 o
   4  -3   1   121.39   119.53     5.89 o
   4  -3   2   797.20   756.46    16.05 o
   4  -3   3  1078.90   980.13    19.65 o
   4  -3   4   138.39   121.17     5.89 o
   4  -3   5   280.64   269.51     9.17 o
   4  -3   6   886.99   771.85    16.70 o
   4  -3   7     0.06   -10.48     5.89 <
   4  -3   8    25.60    21.29     6.55 o
   4  -3   9   977.10   887.78    21.94 o
   4  -3  10   222.94   211.55    10.48 o
   4  -3  11     6.58     6.88     7.20 <
   4  -3  12    79.31    64.18     8.51 o
   4  -3  13    79.51    84.49     9.17 o
   4  -3  14   521.20   579.96    18.67 o
   4  -3  15   101.95   120.51    10.81 o
   4  -3  16    16.74     4.26     9.50 <
   4  -3  17    70.99    74.66    10.81 o
   4  -3  18   305.90   417.53    17.68 o
   4  -3  19   152.15   182.40    15.39 o
   4  -3  20     0.51     1.31    13.10 <
   4  -2 -25   123.20   172.25    18.67 o
   4  -2 -24    49.01    58.95    15.72 o
   4  -2 -23   153.84   192.88    14.74 o
   4  -2 -22     0.57    -1.96    10.15 <
   4  -2 -21    24.77    21.29     9.50 <
   4  -2 -20    54.15    80.89     9.82 o
   4  -2 -19    49.43    67.79    10.48 o
   4  -2 -18   286.24   275.73    13.43 o
   4  -2 -17    55.71    55.34     8.51 o
   4  -2 -16     1.08    -8.19     7.53 <
   4  -2 -15    91.44    85.47     7.53 o
   4  -2 -14    45.13    39.30     6.22 o
   4  -2 -13   195.67   170.61     7.53 o
   4  -2 -12     2.76    -3.60     5.24 <
   4  -2 -11    92.51    86.78     5.89 o
   4  -2 -10    80.66    86.45     5.57 o
   4  -2  -9    41.89    36.02     4.91 o
   4  -2  -8   984.06   798.71    17.03 o
   4  -2  -7   197.27   222.68     8.51 o
   4  -2  -6   505.39   393.62    11.13 o
   4  -2  -5    22.69    57.31     7.20 o
   4  -2  -4  2868.15  2817.91    55.02 o
   4  -2  -3   878.31   923.47    19.98 o
   4  -2  -2   950.04   998.47    21.61 o
   4  -2  -1     2.38   -15.72     5.89 <
   4  -2   0  2568.44  2617.50    45.52 o
   4  -2   1   489.91   495.80    11.46 o
   4  -2   2     2.01    -3.27     4.91 <
   4  -2   3   126.65   103.81     5.89 o
   4  -2   4   847.31   841.93    17.68 o
   4  -2   5   434.68   405.08    10.81 o
   4  -2   6    52.07    60.91     5.89 o
   4  -2   7   617.28   556.38    14.08 o
   4  -2   8  1975.21  1842.37    37.33 o
   4  -2   9  1436.06  1292.21    29.47 o
   4  -2  10   106.70   122.47     9.17 o
   4  -2  11  1025.02  1040.71    25.54 o
   4  -2  12   416.00   408.36    16.70 o
   4  -2  13    23.11    18.67     9.50 <
   4  -2  14   268.42   290.14    13.10 o
   4  -2  15     3.48     5.89     8.84 <
   4  -2  16    24.05     7.86     9.50 <
   4  -2  17    19.46     7.53    10.15 <
   4  -2  18     0.18   -12.12    10.15 <
   4  -2  19    35.91    23.91    15.72 <
   4  -2  20     4.03     5.24    16.05 <
   4  -1 -24   106.01   156.53    15.72 o
   4  -1 -23    76.42    98.90    13.75 o
   4  -1 -22   105.84   134.59    12.12 o
   4  -1 -21   177.78   218.10    12.77 o
   4  -1 -20    15.08    20.96     9.50 <
   4  -1 -19     5.89     6.22     9.82 <
   4  -1 -18     0.08     6.88     9.50 <
   4  -1 -17  1208.91  1249.31    29.47 o
   4  -1 -16   112.08   139.83     9.50 o
   4  -1 -15   240.91   235.45     9.82 o
   4  -1 -14     0.18     6.22     6.55 <
   4  -1 -13   632.90   579.96    14.74 o
   4  -1 -12   351.08   318.96    10.81 o
   4  -1 -11   676.55   550.81    14.08 o
   4  -1 -10   153.97   158.82     6.55 o
   4  -1  -9   322.02   317.65     9.82 o
   4  -1  -8   911.01   758.10    15.72 o
   4  -1  -7   122.76   123.46     6.22 o
   4  -1  -6   151.50   131.32     5.89 o
   4  -1  -5   535.17   465.34    11.46 o
   4  -1  -4   158.97   279.33    11.13 o
   4  -1  -3  3916.48  3939.83    67.13 o
   4  -1  -2  1308.72  1424.84    26.20 o
   4  -1  -1   106.46    42.90     7.53 o
   4  -1   0  1405.49  1506.38    27.51 o
   4  -1   1   438.30   377.58    10.15 o
   4  -1   2    94.06    80.23     5.24 o
   4  -1   3   224.77   183.71     7.20 o
   4  -1   4   608.06   547.21    13.10 o
   4  -1   5   141.60   119.20     6.22 o
   4  -1   6    19.70    17.36     5.57 o
   4  -1   7     0.56     4.91     6.22 <
   4  -1   8   433.56   391.66    12.44 o
   4  -1   9   911.18   891.38    20.30 o
   4  -1  10   264.26   222.35    10.48 o
   4  -1  11     3.02   -11.79     8.51 <
   4  -1  12   400.88   378.56    15.06 o
   4  -1  13   513.57   539.02    18.99 o
   4  -1  14    55.20    61.24    10.15 o
   4  -1  15   330.50   371.36    15.72 o
   4  -1  16     2.92    -4.58    10.48 <
   4  -1  17    92.17   100.21    12.12 o
   4  -1  18     4.87     3.27    11.79 <
   4  -1  19   166.98   225.30    19.32 o
   4  -1  20     5.42   -15.72    15.72 <
   4   0 -24   164.09   255.10    17.68 o
   4   0 -23    19.85     5.57    13.10 <
   4   0 -22     4.70     8.84    12.77 <
   4   0 -21     4.24     1.64    10.48 <
   4   0 -20    11.71    18.34    10.15 <
   4   0 -19   221.77   251.50    12.77 o
   4   0 -18    95.84    92.35    10.81 o
   4   0 -17     2.52     2.62     8.51 <
   4   0 -16   107.21    87.76     8.19 o
   4   0 -15  1162.11  1092.45    24.56 o
   4   0 -14   432.97   370.70    12.44 o
   4   0 -13   238.62   223.01     9.50 o
   4   0 -12   310.76   270.49    10.48 o
   4   0 -11   668.20   569.15    14.41 o
   4   0 -10   368.74   343.19    10.81 o
   4   0  -9  1267.41  1094.42    21.29 o
   4   0  -8   473.77   448.31    11.79 o
   4   0  -7    25.96    20.63     5.24 o
   4   0  -6   120.70   178.15    11.13 o
   4   0  -5  1464.30  1393.07    27.18 o
   4   0  -4   152.02   143.43     6.88 o
   4   0  -3   290.63   315.36     9.82 o
   4   0  -2   306.56   377.25    11.79 o
   4   0  -1  1486.26  1479.20    28.49 o
   4   0   0   309.33   358.26     9.82 o
   4   0   1     2.82     6.88     4.58 <
   4   0   2    17.52    21.61     4.91 o
   4   0   3   232.47   233.49     7.53 o
   4   0   4    21.91    13.75     5.24 <
   4   0   5   192.01   166.03     6.88 o
   4   0   6     1.79    -0.33     5.89 <
   4   0   7    57.01    54.69     6.55 o
   4   0   8    37.41    13.10     6.55 <
   4   0   9   143.64   127.71     8.19 o
   4   0  10    16.42     8.84     7.53 <
   4   0  11    20.66    10.15     7.53 <
   4   0  12    26.35    10.81     7.86 <
   4   0  13    32.37    24.89     9.17 <
   4   0  14    98.83    93.33    10.15 o
   4   0  15   318.03   315.68    14.08 o
   4   0  16     5.67    -7.53    10.15 <
   4   0  17    11.91    -6.22    10.48 <
   4   0  18     2.31   -23.91    11.13 <
   4   0  19    40.53    38.64    14.41 <
   4   0  20     0.09    -2.29    14.74 <
   4   1 -23    19.95    33.40    13.75 <
   4   1 -22   236.07   278.35    17.68 o
   4   1 -21     0.09    12.12    10.81 <
   4   1 -20   157.49   190.92    13.10 o
   4   1 -19   120.74   136.56    10.48 o
   4   1 -18   221.42   202.38    10.81 o
   4   1 -17    87.71    85.14     9.82 o
   4   1 -16     5.02     8.84     8.51 <
   4   1 -15   195.26   172.91     9.50 o
   4   1 -14   184.55   186.99     9.50 o
   4   1 -13     3.84     2.29     7.20 <
   4   1 -12    27.38    25.54     7.20 o
   4   1 -11   637.78   658.88    17.03 o
   4   1 -10    44.82    52.72     7.20 o
   4   1  -9   643.67   575.04    14.41 o
   4   1  -8    42.54    44.54     6.22 o
   4   1  -7    36.14    39.62     5.89 o
   4   1  -6   152.52   126.40    13.10 o
   4   1  -5  3005.24  2614.88    48.47 o
   4   1  -4   197.98   396.24    16.05 o
   4   1  -3   119.69   180.44     7.86 o
   4   1  -2  1255.83  1251.60    26.20 o
   4   1  -1   912.41  1197.90    25.22 o
   4   1   0  2968.13  2801.54    51.09 o
   4   1   1   104.78   269.51    18.67 o
   4   1   2     1.87     7.53     4.91 <
   4   1   3   236.27   284.25     9.82 o
   4   1   4  1271.10  1182.18    23.58 o
   4   1   5   339.62   338.28    11.46 o
   4   1   6   153.25   230.21     9.82 o
   4   1   7    27.46    29.15     6.88 o
   4   1   8  1127.74   970.96    22.92 o
   4   1   9   565.18   518.06    15.72 o
   4   1  10   292.31   315.03    11.46 o
   4   1  11    18.10    20.96     7.86 <
   4   1  12   923.75   884.18    22.60 o
   4   1  13   269.77   295.38    12.77 o
   4   1  14   926.22   980.13    24.56 o
   4   1  15    39.64    21.29     9.82 <
   4   1  16    16.94     1.31    10.15 <
   4   1  17    44.54    27.51    10.81 <
   4   1  18   335.52   375.94    18.67 o
   4   1  19     4.83    -8.51    13.75 <
   4   1  20     9.70    15.06    14.74 <
   4   2 -22    10.37    11.46    11.46 <
   4   2 -21   129.38   135.57    13.10 o
   4   2 -20   106.10   118.87    10.81 o
   4   2 -19     0.06    -6.88     9.50 <
   4   2 -18   427.20   474.84    16.70 o
   4   2 -17   206.20   208.93    11.13 o
   4   2 -16   501.90   524.28    17.68 o
   4   2 -15     9.95    14.74     8.84 <
   4   2 -14   912.83   859.95    20.63 o
   4   2 -13  1038.98   890.73    20.96 o
   4   2 -12   116.61   123.79     8.51 o
   4   2 -11   129.86   131.32     9.17 o
   4   2 -10  1848.83  1665.20    34.38 o
   4   2  -9   213.04   195.83    11.46 o
   4   2  -8   586.45   561.62    16.05 o
   4   2  -7   322.31   256.08    21.29 o
   4   2  -6  2051.57  1833.85    39.30 o
   4   2  -5   129.70   307.50    22.27 o
   4   2  -4   699.27   835.06    18.34 o
   4   2  -3  1657.48  1970.41    37.33 o
   4   2  -2  2777.36  2819.87    52.40 o
   4   2  -1    37.89   389.37    17.03 o
   4   2   0   699.12   776.44    16.05 o
   4   2   1   756.28   757.77    15.72 o
   4   2   2    63.67    81.21     6.22 o
   4   2   3     2.12     8.84     5.57 <
   4   2   4    12.49    18.67     5.89 o
   4   2   5    62.93    60.58     6.88 o
   4   2   6     4.32     0.65     6.22 <
   4   2   7    71.21    74.34     7.53 o
   4   2   8   169.63   139.83     7.53 o
   4   2   9     2.22     1.64     6.88 <
   4   2  10   142.62   122.80     8.19 o
   4   2  11   615.38   562.93    16.05 o
   4   2  12    26.78    13.75     8.19 <
   4   2  13     0.43    -0.65     8.19 <
   4   2  14   159.65   141.80    10.15 o
   4   2  15    55.95    41.59     9.50 o
   4   2  16     4.01   -15.39     9.50 <
   4   2  17   139.23   117.24    13.75 o
   4   2  18   177.98   182.40    18.99 o
   4   2  19    22.06    17.36    17.03 <
   4   2  20     5.11   -17.03    17.36 <
   4   3 -21   150.45   171.92    16.05 o
   4   3 -20     0.21     3.27    11.13 <
   4   3 -19    10.89    10.15     9.50 <
   4   3 -18    33.30    25.22     8.84 <
   4   3 -17   486.98   513.15    16.05 o
   4   3 -16    27.16    18.01     8.84 <
   4   3 -15    18.53    11.13     9.50 <
   4   3 -14    88.57    71.72     9.82 o
   4   3 -13   110.03   109.05     9.17 o
   4   3 -12     9.09    21.94     7.86 <
   4   3 -11   332.56   305.86    11.46 o
   4   3 -10   366.95   301.93    11.46 o
   4   3  -9   144.62   134.59     8.51 o
   4   3  -8    58.97    40.28     7.20 o
   4   3  -7    47.71    64.84     7.53 o
   4   3  -6   642.47   597.97    16.37 o
   4   3  -5   512.01   535.42    15.39 o
   4   3  -4   764.09   705.38    18.34 o
   4   3  -3   196.64   241.02    13.75 o
   4   3  -2   224.26   723.06    26.53 o
   4   3  -1  2816.97  2998.02    62.22 o
   4   3   0  3063.95  3003.59    58.62 o
   4   3   1   266.68   610.41    25.54 o
   4   3   2     3.05   189.28    24.56 o
   4   3   3  1641.43  1523.41    32.75 o
   4   3   4    25.27    22.27     9.17 <
   4   3   5  1663.87  1609.86    34.71 o
   4   3   6   134.08   137.87     9.17 o
   4   3   7    79.16    57.64     7.20 o
   4   3   8    32.43    19.32     7.20 <
   4   3   9   889.24   794.45    19.32 o
   4   3  10   380.66   350.72    12.77 o
   4   3  11     3.16    -5.57     7.53 <
   4   3  12     2.75   -10.15     8.19 <
   4   3  13   539.58   573.41    19.65 o
   4   3  14    10.54    -8.51     9.50 <
   4   3  15     3.48   -10.81    10.15 <
   4   3  16    18.01    -3.60    10.81 <
   4   3  17   347.47   390.68    18.67 o
   4   3  18     0.47    -8.19    14.41 <
   4   3  19    88.98    58.95    15.39 o
   4   4 -19   165.37   204.67    12.44 o
   4   4 -18    14.00    17.36     9.82 <
   4   4 -17    19.25     9.82     8.84 <
   4   4 -16    49.39    42.90     8.84 o
   4   4 -15   761.16   817.05    20.63 o
   4   4 -14   197.41   148.35    10.48 o
   4   4 -13    44.80    43.23     8.51 o
   4   4 -12   276.73   257.72    11.13 o
   4   4 -11   717.78   664.44    18.34 o
   4   4 -10     9.55    15.06     7.86 <
   4   4  -9   266.39   251.83    11.13 o
   4   4  -8     5.14    19.65     8.19 <
   4   4  -7   503.98   530.84    15.72 o
   4   4  -6   399.34   583.23    17.68 o
   4   4  -5  1166.85  1103.26    25.54 o
   4   4  -4    31.60   106.76    11.13 o
   4   4  -3    39.78   134.59     8.19 o
   4   4  -2   635.86   677.54    17.68 o
   4   4  -1   700.59   731.90    18.34 o
   4   4   0    24.18    99.88     7.86 o
   4   4   1   311.10   316.34    11.79 o
   4   4   2     0.45    41.92     8.51 o
   4   4   3   634.39   631.04    16.05 o
   4   4   4    57.30    60.58     6.88 o
   4   4   5   120.99    95.95     7.53 o
   4   4   6    29.96    26.85     7.53 o
   4   4   7   156.43   150.96     8.84 o
   4   4   8    84.36    72.37     8.19 o
   4   4   9     3.89     1.31     7.86 <
   4   4  10    51.10    65.49     8.51 o
   4   4  11   417.52   402.14    15.39 o
   4   4  12   378.55   322.89    14.08 o
   4   4  13   155.15   116.58    10.81 o
   4   4  14     2.14   -19.65     9.82 <
   4   4  15   252.84   282.94    14.08 o
   4   4  16   115.39    99.22    13.10 o
   4   4  17     9.12    -2.95    12.77 <
   4   4  18    18.16     9.17    14.41 <
   4   4  19    75.84    84.49    15.72 o
   4   5 -18    29.33    23.91    13.43 <
   4   5 -17     2.43    -5.57     9.82 <
   4   5 -16    94.46   106.43    11.13 o
   4   5 -15    69.48    52.72     9.82 o
   4   5 -14   115.59   114.62     9.50 o
   4   5 -13    47.98    42.24     9.17 o
   4   5 -12    21.24    17.36     8.84 <
   4   5 -11     1.21    -4.26     8.19 <
   4   5 -10    26.82    22.27     7.53 <
   4   5  -9     0.57     0.65     7.20 <
   4   5  -8     0.55   -12.12     7.20 <
   4   5  -7    10.80    25.54     7.20 o
   4   5  -6   343.02   367.10    12.44 o
   4   5  -5   270.41   276.39    10.81 o
   4   5  -4   142.43   175.20     8.51 o
   4   5  -3    21.97   115.27     7.53 o
   4   5  -2   675.32   655.28    17.68 o
   4   5  -1   148.07   454.21    15.06 o
   4   5   0  1257.34  1279.44    29.15 o
   4   5   1   805.51   977.51    22.92 o
   4   5   2   810.85   848.48    20.96 o
   4   5   3     0.73    28.16    12.44 <
   4   5   4   339.58   318.96    12.77 o
   4   5   5   102.00    89.40     8.19 o
   4   5   6    37.55    33.73     7.86 o
   4   5   7   442.00   431.61    14.74 o
   4   5   8  1313.66  1222.46    28.49 o
   4   5   9    25.56    20.96     8.19 <
   4   5  10   433.71   396.24    15.06 o
   4   5  11    24.87    18.34     8.84 <
   4   5  12    28.42    37.00     9.82 o
   4   5  13   127.25   112.65    11.13 o
   4   5  14   208.73   183.71    12.44 o
   4   5  15     0.01    -8.84    10.48 <
   4   5  16   101.39   110.03    13.43 o
   4   5  17    17.70    12.12    13.10 <
   4   5  18     5.64   -11.79    14.41 <
   4   6 -16   301.73   332.71    18.01 o
   4   6 -15    56.89    78.27    12.77 o
   4   6 -14   201.04   223.66    15.06 o
   4   6 -13     7.02    -3.93    10.81 <
   4   6 -12    30.89    29.47    10.48 <
   4   6 -11    84.16    80.56    11.13 o
   4   6 -10   730.35   695.23    21.94 o
   4   6  -9     0.98    13.10     9.50 <
   4   6  -8   232.74   191.90    10.48 o
   4   6  -7     5.20    21.29     7.53 <
   4   6  -6   332.42   382.16    13.10 o
   4   6  -5   221.39   248.23    12.12 o
   4   6  -4    12.15    38.31     8.84 o
   4   6  -3    37.02    56.00     8.84 o
   4   6  -2    56.26   113.63     9.82 o
   4   6  -1   143.79   172.58    10.15 o
   4   6   0    78.93   131.97     9.50 o
   4   6   1   431.68   396.90    15.06 o
   4   6   2    13.55    66.48     8.51 o
   4   6   3    21.89    34.71     8.19 o
   4   6   4   132.76   122.47     9.50 o
   4   6   5   161.44   175.53    10.15 o
   4   6   6   385.89   406.72    14.41 o
   4   6   7   425.90   394.93    14.74 o
   4   6   8   104.40    88.75     9.82 o
   4   6   9    22.15    31.11     8.51 o
   4   6  10   208.40   218.75    11.13 o
   4   6  11     6.00    10.15     9.17 <
   4   6  12    19.18    11.46     9.82 <
   4   6  13     0.28    -8.19    10.81 <
   4   6  14   226.12   204.02    15.39 o
   4   6  15    26.54     7.53    13.10 <
   4   6  16    66.85    49.45    14.08 o
   4   6  17    65.97    47.81    25.54 <
   4   7 -13   159.98   153.91    20.96 o
   4   7 -12     0.22    10.81    17.68 <
   4   7 -11   456.86   458.14    23.91 o
   4   7 -10   436.07   383.47    25.22 o
   4   7  -9    18.37    28.49    16.05 <
   4   7  -8   262.42   228.58    19.98 o
   4   7  -7    90.35    98.57    16.37 o
   4   7  -6    23.83     4.58    15.06 <
   4   7  -5    91.57    74.99    15.72 o
   4   7  -4    39.15    58.29    15.06 o
   4   7  -3   161.98   185.02    17.68 o
   4   7  -2     4.38    75.32    13.10 o
   4   7  -1   361.23   380.85    20.30 o
   4   7   0     6.66    61.56    12.44 o
   4   7   1     3.27    18.67    11.79 <
   4   7   2    11.21    65.49    12.44 o
   4   7   3   353.74   326.82    17.03 o
   4   7   4    32.91    39.62    11.46 o
   4   7   5    54.23    76.63    12.12 o
   4   7   6   355.62   284.90    13.75 o
   4   7   7   292.24   304.88    14.74 o
   4   7   8    55.53    68.11    11.13 o
   4   7   9   346.12   298.33    15.06 o
   4   7  10     0.52    -8.51    10.81 <
   4   7  11    22.95    10.81    11.46 <
   4   7  12    49.56    54.36    12.77 o
   4   7  13   201.91   180.44    17.68 o
   4   7  14    67.53    27.18    15.39 <
   4   7  15    53.42     0.65    15.39 <
   4   8 -11   135.40   162.75    28.82 o
   4   8 -10     8.54    -7.53    18.01 <
   4   8  -9     2.84     5.57    18.34 <
   4   8  -8    15.18    29.80    16.70 <
   4   8  -7   401.42   335.33    23.58 o
   4   8  -6     0.55     9.17    16.05 <
   4   8  -5     4.01    13.43    16.05 <
   4   8  -4    76.58    45.85    16.05 <
   4   8  -3    34.67    20.30    15.72 <
   4   8  -2     9.39    19.32    15.72 <
   4   8  -1    30.03    25.87    15.39 <
   4   8   0     0.80    93.98    16.05 o
   4   8   1   608.75   518.39    27.51 o
   4   8   2   146.78   191.57    18.01 o
   4   8   3    72.90    76.96    16.05 o
   4   8   4    50.42    61.56    14.41 o
   4   8   5   253.43   251.50    18.01 o
   4   8   6   161.96   148.67    16.37 o
   4   8   7     1.50    12.44    14.74 <
   4   8   8    64.66    93.98    16.05 o
   4   8   9  1074.91   971.94    39.62 o
   4   8  10   592.57   554.41    30.13 o
   4   8  11    45.33    62.87    20.96 o
   4   8  12    55.84    21.94    25.22 <
   4   8  13   119.23    73.68    26.85 <
   4   9  -7    58.10    89.07    20.63 o
   4   9  -6   312.00   314.38    26.53 o
   4   9  -5   329.86   289.16    25.54 o
   4   9  -4    16.91    72.04    19.65 o
   4   9  -3   237.50   228.25    20.30 o
   4   9  -2   255.34   216.79    19.98 o
   4   9  -1     8.93    23.58    16.37 <
   4   9   0    19.57    17.68    16.05 <
   4   9   1     0.52    18.34    16.37 <
   4   9   2    88.55    93.98    17.36 o
   4   9   3    27.03    29.47    16.37 <
   4   9   4    25.35    12.12    16.05 <
   4   9   5     0.67    -8.51    15.06 <
   4   9   6    17.79    19.65    15.39 <
   4   9   7    82.67    49.78    15.72 o
   4   9   8     0.14   -10.15    18.99 <
   4   9   9     0.53    10.15    19.65 <
   4   9  10    10.68    -1.96    19.98 <
   5 -16  -7   324.78   337.30    53.38 o
   5 -16  -6   555.38   485.97    59.93 o
   5 -15 -16    61.64    23.25    40.28 <
   5 -15 -15    27.50    14.08    38.31 <
   5 -15 -14    61.12    29.80    37.33 <
   5 -15 -13     0.04   -22.27    35.69 <
   5 -15 -12   234.60   130.33    39.62 o
   5 -15 -11    12.35    20.96    35.04 <
   5 -15 -10   398.30   414.91    63.53 o
   5 -15  -9   574.99   571.44    69.75 o
   5 -15  -7    12.06    17.03    40.93 <
   5 -15  -6     3.45   -16.05    39.95 <
   5 -15  -5     5.19    45.85    39.95 <
   5 -15  -4   627.94   550.48    63.53 o
   5 -15  -3    20.05    66.48    40.28 <
   5 -15  -2     0.12     2.95    38.64 <
   5 -15  -1    48.37     4.91    38.31 <
   5 -15   0   754.67   612.70    68.44 o
   5 -15   1   106.09   117.89    41.92 <
   5 -14 -19    97.87    65.17    44.21 <
   5 -14 -18    32.57    -7.86    22.27 <
   5 -14 -17    31.71    26.53    22.27 <
   5 -14 -16   110.35    56.98    41.26 <
   5 -14 -15   196.05   115.60    42.24 <
   5 -14 -14     4.33   -27.18    34.71 <
   5 -14 -13    36.84   -21.61    33.73 <
   5 -14 -12   317.98   263.29    43.88 o
   5 -14 -11   483.85   456.17    66.15 o
   5 -14 -10     7.12    17.68    31.76 <
   5 -14  -9   565.66   620.23    71.06 o
   5 -14  -8   741.26   808.53    80.23 o
   5 -14  -5   471.74   513.81    41.26 o
   5 -14  -4    67.34    71.72    24.56 <
   5 -14  -3    68.81    77.94    24.89 o
   5 -14  -2   239.59   274.10    44.54 o
   5 -14  -1    94.07    75.65    37.66 <
   5 -14   0     1.58   -22.27    35.69 <
   5 -14   1     0.02   -45.52    35.04 <
   5 -14   5    24.68     6.22    19.98 <
   5 -13 -21    88.56   -13.10    43.88 <
   5 -13 -20    60.92    21.29    24.56 <
   5 -13 -19     1.26   -20.96    22.27 <
   5 -13 -18     2.33   -18.99    21.61 <
   5 -13 -17   137.34    92.35    22.92 o
   5 -13 -16    27.07    12.44    20.30 <
   5 -13 -15     2.72   -29.15    18.34 <
   5 -13 -14    60.69    14.08    34.71 <
   5 -13 -13   465.02   469.60    68.44 o
   5 -13 -12    46.08    11.13    31.44 <
   5 -13 -11    16.25   -30.13    30.13 <
   5 -13 -10    38.69    70.73    19.98 o
   5 -13  -9   684.64   698.50    46.83 o
   5 -13  -8     3.32    48.79    18.67 <
   5 -13  -7   200.63   268.53    25.22 o
   5 -13  -6    11.03    32.75    25.87 <
   5 -13  -5   364.64   360.22    39.62 o
   5 -13  -4     1.44    22.92    28.49 <
   5 -13  -3   501.40   525.27    57.31 o
   5 -13   4    63.74    57.96    19.98 <
   5 -13   5   758.67   666.41    50.43 o
   5 -13   6    45.92    34.71    21.29 <
   5 -13   7     1.43    -1.96    22.27 <
   5 -12 -22   121.42    95.29    20.63 o
   5 -12 -21   144.47   119.20    20.30 o
   5 -12 -20   553.49   553.76    36.02 o
   5 -12 -19   187.75   117.24    24.56 o
   5 -12 -18    97.85    54.36    22.27 <
   5 -12 -17   295.93   218.75    25.22 o
   5 -12 -16   112.71    93.00    20.96 o
   5 -12 -15     4.84    -5.89    11.13 <
   5 -12 -14    85.73    59.93    11.79 o
   5 -12 -13    10.82     8.19    10.81 <
   5 -12 -12     2.15   -17.68    18.34 <
   5 -12 -11    33.87    14.41    18.01 <
   5 -12 -10   369.21   403.45    34.38 o
   5 -12  -9    53.00    71.72    18.67 o
   5 -12  -8    34.85    41.59    18.34 <
   5 -12  -7   553.12   703.74    45.52 o
   5 -12  -6  1109.45  1335.44    71.06 o
   5 -12  -5   632.75   782.66    64.84 o
   5 -12  -4   258.85   228.58    33.73 o
   5 -12  -3     1.48    18.67    27.84 <
   5 -12   3   223.76   153.59    22.92 o
   5 -12   4     5.56     6.22    18.99 <
   5 -12   5     5.85   -20.63    19.98 <
   5 -12   6   396.26   366.44    39.95 o
   5 -12   7    18.71    42.24    23.25 <
   5 -12   8     0.17     3.60    23.91 <
   5 -12   9   123.82    87.11    26.85 o
   5 -11 -23     6.48   -26.20    19.65 <
   5 -11 -22    56.53     7.20    19.32 <
   5 -11 -21     0.00   -27.84    18.01 <
   5 -11 -20   103.13    70.73    18.34 o
   5 -11 -19     1.65   -15.72    13.10 <
   5 -11 -18   740.02   694.57    30.78 o
   5 -11 -17    36.47    27.18    14.74 <
   5 -11 -16    50.03    25.22    14.08 <
   5 -11 -15    82.76    62.55    11.79 o
   5 -11 -14   365.55   365.46    21.29 o
   5 -11 -13    23.44    12.44    10.48 <
   5 -11 -12    30.98    34.06    10.48 o
   5 -11 -11    42.82    23.58    17.68 <
   5 -11 -10   217.95   220.06    22.60 o
   5 -11  -9   228.00   251.17    23.25 o
   5 -11  -8   895.52  1126.51    61.89 o
   5 -11  -7    11.44    43.23    17.03 <
   5 -11  -6    25.46    75.65    17.36 o
   5 -11  -5  1567.78  2049.33   128.37 o
   5 -11  -4  1438.98  1924.89   121.82 o
   5 -11   2    70.10    42.57    17.36 <
   5 -11   3   395.38   348.43    34.71 o
   5 -11   4   225.52   176.18    25.22 o
   5 -11   5   832.41   771.85    55.34 o
   5 -11   6   257.11   223.99    30.13 o
   5 -11   7     0.08    25.22    22.92 <
   5 -11   8   238.89   231.85    21.29 o
   5 -11   9   126.82    87.44    16.37 o
   5 -11  10    86.10    80.89    16.70 o
   5 -11  11    21.19    34.06    16.70 <
   5 -10 -24     4.47    17.03    32.42 <
   5 -10 -23   209.98   184.70    22.27 o
   5 -10 -22   129.39    92.68    13.75 o
   5 -10 -21    19.39     3.27    12.12 <
   5 -10 -20   296.13   256.74    15.39 o
   5 -10 -19   820.44   796.74    33.73 o
   5 -10 -18    37.81    18.99    12.77 <
   5 -10 -17   150.98   137.54    11.79 o
   5 -10 -16    19.13    14.08    10.15 <
   5 -10 -15   114.14    92.68    11.79 o
   5 -10 -14    29.71    20.30     8.84 <
   5 -10 -13    89.79    79.58     9.50 o
   5 -10 -12   139.33   112.32     9.82 o
   5 -10 -11     3.38     1.31     8.19 <
   5 -10 -10   181.90   172.25    14.74 o
   5 -10  -9   250.28   278.68    20.96 o
   5 -10  -8    28.10    27.84    16.05 <
   5 -10  -7     0.39     4.58    15.39 <
   5 -10  -6    15.38     8.51    15.06 <
   5 -10  -5   109.22   174.54    19.32 o
   5 -10  -4   299.72   418.18    48.14 o
   5 -10  -3  1343.38  1522.10   100.21 o
   5 -10   0    54.61    79.58    19.32 o
   5 -10   1    76.06    36.68    18.01 <
   5 -10   2     7.70    17.68    17.36 <
   5 -10   3     2.82    -9.82    17.68 <
   5 -10   4     4.61    -8.19    10.81 <
   5 -10   5    90.98    83.83    13.75 o
   5 -10   6     4.08    -4.91    11.79 <
   5 -10   7    20.00    -2.62    12.77 <
   5 -10   8   165.83   141.80    17.36 o
   5 -10   9    80.06    82.52    17.36 o
   5 -10  10    16.43     4.91    15.39 <
   5 -10  11   140.72   163.74    20.63 o
   5 -10  12   355.44   372.01    27.84 o
   5 -10  13   340.11   392.64    29.80 o
   5  -9 -25     0.02   -26.20    20.63 <
   5  -9 -24     8.42   -28.49    19.65 <
   5  -9 -23   103.48   108.07    16.70 o
   5  -9 -22     6.86   -12.44    14.08 <
   5  -9 -21    52.29    35.37    12.12 <
   5  -9 -20   142.72   101.84    14.74 o
   5  -9 -19  1049.63  1053.81    39.62 o
   5  -9 -18     4.11   -10.81    10.15 <
   5  -9 -17     2.74    -2.29     9.82 <
   5  -9 -16   112.68   121.49    11.13 o
   5  -9 -15   650.62   603.53    23.25 o
   5  -9 -14   496.68   537.38    19.32 o
   5  -9 -13   995.82   980.78    30.78 o
   5  -9 -12   123.60   121.49     9.50 o
   5  -9 -11   144.54   164.39    10.15 o
   5  -9 -10   439.68   496.45    22.27 o
   5  -9  -9  1159.79  1333.80    44.21 o
   5  -9  -8   100.85   122.15    10.48 o
   5  -9  -7    21.36    10.15     9.17 <
   5  -9  -6   531.34   721.10    32.75 o
   5  -9  -5  1426.91  1816.50    69.10 o
   5  -9  -4   338.61   400.17    21.61 o
   5  -9  -3   104.70    82.52    15.72 o
   5  -9  -2     7.36     2.29    11.79 <
   5  -9  -1   414.87   424.08    25.87 o
   5  -9   0  2467.75  2681.35   107.08 o
   5  -9   1   812.95   999.12    36.02 o
   5  -9   2   221.73   201.07    14.08 o
   5  -9   3    84.95    73.03    11.13 o
   5  -9   4   818.36   805.26    31.11 o
   5  -9   5    13.75    -8.19    11.46 <
   5  -9   6   438.60   370.05    21.61 o
   5  -9   7    54.25    29.47    12.77 <
   5  -9   8   190.27   170.29    16.70 o
   5  -9   9    22.05    18.01    13.75 <
   5  -9  10   288.31   257.07    20.30 o
   5  -9  11     3.65    -5.57    15.06 <
   5  -9  12    31.20    10.81    16.05 <
   5  -9  13    17.26    -1.31    20.30 <
   5  -9  14   211.85   248.55    27.18 o
   5  -8 -25     1.55   -16.05    15.72 <
   5  -8 -24    97.15    86.45    16.70 o
   5  -8 -23    56.02    41.59    13.10 o
   5  -8 -22   155.54   130.66    13.75 o
   5  -8 -21    71.89    34.06    14.08 <
   5  -8 -20   197.58   179.46    13.75 o
   5  -8 -19     9.72    -6.55     9.17 <
   5  -8 -18    85.59    89.40     9.82 o
   5  -8 -17    56.16    41.26     8.84 o
   5  -8 -16   276.29   250.52    12.12 o
   5  -8 -15    25.98    20.30     8.19 <
   5  -8 -14    62.38    48.14     8.19 o
   5  -8 -13     5.27     5.57     6.88 <
   5  -8 -12    91.68    83.83     7.86 o
   5  -8 -11    13.64    20.63     7.20 <
   5  -8 -10     0.20    -1.96     7.53 <
   5  -8  -9   138.24   160.46     9.50 o
   5  -8  -8   203.79   239.38    11.46 o
   5  -8  -7   347.49   359.57    12.44 o
   5  -8  -6     0.03    -9.82     5.89 <
   5  -8  -5    19.95    18.34     6.22 <
   5  -8  -4   265.17   271.15    11.79 o
   5  -8  -3   563.18   589.78    17.36 o
   5  -8  -2   298.74   314.38    13.10 o
   5  -8  -1   528.91   527.23    17.03 o
   5  -8   0   968.43  1004.03    30.78 o
   5  -8   1    63.62    55.02    10.48 o
   5  -8   2   307.07   308.48    17.36 o
   5  -8   3   853.49   792.16    31.11 o
   5  -8   4   222.68   169.63    14.08 o
   5  -8   5    61.77    42.57    11.79 o
   5  -8   6    84.51    56.33    12.44 o
   5  -8   7   293.26   336.97    20.63 o
   5  -8   8     0.05    -5.24    12.77 <
   5  -8   9   108.42    75.97    14.41 o
   5  -8  10   193.49   195.17    18.01 o
   5  -8  11    52.14    25.54    15.39 <
   5  -8  12     2.02   -15.06    15.72 <
   5  -8  13   120.95   112.00    21.94 o
   5  -8  14   390.09   470.25    33.40 o
   5  -8  15    41.54    35.69    19.98 <
   5  -7 -25     0.02    -5.57    15.72 <
   5  -7 -24    63.91    45.19    15.72 <
   5  -7 -23    12.04     8.51    11.13 <
   5  -7 -22   113.06   114.62    12.12 o
   5  -7 -21    24.21     9.17    12.44 <
   5  -7 -20   161.57   172.25    12.44 o
   5  -7 -19   373.50   385.76    14.41 o
   5  -7 -18   875.79   905.14    24.89 o
   5  -7 -17    66.80    71.72     8.84 o
   5  -7 -16   135.65   115.60     9.17 o
   5  -7 -15   309.42   316.01    12.77 o
   5  -7 -14   211.85   225.96    10.48 o
   5  -7 -13   352.94   334.68    12.44 o
   5  -7 -12    30.88    32.75     6.88 o
   5  -7 -11   719.58   700.79    21.29 o
   5  -7 -10  1116.56  1195.61    34.71 o
   5  -7  -9  1150.98  1241.78    36.02 o
   5  -7  -8  1509.39  1590.21    39.95 o
   5  -7  -7    77.29    69.42     7.53 o
   5  -7  -6    95.97    91.37     8.19 o
   5  -7  -5   776.96   800.34    21.61 o
   5  -7  -4   389.98   451.59    15.06 o
   5  -7  -3     8.47    -1.64     6.88 <
   5  -7  -2  1244.94  1339.04    32.42 o
   5  -7  -1   140.56   143.11     8.51 o
   5  -7   0     4.73     3.93     8.51 <
   5  -7   1   798.12   780.04    25.87 o
   5  -7   2   114.57    96.93    10.15 o
   5  -7   3   885.94   879.92    28.82 o
   5  -7   4   364.77   322.89    17.03 o
   5  -7   5    56.35    29.47    10.15 <
   5  -7   6   108.66    62.87     9.50 o
   5  -7   7     2.18   -20.30     9.17 <
   5  -7   8     1.67   -16.70     9.50 <
   5  -7   9    52.46    43.55     8.84 o
   5  -7  10   335.65   324.20    15.72 o
   5  -7  11    57.16    39.95     9.50 o
   5  -7  12   284.08   325.18    15.06 o
   5  -7  13    59.15    31.11    13.43 <
   5  -7  14    79.01    60.91    14.41 o
   5  -7  15    27.65    17.68    14.74 <
   5  -7  16   227.57   247.24    27.84 o
   5  -6 -25   119.28   156.53    17.03 o
   5  -6 -24    13.29     7.20    13.10 <
   5  -6 -23   235.45   262.63    14.74 o
   5  -6 -22     1.98     2.62    10.48 <
   5  -6 -21    37.69    36.68    11.46 o
   5  -6 -20     3.87     4.58     9.50 <
   5  -6 -19   206.90   221.70    11.79 o
   5  -6 -18    69.84    88.75     8.84 o
   5  -6 -17    31.26    28.82     7.86 o
   5  -6 -16     8.35     1.96     7.53 <
   5  -6 -15   400.38   366.77    13.75 o
   5  -6 -14   388.01   349.41    12.77 o
   5  -6 -13   779.18   748.60    19.32 o
   5  -6 -12   620.64   550.16    15.06 o
   5  -6 -11    39.07    47.48     5.89 o
   5  -6 -10    76.43    54.03     5.89 o
   5  -6  -9    14.98    22.60     6.22 o
   5  -6  -8  1541.39  1491.31    28.16 o
   5  -6  -7    66.36    55.02     5.24 o
   5  -6  -6   367.90   318.30    10.15 o
   5  -6  -5   341.10   321.25    10.48 o
   5  -6  -4   656.55   544.92    15.39 o
   5  -6  -3   437.09   399.52    13.43 o
   5  -6  -2   821.91   825.89    18.99 o
   5  -6  -1  1188.98  1274.20    28.16 o
   5  -6   0     9.03   -12.77     6.88 <
   5  -6   1  2869.49  2995.07    62.55 o
   5  -6   2  3035.68  3016.36    67.46 o
   5  -6   3   241.23   298.66    10.15 o
   5  -6   4   750.41   745.00    18.67 o
   5  -6   5  1553.58  1467.41    32.09 o
   5  -6   6   144.67   129.35     8.19 o
   5  -6   7   433.33   421.46    13.75 o
   5  -6   8   162.61   170.29     8.19 o
   5  -6   9    25.85    13.43     6.88 <
   5  -6  10    27.79     1.31     7.86 <
   5  -6  11   509.16   479.09    16.05 o
   5  -6  12   196.69   189.93    11.46 o
   5  -6  13    41.22    38.97     9.50 o
   5  -6  14    75.55    49.78    11.79 o
   5  -6  15   294.24   345.48    17.36 o
   5  -6  16    16.05     9.50    12.12 <
   5  -6  17     0.68   -16.37    12.12 <
   5  -5 -25     2.63   -12.77    15.06 <
   5  -5 -24   184.18   196.81    16.37 o
   5  -5 -23   334.16   359.89    16.70 o
   5  -5 -22     3.77    -5.57    12.12 <
   5  -5 -21    12.28     5.57    11.79 <
   5  -5 -20   311.01   335.99    14.74 o
   5  -5 -19   428.94   457.81    17.03 o
   5  -5 -18    90.21    81.21     9.82 o
   5  -5 -17    25.32    29.15     8.19 o
   5  -5 -16   340.13   366.11    13.75 o
   5  -5 -15   509.94   466.98    14.08 o
   5  -5 -14   279.06   267.22     9.82 o
   5  -5 -13   517.05   468.61    13.10 o
   5  -5 -12   972.31   874.03    18.99 o
   5  -5 -11    76.59    69.10     8.84 o
   5  -5 -10  1908.45  1799.79    36.35 o
   5  -5  -9    83.40    71.72     5.89 o
   5  -5  -8   390.48   416.22    12.12 o
   5  -5  -7   260.54   250.19     8.51 o
   5  -5  -6   350.16   290.80     8.84 o
   5  -5  -5    83.56    89.73     7.86 o
   5  -5  -4  1481.09  1501.47    30.78 o
   5  -5  -3   176.94   157.51     7.86 o
   5  -5  -2   707.42   704.07    14.74 o
   5  -5  -1    62.94    52.40     6.22 o
   5  -5   0  1147.90  1138.63    23.91 o
   5  -5   1   525.08   504.31    12.77 o
   5  -5   2    84.19    76.96     5.89 o
   5  -5   3    51.79    51.09     6.55 o
   5  -5   4   336.66   343.52    11.46 o
   5  -5   5   278.81   270.49     9.82 o
   5  -5   6    41.42    23.91     6.88 o
   5  -5   7   352.64   355.96    12.77 o
   5  -5   8    60.24    42.57     6.88 o
   5  -5   9    85.09    65.49     8.19 o
   5  -5  10     0.13   -12.44     7.86 <
   5  -5  11   289.15   295.05    12.44 o
   5  -5  12    39.91    29.47     9.17 o
   5  -5  13     3.04   -14.74     9.17 <
   5  -5  14    65.00    76.63    10.48 o
   5  -5  15   752.26   891.38    25.54 o
   5  -5  16    56.05    50.76    10.81 o
   5  -5  17    57.60    58.62    13.10 o
   5  -4 -25     2.23    -4.58    15.06 <
   5  -4 -24    84.67   119.53    16.70 o
   5  -4 -23    70.77    84.16    14.41 o
   5  -4 -22    28.57    18.67    12.77 <
   5  -4 -21   188.65   202.38    14.74 o
   5  -4 -20    81.04    87.44    10.81 o
   5  -4 -19   217.24   222.03    12.12 o
   5  -4 -18    26.28    16.70     8.51 <
   5  -4 -17   118.80   129.35     9.17 o
   5  -4 -16    62.24    56.98     7.53 o
   5  -4 -15    92.42    94.64     7.86 o
   5  -4 -14   410.17   348.10    12.77 o
   5  -4 -13    51.30    37.66     6.88 o
   5  -4 -12   910.28   846.52    18.67 o
   5  -4 -11  1472.64  1265.03    25.22 o
   5  -4 -10   406.25   419.49    12.44 o
   5  -4  -9   421.99   412.62    12.12 o
   5  -4  -8  1240.07  1179.23    23.25 o
   5  -4  -7   729.91   704.40    15.72 o
   5  -4  -6   411.21   322.89    10.15 o
   5  -4  -5    93.78    82.52     5.89 o
   5  -4  -4   899.10   776.44    17.03 o
   5  -4  -3   259.12   225.30     9.17 o
   5  -4  -2   560.45   480.08    12.12 o
   5  -4  -1   109.14    77.94     8.51 o
   5  -4   0  2411.54  2419.05    42.57 o
   5  -4   1   463.35   425.39    15.06 o
   5  -4   2  1604.51  1626.23    33.07 o
   5  -4   3  1994.01  2024.44    40.28 o
   5  -4   4  2735.82  2502.55    49.12 o
   5  -4   5  1207.74  1167.77    25.22 o
   5  -4   6   330.92   329.77    11.46 o
   5  -4   7   452.94   401.48    13.43 o
   5  -4   8     1.59     2.95     7.86 <
   5  -4   9    23.62    10.81     8.84 <
   5  -4  10  1101.47  1122.91    28.82 o
   5  -4  11    92.12    86.45     9.50 o
   5  -4  12   605.16   601.90    18.99 o
   5  -4  13    98.21    84.49    10.15 o
   5  -4  14   131.90   121.49    11.13 o
   5  -4  15     0.01    -8.51    10.15 <
   5  -4  16     8.10     0.98    10.48 <
   5  -4  17     1.95    -9.50    10.81 <
   5  -4  18    25.83    18.34    13.10 <
   5  -3 -25    14.65     0.00    25.22 <
   5  -3 -24    21.88    15.39    15.06 <
   5  -3 -23    28.94    36.35    14.74 <
   5  -3 -22   167.82   192.55    13.75 o
   5  -3 -21   169.20   170.94    14.41 o
   5  -3 -20    41.96    33.40    10.48 o
   5  -3 -19   293.30   324.85    13.75 o
   5  -3 -18    11.31     1.31     8.51 <
   5  -3 -17     1.24    -0.98     8.19 <
   5  -3 -16     2.20     4.58     8.19 <
   5  -3 -15   767.03   702.43    19.32 o
   5  -3 -14    36.45    30.45     7.20 o
   5  -3 -13   131.92   117.89     7.86 o
   5  -3 -12    53.82    56.65     7.20 o
   5  -3 -11   447.47   423.75    12.44 o
   5  -3 -10    59.93    52.72     5.89 o
   5  -3  -9    21.40    15.72     5.24 o
   5  -3  -8    75.94    82.52     8.19 o
   5  -3  -7  1208.34  1106.53    22.27 o
   5  -3  -6    73.00   198.45    17.03 o
   5  -3  -5  2199.62  2362.72    43.88 o
   5  -3  -4   107.41   190.26     9.17 o
   5  -3  -3    44.97    40.61     5.89 o
   5  -3  -2    28.76     6.55     6.88 <
   5  -3  -1  1162.45  1170.72    22.27 o
   5  -3   0   783.36   776.44    16.37 o
   5  -3   1     0.39     7.86     5.57 <
   5  -3   2    22.68    17.36     5.89 <
   5  -3   3     7.81     0.98     5.89 <
   5  -3   4   498.47   408.69    13.10 o
   5  -3   5    22.32    18.01     6.88 <
   5  -3   6   229.42   185.35     9.82 o
   5  -3   7    46.82    37.99     7.53 o
   5  -3   8    84.06    79.25     8.19 o
   5  -3   9   243.75   241.02    11.46 o
   5  -3  10   133.01   125.10    10.81 o
   5  -3  11   184.69   196.16    12.12 o
   5  -3  12   203.47   176.51    12.77 o
   5  -3  13     8.42    -2.62     9.17 <
   5  -3  14    39.99    42.57     9.82 o
   5  -3  15   539.11   635.30    20.96 o
   5  -3  16    60.44    61.89    10.81 o
   5  -3  17    21.32    -4.26    10.81 <
   5  -3  18    20.61     9.82    13.10 <
   5  -2 -24    40.95    49.12    16.05 o
   5  -2 -23     0.58   -18.99    14.41 <
   5  -2 -22   139.24   168.32    14.08 o
   5  -2 -21    73.93   100.86    12.44 o
   5  -2 -20    49.80    47.48    10.81 o
   5  -2 -19    96.68    96.60    10.15 o
   5  -2 -18   337.84   341.88    14.08 o
   5  -2 -17   235.95   238.07    11.46 o
   5  -2 -16    50.97    35.69     8.51 o
   5  -2 -15    17.43    20.30     8.19 <
   5  -2 -14   217.93   193.54    10.15 o
   5  -2 -13   265.81   265.58    11.79 o
   5  -2 -12   557.83   462.72    13.10 o
   5  -2 -11   122.88   121.17     7.20 o
   5  -2 -10    40.25    50.43     6.88 o
   5  -2  -9  1118.04  1055.12    22.92 o
   5  -2  -8  1536.29  1359.02    28.49 o
   5  -2  -7   637.57   696.21    16.70 o
   5  -2  -6     9.89    12.77     5.24 <
   5  -2  -5   134.82   167.67     7.53 o
   5  -2  -4   772.22   878.94    19.98 o
   5  -2  -3  1669.29  1602.33    32.75 o
   5  -2  -2    96.04   158.17     7.86 o
   5  -2  -1   205.27   219.41     8.51 o
   5  -2   0     0.12   -14.41     7.20 <
   5  -2   1  1407.36  1336.09    26.53 o
   5  -2   2    52.09    57.64     8.19 o
   5  -2   3   427.97   439.14    13.43 o
   5  -2   4    97.68    58.95     7.53 o
   5  -2   5   612.69   497.11    15.06 o
   5  -2   6   603.26   526.58    16.70 o
   5  -2   7    51.88    63.86     7.86 o
   5  -2   8    60.51    28.16     8.19 o
   5  -2   9     6.70    -6.22     8.19 <
   5  -2  10    14.82     5.57     8.51 <
   5  -2  11   413.06   419.49    16.05 o
   5  -2  12    20.88     6.22     9.17 <
   5  -2  13     9.69    -4.58    10.15 <
   5  -2  14     8.74    -6.55    10.48 <
   5  -2  15   190.30   184.70    12.44 o
   5  -2  16     9.52     9.82    10.15 <
   5  -2  17     0.95     2.95    15.06 <
   5  -2  18     5.55    11.13    15.72 <
   5  -1 -23    19.08    28.82    13.43 <
   5  -1 -22    22.59    35.04    13.10 <
   5  -1 -21     0.45     0.00    10.48 <
   5  -1 -20    12.23    13.43    11.46 <
   5  -1 -19    51.68    22.92     9.82 <
   5  -1 -18    37.90    52.40     9.50 o
   5  -1 -17    59.23    57.31     9.17 o
   5  -1 -16   141.91   150.96    10.48 o
   5  -1 -15    70.49    62.87     8.84 o
   5  -1 -14   260.04   284.58    12.12 o
   5  -1 -13    20.69    23.58     7.20 o
   5  -1 -12    39.07    44.86     7.20 o
   5  -1 -11    99.46   107.08     7.86 o
   5  -1 -10   226.43   201.72     9.50 o
   5  -1  -9  1090.08  1018.77    22.60 o
   5  -1  -8   263.54   367.42    12.12 o
   5  -1  -7   257.07   233.16     9.17 o
   5  -1  -6    38.39    56.00     6.55 o
   5  -1  -5    28.17    73.68     6.55 o
   5  -1  -4   740.46   724.04    17.68 o
   5  -1  -3   452.54   705.38    17.36 o
   5  -1  -2  1824.07  1813.22    36.68 o
   5  -1  -1    10.04    48.79    10.48 o
   5  -1   0     0.21    -2.62     7.20 <
   5  -1   1   378.29   360.88    12.12 o
   5  -1   2   109.50   106.10     7.20 o
   5  -1   3    27.33    30.45     6.55 o
   5  -1   4   455.19   417.53    13.10 o
   5  -1   5   567.51   489.24    15.06 o
   5  -1   6   130.57   130.66     7.86 o
   5  -1   7    25.11    17.36     7.53 <
   5  -1   8     7.30   -10.15     7.86 <
   5  -1   9   254.62   217.44    10.81 o
   5  -1  10   681.70   676.23    20.30 o
   5  -1  11   485.00   519.70    18.34 o
   5  -1  12   125.58   137.87    10.81 o
   5  -1  13     1.80    -8.19     9.82 <
   5  -1  14   199.06   199.76    13.10 o
   5  -1  15   150.77   147.69    13.10 o
   5  -1  16   118.15   134.26    13.75 o
   5  -1  17     0.04   -35.04    14.41 <
   5  -1  18    54.65    56.98    16.37 o
   5   0 -22   444.40   525.92    23.91 o
   5   0 -21   594.09   723.06    26.53 o
   5   0 -20     2.83     2.62    12.44 <
   5   0 -19     0.11     8.19    11.46 <
   5   0 -18   482.24   506.60    18.01 o
   5   0 -17    86.86    68.44     9.82 o
   5   0 -16   208.24   209.58    11.46 o
   5   0 -15     9.82    12.12     7.86 <
   5   0 -14   808.59   743.04    18.99 o
   5   0 -13   299.16   267.87    11.13 o
   5   0 -12  1252.90  1140.92    25.22 o
   5   0 -11   527.59   491.21    14.74 o
   5   0 -10   204.58   214.49     9.82 o
   5   0  -9   359.11   473.20    21.29 o
   5   0  -8  1663.75  1579.40    34.71 o
   5   0  -7  1229.16  1194.62    25.87 o
   5   0  -6   211.72   351.05    14.74 o
   5   0  -5   464.29   737.80    18.99 o
   5   0  -4  2182.48  2220.27    44.21 o
   5   0  -3   690.92   884.18    20.30 o
   5   0  -2     2.85    65.49     6.88 o
   5   0  -1     2.89    40.93     7.53 o
   5   0   0   695.83   583.56    15.06 o
   5   0   1    21.86    46.50     7.20 o
   5   0   2   327.85   362.19    11.46 o
   5   0   3    38.60    53.38     6.55 o
   5   0   4     5.62    13.10     6.88 <
   5   0   5    82.13    46.50     7.20 o
   5   0   6   110.70   105.45     7.86 o
   5   0   7    30.89    23.25     7.53 o
   5   0   8     1.17   -15.39     7.53 <
   5   0   9    41.04    26.53     7.86 o
   5   0  10   258.05   257.07    12.12 o
   5   0  11   204.02   220.06    11.79 o
   5   0  12    35.78    22.92     9.50 <
   5   0  13   105.40    89.07    10.48 o
   5   0  14    24.82    19.98    10.81 <
   5   0  15   254.75   282.61    15.39 o
   5   0  16    14.97    10.81    14.08 <
   5   0  17    24.26    15.72    15.06 <
   5   0  18     4.79   -33.40    15.06 <
   5   1 -21    31.94    32.09    13.43 <
   5   1 -20    29.10    24.23    13.10 <
   5   1 -19    38.37    49.45    12.77 o
   5   1 -18    10.21    11.46    11.79 <
   5   1 -17     6.57    -0.98     8.84 <
   5   1 -16    60.88    43.55     8.84 o
   5   1 -15    37.99    48.14     8.84 o
   5   1 -14    31.38    18.99     8.19 <
   5   1 -13     3.53     2.62     7.86 <
   5   1 -12    59.08    52.40     7.86 o
   5   1 -11    41.05    24.56     7.53 o
   5   1 -10    10.63    18.99     7.53 <
   5   1  -9   270.69   291.78    11.79 o
   5   1  -8  1241.21  1027.61    24.23 o
   5   1  -7   238.89   306.84    12.77 o
   5   1  -6    36.02    41.26     7.20 o
   5   1  -5    56.28    63.20     7.53 o
   5   1  -4   476.17   331.40    12.44 o
   5   1  -3    38.06    70.41     7.86 o
   5   1  -2   130.07   152.60     8.51 o
   5   1  -1   495.98   496.78    14.41 o
   5   1   0   214.48   691.62    28.16 o
   5   1   1  2289.71  2238.61    43.88 o
   5   1   2   754.26   905.79    20.63 o
   5   1   3   208.34   259.36     9.82 o
   5   1   4    18.30    22.92     6.88 o
   5   1   5   383.09   350.40    12.44 o
   5   1   6   194.32   175.53     8.84 o
   5   1   7    14.19    14.08     7.20 <
   5   1   8     0.77    -7.20     7.20 <
   5   1   9   214.84   200.41    10.15 o
   5   1  10    59.16    54.69     8.51 o
   5   1  11   585.73   575.04    18.01 o
   5   1  12   272.43   267.87    13.10 o
   5   1  13   162.81   169.96    11.79 o
   5   1  14    62.86    45.85    11.13 o
   5   1  15   395.61   412.62    18.01 o
   5   1  16    53.68    39.95    14.41 <
   5   1  17     0.26   -13.75    14.74 <
   5   1  18     7.34    -2.62    18.99 <
   5   2 -20    46.01    47.16    11.79 o
   5   2 -19   483.56   528.87    20.96 o
   5   2 -18   458.64   443.40    18.99 o
   5   2 -17   282.32   331.73    16.05 o
   5   2 -16   196.02   175.53    11.13 o
   5   2 -15   195.93   202.71    11.13 o
   5   2 -14     1.50    11.79     8.51 <
   5   2 -13  1069.00  1004.36    23.58 o
   5   2 -12    33.02    10.15     8.84 <
   5   2 -11   181.63   142.78     9.50 o
   5   2 -10    34.85    31.44     8.84 o
   5   2  -9   788.96   785.61    20.30 o
   5   2  -8    55.53    54.69    18.67 <
   5   2  -7  1208.46   992.57    23.58 o
   5   2  -6    76.44   604.52    30.13 o
   5   2  -5  1613.09  1599.38    35.04 o
   5   2  -4   214.87   485.97    17.68 o
   5   2  -3   173.35   202.05     9.50 o
   5   2  -2    31.80   142.78     8.51 o
   5   2  -1   587.66   541.31    14.74 o
   5   2   0     1.53    73.03    13.75 o
   5   2   1   511.86   494.16    13.75 o
   5   2   2     8.09    60.26     6.88 o
   5   2   3    68.19    74.66     7.20 o
   5   2   4    25.19    40.93     7.53 o
   5   2   5   791.56   730.59    18.01 o
   5   2   6     0.06     9.82     7.20 <
   5   2   7     6.94    -3.60     7.86 <
   5   2   8   345.55   328.13    12.12 o
   5   2   9   166.72   166.68     9.17 o
   5   2  10    16.42     0.65     7.86 <
   5   2  11   110.59   101.52     9.82 o
   5   2  12   285.36   285.88    12.77 o
   5   2  13   111.98    92.68    10.15 o
   5   2  14    73.33    61.89    11.79 o
   5   2  15     0.72   -13.75    14.74 <
   5   2  16    19.66    18.01    17.68 <
   5   2  17     1.22   -21.61    18.01 <
   5   3 -19     4.31    23.25    11.46 <
   5   3 -18     0.76     6.55    10.15 <
   5   3 -17     0.70    -1.31    10.81 <
   5   3 -16     5.96    12.44    10.48 <
   5   3 -15    34.73    40.28     9.50 o
   5   3 -14     4.96   -11.13     8.51 <
   5   3 -13    12.52     5.57     8.51 <
   5   3 -12    12.70    14.08     8.51 <
   5   3 -11     7.66     3.27     8.19 <
   5   3 -10    58.61    67.79     8.84 o
   5   3  -9    21.33    21.29     8.19 <
   5   3  -8   224.35   215.48    10.48 o
   5   3  -7   145.16   143.43     9.17 o
   5   3  -6    86.97    70.08     8.19 o
   5   3  -5    26.55    92.35     8.19 o
   5   3  -4   562.08   689.33    18.34 o
   5   3  -3  1062.03   958.52    22.92 o
   5   3  -2    46.26   171.60    10.81 o
   5   3  -1   105.76   213.51     9.50 o
   5   3   0   666.57   602.22    16.05 o
   5   3   1    26.86   125.75    12.77 o
   5   3   2   472.45   448.97    14.41 o
   5   3   3   234.11   316.34    13.43 o
   5   3   4   571.93   517.41    16.05 o
   5   3   5     1.27    13.10     9.50 <
   5   3   6   781.31   739.43    18.67 o
   5   3   7   388.66   388.71    13.43 o
   5   3   8     6.13     7.20     8.51 <
   5   3   9    91.78    61.24     9.17 o
   5   3  10   287.61   293.42    12.44 o
   5   3  11     9.50    -6.88     9.82 <
   5   3  12    55.55    33.07    10.48 o
   5   3  13    44.40    26.85    10.81 <
   5   3  14   133.79   130.33    14.74 o
   5   3  15    90.92    47.81    13.75 o
   5   3  16   159.28   131.97    16.70 o
   5   3  17    16.52    12.44    15.39 <
   5   4 -17   149.06   153.26    11.13 o
   5   4 -16     0.27    -5.24     9.82 <
   5   4 -15     0.76     6.55     9.82 <
   5   4 -14   875.01   854.38    23.25 o
   5   4 -13   105.45   104.46    10.15 o
   5   4 -12   129.51   145.07    10.48 o
   5   4 -11     9.17     5.89     8.51 <
   5   4 -10   125.66   154.24    10.15 o
   5   4  -9   214.63   249.54    11.79 o
   5   4  -8   655.45   678.20    18.67 o
   5   4  -7   337.47   425.39    14.74 o
   5   4  -6     8.71    50.43     8.19 o
   5   4  -5   175.90   357.93    15.06 o
   5   4  -4  1166.96  1121.27    26.20 o
   5   4  -3   179.47   375.29    13.43 o
   5   4  -2     2.27   154.90    10.15 o
   5   4  -1   642.63   613.36    18.67 o
   5   4   0    85.41   318.63    16.37 o
   5   4   1   772.14   706.36    20.30 o
   5   4   2     8.47   340.90    24.56 o
   5   4   3   770.46   711.60    18.99 o
   5   4   4    12.02    63.53     8.19 o
   5   4   5    87.96    79.58     8.84 o
   5   4   6    69.86    44.86     8.51 o
   5   4   7    77.04    78.59     9.17 o
   5   4   8   193.85   184.04    10.48 o
   5   4   9    26.62    11.79     8.84 <
   5   4  10     2.08     1.96     9.17 <
   5   4  11    72.41    72.04    10.81 o
   5   4  12   285.90   271.48    13.75 o
   5   4  13   325.15   279.99    15.72 o
   5   4  14     9.62     9.50    12.77 <
   5   4  15     8.10     1.31    14.08 <
   5   4  16    83.04    54.69    15.72 o
   5   5 -15    98.32    96.28    11.46 o
   5   5 -14   306.19   278.68    14.08 o
   5   5 -13    16.55    34.71    10.15 o
   5   5 -12   372.82   353.02    15.06 o
   5   5 -11   128.98   142.45    10.15 o
   5   5 -10    15.01    18.34     8.51 <
   5   5  -9   117.34   112.00     9.17 o
   5   5  -8     0.69     6.88     7.86 <
   5   5  -7    38.56    40.28     8.19 o
   5   5  -6    40.31    42.90     8.51 o
   5   5  -5   227.24   224.97    11.13 o
   5   5  -4   160.72   188.30    10.48 o
   5   5  -3    55.13   127.71     9.50 o
   5   5  -2   220.95   267.87    11.46 o
   5   5  -1   214.26   263.62    11.46 o
   5   5   0     3.34   132.30    11.13 o
   5   5   1   502.30   469.92    15.39 o
   5   5   2   211.28   238.73    11.13 o
   5   5   3     0.54    57.64     9.82 o
   5   5   4   583.85   594.69    17.36 o
   5   5   5   837.37   806.57    20.96 o
   5   5   6     4.82    40.28     8.51 o
   5   5   7    73.69    74.34     9.17 o
   5   5   8   152.09   132.30    10.15 o
   5   5   9   426.48   445.69    16.70 o
   5   5  10     5.19     7.20     9.50 <
   5   5  11   299.01   268.53    13.43 o
   5   5  12    20.09    16.37    12.12 <
   5   5  13    24.58    27.84    12.77 <
   5   5  14    10.23    -8.51    13.75 <
   5   5  15     8.30    -8.84    25.54 <
   5   6 -13   349.55   339.26    17.68 o
   5   6 -12     7.58    14.41    13.43 <
   5   6 -11    66.73    44.21    13.75 o
   5   6 -10    41.62    37.66    13.43 <
   5   6  -9   227.88   220.72    15.39 o
   5   6  -8    11.65    30.78    12.12 <
   5   6  -7    42.75    18.01    11.79 <
   5   6  -6    28.28    41.26    11.79 o
   5   6  -5   230.53   233.16    14.74 o
   5   6  -4   106.54   124.77    12.77 o
   5   6  -3    38.66    81.87    11.79 o
   5   6  -2   409.34   358.26    17.68 o
   5   6  -1    23.31   104.79    12.12 o
   5   6   0    15.49    52.07    11.13 o
   5   6   1    30.80    76.30    11.13 o
   5   6   2   513.97   386.75    17.68 o
   5   6   3    22.45    80.56    11.46 o
   5   6   4    28.71    41.26     9.50 o
   5   6   5   149.88   147.69    11.79 o
   5   6   6   867.89   717.82    21.61 o
   5   6   7     0.10    43.88     9.82 o
   5   6   8   142.98    97.59    12.12 o
   5   6   9    20.83     0.33    11.13 <
   5   6  10    20.56    21.94    11.46 <
   5   6  11   248.00   211.22    18.34 o
   5   6  12   143.52   107.08    17.03 o
   5   6  13    69.67    66.80    14.08 o
   5   7 -10    69.94    44.54    20.30 <
   5   7  -9   141.78   141.80    22.27 o
   5   7  -8     8.21    44.54    19.32 <
   5   7  -7   449.00   391.00    31.11 o
   5   7  -6   397.89   314.70    22.60 o
   5   7  -5    10.62   123.46    18.34 o
   5   7  -4   392.70   362.84    25.22 o
   5   7  -3   222.95   220.39    20.30 o
   5   7  -2    64.15    51.74    17.36 <
   5   7  -1     6.11     3.27    16.05 <
   5   7   0     7.37    28.49    16.37 <
   5   7   1    22.88    12.12    16.05 <
   5   7   2   126.96   107.41    17.68 o
   5   7   3    32.00    62.87    13.43 o
   5   7   4    90.41    74.99    17.03 o
   5   7   5    12.36    34.06    15.06 <
   5   7   6   181.50   150.64    17.03 o
   5   7   7   109.33    74.66    15.39 o
   5   7   8    22.19    18.67    13.10 <
   5   7   9    94.04    61.56    14.08 o
   5   7  10   105.72    91.37    14.74 o
   5   7  11    64.87    39.95    21.61 <
   5   8  -5    12.22    32.09    20.30 <
   5   8  -4     0.12    -4.58    19.65 <
   5   8  -3     3.35    25.87    19.98 <
   5   8  -2   227.22   254.45    26.20 o
   5   8  -1    44.01    70.41    21.29 o
   5   8   0     2.93     4.91    19.98 <
   5   8   1    44.24    50.10    21.29 <
   5   8   2   234.05   225.63    26.20 o
   5   8   3    89.50   128.70    23.58 o
   5   8   4    85.20    94.97    23.25 o
   5   8   5    37.95    35.69    21.94 <
   5   8   6   345.57   339.92    28.82 o
   5   8   7   116.03   112.98    24.56 o
   6 -15  -5     0.81    24.56    32.09 <
   6 -15  -4    32.94    38.31    34.06 <
   6 -15  -3   744.03   798.05    73.68 o
   6 -15  -2    12.04    16.70    36.35 <
   6 -15  -1   171.61   155.55    41.92 o
   6 -14 -18   173.49   111.34    23.58 o
   6 -14 -17    46.58    28.49    20.63 <
   6 -14 -10   178.72   133.94    31.44 o
   6 -14  -9   126.75   170.61    32.09 o
   6 -14  -8   150.25   214.49    34.06 o
   6 -14  -7   442.39   512.17    55.34 o
   6 -14  -6    19.28    39.30    30.13 <
   6 -14  -5   322.01   299.97    40.28 o
   6 -14  -4   354.77   299.97    41.59 o
   6 -14  -3    67.80    59.93    34.38 <
   6 -14  -2    40.74    38.97    36.02 <
   6 -14   3     7.73     8.84    19.98 <
   6 -13 -20    20.06   -18.99    23.25 <
   6 -13 -19   118.82   117.89    25.54 o
   6 -13 -18     4.48     7.53    21.29 <
   6 -13 -17     9.53   -14.41    20.63 <
   6 -13 -16   260.88   203.69    24.56 o
   6 -13 -15    13.61   -14.41    14.74 <
   6 -13 -14    53.92    25.54    12.12 <
   6 -13 -13     7.83     4.26    14.08 <
   6 -13 -12   199.08   193.54    30.13 o
   6 -13 -11    10.78   -19.65    25.22 <
   6 -13 -10    60.10    43.23    27.51 <
   6 -13  -9    86.18   103.48    28.49 o
   6 -13  -8   791.67   868.79    68.44 o
   6 -13  -7     0.68    74.66    28.49 <
   6 -13  -6  1079.40  1194.30    85.47 o
   6 -13  -5     5.95    23.25    29.15 <
   6 -13  -4    23.66    18.99    30.45 <
   6 -13  -3   312.94   283.59    40.28 o
   6 -13  -2   760.15   795.11    71.39 o
   6 -13   3    49.42    25.54    20.30 <
   6 -13   4    48.40    21.29    21.61 <
   6 -13   5   187.17   107.08    27.51 o
   6 -13   6   274.12   203.36    31.76 o
   6 -12 -22    47.66   -19.65    43.23 <
   6 -12 -21   340.52   246.59    30.45 o
   6 -12 -20   231.12   170.29    26.85 o
   6 -12 -19     2.05   -24.56    16.05 <
   6 -12 -18    19.27   -19.65    15.39 <
   6 -12 -17   188.66   169.96    18.01 o
   6 -12 -16   164.43   121.17    17.03 o
   6 -12 -15    36.53    32.75    15.06 <
   6 -12 -14    38.40    20.96    14.41 <
   6 -12 -13   204.78   193.21    15.06 o
   6 -12 -12   232.93   226.28    14.74 o
   6 -12 -11     4.01   -10.48    13.10 <
   6 -12 -10    43.68    53.71    18.99 <
   6 -12  -9   116.89   134.92    28.16 o
   6 -12  -8   442.11   479.42    50.10 o
   6 -12  -7     2.40    23.91    26.20 <
   6 -12  -6    57.69    30.13    27.18 <
   6 -12  -5   125.73   165.37    32.09 o
   6 -12  -4    41.60    29.15    29.15 <
   6 -12  -3   117.48   136.23    33.07 o
   6 -12  -2    37.83    39.30    31.44 <
   6 -12   0    10.53    14.41    17.03 <
   6 -12   1    64.25    63.53    21.61 <
   6 -12   2    25.23    27.18    19.65 <
   6 -12   3     0.23    -4.58    19.98 <
   6 -12   4    20.43    -7.20    21.29 <
   6 -12   5    89.03    59.93    23.58 <
   6 -12   6     0.35     4.91    23.25 <
   6 -12   7    26.97    45.19    25.87 <
   6 -12   8   165.80    73.68    28.16 <
   6 -11 -23    10.66     3.27    19.65 <
   6 -11 -22    20.60    13.75    15.39 <
   6 -11 -21   180.29   151.95    17.36 o
   6 -11 -20     0.97   -22.60    16.37 <
   6 -11 -19     3.85   -19.98    15.72 <
   6 -11 -18     4.52     1.96    19.98 <
   6 -11 -17   824.91   716.51    37.00 o
   6 -11 -16     6.90   -12.77    13.75 <
   6 -11 -15     5.07   -13.75    13.75 <
   6 -11 -14     0.09    -8.19    13.43 <
   6 -11 -13   217.51   206.96    14.08 o
   6 -11 -12     0.96   -13.43    10.48 <
   6 -11 -11     0.32   -14.41    13.10 <
   6 -11 -10    67.81    36.02    13.10 <
   6 -11  -9   145.96   160.13    15.06 o
   6 -11  -8   114.93   152.60    18.01 o
   6 -11  -7   905.95  1077.39    77.28 o
   6 -11  -6    43.67    62.55    16.37 o
   6 -11  -5   119.62   198.45    31.76 o
   6 -11  -4   120.93   168.32    32.42 o
   6 -11  -3  1414.60  1576.13    69.42 o
   6 -11  -2   395.56   428.99    32.75 o
   6 -11  -1   159.09   133.94    22.92 o
   6 -11   0    65.00    31.76    19.65 <
   6 -11   1   181.74   132.63    24.56 o
   6 -11   2  1088.95   962.12    64.18 o
   6 -11   3   225.12   158.82    27.18 o
   6 -11   4     0.26   -10.81    21.29 <
   6 -11   5   148.60   141.47    16.70 o
   6 -11   6   730.30   673.61    35.04 o
   6 -11   7   610.51   617.61    34.38 o
   6 -11   8    10.43     2.62    15.39 <
   6 -11   9    13.48    18.99    16.37 <
   6 -11  10   212.08   201.07    22.92 o
   6 -10 -23    62.64    47.48    20.63 <
   6 -10 -22    34.19   -20.96    18.67 <
   6 -10 -21   192.99   180.76    17.36 o
   6 -10 -20     2.45   -21.29    11.79 <
   6 -10 -19    16.26   -13.10    11.13 <
   6 -10 -18   426.47   351.71    20.63 o
   6 -10 -17    95.45    65.82    12.44 o
   6 -10 -16   168.61   159.15    13.43 o
   6 -10 -15     0.66    -9.82    10.81 <
   6 -10 -14    61.49    43.55    11.13 o
   6 -10 -13    42.09    46.50    11.13 o
   6 -10 -12   196.90   211.22    12.44 o
   6 -10 -11   232.80   217.44    14.08 o
   6 -10 -10     4.46    -0.33     8.84 <
   6 -10  -9    31.68    17.36    10.15 <
   6 -10  -8    16.64     9.82     9.82 <
   6 -10  -7     0.30   -15.06    11.79 <
   6 -10  -6    13.15    15.06    12.12 <
   6 -10  -5  1182.94  1172.03    43.55 o
   6 -10  -4     7.75     4.26    12.12 <
   6 -10  -3    15.52    12.77    12.77 <
   6 -10  -2     2.47    -5.89    16.70 <
   6 -10  -1   138.59   100.86    22.92 o
   6 -10   0    13.47    -1.96    19.32 <
   6 -10   1     2.33    -3.60    11.79 <
   6 -10   2     0.88     4.91    11.79 <
   6 -10   3     1.02     5.89    12.44 <
   6 -10   4     0.10    -0.98    12.77 <
   6 -10   5   331.08   304.22    22.27 o
   6 -10   6   133.59   144.09    17.68 o
   6 -10   7    48.15    24.23    15.06 <
   6 -10   8     0.79     1.96    15.06 <
   6 -10   9   374.75   350.72    26.20 o
   6 -10  10    83.09    70.41    17.68 o
   6 -10  11    98.06    92.35    19.65 o
   6  -9 -24     1.10   -19.98    21.29 <
   6  -9 -23     0.16    -5.89    20.63 <
   6  -9 -22   226.54   168.65    21.61 o
   6  -9 -21    17.89     5.89    14.41 <
   6  -9 -20   106.58    86.13    12.77 o
   6  -9 -19   120.67   106.76    12.77 o
   6  -9 -18   210.41   194.52    13.75 o
   6  -9 -17   293.84   261.32    14.41 o
   6  -9 -16   606.88   596.66    26.53 o
   6  -9 -15     0.10    -7.20    10.48 <
   6  -9 -14    80.34    63.86    11.46 o
   6  -9 -13    82.09    94.64    11.46 o
   6  -9 -12   672.76   667.06    23.91 o
   6  -9 -11    76.01    75.65    10.81 o
   6  -9 -10    56.51    49.45    10.15 o
   6  -9  -9   227.07   223.01    13.75 o
   6  -9  -8   633.13   718.15    25.54 o
   6  -9  -7   366.63   401.81    18.99 o
   6  -9  -6    52.61    75.32    10.48 o
   6  -9  -5    89.62    83.83    10.48 o
   6  -9  -4   249.54   272.13    14.41 o
   6  -9  -3   353.81   439.47    20.30 o
   6  -9  -2   150.14   176.84    13.10 o
   6  -9  -1   114.32   119.53    12.44 o
   6  -9   0   867.65   840.30    32.42 o
   6  -9   1    29.46    38.97    11.79 o
   6  -9   2   137.88   121.17    13.43 o
   6  -9   3   426.32   366.44    21.61 o
   6  -9   4    11.44    12.12    12.44 <
   6  -9   5   197.20   156.53    15.72 o
   6  -9   6     0.89     9.50    13.43 <
   6  -9   7   231.35   206.31    18.01 o
   6  -9   8    91.83    43.55    15.06 <
   6  -9   9     0.33   -10.15    15.06 <
   6  -9  10   167.07   157.19    19.32 o
   6  -9  11   131.25   141.80    19.32 o
   6  -9  12    10.10    12.12    18.99 <
   6  -9  13     3.37    18.01    19.32 <
   6  -8 -24    50.64    25.54    16.05 <
   6  -8 -23   197.05   199.10    18.99 o
   6  -8 -22   145.70   155.55    17.36 o
   6  -8 -21    48.81    30.13    12.44 <
   6  -8 -20    10.07    -2.62    11.13 <
   6  -8 -19    16.17     8.51     9.82 <
   6  -8 -18    89.63    74.99    10.15 o
   6  -8 -17    95.49    38.97     9.50 o
   6  -8 -16   324.78   293.09    13.43 o
   6  -8 -15    60.25    40.61     9.50 o
   6  -8 -14   119.48    98.57     9.82 o
   6  -8 -13   109.01    91.37     9.50 o
   6  -8 -12     5.73    15.72     8.51 <
   6  -8 -11   212.12   204.02    11.13 o
   6  -8 -10   207.80   224.65    11.79 o
   6  -8  -9    15.43    12.12     9.17 <
   6  -8  -8    20.07     6.22     9.50 <
   6  -8  -7   207.47   170.94    16.70 o
   6  -8  -6  2340.14  2447.86    62.22 o
   6  -8  -5    91.80   130.99    10.81 o
   6  -8  -4    69.59    60.58     9.17 o
   6  -8  -3   269.07   272.79    13.10 o
   6  -8  -2   955.59   919.22    27.51 o
   6  -8  -1     2.43     2.95    10.81 <
   6  -8   0   275.75   263.29    14.74 o
   6  -8   1    66.29    64.18    12.44 o
   6  -8   2     9.70     7.20    11.46 <
   6  -8   3   283.32   268.53    18.01 o
   6  -8   4   423.74   401.15    22.92 o
   6  -8   5     4.97    -6.55    12.77 <
   6  -8   6   270.68   226.94    17.68 o
   6  -8   7   302.07   269.18    19.98 o
   6  -8   8   229.50   226.28    18.99 o
   6  -8   9     0.35   -28.16    14.41 <
   6  -8  10    15.36    -6.22    15.39 <
   6  -8  11   172.55   171.60    23.25 o
   6  -8  12   109.15   118.54    22.92 o
   6  -8  13    44.30    51.74    21.61 <
   6  -8  14    52.82    40.61    21.94 <
   6  -7 -24    42.30    32.42    14.41 <
   6  -7 -23   103.22   100.21    15.39 o
   6  -7 -22     0.64   -12.77    12.77 <
   6  -7 -21   209.99   236.76    15.72 o
   6  -7 -20    93.87    95.62    10.81 o
   6  -7 -19    19.86    17.68     9.82 <
   6  -7 -18   123.85   139.50    10.48 o
   6  -7 -17   742.96   702.43    19.65 o
   6  -7 -16    27.19    20.63     8.84 <
   6  -7 -15    73.74    87.76     9.17 o
   6  -7 -14   328.08   290.47    13.10 o
   6  -7 -13   215.64   251.17    12.77 o
   6  -7 -12  1235.16  1213.62    32.42 o
   6  -7 -11  1564.70  1465.12    34.38 o
   6  -7 -10   127.12   139.18     8.19 o
   6  -7  -9    51.41    88.42     8.84 o
   6  -7  -8  1039.02  1102.60    30.78 o
   6  -7  -7   892.23   931.34    30.78 o
   6  -7  -6    52.30    52.40     8.19 o
   6  -7  -5    60.43    40.28     9.17 o
   6  -7  -4   215.46   194.52    10.15 o
   6  -7  -3    92.89    65.49     9.50 o
   6  -7  -2   931.51   941.16    28.16 o
   6  -7  -1   204.87   208.60    13.75 o
   6  -7   0   953.26  1008.62    28.49 o
   6  -7   1   192.50   182.73    13.43 o
   6  -7   2   560.43   601.90    20.30 o
   6  -7   3   145.63   136.88     9.17 o
   6  -7   4    33.07    28.16     8.19 o
   6  -7   5    70.84    54.69     8.51 o
   6  -7   6     3.83    -1.64     8.51 <
   6  -7   7    38.67    36.02     9.17 o
   6  -7   8     0.19   -24.89    10.15 <
   6  -7   9   134.59   109.05    10.48 o
   6  -7  10     6.43   -24.89    11.13 <
   6  -7  11    46.20    36.68    13.43 <
   6  -7  12   154.78   131.64    15.06 o
   6  -7  13   274.50   236.76    18.67 o
   6  -7  14    14.54    20.96    15.39 <
   6  -6 -24     2.35   -19.65    13.43 <
   6  -6 -23    20.77    15.06    13.10 <
   6  -6 -22   502.30   544.59    19.98 o
   6  -6 -21     0.53   -10.15    10.48 <
   6  -6 -20     3.46    -5.89     9.82 <
   6  -6 -19    45.05    36.68     9.82 o
   6  -6 -18   135.41   124.11    10.81 o
   6  -6 -17     0.24    -5.57     8.51 <
   6  -6 -16    13.42     5.89     8.19 <
   6  -6 -15   576.71   524.61    16.37 o
   6  -6 -14    53.91    27.18     7.20 o
   6  -6 -13   149.52   124.44     8.19 o
   6  -6 -12    35.15    38.31     6.88 o
   6  -6 -11   548.33   557.03    15.72 o
   6  -6 -10   410.45   456.50    15.39 o
   6  -6  -9   850.54   784.95    19.65 o
   6  -6  -8    63.55    91.69     8.19 o
   6  -6  -7   376.48   398.54    13.10 o
   6  -6  -6   424.72   490.88    14.41 o
   6  -6  -5  1325.38  1272.56    29.15 o
   6  -6  -4   437.22   437.18    14.74 o
   6  -6  -3   337.23   357.93    14.41 o
   6  -6  -2   726.11   786.92    20.63 o
   6  -6  -1  1696.91  1644.24    36.35 o
   6  -6   0   174.64   175.85    11.46 o
   6  -6   1    79.91    75.97     7.53 o
   6  -6   2   536.78   505.62    17.03 o
   6  -6   3   302.08   325.84    12.77 o
   6  -6   4   828.25   808.86    20.30 o
   6  -6   5   418.80   407.05    14.41 o
   6  -6   6   242.70   222.68    10.48 o
   6  -6   7    42.68    47.81     7.20 o
   6  -6   8   433.61   427.02    15.06 o
   6  -6   9   111.67    76.30     9.17 o
   6  -6  10     0.02    -9.50     8.84 <
   6  -6  11     9.01    -7.86     9.50 <
   6  -6  12   142.44   120.51    12.44 o
   6  -6  13    14.59    -5.24    11.79 <
   6  -6  14    53.55    28.49    12.12 <
   6  -6  15     0.72    -1.96    12.44 <
   6  -5 -24     0.41    -1.96    15.06 <
   6  -5 -23    74.29   101.84    14.74 o
   6  -5 -22   146.74   151.62    15.06 o
   6  -5 -21     3.00    -9.82    10.48 <
   6  -5 -20    76.44    93.66    11.46 o
   6  -5 -19    31.82    19.98     9.82 <
   6  -5 -18    20.45    25.54     9.50 <
   6  -5 -17    31.81    29.80     9.50 o
   6  -5 -16   110.65    96.93    10.15 o
   6  -5 -15    95.63    67.46     8.51 o
   6  -5 -14    72.86    61.56     8.19 o
   6  -5 -13   151.21   170.94     9.50 o
   6  -5 -12   342.49   295.05    10.81 o
   6  -5 -11   158.98   138.52     7.53 o
   6  -5 -10   122.10   139.18    10.81 o
   6  -5  -9  1363.60  1295.49    27.51 o
   6  -5  -8   163.69   354.33    17.68 o
   6  -5  -7   806.28   835.71    19.32 o
   6  -5  -6   295.09   340.24    11.79 o
   6  -5  -5     1.44     5.24     6.55 <
   6  -5  -4   104.33   130.33    10.81 o
   6  -5  -3  1188.37  1178.25    23.91 o
   6  -5  -2    21.89    34.06     8.84 o
   6  -5  -1     0.08    -0.33     6.55 <
   6  -5   0    99.46    69.42     9.50 o
   6  -5   1   850.37   843.90    18.99 o
   6  -5   2     1.22    20.30     7.53 <
   6  -5   3     2.77    -4.58     7.20 <
   6  -5   4    29.07    33.07     7.53 o
   6  -5   5   300.70   302.26    13.10 o
   6  -5   6    39.07    37.33     8.84 o
   6  -5   7    77.52    75.65     9.50 o
   6  -5   8    44.85    29.47     9.50 o
   6  -5   9     0.72   -14.74     9.82 <
   6  -5  10    14.92    -1.64     9.17 <
   6  -5  11     8.00     3.60     9.50 <
   6  -5  12   153.75   150.64    11.79 o
   6  -5  13    68.64    40.28    10.81 o
   6  -5  14    83.80    62.22    11.13 o
   6  -5  15     6.09   -10.15    10.81 <
   6  -5  16    19.14    20.63    13.10 <
   6  -4 -24    12.13    23.58    15.39 <
   6  -4 -23    24.19    35.69    15.06 <
   6  -4 -22    82.60    70.41    13.75 o
   6  -4 -21    43.32    34.71    11.46 o
   6  -4 -20   127.99   113.96    11.79 o
   6  -4 -19    34.70    37.00    10.48 o
   6  -4 -18    10.19    -5.89     9.82 <
   6  -4 -17    58.10    57.96    10.15 o
   6  -4 -16   298.40   281.95    12.12 o
   6  -4 -15    18.75    21.94     8.19 <
   6  -4 -14   176.47   177.16     9.82 o
   6  -4 -13    26.80    28.82     8.19 o
   6  -4 -12   891.06   743.69    19.65 o
   6  -4 -11    23.74    50.43     8.19 o
   6  -4 -10   130.95   130.99     8.19 o
   6  -4  -9    10.46    29.15     6.55 o
   6  -4  -8   279.13   288.83    11.13 o
   6  -4  -7   452.38   455.19    13.75 o
   6  -4  -6   467.82   601.24    16.05 o
   6  -4  -5  1009.01  1058.39    23.58 o
   6  -4  -4   115.78   144.09     8.84 o
   6  -4  -3   174.18   155.22     9.50 o
   6  -4  -2   531.91   632.35    17.03 o
   6  -4  -1  1314.75  1372.77    27.51 o
   6  -4   0   761.95   856.34    19.65 o
   6  -4   1   779.26   723.72    17.68 o
   6  -4   2   617.04   608.12    16.05 o
   6  -4   3   860.76   806.57    21.29 o
   6  -4   4     2.82     8.51    10.15 <
   6  -4   5   732.01   741.07    20.30 o
   6  -4   6   247.86   237.42    11.79 o
   6  -4   7   836.40   747.29    21.94 o
   6  -4   8    94.98    77.94    10.48 o
   6  -4   9   412.52   421.13    18.01 o
   6  -4  10    53.28    12.44    10.48 <
   6  -4  11   110.90    90.71    11.79 o
   6  -4  12     1.60   -17.36     9.82 <
   6  -4  13   248.53   235.45    13.43 o
   6  -4  14    21.57    13.10    10.48 <
   6  -4  15    12.65   -11.79    10.48 <
   6  -4  16     4.99     0.98    12.77 <
   6  -3 -23     0.00   -14.41    15.06 <
   6  -3 -22    42.20    50.10    15.06 o
   6  -3 -21    30.25    45.85    13.43 o
   6  -3 -20     8.03    -0.65    11.13 <
   6  -3 -19    44.17    27.84     9.50 <
   6  -3 -18    25.42    24.56     9.17 <
   6  -3 -17     0.17    -4.91     8.84 <
   6  -3 -16    78.23    82.52     9.50 o
   6  -3 -15    61.06    58.62     8.84 o
   6  -3 -14    38.88    43.23     8.51 o
   6  -3 -13    16.03    21.29     8.19 <
   6  -3 -12   544.21   489.90    16.70 o
   6  -3 -11   213.83   209.58     9.82 o
   6  -3 -10    48.12    55.02     7.53 o
   6  -3  -9   104.07    81.54     7.86 o
   6  -3  -8     3.19    21.29     7.53 <
   6  -3  -7   171.08   194.19     9.50 o
   6  -3  -6     0.03    21.94     7.53 <
   6  -3  -5    37.80   135.90     9.82 o
   6  -3  -4   634.47   687.69    18.99 o
   6  -3  -3    32.61    98.24     8.84 o
   6  -3  -2   238.48   253.79    10.15 o
   6  -3  -1    16.22    20.63     7.53 <
   6  -3   0    37.94    27.51     7.53 o
   6  -3   1   147.13   123.79     8.51 o
   6  -3   2     1.39     9.17     7.53 <
   6  -3   3   471.77   438.82    15.06 o
   6  -3   4    24.06    17.68     8.19 <
   6  -3   5    56.98    52.72     8.84 o
   6  -3   6    99.69    93.00    10.15 o
   6  -3   7   316.42   298.33    13.75 o
   6  -3   8    90.86    86.13    10.48 o
   6  -3   9    62.39    50.43    10.15 o
   6  -3  10    35.57    31.11    10.81 <
   6  -3  11    17.67     6.22    10.81 <
   6  -3  12    63.99    61.24    11.79 o
   6  -3  13    97.90    85.14    12.44 o
   6  -3  14     3.50   -10.48    12.12 <
   6  -3  15     0.55   -13.43    12.44 <
   6  -3  16   171.71   203.03    16.37 o
   6  -2 -23    86.54   110.36    27.84 o
   6  -2 -22   110.37   113.63    16.70 o
   6  -2 -21    32.99    36.35    12.77 <
   6  -2 -20   120.46   108.07    13.10 o
   6  -2 -19    92.15    88.75    10.81 o
   6  -2 -18    36.42    30.78     9.82 o
   6  -2 -17    31.53    32.42     9.50 o
   6  -2 -16   354.68   332.39    13.75 o
   6  -2 -15   618.17   572.75    17.68 o
   6  -2 -14    10.29     9.82     8.51 <
   6  -2 -13   146.68   120.51     9.50 o
   6  -2 -12   623.83   708.65    22.60 o
   6  -2 -11  1755.56  1485.42    36.02 o
   6  -2 -10     2.69    25.87    12.44 <
   6  -2  -9     2.53    23.25     8.19 <
   6  -2  -8   406.87   433.90    14.74 o
   6  -2  -7   616.10   599.93    17.36 o
   6  -2  -6   245.76   325.84    12.12 o
   6  -2  -5     1.27    26.20     7.20 o
   6  -2  -4    18.77    50.10     7.53 o
   6  -2  -3   219.17   387.40    12.77 o
   6  -2  -2  1212.98  1329.54    27.18 o
   6  -2  -1   565.88   721.10    18.67 o
   6  -2   0   125.00   195.50     9.50 o
   6  -2   1     1.45    14.08     7.53 <
   6  -2   2   470.52   426.37    14.74 o
   6  -2   3   107.56    96.28     9.17 o
   6  -2   4    75.74    86.45     9.17 o
   6  -2   5    74.34    67.13     9.17 o
   6  -2   6    13.56     1.31     9.17 <
   6  -2   7   122.07   137.54    11.13 o
   6  -2   8  1516.42  1461.19    36.35 o
   6  -2   9   124.11    79.90    10.48 o
   6  -2  10    13.61     8.19    10.15 <
   6  -2  11   346.38   379.21    16.37 o
   6  -2  12   724.21   734.52    23.91 o
   6  -2  13    34.14    46.83    12.12 o
   6  -2  14    44.09    25.22    12.44 <
   6  -2  15     4.89   -10.48    15.06 <
   6  -2  16     4.60    11.13    15.72 <
   6  -1 -22    24.11    42.57    14.08 o
   6  -1 -21     2.39     7.20    13.10 <
   6  -1 -20    88.03    88.75    13.75 o
   6  -1 -19     7.69     2.95    10.48 <
   6  -1 -18     0.06    -4.26    10.15 <
   6  -1 -17    40.74    27.84     9.82 <
   6  -1 -16    88.48    69.10     9.82 o
   6  -1 -15    46.80    41.59     9.50 o
   6  -1 -14     1.77    10.81     8.84 <
   6  -1 -13     2.03     0.33     8.51 <
   6  -1 -12    16.55    26.20     8.51 o
   6  -1 -11   483.88   410.00    15.72 o
   6  -1 -10    25.26    43.55     8.84 o
   6  -1  -9    45.59    59.27     7.86 o
   6  -1  -8    56.73    61.24     7.86 o
   6  -1  -7     0.37     3.93     7.20 <
   6  -1  -6     0.38    12.12     7.53 <
   6  -1  -5    21.96    15.72     7.53 <
   6  -1  -4    81.40    68.11     8.19 o
   6  -1  -3     0.98     1.64     7.53 <
   6  -1  -2    10.23    21.61     7.53 <
   6  -1  -1     4.11    52.72     7.53 o
   6  -1   0   311.28   310.45    11.79 o
   6  -1   1    69.37   100.53     8.19 o
   6  -1   2    92.65    73.03     8.19 o
   6  -1   3     2.64    10.15     8.19 <
   6  -1   4   121.84   125.75     9.82 o
   6  -1   5     0.94     2.62     8.51 <
   6  -1   6     2.39   -18.67     8.84 <
   6  -1   7   568.06   552.12    18.34 o
   6  -1   8   837.13   842.92    24.56 o
   6  -1   9   125.48   102.50    11.13 o
   6  -1  10     8.97    -1.31    10.15 <
   6  -1  11   340.37   320.27    15.72 o
   6  -1  12   277.81   282.94    15.06 o
   6  -1  13   112.81    92.02    12.44 o
   6  -1  14   257.20   282.94    19.32 o
   6  -1  15    23.71    16.70    15.39 <
   6  -1  16     5.00    -9.17    15.72 <
   6   0 -21     7.65    25.54    13.75 <
   6   0 -20   147.66   158.50    15.39 o
   6   0 -19    29.41    12.44    13.10 <
   6   0 -18    46.07    39.62    11.13 o
   6   0 -17   216.17   216.13    12.77 o
   6   0 -16    31.94    29.80    10.15 <
   6   0 -15   972.14   851.76    24.23 o
   6   0 -14   173.86   139.50    10.81 o
   6   0 -13   251.33   234.14    12.12 o
   6   0 -12   135.95   194.52    12.77 o
   6   0 -11  1254.11  1060.69    25.54 o
   6   0 -10   269.70   290.47    15.39 o
   6   0  -9    70.90   102.17     8.84 o
   6   0  -8   223.36   235.78    10.15 o
   6   0  -7   164.45   205.00     9.82 o
   6   0  -6     0.36    20.63     7.86 <
   6   0  -5    49.73    82.52     8.19 o
   6   0  -4    63.95   383.80    16.05 o
   6   0  -3  1516.26  1357.71    30.78 o
   6   0  -2   127.56   394.61    18.34 o
   6   0  -1   362.21   398.86    13.43 o
   6   0   0     3.32    88.42     8.84 o
   6   0   1   538.92   504.31    15.06 o
   6   0   2   214.25   207.95     9.82 o
   6   0   3   122.70   167.01     9.50 o
   6   0   4   216.48   229.89    10.48 o
   6   0   5    51.93    53.71     8.51 o
   6   0   6   177.70   135.25    10.15 o
   6   0   7    99.13   106.10    10.15 o
   6   0   8   148.52   168.65    11.13 o
   6   0   9     0.00   -10.15     9.17 <
   6   0  10     1.59    -3.27     9.50 <
   6   0  11   307.64   267.22    14.41 o
   6   0  12     3.98    -9.82    11.13 <
   6   0  13    40.14    13.43    14.41 <
   6   0  14     3.94   -23.91    14.08 <
   6   0  15    75.37    69.10    15.72 o
   6   0  16     1.44    -6.55    15.39 <
   6   1 -19     6.13    -5.57    13.10 <
   6   1 -18    16.05    19.98    13.10 <
   6   1 -17   312.61   288.18    15.39 o
   6   1 -16     5.51    12.12    10.48 <
   6   1 -15    25.47    24.23     9.17 <
   6   1 -14     0.00     5.57     8.51 <
   6   1 -13    86.58    74.66     9.50 o
   6   1 -12     1.79     0.98     8.51 <
   6   1 -11   105.07    84.82     9.17 o
   6   1 -10   106.63    92.02     9.17 o
   6   1  -9    15.89    35.69     8.19 o
   6   1  -8   154.65   145.73     9.50 o
   6   1  -7     0.06    27.18     8.19 o
   6   1  -6   129.63   143.11     9.17 o
   6   1  -5   264.97   278.02    12.12 o
   6   1  -4   140.34   249.86    11.13 o
   6   1  -3   381.33   445.36    15.06 o
   6   1  -2   271.74   372.99    13.43 o
   6   1  -1   206.49   220.06     9.82 o
   6   1   0    33.92    68.44     8.19 o
   6   1   1    55.45    57.96     8.19 o
   6   1   2   122.67   136.23     9.17 o
   6   1   3   338.85   323.87    12.44 o
   6   1   4    26.05    35.69     8.19 o
   6   1   5   141.50   163.41     9.82 o
   6   1   6     0.62    -6.88     8.19 <
   6   1   7    35.51     5.89     9.17 <
   6   1   8   287.83   229.89    12.12 o
   6   1   9   670.81   626.13    21.29 o
   6   1  10   457.41   434.56    18.01 o
   6   1  11     0.02   -13.75    10.81 <
   6   1  12   255.37   229.89    14.41 o
   6   1  13   157.74   142.45    16.70 o
   6   1  14     3.13    -6.55    14.74 <
   6   1  15    33.29     1.96    18.01 <
   6   2 -18     1.05    -9.17    11.46 <
   6   2 -17    39.83    72.70    12.12 o
   6   2 -16   253.07   260.34    13.10 o
   6   2 -15    96.77    88.42    10.81 o
   6   2 -14     6.66     5.57     9.17 <
   6   2 -13    65.89    36.35    11.46 o
   6   2 -12  1158.49  1018.12    25.22 o
   6   2 -11    65.24   103.15    17.36 o
   6   2 -10   585.42   480.08    16.05 o
   6   2  -9     0.76    40.93    12.77 o
   6   2  -8   454.62   393.62    14.41 o
   6   2  -7     9.77    68.11     8.84 o
   6   2  -6   156.85   191.57    10.15 o
   6   2  -5   345.85   383.14    14.41 o
   6   2  -4   175.13   351.38    13.43 o
   6   2  -3   732.81   890.73    22.27 o
   6   2  -2  1481.20  1394.71    31.44 o
   6   2  -1    36.38   352.03    21.29 o
   6   2   0    39.96    71.39     8.19 o
   6   2   1     1.10    67.46    10.15 o
   6   2   2   627.81   635.63    18.67 o
   6   2   3   169.72   265.58    12.12 o
   6   2   4    14.01    40.93     8.84 o
   6   2   5   187.35   202.05    11.13 o
   6   2   6   314.55   331.08    13.75 o
   6   2   7    32.33    44.54     9.50 o
   6   2   8     0.02    -2.95     8.84 <
   6   2   9   226.01   201.07    13.10 o
   6   2  10     0.49    -4.26    10.81 <
   6   2  11    10.90     3.93    12.77 <
   6   2  12     0.02   -13.10    16.70 <
   6   2  13     4.62    -3.60    17.36 <
   6   2  14   284.38   268.20    23.25 o
   6   3 -16    11.24    10.81    11.46 <
   6   3 -15   244.83   208.93    14.08 o
   6   3 -14    13.88    25.87     9.82 <
   6   3 -13    83.93    96.60    10.48 o
   6   3 -12    12.50    15.72     9.50 <
   6   3 -11    17.99    13.43     9.17 <
   6   3 -10    89.72    70.73     9.50 o
   6   3  -9    16.74    17.03     8.84 <
   6   3  -8    31.18    25.54     8.84 <
   6   3  -7    63.45    69.10     9.17 o
   6   3  -6    44.39    56.00     8.84 o
   6   3  -5    20.56   110.69     9.17 o
   6   3  -4   463.11   505.29    16.05 o
   6   3  -3   703.43   719.79    19.65 o
   6   3  -2   307.87   471.23    17.03 o
   6   3  -1    21.31   554.74    32.09 o
   6   3   0  1839.55  1576.13    40.93 o
   6   3   1   543.41   819.34    22.92 o
   6   3   2   186.81   247.57    14.08 o
   6   3   3   436.67   383.80    15.39 o
   6   3   4   190.55   193.21    12.12 o
   6   3   5     0.42    17.68     9.17 <
   6   3   6    60.56    51.74     9.82 o
   6   3   7   145.62   146.38    11.13 o
   6   3   8   125.50   114.94    10.81 o
   6   3   9     1.38    -2.95    10.81 <
   6   3  10   251.99   202.05    15.39 o
   6   3  11   199.20   188.30    15.39 o
   6   3  12     0.02   -20.63    14.08 <
   6   3  13     6.91    -5.57    14.74 <
   6   4 -14     0.75     3.27    10.48 <
   6   4 -13    86.46    82.20     9.82 o
   6   4 -12    50.59    55.02    10.15 o
   6   4 -11   450.62   373.98    16.05 o
   6   4 -10    16.39    59.93    11.46 o
   6   4  -9    73.65    88.09    10.15 o
   6   4  -8    54.77    83.83     9.82 o
   6   4  -7   514.45   449.95    17.03 o
   6   4  -6    33.59    79.58    11.79 o
   6   4  -5     0.81    48.47     9.82 o
   6   4  -4   233.83   245.93    12.77 o
   6   4  -3    10.39   134.92    10.81 o
   6   4  -2   445.70   397.55    16.05 o
   6   4  -1   403.09   403.77    16.05 o
   6   4   0   119.46   208.93    11.79 o
   6   4   1     7.11    68.44    10.48 o
   6   4   2   232.96   242.33    11.79 o
   6   4   3   222.40   241.02    12.12 o
   6   4   4    92.04   117.89    10.48 o
   6   4   5    68.51    78.27    10.15 o
   6   4   6    97.83    87.44    10.48 o
   6   4   7    25.85    31.11    10.15 o
   6   4   8   195.65   189.61    13.43 o
   6   4   9    64.01    56.00    12.77 o
   6   4  10    89.87    73.68    13.10 o
   6   4  11    16.03    -0.65    14.08 <
   6   4  12   126.58   105.45    16.05 o
   6   5 -12    18.71    -0.98    16.70 <
   6   5 -11   174.79   151.95    13.43 o
   6   5 -10   130.65   116.58    12.77 o
   6   5  -9    61.93    78.92    12.12 o
   6   5  -8   154.22   140.16    12.77 o
   6   5  -7    59.24    52.07    11.46 o
   6   5  -6    16.87    24.56     9.50 <
   6   5  -5    97.47    96.93    10.15 o
   6   5  -4    47.56    93.33    10.15 o
   6   5  -3   150.57   173.56    11.13 o
   6   5  -2   275.58   326.49    13.75 o
   6   5  -1   674.95   570.13    18.01 o
   6   5   0   110.26   221.70    11.79 o
   6   5   1   113.25   125.42    10.48 o
   6   5   2    57.51    76.30     9.82 o
   6   5   3    90.74    95.95    10.48 o
   6   5   4    39.80    74.66    10.15 o
   6   5   5   558.67   443.40    18.01 o
   6   5   6   386.67   372.99    16.70 o
   6   5   7    13.00    30.13    11.13 <
   6   5   8   354.95   267.22    16.05 o
   6   5   9    68.96    54.03    13.75 o
   6   5  10     0.68   -11.46    13.43 <
   6   6  -8    97.92    50.10    14.41 o
   6   6  -7     4.53     8.51    13.75 <
   6   6  -6     0.01    -7.53    13.43 <
   6   6  -5     9.09    -5.89    13.10 <
   6   6  -4    32.04     3.93    13.43 <
   6   6  -3     1.14    19.98    13.43 <
   6   6  -2    60.77   104.14    14.74 o
   6   6  -1   560.08   398.86    21.61 o
   6   6   0    24.35   118.87    14.74 o
   6   6   1   144.53   124.11    15.06 o
   6   6   2     2.04     7.86    13.43 <
   6   6   3    23.34    55.67    12.12 o
   6   6   4   270.31   199.76    16.70 o
   6   6   5    13.76    19.65    14.08 <
   6   6   6   150.20   126.08    16.05 o
   6   6   7    16.53    -2.95    14.08 <
   7 -15 -10    71.75    67.79    32.42 <
   7 -15  -9     1.07     0.00    31.11 <
   7 -15  -8    69.48    45.85    32.42 <
   7 -15  -7    74.31    97.59    35.37 <
   7 -15  -6   371.47   358.26    45.19 o
   7 -15  -5    28.24    43.23    35.04 <
   7 -15  -4   143.32    75.65    37.33 <
   7 -15  -3    81.70    55.02    38.31 <
   7 -14 -17   175.44   117.24    24.23 o
   7 -14 -16   274.57   194.19    26.53 o
   7 -14 -15    99.00    83.83    18.01 o
   7 -14 -14   165.68   110.69    18.99 o
   7 -14 -13     0.11     6.22    27.51 <
   7 -14 -12   127.88    96.28    30.45 o
   7 -14 -11   113.17   159.15    33.73 o
   7 -14 -10   127.47   187.97    35.37 o
   7 -14  -9   398.75   438.16    45.52 o
   7 -14  -8   150.43   179.13    35.37 o
   7 -14  -7    69.57    92.35    33.40 <
   7 -14  -6   108.44   167.67    36.35 o
   7 -14  -5   273.73   302.91    42.24 o
   7 -14  -4    91.98    55.02    35.04 <
   7 -14  -3     0.71    -2.95    35.37 <
   7 -14  -2    32.71    53.71    38.31 <
   7 -14  -1   139.46   141.47    41.92 o
   7 -14   0    74.18   119.53    42.57 <
   7 -14   1   239.20   162.43    26.20 o
   7 -13 -19     0.21   -25.87    16.70 <
   7 -13 -18    22.94    -5.89    17.03 <
   7 -13 -17     9.26     1.96    16.70 <
   7 -13 -16    11.41   -10.81    16.05 <
   7 -13 -15    33.63    19.65    16.70 <
   7 -13 -14    18.12    -5.24    16.70 <
   7 -13 -13     2.02    -7.53    16.37 <
   7 -13 -12     0.49     0.65    16.70 <
   7 -13 -11   176.95   174.22    20.30 o
   7 -13 -10    49.41    45.19    18.01 <
   7 -13  -9    19.21    24.23    27.84 <
   7 -13  -8   114.36    89.07    30.78 <
   7 -13  -7    19.65    29.15    30.13 <
   7 -13  -6   342.88   437.83    52.72 o
   7 -13  -5  1181.32  1074.77    52.40 o
   7 -13  -4    97.89    60.91    33.73 <
   7 -13  -3    28.38    13.43    34.06 <
   7 -13  -2   400.36   376.60    47.48 o
   7 -13  -1   548.32   447.33    36.35 o
   7 -13   0    41.30     5.57    20.63 <
   7 -13   1     0.46   -15.72    20.96 <
   7 -13   2   232.97   159.81    28.49 o
   7 -13   3   958.87   757.45    57.31 o
   7 -13   4    62.13    19.98    24.56 <
   7 -12 -21   229.06    83.51    26.20 o
   7 -12 -20   109.12    80.56    18.34 o
   7 -12 -19   323.65   239.06    22.60 o
   7 -12 -18   159.96   133.61    19.32 o
   7 -12 -17    29.31    17.03    16.70 <
   7 -12 -16   136.46   148.35    18.99 o
   7 -12 -15   340.76   258.05    21.94 o
   7 -12 -14    12.35    26.20    16.70 <
   7 -12 -13    23.57     7.86    16.70 <
   7 -12 -12    30.29    33.40    16.70 <
   7 -12 -11   183.40   181.42    19.98 o
   7 -12 -10   170.47   175.53    20.30 o
   7 -12  -9    41.77    31.76    17.36 <
   7 -12  -8     0.82   -14.41    16.37 <
   7 -12  -7    39.85    29.80    17.03 <
   7 -12  -6   585.90   604.52    36.35 o
   7 -12  -5   100.00   113.96    19.32 o
   7 -12  -4   169.85   179.46    21.61 o
   7 -12  -3    33.90    12.12    18.99 <
   7 -12  -2    95.09    81.54    20.96 o
   7 -12  -1     2.49    -5.89    19.98 <
   7 -12   0   146.94    67.79    23.25 <
   7 -12   1    85.35    23.58    21.61 <
   7 -12   2     9.48    -2.62    21.94 <
   7 -12   3    96.97    52.40    24.89 <
   7 -12   4   263.05   233.49    33.07 o
   7 -12   5   137.42   121.49    31.11 o
   7 -12   6    63.68    69.75    27.84 <
   7 -11 -22     7.28    -7.20    23.91 <
   7 -11 -21     0.04   -12.77    17.03 <
   7 -11 -20    75.88    37.99    17.68 <
   7 -11 -19     0.22   -13.43    17.03 <
   7 -11 -18    37.88    26.85    17.03 <
   7 -11 -17    79.41    62.87    17.36 o
   7 -11 -16    60.97    44.86    16.37 <
   7 -11 -15     9.08   -11.46    16.05 <
   7 -11 -14    71.63    41.59    16.37 <
   7 -11 -13     2.69   -17.36    15.72 <
   7 -11 -12    39.79    40.93    16.70 <
   7 -11 -11    34.51    44.54    12.77 o
   7 -11 -10   409.14   393.62    28.16 o
   7 -11  -9     5.44    18.99    17.03 <
   7 -11  -8    34.91    21.29    17.03 <
   7 -11  -7   121.89   142.45    19.98 o
   7 -11  -6   282.09   324.53    26.20 o
   7 -11  -5   417.73   476.15    33.40 o
   7 -11  -4    69.84    94.31    19.32 o
   7 -11  -3     0.69   -25.87    17.68 <
   7 -11  -2   126.61    81.87    19.98 o
   7 -11  -1   119.84    90.06    21.29 o
   7 -11   0   251.50   191.57    29.80 o
   7 -11   1     0.46     0.33    13.43 <
   7 -11   2    16.46     1.31    13.43 <
   7 -11   3   645.95   616.30    34.06 o
   7 -11   4   355.13   322.56    24.56 o
   7 -11   5    74.33    50.43    16.05 o
   7 -11   6    57.89    46.50    16.37 <
   7 -11   7    62.74    68.11    17.68 o
   7 -11   8    73.31    28.16    17.36 <
   7 -10 -22    16.11   -18.99    23.25 <
   7 -10 -21    27.74    17.68    15.72 <
   7 -10 -20    37.06    27.18    13.43 <
   7 -10 -19     5.25    21.29    13.10 <
   7 -10 -18   193.58   144.42    15.06 o
   7 -10 -17    33.55    28.82    12.44 <
   7 -10 -16    77.71    67.13    13.10 o
   7 -10 -15   181.79   174.87    15.06 o
   7 -10 -14     0.00     4.26    12.12 <
   7 -10 -13    47.72    42.90    12.77 o
   7 -10 -12    87.75    69.10    13.10 o
   7 -10 -11    20.80    31.76    12.77 <
   7 -10 -10   178.05   190.92    13.10 o
   7 -10  -9   284.06   297.02    16.05 o
   7 -10  -8   140.73   165.70    12.77 o
   7 -10  -7    78.79    75.97    11.46 o
   7 -10  -6     8.93    -9.82    10.48 <
   7 -10  -5     0.15     5.57    13.43 <
   7 -10  -4   670.99   701.12    26.53 o
   7 -10  -3    30.90    41.59    11.46 o
   7 -10  -2   135.04   125.10    13.43 o
   7 -10  -1   330.75   352.03    19.65 o
   7 -10   0     0.37   -14.74    12.12 <
   7 -10   1     0.08    -7.53    13.75 <
   7 -10   2   202.96   127.71    16.70 o
   7 -10   3     0.01    -9.82    14.08 <
   7 -10   4   191.35   179.78    19.65 o
   7 -10   5    11.34    40.93    16.05 <
   7 -10   6   314.01   280.32    24.56 o
   7 -10   7     0.79   -14.08    16.37 <
   7 -10   8    26.77    46.50    18.01 <
   7 -10   9     2.50     1.96    18.01 <
   7  -9 -23     1.06    -9.50    20.63 <
   7  -9 -22    44.85    28.82    20.63 <
   7  -9 -21   113.52    84.82    17.36 o
   7  -9 -20     1.99   -10.15    15.06 <
   7  -9 -19    95.72    95.62    14.41 o
   7  -9 -18    89.94    74.99    13.75 o
   7  -9 -17    37.24    36.68    12.44 <
   7  -9 -16   319.87   283.59    18.34 o
   7  -9 -15   570.52   499.73    25.54 o
   7  -9 -14     2.15    21.29    12.12 <
   7  -9 -13   259.09   227.27    16.37 o
   7  -9 -12   151.29   163.74    15.06 o
   7  -9 -11   346.42   345.16    22.60 o
   7  -9 -10   207.66   281.63    19.65 o
   7  -9  -9   558.84   615.65    24.56 o
   7  -9  -8   444.33   470.91    21.94 o
   7  -9  -7   205.29   254.77    15.72 o
   7  -9  -6   333.62   392.97    19.32 o
   7  -9  -5   641.36   682.46    26.53 o
   7  -9  -4   221.74   253.46    15.39 o
   7  -9  -3    46.03    36.35    11.46 o
   7  -9  -2   272.77   329.77    18.01 o
   7  -9  -1   341.38   370.70    19.98 o
   7  -9   0   196.60   194.19    15.06 o
   7  -9   1   160.89   212.20    17.68 o
   7  -9   2   156.59   133.61    16.05 o
   7  -9   3    61.75    30.78    13.75 <
   7  -9   4   118.17    88.09    15.06 o
   7  -9   5     3.72    -8.84    14.08 <
   7  -9   6    36.26    40.61    15.39 <
   7  -9   7    50.57    54.69    16.37 o
   7  -9   8    80.04    66.80    17.36 o
   7  -9   9    45.69    13.43    20.96 <
   7  -9  10    41.44    44.86    20.96 <
   7  -9  11    37.26    37.66    21.29 <
   7  -8 -23     8.25     6.55    16.05 <
   7  -8 -22    14.10    -4.58    15.06 <
   7  -8 -21     3.62    -0.33    12.12 <
   7  -8 -20   143.10   153.26    14.41 o
   7  -8 -19     2.76     0.33    11.79 <
   7  -8 -18    78.23    57.31    12.44 o
   7  -8 -17    11.15    23.91    10.48 <
   7  -8 -16    59.70    56.33    10.81 o
   7  -8 -15   102.78   107.74    11.46 o
   7  -8 -14   130.76   172.58    12.44 o
   7  -8 -13   721.76   661.17    24.89 o
   7  -8 -12    98.81   138.85    11.79 o
   7  -8 -11    60.99    61.89    10.81 o
   7  -8 -10    17.41   152.60    27.51 o
   7  -8  -9  1385.84  1316.44    41.26 o
   7  -8  -8   154.13   325.18    18.01 o
   7  -8  -7     0.25     4.58     9.50 <
   7  -8  -6    23.19    51.09    10.15 o
   7  -8  -5   601.68   586.18    21.29 o
   7  -8  -4    31.42    64.84    11.79 o
   7  -8  -3   530.79   489.90    19.98 o
   7  -8  -2     2.81    13.43    10.15 <
   7  -8  -1    42.94    57.96    10.81 o
   7  -8   0    48.19    54.03    12.44 o
   7  -8   1   817.59   843.90    31.44 o
   7  -8   2   216.64   222.03    18.67 o
   7  -8   3   138.47    89.07    15.06 o
   7  -8   4   171.87   155.55    17.36 o
   7  -8   5   372.49   363.82    23.58 o
   7  -8   6   160.18   126.08    17.36 o
   7  -8   7     1.25   -14.74    15.39 <
   7  -8   8     0.34     2.29    19.32 <
   7  -8   9    35.87    22.27    20.30 <
   7  -8  10   163.72   153.26    23.91 o
   7  -8  11   101.45   129.35    24.56 o
   7  -7 -23    27.05    26.53    14.74 <
   7  -7 -22     5.06   -15.72    13.43 <
   7  -7 -21   229.29   221.70    16.70 o
   7  -7 -20   238.41   210.57    14.08 o
   7  -7 -19   146.22   105.45    12.12 o
   7  -7 -18     4.68    13.10    10.15 <
   7  -7 -17     2.11    14.74    10.81 <
   7  -7 -16    18.77     4.26     8.51 <
   7  -7 -15   126.13   133.94    10.81 o
   7  -7 -14   648.80   547.21    16.37 o
   7  -7 -13   254.38   261.32    12.12 o
   7  -7 -12     3.83    47.81     8.19 o
   7  -7 -11   658.74   634.32    19.32 o
   7  -7 -10   756.94   708.33    20.63 o
   7  -7  -9     2.48    61.89     9.82 o
   7  -7  -8   439.51   444.71    16.05 o
   7  -7  -7   680.67   652.00    18.01 o
   7  -7  -6    16.82    55.02     7.86 o
   7  -7  -5    27.79    18.34     7.86 <
   7  -7  -4    13.75    29.80     7.86 o
   7  -7  -3   259.79   295.05    11.46 o
   7  -7  -2    72.04    66.48     8.19 o
   7  -7  -1   106.23   116.25     8.84 o
   7  -7   0   297.70   322.23    12.44 o
   7  -7   1   684.17   673.94    19.32 o
   7  -7   2   198.20   229.23    11.46 o
   7  -7   3   377.36   403.77    15.39 o
   7  -7   4   223.65   239.06    12.44 o
   7  -7   5     0.65    -2.62     7.86 <
   7  -7   6    66.95    32.42     9.50 o
   7  -7   7     9.27     1.64    12.12 <
   7  -7   8     1.14    -5.89    12.44 <
   7  -7   9     7.27   -10.48    13.10 <
   7  -7  10   145.52   134.92    15.39 o
   7  -7  11    56.81    67.46    15.39 o
   7  -7  12    26.43     8.51    15.06 <
   7  -6 -23     2.84   -10.48    14.74 <
   7  -6 -22    16.58    20.96    13.43 <
   7  -6 -21    18.66    22.27    12.77 <
   7  -6 -20    22.66     8.19    10.81 <
   7  -6 -19   134.35   132.63    11.79 o
   7  -6 -18   207.04   207.29    12.77 o
   7  -6 -17    30.55    27.18     9.82 <
   7  -6 -16     2.37    10.81     9.50 <
   7  -6 -15   427.13   344.50    15.72 o
   7  -6 -14    26.37    49.78     8.84 o
   7  -6 -13   140.77   115.93     9.50 o
   7  -6 -12    26.19    48.47     8.51 o
   7  -6 -11   277.19   294.07    12.77 o
   7  -6 -10   514.78   532.15    16.05 o
   7  -6  -9   329.91   586.83    20.63 o
   7  -6  -8  1299.13  1166.46    27.18 o
   7  -6  -7    60.43    58.29    13.75 o
   7  -6  -6    71.78    80.56     7.53 o
   7  -6  -5   126.96   190.59     9.17 o
   7  -6  -4   599.33   576.03    16.05 o
   7  -6  -3    42.35    95.95     7.86 o
   7  -6  -2    24.54    23.58     7.20 o
   7  -6  -1   106.99   130.99     8.84 o
   7  -6   0   627.77   760.07    20.96 o
   7  -6   1  1817.02  1864.63    38.64 o
   7  -6   2  1543.11  1536.51    32.75 o
   7  -6   3   224.28   179.46    16.05 o
   7  -6   4   329.88   357.93    14.74 o
   7  -6   5  1121.91  1088.52    28.82 o
   7  -6   6   281.80   298.33    15.06 o
   7  -6   7   127.90   133.28    12.12 o
   7  -6   8     0.31    -6.88    10.81 <
   7  -6   9   107.42    85.14    10.48 o
   7  -6  10     1.84   -12.77    11.46 <
   7  -6  11   342.15   349.74    18.67 o
   7  -6  12    87.89   109.05    13.43 o
   7  -6  13    80.74    85.47    13.43 o
   7  -5 -23   128.09    89.73    27.18 o
   7  -5 -22   119.53   121.49    16.37 o
   7  -5 -21     5.09   -22.60    12.77 <
   7  -5 -20   101.51    80.89    13.43 o
   7  -5 -19   299.86   267.22    14.08 o
   7  -5 -18   164.35   111.67    11.46 o
   7  -5 -17    35.56    27.51    10.15 <
   7  -5 -16    84.64    88.42    10.48 o
   7  -5 -15   148.41   123.13    10.81 o
   7  -5 -14    19.52    29.15     9.50 o
   7  -5 -13   523.70   455.19    17.68 o
   7  -5 -12   565.79   527.56    17.68 o
   7  -5 -11   115.26   140.16     9.82 o
   7  -5 -10   356.82   365.46    14.74 o
   7  -5  -9   126.60   140.49     9.82 o
   7  -5  -8    80.80    98.57     9.17 o
   7  -5  -7     7.78    88.42    10.15 o
   7  -5  -6   508.27   447.33    16.70 o
   7  -5  -5     3.89    47.48     8.19 o
   7  -5  -4     8.07    11.13     8.19 <
   7  -5  -3   106.07    80.89     8.84 o
   7  -5  -2    15.25    20.96     8.51 <
   7  -5  -1   173.73   156.53     9.82 o
   7  -5   0   260.41   244.95    11.46 o
   7  -5   1     9.82    15.39     8.84 <
   7  -5   2    15.37     9.50     8.84 <
   7  -5   3    20.47    22.92     9.17 <
   7  -5   4    40.93    41.26     9.82 o
   7  -5   5   419.19   396.24    17.36 o
   7  -5   6    24.08    26.20    10.15 <
   7  -5   7   246.21   198.45    13.10 o
   7  -5   8    13.37    19.65    10.81 <
   7  -5   9     2.72    -4.91    11.13 <
   7  -5  10    53.81    25.54    12.12 <
   7  -5  11     2.66    -1.64    10.48 <
   7  -5  12    31.34    28.82    11.13 <
   7  -5  13    62.94    95.29    12.12 o
   7  -4 -22    10.84     9.17    15.06 <
   7  -4 -21    31.48     9.17    14.41 <
   7  -4 -20    19.90    -1.96    12.77 <
   7  -4 -19   385.92   362.84    16.05 o
   7  -4 -18   151.49   119.53    11.79 o
   7  -4 -17    37.31    50.43    10.81 o
   7  -4 -16    40.72    34.06    10.15 o
   7  -4 -15   344.45   269.84    13.75 o
   7  -4 -14    22.51    39.95    11.13 o
   7  -4 -13   513.45   436.85    17.36 o
   7  -4 -12     7.06    27.51    11.13 <
   7  -4 -11   204.56   183.38    10.48 o
   7  -4 -10   305.45   340.57    14.08 o
   7  -4  -9   373.91   460.76    16.37 o
   7  -4  -8   475.69   513.48    16.37 o
   7  -4  -7    30.56    79.90     8.84 o
   7  -4  -6    48.27   149.98     9.50 o
   7  -4  -5   612.00   602.22    17.03 o
   7  -4  -4   110.90   262.31    10.81 o
   7  -4  -3   307.11   345.48    12.77 o
   7  -4  -2    58.38    94.31     8.51 o
   7  -4  -1    98.46   115.60    11.13 o
   7  -4   0   637.82   700.47    18.99 o
   7  -4   1   616.16   682.13    18.99 o
   7  -4   2   402.17   467.96    17.68 o
   7  -4   3   236.41   230.87    19.65 o
   7  -4   4  1947.03  1777.85    42.90 o
   7  -4   5   723.22   674.60    23.91 o
   7  -4   6   458.76   504.31    19.65 o
   7  -4   7   183.86   175.20    12.77 o
   7  -4   8   299.93   276.06    15.06 o
   7  -4   9    17.95    12.12    11.46 <
   7  -4  10   547.76   535.75    21.29 o
   7  -4  11    92.36    77.94    13.10 o
   7  -4  12     9.47     9.82    12.77 <
   7  -4  13    49.09    39.30    13.10 <
   7  -3 -21    70.05    53.38    15.72 o
   7  -3 -20    24.04    19.98    14.74 <
   7  -3 -19    12.30     6.55    13.43 <
   7  -3 -18   218.75   188.30    13.43 o
   7  -3 -17    17.57    22.60    10.81 <
   7  -3 -16    11.50    17.68     9.50 <
   7  -3 -15    51.30    61.24     9.50 o
   7  -3 -14   597.55   484.99    17.36 o
   7  -3 -13    97.07    89.40     9.82 o
   7  -3 -12   104.86   115.60    10.15 o
   7  -3 -11   264.81   264.27    12.77 o
   7  -3 -10   419.15   356.95    15.06 o
   7  -3  -9    23.07    73.35     9.17 o
   7  -3  -8    77.29   128.37     9.82 o
   7  -3  -7   451.95   394.93    15.72 o
   7  -3  -6     8.84    81.87     9.50 o
   7  -3  -5    62.48    86.13     9.82 o
   7  -3  -4    86.76    69.75     9.17 o
   7  -3  -3     1.30     8.51     8.51 <
   7  -3  -2     7.04    11.13     8.51 <
   7  -3  -1     0.03    10.15     8.84 <
   7  -3   0     6.34    43.88     9.17 o
   7  -3   1   393.37   364.81    14.74 o
   7  -3   2    32.31    64.51     9.50 o
   7  -3   3   223.96   190.59    11.46 o
   7  -3   4   619.62   559.33    18.34 o
   7  -3   5   100.86   106.43    10.48 o
   7  -3   6   141.61   126.08    10.81 o
   7  -3   7    24.84    18.67    10.15 <
   7  -3   8   164.10   159.15    13.10 o
   7  -3   9   108.26    79.90    12.12 o
   7  -3  10   475.62   449.62    19.32 o
   7  -3  11    37.00    42.24    12.77 o
   7  -3  12    24.28     2.62    15.39 <
   7  -3  13   154.52   137.21    17.68 o
   7  -2 -21    48.48    26.20    24.56 <
   7  -2 -20     1.37     5.24    14.74 <
   7  -2 -19   177.91   156.53    14.74 o
   7  -2 -18   318.63   272.13    16.70 o
   7  -2 -17     4.22     2.29    10.15 <
   7  -2 -16    47.30    52.40    10.15 o
   7  -2 -15     0.12     0.65     9.50 <
   7  -2 -14   383.09   340.90    15.06 o
   7  -2 -13   140.32   136.56    10.48 o
   7  -2 -12   102.75    88.75     9.82 o
   7  -2 -11   286.60   308.15    13.75 o
   7  -2 -10   631.92   584.87    18.99 o
   7  -2  -9   215.68   372.99    18.01 o
   7  -2  -8   407.87   367.10    15.72 o
   7  -2  -7   261.59   253.79    12.44 o
   7  -2  -6    20.82   274.75    16.05 o
   7  -2  -5   796.82   843.57    23.58 o
   7  -2  -4   554.89   565.22    17.68 o
   7  -2  -3     8.21    86.13     9.50 o
   7  -2  -2     2.98    24.89     8.84 <
   7  -2  -1    99.50   131.97    10.15 o
   7  -2   0   184.55   218.43    11.46 o
   7  -2   1   373.96   379.21    14.74 o
   7  -2   2    36.20    38.64     9.17 o
   7  -2   3    23.78    12.77     9.50 <
   7  -2   4     1.01    14.08     9.50 <
   7  -2   5   413.81   426.04    16.05 o
   7  -2   6     0.24     3.27     9.50 <
   7  -2   7   100.58    77.28    10.81 o
   7  -2   8     8.90   -16.70    10.15 <
   7  -2   9   584.48   595.02    20.30 o
   7  -2  10    53.33    47.81    11.79 o
   7  -2  11     1.14     6.55    14.74 <
   7  -2  12     7.43     3.93    15.39 <
   7  -2  13    57.30    54.69    16.70 o
   7  -1 -19    62.20    67.46    13.75 o
   7  -1 -18     0.01     4.58    12.44 <
   7  -1 -17     0.02    -1.64    12.12 <
   7  -1 -16     0.16    26.85    10.48 <
   7  -1 -15   369.85   318.63    14.74 o
   7  -1 -14    14.16    26.53    10.15 <
   7  -1 -13     0.23     2.95     9.50 <
   7  -1 -12    56.81    54.03     9.82 o
   7  -1 -11    90.24    89.07    10.15 o
   7  -1 -10    24.58    27.18     9.50 <
   7  -1  -9   127.37    88.75    10.15 o
   7  -1  -8     4.00    56.65     9.50 o
   7  -1  -7   292.16   266.89    12.77 o
   7  -1  -6   166.99   246.26    12.44 o
   7  -1  -5   215.15   234.47    12.12 o
   7  -1  -4   162.81   143.43    10.15 o
   7  -1  -3    14.25    36.35     9.17 o
   7  -1  -2     0.65    14.08     9.17 <
   7  -1  -1    70.16    37.33     9.17 o
   7  -1   0    15.82    65.49     9.50 o
   7  -1   1   387.52   376.60    15.06 o
   7  -1   2   121.00   166.03    10.81 o
   7  -1   3   114.85   120.18    10.48 o
   7  -1   4   204.84   201.72    11.79 o
   7  -1   5   750.65   689.99    20.63 o
   7  -1   6   121.74   126.73    11.13 o
   7  -1   7     6.39    -2.62     9.82 <
   7  -1   8    93.61    70.41    11.13 o
   7  -1   9   113.13    94.64    11.46 o
   7  -1  10    49.80    41.92    14.74 <
   7  -1  11   416.45   408.69    22.92 o
   7  -1  12   316.81   342.21    21.61 o
   7  -1  13    66.97    48.79    16.37 <
   7   0 -18    92.01    85.14    14.41 o
   7   0 -17   100.42    63.86    13.75 o
   7   0 -16    58.26    44.54    13.10 o
   7   0 -15    77.57    64.84    13.43 o
   7   0 -14   298.48   299.31    14.41 o
   7   0 -13   106.21    87.11    11.13 o
   7   0 -12    34.99    43.23    10.15 o
   7   0 -11     0.02    33.40     9.82 o
   7   0 -10   381.92   309.46    14.08 o
   7   0  -9     0.14    84.82    10.15 o
   7   0  -8   514.87   477.78    17.68 o
   7   0  -7   479.14   574.39    19.32 o
   7   0  -6   995.52   887.78    24.56 o
   7   0  -5    76.54   336.64    16.37 o
   7   0  -4   250.29   413.93    15.72 o
   7   0  -3   510.95   573.41    18.01 o
   7   0  -2   761.76   714.22    20.30 o
   7   0  -1    13.87   421.46    26.85 o
   7   0   0   987.87   940.83    24.23 o
   7   0   1     7.39   209.26    15.72 o
   7   0   2    81.37    73.68     9.50 o
   7   0   3     1.68    28.16     9.50 <
   7   0   4   463.22   443.07    17.03 o
   7   0   5     2.78    30.45     9.82 o
   7   0   6    29.89     9.50    10.81 <
   7   0   7    13.17     8.84    11.13 <
   7   0   8   396.28   348.10    16.37 o
   7   0   9     1.54   -14.41    13.75 <
   7   0  10     6.36     0.65    14.41 <
   7   0  11   101.28    80.23    16.05 o
   7   0  12     3.30    12.77    15.72 <
   7   1 -17     4.58     3.60    13.43 <
   7   1 -16    46.67    39.95    13.43 <
   7   1 -15     1.25     0.00    12.77 <
   7   1 -14    46.62    57.64    13.43 o
   7   1 -13     3.91    16.70    10.81 <
   7   1 -12   169.53   130.33    11.79 o
   7   1 -11   128.82   122.47    11.46 o
   7   1 -10    34.80    40.28     9.50 o
   7   1  -9    19.14    34.06     9.17 o
   7   1  -8   140.69   105.77    10.15 o
   7   1  -7   166.38   157.84    10.48 o
   7   1  -6    36.73   108.07     9.82 o
   7   1  -5   195.32   284.58    12.77 o
   7   1  -4   748.64   736.82    19.32 o
   7   1  -3   437.08   664.12    18.01 o
   7   1  -2   450.82   584.87    17.03 o
   7   1  -1   633.24   625.15    18.34 o
   7   1   0   278.36   329.44    13.10 o
   7   1   1     6.61    91.37    10.15 o
   7   1   2   571.89   449.95    16.70 o
   7   1   3    16.53    64.18    11.13 o
   7   1   4     1.59    12.44    10.81 <
   7   1   5     1.25    19.65    10.81 <
   7   1   6   409.71   356.95    16.37 o
   7   1   7   209.38   187.97    13.43 o
   7   1   8     3.49     3.60    14.08 <
   7   1   9    62.29    62.87    15.06 o
   7   1  10   279.21   248.88    22.27 o
   7   1  11    47.56    41.26    18.67 <
   7   2 -15   360.03   294.40    16.05 o
   7   2 -14    84.32    64.51    12.12 o
   7   2 -13    46.30    47.81    11.46 o
   7   2 -12     0.16     4.26    11.13 <
   7   2 -11    72.07    76.30    10.48 o
   7   2 -10    25.71    41.26    10.15 o
   7   2  -9   204.29   241.02    12.12 o
   7   2  -8   188.38   192.23    11.46 o
   7   2  -7   117.50   156.53    10.81 o
   7   2  -6   187.53   300.95    13.10 o
   7   2  -5   866.00   783.64    21.29 o
   7   2  -4   263.63   357.60    13.75 o
   7   2  -3     1.11    89.40    10.81 o
   7   2  -2    30.52   119.20    11.46 o
   7   2  -1   376.67   361.53    16.05 o
   7   2   0     2.32    84.82    11.13 o
   7   2   1    82.64    93.66    11.46 o
   7   2   2    10.56    53.38    10.81 o
   7   2   3   206.95   201.07    13.10 o
   7   2   4    33.85    80.56    11.46 o
   7   2   5   328.29   301.28    14.74 o
   7   2   6     5.62     4.26    12.44 <
   7   2   7    30.43    24.56    14.41 <
   7   2   8    73.85    47.48    17.36 <
   7   2   9   237.86   179.46    20.96 o
   7   2  10   159.83    97.59    19.32 o
   7   3 -12    46.07    19.32    11.79 <
   7   3 -11    15.33     2.62    11.46 <
   7   3 -10     2.13    18.99    10.15 <
   7   3  -9   132.64   130.99    12.77 o
   7   3  -8    10.36    73.03    11.79 o
   7   3  -7   282.26   233.82    14.08 o
   7   3  -6    64.06   104.79    12.12 o
   7   3  -5    70.26    96.28    12.12 o
   7   3  -4    31.13   136.88    11.79 o
   7   3  -3   417.00   371.03    16.05 o
   7   3  -2   231.89   245.28    13.43 o
   7   3  -1     0.75    72.37    11.13 o
   7   3   0    38.41   154.57    12.12 o
   7   3   1   850.12   689.33    23.91 o
   7   3   2   225.00   273.11    15.72 o
   7   3   3   138.43   126.73    13.43 o
   7   3   4   262.23   222.68    14.08 o
   7   3   5   271.01   225.96    14.41 o
   7   3   6     8.64    13.10    12.77 <
   7   3   7   136.47    85.47    13.75 o
   7   3   8    47.85    39.30    14.74 <
   7   3   9    53.72    24.23    18.01 <
   7   4  -9    68.57    64.84    13.75 o
   7   4  -8    54.40    51.09    13.43 o
   7   4  -7     0.17    20.30    11.46 <
   7   4  -6    10.72    34.71    11.46 o
   7   4  -5    48.12    64.84    11.79 o
   7   4  -4    79.00    95.62    12.44 o
   7   4  -3    39.01    54.36    11.79 o
   7   4  -2     0.89    20.30    10.81 <
   7   4  -1    81.06    50.10    11.13 o
   7   4   0   124.36    68.44    11.46 o
   7   4   1    84.57   105.12    12.12 o
   7   4   2   128.80   137.21    12.77 o
   7   4   3   137.33   106.76    12.44 o
   7   4   4    29.90    25.87    12.77 <
   7   4   5    33.10    49.45    13.10 o
   7   4   6    76.96    43.55    13.10 o
   7   5  -3   382.34   455.19    27.18 o
   7   5  -2     9.07   101.19    18.01 o
   7   5  -1    14.77    20.96    17.03 <
   7   5   0    62.93    72.70    20.63 o
   7   5   1    79.41    79.25    23.58 o
   8 -14 -15   154.63    65.49    30.45 <
   8 -14 -14    10.26    18.99    18.67 <
   8 -14 -13   159.85   134.59    21.29 o
   8 -14 -12   124.42   109.05    20.30 o
   8 -14 -11    26.85    46.50    19.32 <
   8 -14 -10   444.17   444.05    53.71 o
   8 -14  -9   466.79   527.56    56.65 o
   8 -14  -8   457.85   471.23    34.06 o
   8 -14  -7   537.98   486.63    56.98 o
   8 -14  -6    33.93    25.22    19.98 <
   8 -14  -5     4.22    10.81    34.71 <
   8 -14  -4   256.66   177.82    24.23 o
   8 -14  -3     1.77     6.55    21.29 <
   8 -14  -2   116.85    69.10    23.25 <
   8 -13 -17    32.40    19.65    18.34 <
   8 -13 -16     6.25    -5.24    18.01 <
   8 -13 -15    24.83    -5.57    18.01 <
   8 -13 -14    21.78    15.39    18.34 <
   8 -13 -13    77.73    42.90    18.99 <
   8 -13 -12     6.70   -18.99    18.34 <
   8 -13 -11     0.29   -13.75    18.01 <
   8 -13 -10     0.68   -30.13    18.34 <
   8 -13  -9   168.35   200.09    22.60 o
   8 -13  -8   774.74   697.85    40.61 o
   8 -13  -7   107.46   151.62    21.94 o
   8 -13  -6     4.62     2.29    19.32 <
   8 -13  -5   295.05   253.46    25.54 o
   8 -13  -4   309.28   240.37    25.54 o
   8 -13  -3     0.03   -10.15    20.63 <
   8 -13  -2    81.22    39.62    21.94 <
   8 -13  -1   294.89   210.89    26.85 o
   8 -13   0   166.16    97.59    24.23 o
   8 -13   1    23.88   -10.81    23.58 <
   8 -12 -19   124.53    87.76    28.82 o
   8 -12 -18   284.10   199.43    22.27 o
   8 -12 -17    53.57    49.45    18.67 <
   8 -12 -16    21.22    -5.24    17.68 <
   8 -12 -15     1.63   -20.63    13.75 <
   8 -12 -14    15.65     7.20    14.08 <
   8 -12 -13   164.80   128.04    20.30 o
   8 -12 -12     0.76   -21.29    18.01 <
   8 -12 -11     4.09   -18.99    18.34 <
   8 -12 -10    18.52    30.78    18.99 <
   8 -12  -9   459.77   413.27    31.11 o
   8 -12  -8    12.99    35.04    18.67 <
   8 -12  -7    10.76    10.81    18.67 <
   8 -12  -6    68.47    70.41    20.63 o
   8 -12  -5   362.90   349.09    29.80 o
   8 -12  -4   268.81   204.67    24.23 o
   8 -12  -3     1.53    13.75    20.30 <
   8 -12  -2    53.99     4.58    20.96 <
   8 -12  -1     2.25     4.58    21.94 <
   8 -12   0    20.82    13.43    22.60 <
   8 -12   1   302.14   209.26    28.16 o
   8 -12   2   111.11    86.78    24.89 o
   8 -12   3    29.03    17.68    15.72 <
   8 -12   4    96.71    76.30    17.36 o
   8 -11 -20   178.64   120.18    29.15 o
   8 -11 -19     8.90   -17.03    18.01 <
   8 -11 -18    11.55     4.91    17.68 <
   8 -11 -17   124.09    73.35    18.99 o
   8 -11 -16   367.41   266.56    23.58 o
   8 -11 -15     0.34   -11.13    17.03 <
   8 -11 -14     0.71   -10.48    18.01 <
   8 -11 -13   104.35    71.06    15.06 o
   8 -11 -12    81.29    64.84    15.06 o
   8 -11 -11     0.06    -4.58    13.75 <
   8 -11 -10    68.15   110.36    15.39 o
   8 -11  -9   780.13   686.39    31.44 o
   8 -11  -8   128.69   171.92    16.37 o
   8 -11  -7   161.85   228.25    23.91 o
   8 -11  -6   868.68   896.62    37.33 o
   8 -11  -5   529.52   553.10    28.82 o
   8 -11  -4     3.93    70.73    14.74 o
   8 -11  -3   406.62   379.54    22.60 o
   8 -11  -2   254.76   236.11    19.98 o
   8 -11  -1     7.18    24.56    15.39 <
   8 -11   0    32.21     3.27    15.72 <
   8 -11   1   206.70   149.65    18.34 o
   8 -11   2    24.08    22.92    16.70 <
   8 -11   3    66.61    57.31    17.03 o
   8 -11   4   142.59   104.79    18.34 o
   8 -11   5    88.70    67.13    18.34 o
   8 -10 -21    53.56   -10.48    25.22 <
   8 -10 -20    89.72    75.65    27.18 <
   8 -10 -19     0.28    11.13    16.70 <
   8 -10 -18   261.37   228.25    17.68 o
   8 -10 -17     3.36    20.63    13.75 <
   8 -10 -16    52.67    32.09    13.75 <
   8 -10 -15   156.43   117.56    15.39 o
   8 -10 -14    40.29    58.62    14.08 o
   8 -10 -13    11.13    39.95    13.75 <
   8 -10 -12   304.00   255.43    18.34 o
   8 -10 -11     1.30    46.50    12.12 o
   8 -10 -10   381.89   350.07    18.67 o
   8 -10  -9     3.94    69.10    12.12 o
   8 -10  -8    60.97   136.56    13.43 o
   8 -10  -7   478.63   460.76    21.61 o
   8 -10  -6     3.53    39.30    12.12 o
   8 -10  -5     0.58    18.67    12.12 <
   8 -10  -4    73.48    94.31    13.10 o
   8 -10  -3    52.16    61.56    13.10 o
   8 -10  -2    61.70    59.93    13.43 o
   8 -10  -1   574.44   499.40    24.89 o
   8 -10   0     4.84    30.45    13.75 <
   8 -10   1    17.44     5.57    15.72 <
   8 -10   2    10.31     6.22    16.37 <
   8 -10   3   193.97   138.52    19.32 o
   8 -10   4    75.48    65.49    18.34 o
   8 -10   5    13.52    20.30    18.01 <
   8 -10   6   169.82   178.47    23.25 o
   8 -10   7   695.10   758.43    53.71 o
   8  -9 -21    47.26    35.37    25.22 <
   8  -9 -20    72.85    46.17    25.54 <
   8  -9 -19   485.06   402.14    28.49 o
   8  -9 -18   410.85   352.69    25.54 o
   8  -9 -17   240.15   226.61    20.96 o
   8  -9 -16   168.15   152.93    15.72 o
   8  -9 -15   139.44   131.97    15.39 o
   8  -9 -14     2.32    10.48    13.43 <
   8  -9 -13     0.04    30.45    13.75 <
   8  -9 -12   416.47   374.96    21.61 o
   8  -9 -11   246.70   261.32    18.99 o
   8  -9 -10     1.84    43.23    12.44 o
   8  -9  -9   168.50   179.46    14.41 o
   8  -9  -8   551.58   586.51    25.22 o
   8  -9  -7   448.42   515.77    23.58 o
   8  -9  -6     3.09    51.74    12.44 o
   8  -9  -5    84.08   109.70    13.75 o
   8  -9  -4   323.12   335.66    18.67 o
   8  -9  -3   842.38   737.80    29.15 o
   8  -9  -2    27.72    37.00    16.05 <
   8  -9  -1   272.12   255.10    17.36 o
   8  -9   0   365.08   301.93    18.99 o
   8  -9   1    58.24    49.78    14.41 o
   8  -9   2   325.26   334.68    20.30 o
   8  -9   3   207.15   165.37    17.03 o
   8  -9   4    12.27     8.19    15.72 <
   8  -9   5     2.39   -14.41    16.05 <
   8  -9   6     0.31   -13.43    19.98 <
   8  -9   7     8.30    19.98    21.61 <
   8  -9   8   100.45   104.14    24.89 o
   8  -8 -21    27.93     4.26    16.05 <
   8  -8 -20     2.88     7.86    15.72 <
   8  -8 -19    67.24    51.09    16.37 o
   8  -8 -18    57.42    29.47    12.77 <
   8  -8 -17     4.30    18.99    12.44 <
   8  -8 -16   113.24   109.38    13.75 o
   8  -8 -15   257.90   229.56    16.37 o
   8  -8 -14   120.12   132.30    10.81 o
   8  -8 -13   258.10   277.70    13.43 o
   8  -8 -12   288.15   276.06    14.08 o
   8  -8 -11    14.26    66.80    12.12 o
   8  -8 -10   101.73    95.95    12.77 o
   8  -8  -9    39.81    82.52    11.46 o
   8  -8  -8   185.05   241.35    13.75 o
   8  -8  -7   230.95   296.04    15.06 o
   8  -8  -6   539.68   496.12    20.63 o
   8  -8  -5    26.46    69.75    11.46 o
   8  -8  -4    48.06    55.02    11.46 o
   8  -8  -3   196.17   186.33    13.75 o
   8  -8  -2   655.70   625.47    27.18 o
   8  -8  -1   124.14   152.93    15.39 o
   8  -8   0    37.77    33.73    13.75 <
   8  -8   1    65.96    57.64    18.01 o
   8  -8   2  1009.01   951.97    36.02 o
   8  -8   3   233.11   281.95    19.65 o
   8  -8   4   196.92   152.60    19.65 o
   8  -8   5    18.62    10.15    19.65 <
   8  -8   6    99.82    95.62    21.61 o
   8  -8   7   649.58   699.81    53.71 o
   8  -8   8   203.35   254.45    31.44 o
   8  -8   9    27.33    29.15    23.58 <
   8  -7 -21    66.23    70.73    15.06 o
   8  -7 -20   279.71   267.87    18.99 o
   8  -7 -19     0.34     3.27    15.72 <
   8  -7 -18    76.25    68.77    11.79 o
   8  -7 -17   698.53   571.11    22.60 o
   8  -7 -16   676.34   580.61    26.85 o
   8  -7 -15     1.54    21.61    13.10 <
   8  -7 -14    73.93    69.42    11.79 o
   8  -7 -13   309.70   266.89    15.72 o
   8  -7 -12    63.67   123.46    10.15 o
   8  -7 -11   482.27   474.84    19.32 o
   8  -7 -10   431.56   406.07    16.05 o
   8  -7  -9    60.08   104.46    11.13 o
   8  -7  -8    16.38    45.19     8.84 o
   8  -7  -7   175.53   152.60     9.82 o
   8  -7  -6    28.46    77.94     9.17 o
   8  -7  -5   219.62   179.46    10.48 o
   8  -7  -4   176.83   178.47    10.48 o
   8  -7  -3   146.01   174.54    10.48 o
   8  -7  -2   227.33   235.78    11.46 o
   8  -7  -1     6.51    10.81     8.84 <
   8  -7   0    42.66    24.89    10.48 <
   8  -7   1     0.07     3.27    10.48 <
   8  -7   2     2.84    11.79    13.75 <
   8  -7   3     0.51    -8.19    14.08 <
   8  -7   4     4.65     2.29    14.41 <
   8  -7   5   151.16   130.01    16.70 o
   8  -7   6    66.94    30.45    17.36 <
   8  -7   7    14.58   -19.65    13.43 <
   8  -7   8     0.80     3.60    14.41 <
   8  -7   9     0.54   -18.99    14.74 <
   8  -6 -21    30.02    42.90    17.03 <
   8  -6 -20    65.62    52.40    13.75 o
   8  -6 -19    33.98    16.37    12.77 <
   8  -6 -18    60.91    44.54    12.77 o
   8  -6 -17   210.37   201.40    13.10 o
   8  -6 -16   108.15    88.42    11.46 o
   8  -6 -15    37.80    45.19    10.48 o
   8  -6 -14    22.52    15.72    10.15 <
   8  -6 -13    39.00    64.18    10.48 o
   8  -6 -12   351.84   344.50    15.39 o
   8  -6 -11   672.95   574.72    19.98 o
   8  -6 -10    64.75   145.40    12.77 o
   8  -6  -9    51.00    68.77    10.48 o
   8  -6  -8    77.58   161.44    11.46 o
   8  -6  -7   528.74   512.50    17.03 o
   8  -6  -6   136.68   197.14    10.81 o
   8  -6  -5   170.65   150.64    10.15 o
   8  -6  -4   137.18   180.44    10.81 o
   8  -6  -3   307.25   413.60    15.39 o
   8  -6  -2   665.12   763.67    21.61 o
   8  -6  -1   925.39   883.85    24.89 o
   8  -6   0   263.26   350.72    15.06 o
   8  -6   1   559.59   593.05    19.98 o
   8  -6   2   991.86  1045.30    28.49 o
   8  -6   3  1195.51  1148.12    30.78 o
   8  -6   4    26.31    31.44    18.34 <
   8  -6   5    16.81    17.36    11.13 <
   8  -6   6   262.95   274.42    14.74 o
   8  -6   7   212.98   212.20    17.36 o
   8  -6   8   161.63   134.92    16.70 o
   8  -6   9    40.28    34.38    15.39 <
   8  -6  10   244.70   264.93    17.36 o
   8  -5 -20    50.84    27.84    14.41 <
   8  -5 -19    66.80    53.05    13.75 o
   8  -5 -18    91.53    86.13    13.75 o
   8  -5 -17    82.19    68.77    13.43 o
   8  -5 -16   184.96   171.60    12.77 o
   8  -5 -15   383.20   297.67    15.06 o
   8  -5 -14   396.75   296.69    15.06 o
   8  -5 -13    44.11    91.04    10.81 o
   8  -5 -12   704.57   567.84    20.30 o
   8  -5 -11   488.02   434.23    17.68 o
   8  -5 -10    54.68   110.69    10.81 o
   8  -5  -9    92.21   139.18    11.46 o
   8  -5  -8   248.11   215.15    12.44 o
   8  -5  -7     1.97    40.61     9.82 o
   8  -5  -6    30.50    23.25     9.82 <
   8  -5  -5    26.63    28.82     9.82 <
   8  -5  -4    49.16    38.64     9.82 o
   8  -5  -3    56.88    95.29    10.48 o
   8  -5  -2   275.92   254.77    12.77 o
   8  -5  -1     0.86    19.32     9.82 <
   8  -5   0    10.07    10.15    10.15 <
   8  -5   1    45.60    20.63    10.15 <
   8  -5   2    33.46    34.06    10.48 o
   8  -5   3   341.86   284.90    14.41 o
   8  -5   4    22.23    43.55    10.81 o
   8  -5   5    28.51    21.61    11.13 <
   8  -5   6   115.78   101.84    12.44 o
   8  -5   7    37.85    28.49    12.44 <
   8  -5   8    16.40     6.88    12.77 <
   8  -5   9    40.58    27.84    13.10 <
   8  -5  10    17.75     3.93    16.05 <
   8  -4 -20     7.39    -6.88    16.05 <
   8  -4 -19     2.62    -0.65    14.41 <
   8  -4 -18    46.70    30.13    14.41 <
   8  -4 -17     4.19     1.31    12.77 <
   8  -4 -16   248.05   172.25    14.74 o
   8  -4 -15    46.69    43.55    11.13 o
   8  -4 -14   192.96   145.40    12.12 o
   8  -4 -13     0.23    49.78    10.81 o
   8  -4 -12   520.17   354.65    16.37 o
   8  -4 -11     5.03    54.03    10.48 o
   8  -4 -10   131.48   235.78    15.06 o
   8  -4  -9   931.23   904.81    27.18 o
   8  -4  -8  1330.28  1146.16    32.42 o
   8  -4  -7   191.36   512.82    21.94 o
   8  -4  -6   249.30   264.27    13.10 o
   8  -4  -5    82.11   112.65    10.81 o
   8  -4  -4     7.90   102.83    10.48 o
   8  -4  -3   364.11   438.16    17.03 o
   8  -4  -2   634.55   576.68    19.32 o
   8  -4  -1     5.10    84.16    10.48 o
   8  -4   0    47.66    93.66    10.81 o
   8  -4   1   679.10   645.45    20.96 o
   8  -4   2   388.68   426.04    17.03 o
   8  -4   3   253.22   253.46    13.75 o
   8  -4   4    82.79    87.44    11.46 o
   8  -4   5   221.43   231.20    13.75 o
   8  -4   6   185.49   131.97    12.77 o
   8  -4   7   239.16   240.69    15.39 o
   8  -4   8    10.53    13.75    12.77 <
   8  -4   9     0.67    21.61    15.06 <
   8  -4  10     0.12    -8.51    15.39 <
   8  -3 -19     3.43    -9.17    14.74 <
   8  -3 -18     1.14    -1.31    14.08 <
   8  -3 -17   186.85   148.67    16.37 o
   8  -3 -16     8.80    17.03    14.08 <
   8  -3 -15    11.62    -6.55    12.44 <
   8  -3 -14     2.32    17.36    10.81 <
   8  -3 -13   268.60   226.94    13.75 o
   8  -3 -12    62.71    67.46    11.13 o
   8  -3 -11     6.65    22.27     9.82 <
   8  -3 -10    99.58   129.68    11.13 o
   8  -3  -9   111.40   116.25    10.81 o
   8  -3  -8    96.69    96.60    10.81 o
   8  -3  -7    11.70    32.75     9.82 o
   8  -3  -6     1.30    43.88     9.50 o
   8  -3  -5    72.82    71.06     9.82 o
   8  -3  -4    46.44    69.10    10.15 o
   8  -3  -3    49.82    93.33    10.15 o
   8  -3  -2   111.48   142.12    10.81 o
   8  -3  -1     1.24    69.75    10.15 o
   8  -3   0   404.85   354.98    15.72 o
   8  -3   1   110.57   120.51    11.46 o
   8  -3   2     4.08    36.68    10.48 o
   8  -3   3   396.76   354.33    15.72 o
   8  -3   4   503.46   432.27    18.34 o
   8  -3   5     1.23    19.32    11.13 <
   8  -3   6   148.96   126.08    13.10 o
   8  -3   7   229.03   198.78    14.74 o
   8  -3   8   102.53    79.90    15.06 o
   8  -3   9     0.79   -14.41    14.08 <
   8  -3  10    33.94    16.70    15.06 <
   8  -2 -18     4.37     3.93    16.37 <
   8  -2 -17     9.72    24.56    14.74 <
   8  -2 -16   205.02   174.87    17.03 o
   8  -2 -15   185.75   139.18    14.41 o
   8  -2 -14   144.38   112.98    14.08 o
   8  -2 -13   216.79   182.40    13.75 o
   8  -2 -12   187.95   308.48    16.05 o
   8  -2 -11   875.47   629.73    20.63 o
   8  -2 -10   173.64   220.72    12.77 o
   8  -2  -9     9.78   107.41    11.13 o
   8  -2  -8   581.50   612.70    20.30 o
   8  -2  -7   741.56   619.25    20.30 o
   8  -2  -6    65.43   173.56    11.79 o
   8  -2  -5     6.46   237.75    14.41 o
   8  -2  -4   865.01   869.44    23.25 o
   8  -2  -3   429.50   689.99    20.30 o
   8  -2  -2   498.86   731.58    21.29 o
   8  -2  -1   687.50   762.03    21.94 o
   8  -2   0   684.98   679.84    20.63 o
   8  -2   1   232.30   278.02    13.75 o
   8  -2   2   162.74   186.01    12.12 o
   8  -2   3    26.68    12.12    10.48 <
   8  -2   4    11.90    10.15    10.48 <
   8  -2   5    12.42    20.63    11.46 <
   8  -2   6   312.43   315.03    16.70 o
   8  -2   7     2.41    11.13    13.75 <
   8  -2   8    16.28    13.75    15.39 <
   8  -2   9    18.97     8.84    16.05 <
   8  -2  10    49.76    50.10    28.16 <
   8  -1 -16    23.03    40.28    13.75 <
   8  -1 -15    10.39    22.27    13.43 <
   8  -1 -14    33.94    39.62    13.43 <
   8  -1 -13     3.06    13.10    12.77 <
   8  -1 -12   150.13   128.70    14.41 o
   8  -1 -11    21.61    58.29    11.13 o
   8  -1 -10    25.42    78.27    11.13 o
   8  -1  -9   490.58   382.49    16.70 o
   8  -1  -8   155.48   209.58    12.77 o
   8  -1  -7   283.24   286.21    14.08 o
   8  -1  -6     6.24   107.41    10.48 o
   8  -1  -5   259.34   255.10    12.77 o
   8  -1  -4     4.98    63.20    10.15 o
   8  -1  -3     9.44    53.71    10.15 o
   8  -1  -2   193.07   193.86    11.79 o
   8  -1  -1   269.12   277.37    13.10 o
   8  -1   0     3.92    55.67    10.48 o
   8  -1   1    43.39    43.23    10.48 o
   8  -1   2   253.74   235.45    13.10 o
   8  -1   3   352.48   342.54    15.06 o
   8  -1   4    41.81    82.52    13.10 o
   8  -1   5   298.96   238.07    18.34 o
   8  -1   6   135.43    87.44    15.72 o
   8  -1   7    19.36    -0.98    15.06 <
   8  -1   8   394.67   378.89    22.92 o
   8  -1   9   484.99   458.14    27.18 o
   8   0 -14    27.61     0.65    13.43 <
   8   0 -13   220.98   218.10    16.70 o
   8   0 -12   125.82   132.30    15.06 o
   8   0 -11   127.31   148.02    15.06 o
   8   0 -10   153.61   161.77    15.39 o
   8   0  -9   271.26   271.48    17.36 o
   8   0  -8   212.69   248.88    15.06 o
   8   0  -7   164.75   246.91    13.75 o
   8   0  -6   193.78   223.01    12.44 o
   8   0  -5   259.90   251.83    12.77 o
   8   0  -4    17.34   214.82    12.12 o
   8   0  -3   685.16   650.36    20.30 o
   8   0  -2   163.70   244.62    12.77 o
   8   0  -1     8.97    69.10    10.48 o
   8   0   0    11.18   193.54    16.37 o
   8   0   1  1028.66   957.21    30.45 o
   8   0   2   323.77   380.20    21.61 o
   8   0   3     2.39    38.31    14.74 <
   8   0   4     2.93     8.84    14.41 <
   8   0   5   217.91   195.83    17.68 o
   8   0   6   186.04   143.11    16.70 o
   8   0   7     4.00    -1.31    15.06 <
   8   0   8     2.69   -10.48    15.06 <
   8   1 -12    42.37    24.89    14.08 <
   8   1 -11     0.25    15.06    13.75 <
   8   1 -10    59.64   107.08    14.74 o
   8   1  -9   209.50   198.45    16.05 o
   8   1  -8   122.75   129.35    14.74 o
   8   1  -7   165.48   143.11    14.74 o
   8   1  -6   158.41   153.26    15.39 o
   8   1  -5    46.13   102.17    17.68 o
   8   1  -4     4.26    59.93    17.03 o
   8   1  -3   108.77   121.82    18.34 o
   8   1  -2   185.23   221.04    20.30 o
   8   1  -1   111.32   191.24    19.65 o
   8   1   0   403.50   350.72    23.25 o
   8   1   1   170.15   180.76    19.65 o
   8   1   2    25.46    43.88    17.68 <
   8   1   3   105.92    80.56    18.67 o
   8   1   4    63.57    43.88    17.68 <
   8   1   5    34.91    28.49    18.01 <
   8   1   6     3.61   -15.72    17.68 <
   8   2  -9     1.87    13.75    16.37 <
   8   2  -8    69.91    83.83    17.36 o
   8   2  -7    15.86    47.48    17.03 <
   8   2  -6    20.62    60.58    17.36 o
   8   2  -5    56.76    45.19    14.41 o
   8   2  -4    30.59    63.86    14.41 o
   8   2  -3    62.93    81.21    18.01 o
   8   2  -2     0.12    44.86    16.70 <
   8   2  -1    41.28    27.84    16.70 <
   8   2   0     6.99    31.76    17.03 <
   8   2   1    45.90    19.32    17.03 <
   8   2   2    41.28    39.95    17.68 <
   8   2   3    14.58    21.29    17.68 <
   8   2   4     8.42   -25.87    36.68 <
   9 -13 -13   181.54   157.19    34.38 o
   9 -13 -12   137.98    98.90    21.61 o
   9 -13 -11    55.76    74.34    21.29 o
   9 -13 -10   362.85   316.99    27.84 o
   9 -13  -9    80.76   101.84    21.94 o
   9 -13  -8    31.41    51.09    20.96 <
   9 -13  -7   413.20   358.91    29.47 o
   9 -13  -6   153.05   130.33    23.91 o
   9 -13  -5    88.53    69.75    22.60 o
   9 -13  -4   291.29   230.21    27.51 o
   9 -12 -15    51.86    -2.29    15.72 <
   9 -12 -14     1.39    -3.93    15.39 <
   9 -12 -13     2.01     4.91    15.06 <
   9 -12 -12   354.32   296.04    20.63 o
   9 -12 -11   203.39   183.71    18.34 o
   9 -12 -10     5.30   -15.39    14.74 <
   9 -12  -9     2.29    26.20    15.06 <
   9 -12  -8   401.67   356.62    22.92 o
   9 -12  -7    86.30   109.38    17.03 o
   9 -12  -6    35.81    67.13    16.05 o
   9 -12  -5   232.70   205.33    19.32 o
   9 -12  -4    89.56    90.71    16.70 o
   9 -12  -3     0.56   -18.67    15.72 <
   9 -12  -2    12.58    -8.19    16.05 <
   9 -12  -1    25.04    11.46    17.03 <
   9 -11 -17    42.15   -28.49    27.51 <
   9 -11 -16    63.83    43.88    19.98 <
   9 -11 -15   127.58    95.62    21.29 o
   9 -11 -14    43.90    26.20    16.05 <
   9 -11 -13   222.19   194.52    18.99 o
   9 -11 -12   370.78   354.33    23.58 o
   9 -11 -11   545.44   489.24    28.16 o
   9 -11 -10     1.03    89.07    16.70 o
   9 -11  -9   243.66   261.00    20.30 o
   9 -11  -8   172.96   170.61    18.34 o
   9 -11  -7   160.35   169.30    18.01 o
   9 -11  -6   225.12   310.12    21.94 o
   9 -11  -5   609.20   548.19    30.13 o
   9 -11  -4    55.26    92.02    16.70 o
   9 -11  -3    17.90   -18.01    15.72 <
   9 -11  -2   144.35   137.21    18.99 o
   9 -11  -1   224.94   190.26    20.30 o
   9 -11   0    31.12    22.27    17.36 <
   9 -11   1    68.46    46.50    18.34 <
   9 -11   2    48.42     6.22    38.97 <
   9 -10 -18   150.70    48.14    27.84 <
   9 -10 -17    49.27    16.05    26.85 <
   9 -10 -16    26.49     0.65    17.03 <
   9 -10 -15     9.98    16.05    17.36 <
   9 -10 -14    36.44    16.05    18.01 <
   9 -10 -13    19.56    10.15    13.43 <
   9 -10 -12    69.01    51.74    13.75 o
   9 -10 -11    13.32    35.04    13.43 <
   9 -10 -10    27.27    18.01    13.10 <
   9 -10  -9    49.51    53.71    13.43 o
   9 -10  -8   157.43   134.26    14.74 o
   9 -10  -7     3.10    37.66    13.43 <
   9 -10  -6   117.15   101.84    15.06 o
   9 -10  -5    55.16    94.64    15.06 o
   9 -10  -4   367.92   350.40    20.63 o
   9 -10  -3     0.74    29.15    14.08 <
   9 -10  -2    74.26    75.32    15.06 o
   9 -10  -1    69.50    65.17    15.39 o
   9 -10   0    71.70    52.40    17.68 <
   9 -10   1     0.71    -0.98    17.36 <
   9 -10   2     2.06   -12.44    21.61 <
   9 -10   3   115.09    98.90    24.23 o
   9  -9 -18    66.44    26.85    27.51 <
   9  -9 -17    35.35    31.44    26.53 <
   9  -9 -16    32.32    26.85    26.53 <
   9  -9 -15   155.63   194.19    21.29 o
   9  -9 -14   199.83   185.68    21.29 o
   9  -9 -13    77.65    90.06    18.99 o
   9  -9 -12    75.34    84.49    16.05 o
   9  -9 -11   311.80   354.65    22.92 o
   9  -9 -10   656.07   632.68    27.18 o
   9  -9  -9    28.85   137.54    14.74 o
   9  -9  -8    98.52   137.87    14.74 o
   9  -9  -7   271.13   299.31    18.67 o
   9  -9  -6   278.85   278.02    18.01 o
   9  -9  -5    72.66   118.22    15.39 o
   9  -9  -4    13.94    23.58    14.08 <
   9  -9  -3     0.49   -11.46    14.08 <
   9  -9  -2     0.37    -0.98    14.41 <
   9  -9  -1   247.70   230.54    20.63 o
   9  -9   0   211.23   155.55    19.32 o
   9  -9   1     6.75    25.22    17.68 <
   9  -9   2     0.42    -3.27    18.01 <
   9  -9   3   151.58   131.97    27.18 o
   9  -9   4    65.69    38.97    23.25 <
   9  -8 -18    31.24    12.77    17.03 <
   9  -8 -17     0.02    -2.95    16.70 <
   9  -8 -16    25.88    34.71    16.70 <
   9  -8 -15   154.56   124.11    18.99 o
   9  -8 -14    26.11    49.12    14.08 o
   9  -8 -13   153.42   112.00    15.39 o
   9  -8 -12    14.02    24.56    14.08 <
   9  -8 -11     0.91     3.60    12.44 <
   9  -8 -10     3.54    36.35    13.10 <
   9  -8  -9   239.12   206.96    15.72 o
   9  -8  -8    59.29    77.94    13.75 o
   9  -8  -7     0.14    81.87    13.75 o
   9  -8  -6   393.84   505.95    23.58 o
   9  -8  -5  1287.58  1063.63    31.44 o
   9  -8  -3     0.22    19.98    16.37 <
   9  -8  -2   143.55   176.84    18.99 o
   9  -8  -1   635.38   636.94    32.42 o
   9  -8   0    72.55   115.60    18.67 o
   9  -8   1   128.48   108.72    18.99 o
   9  -8   2    27.85    43.55    18.01 <
   9  -8   3   154.97   138.85    24.23 o
   9  -8   4    82.86    86.13    23.91 o
   9  -8   5   284.49   223.66    27.84 o
   9  -7 -18    47.95    28.82    14.08 <
   9  -7 -17     1.58     9.17    13.75 <
   9  -7 -16    92.30    71.39    14.74 o
   9  -7 -15   135.79    71.72    14.41 o
   9  -7 -14    34.99    60.58    14.08 o
   9  -7 -13    64.71    70.08    12.44 o
   9  -7 -12    55.20    59.93    12.12 o
   9  -7 -11    79.81   152.60    13.43 o
   9  -7 -10   387.66   353.67    19.32 o
   9  -7  -9    94.81   139.83    12.44 o
   9  -7  -8    13.25    27.51    13.43 <
   9  -7  -7    22.82    21.94    11.46 <
   9  -7  -6    78.17    90.38    14.41 o
   9  -7  -5     3.91    11.79    11.46 <
   9  -7  -4    27.30    30.13    13.75 <
   9  -7  -3   159.05   118.87    15.39 o
   9  -7  -2    18.41    51.41    14.41 o
   9  -7  -1    27.46    79.25    15.06 o
   9  -7   0   420.04   404.10    21.61 o
   9  -7   1   137.66   117.24    16.37 o
   9  -7   2    89.53    96.60    18.67 o
   9  -7   3     0.83    -9.17    17.36 <
   9  -7   4   101.71    78.59    18.99 o
   9  -7   5    20.04    35.04    18.99 <
   9  -6 -18     1.76   -45.19    24.23 <
   9  -6 -17     0.83    -0.33    14.08 <
   9  -6 -16    27.56    14.41    13.10 <
   9  -6 -15     2.78     0.00    12.44 <
   9  -6 -14    36.16    37.00    12.44 <
   9  -6 -13   180.27   148.02    14.08 o
   9  -6 -12   193.20   156.21    12.44 o
   9  -6 -11    25.75   107.41    11.79 o
   9  -6 -10   417.43   332.06    16.05 o
   9  -6  -9    11.14    81.21    10.81 o
   9  -6  -8   178.52   130.66    11.46 o
   9  -6  -7    46.60    86.45    11.13 o
   9  -6  -6   176.38   183.38    12.44 o
   9  -6  -5    97.87   180.44    12.12 o
   9  -6  -4   355.21   315.03    15.06 o
   9  -6  -3   148.46   245.93    13.43 o
   9  -6  -2   304.47   292.43    14.41 o
   9  -6  -1   209.43   284.90    14.74 o
   9  -6   0   467.91   438.16    17.68 o
   9  -6   1   113.81   134.92    12.44 o
   9  -6   2    15.27    40.28    12.12 o
   9  -6   3   299.57   266.56    18.01 o
   9  -6   4   228.74   206.31    17.03 o
   9  -6   5    65.39    68.44    15.39 o
   9  -6   6   108.83    64.84    16.05 o
   9  -5 -17     2.59   -14.41    14.08 <
   9  -5 -16    13.20    22.92    14.41 <
   9  -5 -15    77.52    62.22    13.75 o
   9  -5 -14    41.48    26.85    13.10 <
   9  -5 -13     0.61     7.86    12.44 <
   9  -5 -12    14.64    28.16    12.44 <
   9  -5 -11   210.73   190.59    14.74 o
   9  -5 -10     4.94    63.86    11.46 o
   9  -5  -9   113.23   133.94    11.79 o
   9  -5  -8   166.59   179.46    12.44 o
   9  -5  -7    23.17    67.46    11.13 o
   9  -5  -6     0.08    46.17    10.81 o
   9  -5  -5    39.92   158.17    12.12 o
   9  -5  -4   434.81   371.68    16.37 o
   9  -5  -3     0.89    82.52    11.46 o
   9  -5  -2    99.84    80.89    11.46 o
   9  -5  -1    72.77   100.86    11.79 o
   9  -5   0   410.56   339.59    17.03 o
   9  -5   1     0.94    78.59    12.44 o
   9  -5   2   271.08   199.43    14.41 o
   9  -5   3    13.35    25.54    12.44 <
   9  -5   4     0.23     1.64    12.44 <
   9  -5   5    18.67     6.88    14.74 <
   9  -5   6    94.64    61.89    15.72 o
   9  -4 -16   150.43   125.10    16.37 o
   9  -4 -15   200.11   133.61    16.37 o
   9  -4 -14     5.03     4.58    14.41 <
   9  -4 -13   229.35   246.91    18.67 o
   9  -4 -12   772.17   606.81    24.89 o
   9  -4 -11   419.04   347.78    18.67 o
   9  -4 -10    13.92   102.17    13.75 o
   9  -4  -9   260.39   214.82    15.39 o
   9  -4  -8   198.92   213.51    14.41 o
   9  -4  -7   160.17   209.58    13.10 o
   9  -4  -6   149.94   321.25    15.39 o
   9  -4  -5   677.12   547.21    19.65 o
   9  -4  -4    37.32   156.53    12.44 o
   9  -4  -3     4.23    73.35    11.46 o
   9  -4  -2   234.48   239.06    14.74 o
   9  -4  -1   162.38   161.44    13.75 o
   9  -4   0     2.51    35.37    12.12 <
   9  -4   1   107.52   127.06    13.43 o
   9  -4   2   518.09   496.78    21.61 o
   9  -4   3    92.62   119.53    15.39 o
   9  -4   4    20.18    30.45    14.41 <
   9  -4   5     0.80     6.55    14.41 <
   9  -3 -15    38.76    13.75    24.89 <
   9  -3 -14    46.76    54.36    15.39 o
   9  -3 -13    34.59    27.51    14.74 <
   9  -3 -12    15.68    10.48    14.41 <
   9  -3 -11    14.01    65.49    15.06 o
   9  -3 -10   274.44   260.34    18.99 o
   9  -3  -9   180.38   208.93    17.36 o
   9  -3  -8    44.08    86.45    12.77 o
   9  -3  -7    35.48    67.79    12.44 o
   9  -3  -6    90.64   151.62    13.43 o
   9  -3  -5   243.74   229.56    14.74 o
   9  -3  -4     1.71    92.35    12.44 o
   9  -3  -3   144.47   147.36    13.43 o
   9  -3  -2     2.02    73.68    12.44 o
   9  -3  -1   175.16   160.79    13.75 o
   9  -3   0    11.64    98.57    14.41 o
   9  -3   1   586.12   462.72    23.91 o
   9  -3   2   134.33   135.57    15.39 o
   9  -3   3    27.73    37.66    14.41 <
   9  -3   4   282.46   223.34    17.68 o
   9  -3   5   496.34   487.28    25.54 o
   9  -2 -13   412.93   255.76    33.07 o
   9  -2 -12    14.08    74.99    15.72 o
   9  -2 -11   263.00   304.22    19.98 o
   9  -2 -10   861.26   633.66    29.80 o
   9  -2  -9   124.63   318.63    24.89 o
   9  -2  -8   187.64   234.47    17.03 o
   9  -2  -7   520.77   457.48    22.92 o
   9  -2  -6   143.27   286.54    18.01 o
   9  -2  -5   207.01   247.24    16.70 o
   9  -2  -4   211.87   306.84    18.34 o
   9  -2  -3   642.94   552.12    24.89 o
   9  -2  -2   372.50   428.33    21.61 o
   9  -2  -1   106.48   213.18    16.37 o
   9  -2   0   108.65   126.73    15.39 o
   9  -2   1    83.95    79.25    14.74 o
   9  -2   2     2.89    23.58    16.05 <
   9  -2   3    63.90    73.03    16.70 o
   9  -2   4    20.40    24.89    16.37 <
   9  -1 -10   150.33   111.01    15.39 o
   9  -1  -9    71.05    78.59    15.06 o
   9  -1  -8    55.08    84.82    14.08 o
   9  -1  -7   120.15   122.47    14.74 o
   9  -1  -6    15.55    38.97    13.43 <
   9  -1  -5     3.14    31.44    13.43 <
   9  -1  -4   103.60    97.59    14.41 o
   9  -1  -3     7.39    35.69    13.10 <
   9  -1  -2    21.07    28.82    15.39 <
   9  -1  -1    38.57    97.59    15.72 o
   9  -1   0   297.30   228.25    18.99 o
   9  -1   1    11.54    55.67    16.05 o
   9  -1   2   185.76   157.84    18.01 o
   9   0  -5   120.84   126.40    40.93 o
   9   0  -3   117.06   196.16    44.21 o
  10 -10 -12     2.23   -10.15    28.82 <
  10 -10 -11    53.20     5.57    20.63 <
  10 -10 -10    85.96    44.21    20.96 <
  10 -10  -9   229.49   188.30    23.91 o
  10 -10  -8   299.78   235.45    25.22 o
  10 -10  -7    50.19    75.32    21.61 o
  10 -10  -6   106.69    92.02    22.27 o
  10 -10  -5    92.62    79.25    21.94 o
  10 -10  -4     6.39    63.20    21.61 <
  10  -9 -12     0.88   -23.91    20.30 <
  10  -9 -11    16.97    -2.29    20.63 <
  10  -9 -10     0.82    -0.33    20.63 <
  10  -9  -9    89.07    58.29    21.29 <
  10  -9  -8    81.21    95.62    21.94 o
  10  -9  -7    72.09    73.03    21.29 o
  10  -9  -6    11.70    14.08    20.96 <
  10  -9  -5    19.05    94.97    22.27 o
  10  -9  -4   441.49   402.14    31.76 o
  10  -9  -3   334.61   308.15    29.15 o
  10  -9  -2    34.64    59.93    26.85 <
  10  -8 -13     0.00    -8.51    27.18 <
  10  -8 -12     1.73    -9.82    16.37 <
  10  -8 -11     0.23    18.67    16.70 <
  10  -8 -10   116.99   123.46    18.34 o
  10  -8  -9    87.89   157.84    18.67 o
  10  -8  -8   428.99   449.95    27.18 o
  10  -8  -7   481.53   437.18    34.38 o
  10  -8  -6    59.01    79.25    21.61 o
  10  -8  -5    32.93    35.37    21.29 <
  10  -8  -4   137.78   100.53    22.92 o
  10  -8  -3     1.09    -3.27    20.96 <
  10  -8  -2    44.59    46.17    21.61 <
  10  -8  -1    27.35    50.76    27.84 <
  10  -7 -12    92.12    75.32    14.41 o
  10  -7 -11     1.18     0.65    13.75 <
  10  -7 -10    42.99     6.22    16.70 <
  10  -7  -9    11.75     8.19    16.70 <
  10  -7  -8    13.13    56.65    17.36 o
  10  -7  -7   149.35   150.96    15.72 o
  10  -7  -6    89.83    91.69    14.74 o
  10  -7  -5    14.11    23.25    17.03 <
  10  -7  -4    53.34    42.24    17.68 <
  10  -7  -3    48.99    57.64    18.34 o
  10  -7  -2    47.94    39.95    17.68 <
  10  -7  -1    84.82   114.62    22.92 o
  10  -6 -11    20.20    15.72    14.08 <
  10  -6 -10    55.44    68.77    14.74 o
  10  -6  -9   107.62   112.00    15.39 o
  10  -6  -8    26.19   128.37    15.39 o
  10  -6  -7   377.66   356.95    20.63 o
  10  -6  -6   171.89   250.19    17.36 o
  10  -6  -5    90.44   112.32    15.39 o
  10  -6  -4    24.97    59.27    16.37 o
  10  -6  -3    28.88    60.26    15.06 o
  10  -6  -2     5.83     3.93    14.41 <
  10  -6  -1     0.98   -24.23    28.16 <
  10  -5  -9     7.30    54.03    14.74 o
  10  -5  -8   144.35   196.81    16.70 o
  10  -5  -7   224.90   233.82    17.36 o
  10  -5  -6   130.19   158.17    16.05 o
  10  -5  -5     5.09    74.34    15.06 o
  10  -5  -4   144.97   160.13    16.37 o
  10  -5  -3    35.07    38.31    14.74 <
