# Supplementary material for: Crystal chemistry of layered structures formed by linear rigid silyl-capped molecules
Source: IUCrJ. 2015 Aug 20;2(Pt 5):584–600. doi: 10.1107/S2052252515011665 (PMC4547826; doi:10.1107/S2052252515011665)
Supplement: Supplementary file 6 [file m-02-00584-BSEMOX3sup6.hkl]

#
# h,k,l, Fc-squared, Fo-squared, sigma(Fo-squared) and status flag
#
data_BSEMOX3
_shelx_title                             '   '
_shelx_refln_list_code                   4
_shelx_F_calc_maximum                    88.41
_exptl_crystal_F_000                     254
_reflns_d_resolution_high                0.7663

loop_
 _symmetry_equiv_pos_as_xyz
 'x, y, z'
 '-x, -y, -z'

_cell_length_a                           5.7300(3)
_cell_length_b                           10.2961(5)
_cell_length_c                           10.9801(6)
_cell_angle_alpha                        85.9433(17)
_cell_angle_beta                         79.7181(16)
_cell_angle_gamma                        80.1150(15)

_shelx_F_squared_multiplier              1.000

loop_
 _refln_index_h
 _refln_index_k
 _refln_index_l
 _refln_F_squared_calc
 _refln_F_squared_meas
 _refln_F_squared_sigma
 _refln_observed_status
   0   0   2 3677.58 3674.83   24.08 o
   0   0   3 1245.85 1233.73    8.50 o
   0   0   4  689.12  767.44    5.59 o
   0   0   5 1389.64 1424.94    9.34 o
   0   0   6   28.96   37.16    1.18 o
   0   0   7  380.05  357.02    3.68 o
   0   0   8   63.27   60.13    2.15 o
   0   0   9   44.92   39.00    2.42 o
   0   0  10   43.58   43.37    3.64 o
   0   0  11   53.97   52.22    3.37 o
   0   0  12    0.66   -3.53    3.12 <
   0   0  13    1.39    0.88    2.98 <
   0   0  14   35.10   29.88    4.26 o
   0   1 -14   79.41   85.17    8.33 o
   0   1 -13  133.33  129.46    4.97 o
   0   1 -12  222.27  218.80    5.20 o
   0   1 -11   92.08   88.10    3.76 o
   0   1 -10  299.86  311.85    5.85 o
   0   1  -9  127.72  106.40    3.72 o
   0   1  -8  592.66  620.45    6.64 o
   0   1  -7  328.98  299.72    3.41 o
   0   1  -6  109.39   92.58    1.92 o
   0   1  -5 2597.65 2783.46   18.84 o
   0   1  -4   82.32  101.91    1.57 o
   0   1  -3 2834.32 2966.49   19.66 o
   0   1  -2  131.43  139.17    1.37 o
   0   1  -1  543.48  548.96    2.89 o
   0   1   0  852.76  848.76    6.99 o
   0   1   1   51.41   54.30    0.40 o
   0   1   2   71.67   68.37    0.89 o
   0   1   3  381.28  388.78    2.55 o
   0   1   4  107.80  104.63    1.49 o
   0   1   5  242.86  262.65    2.28 o
   0   1   6  427.88  390.47    3.27 o
   0   1   7   59.51   51.55    1.65 o
   0   1   8  495.25  501.36    5.22 o
   0   1   9  525.92  533.06    6.28 o
   0   1  10   50.19   47.59    3.02 o
   0   1  11  505.05  509.90    7.72 o
   0   1  12    9.25    8.37    3.76 <
   0   1  13   74.53   65.03    3.99 o
   0   1  14   73.35   73.83    4.50 o
   0   2 -13   12.59   12.89    2.67 o
   0   2 -12  182.87  174.14    4.30 o
   0   2 -11    0.29   -2.54    2.63 <
   0   2 -10   15.37   15.54    2.56 o
   0   2  -9   84.06   89.47    3.18 o
   0   2  -8    4.87    0.82    1.94 <
   0   2  -7   96.45  104.39    2.93 o
   0   2  -6  776.92  788.03    5.75 o
   0   2  -5    0.81    1.33    1.00 <
   0   2  -4 1804.42 1844.63   11.14 o
   0   2  -3   11.15    8.06    0.70 o
   0   2  -2 1620.55 1603.70    8.33 o
   0   2  -1 5578.76 5482.45   28.60 o
   0   2   0  253.69  271.51    1.69 o
   0   2   1 3653.90 3550.41   17.76 o
   0   2   2  661.00  642.97    3.18 o
   0   2   3  251.97  231.24    1.70 o
   0   2   4   82.15   71.77    1.20 o
   0   2   5    8.59    4.85    0.79 o
   0   2   6  336.97  302.60    2.79 o
   0   2   7   34.34   25.00    1.30 o
   0   2   8  329.23  308.15    4.48 o
   0   2   9    1.76    3.40    2.18 <
   0   2  10   78.70   76.18    3.77 o
   0   2  11    3.29   -0.40    2.82 <
   0   2  12    7.07   -0.39    3.01 <
   0   2  13    0.18   -6.50    3.93 <
   0   3 -13  149.63  155.65    4.54 o
   0   3 -12  156.82  164.66    4.28 o
   0   3 -11   82.46   90.19    3.52 o
   0   3 -10    1.79    1.74    2.13 <
   0   3  -9  305.87  330.77    4.52 o
   0   3  -8   36.32   26.83    2.06 o
   0   3  -7  779.30  796.92    6.63 o
   0   3  -6  450.15  453.10    3.78 o
   0   3  -5 1439.06 1445.33    8.98 o
   0   3  -4  193.35  194.84    1.77 o
   0   3  -3   74.22   67.84    1.10 o
   0   3  -2   54.09   64.10    0.98 o
   0   3  -1 2264.58 2266.29   11.77 o
   0   3   0    0.13    0.51    0.51 <
   0   3   1  466.57  483.14    2.75 o
   0   3   2    0.03   -0.14    0.48 <
   0   3   3  181.49  177.24    1.32 o
   0   3   4   13.01   15.39    0.72 o
   0   3   5   19.47   13.95    0.84 o
   0   3   6   51.73   42.17    1.11 o
   0   3   7  166.35  160.88    2.63 o
   0   3   8  416.91  407.51    5.05 o
   0   3   9  342.79  340.40    5.76 o
   0   3  10  157.53  172.25    4.99 o
   0   3  11    5.27    3.04    2.83 <
   0   3  12   96.38   85.99    3.99 o
   0   3  13   44.20   39.89    3.65 o
   0   4 -13   36.68   34.45    3.35 o
   0   4 -12    8.29    6.83    2.27 o
   0   4 -11    3.10    5.21    2.10 <
   0   4 -10   21.95   22.96    2.08 o
   0   4  -9  115.77   99.50    2.93 o
   0   4  -8    7.70    7.03    1.82 o
   0   4  -7  924.66  894.81    6.86 o
   0   4  -6    0.04    3.77    1.31 <
   0   4  -5  567.70  548.37    3.68 o
   0   4  -4  130.55  118.56    1.56 o
   0   4  -3  141.59  124.58    1.41 o
   0   4  -2  615.26  631.67    3.54 o
   0   4  -1    7.75   18.78    0.62 o
   0   4   0  495.66  484.03    3.09 o
   0   4   1  319.55  337.47    2.13 o
   0   4   2  366.97  344.75    2.21 o
   0   4   3   80.71   87.07    1.13 o
   0   4   4  590.86  587.01    3.42 o
   0   4   5   12.39    8.23    0.80 o
   0   4   6  104.05   97.02    1.70 o
   0   4   7    5.03    5.47    1.47 o
   0   4   8   92.65   91.32    2.94 o
   0   4   9  403.90  419.99    6.26 o
   0   4  10   85.35   88.18    3.27 o
   0   4  11   80.28   80.15    4.00 o
   0   4  12  129.01  123.71    4.57 o
   0   4  13   25.89   23.93    3.52 o
   0   5 -12  328.90  357.30    5.17 o
   0   5 -11   42.96   43.24    2.44 o
   0   5 -10  388.17  393.98    4.92 o
   0   5  -9   16.26   20.12    2.02 o
   0   5  -8   74.05   73.51    2.62 o
   0   5  -7  154.07  153.80    3.15 o
   0   5  -6  106.54  111.52    2.52 o
   0   5  -5  574.51  552.46    4.27 o
   0   5  -4   15.38   18.12    0.92 o
   0   5  -3  194.83  179.63    1.65 o
   0   5  -2  253.40  261.51    1.93 o
   0   5  -1  462.23  497.53    3.20 o
   0   5   0   14.84   12.51    0.75 o
   0   5   1  119.64  118.38    1.36 o
   0   5   2 1291.20 1350.54    7.23 o
   0   5   3    6.54    4.79    0.77 o
   0   5   4  454.70  423.75    2.71 o
   0   5   5   18.45   15.83    0.95 o
   0   5   6   15.59   12.31    1.42 o
   0   5   7  712.52  718.60    7.32 o
   0   5   8  521.38  518.78    5.48 o
   0   5   9  230.91  228.42    3.77 o
   0   5  10  124.78  135.89    4.50 o
   0   5  11   74.78   72.70    3.17 o
   0   5  12    1.57   -2.59    3.11 <
   0   5  13   54.49   55.08    3.81 o
   0   6 -12    8.27    9.71    3.31 <
   0   6 -11   78.64   75.53    2.78 o
   0   6 -10    0.11   -0.55    2.07 <
   0   6  -9  120.90  127.11    3.34 o
   0   6  -8    1.14    0.91    1.86 <
   0   6  -7    5.00    4.50    1.77 <
   0   6  -6  361.84  359.05    4.23 o
   0   6  -5   66.98   69.67    2.03 o
   0   6  -4 1298.23 1332.78    8.15 o
   0   6  -3  148.99  152.18    1.75 o
   0   6  -2  251.60  217.61    1.89 o
   0   6  -1  896.92  846.74    5.09 o
   0   6   0    1.41    2.79    0.79 o
   0   6   1  616.19  616.88    3.65 o
   0   6   2  107.32  118.96    1.45 o
   0   6   3 1399.43 1395.00    8.93 o
   0   6   4  162.10  169.95    2.18 o
   0   6   5  922.57  930.72    7.16 o
   0   6   6   93.90   89.61    2.98 o
   0   6   7   16.89   15.20    2.01 o
   0   6   8  244.99  244.44    4.25 o
   0   6   9    1.39    2.49    1.94 <
   0   6  10    3.71    0.14    2.26 <
   0   6  11    3.67   -0.44    2.67 <
   0   6  12    0.03   -1.08    3.11 <
   0   7 -11  206.58  229.92    5.05 o
   0   7 -10    3.94    5.30    2.18 <
   0   7  -9  382.36  401.27    4.97 o
   0   7  -8    3.09    1.03    1.91 <
   0   7  -7  137.74  139.85    3.24 o
   0   7  -6  143.36  139.31    3.12 o
   0   7  -5   11.06    9.15    1.69 o
   0   7  -4  662.16  650.06    5.68 o
   0   7  -3   16.72   13.22    1.21 o
   0   7  -2   44.00   34.32    1.34 o
   0   7  -1   16.83   22.88    1.31 o
   0   7   0    4.11    6.76    1.19 o
   0   7   1   45.68   49.88    1.39 o
   0   7   2   29.72   34.96    1.18 o
   0   7   3   15.58   18.06    1.25 o
   0   7   4    0.65    0.21    1.36 <
   0   7   5  150.99  148.63    2.87 o
   0   7   6    5.00    3.93    1.63 <
   0   7   7  545.88  561.00    6.27 o
   0   7   8   58.90   61.71    2.59 o
   0   7   9   72.26   66.56    2.51 o
   0   7  10   43.49   40.67    2.34 o
   0   7  11   52.51   48.50    2.86 o
   0   7  12  192.44  196.39    5.91 o
   0   8 -10   14.17   14.06    2.32 o
   0   8  -9   41.33   38.04    2.34 o
   0   8  -8    9.83   11.39    2.02 o
   0   8  -7    0.48    1.48    1.85 <
   0   8  -6   19.24   18.95    1.86 o
   0   8  -5  437.20  426.86    4.67 o
   0   8  -4    2.83    3.52    1.63 <
   0   8  -3  554.09  552.58    5.58 o
   0   8  -2  174.09  187.09    3.20 o
   0   8  -1  372.21  358.70    4.30 o
   0   8   0  151.84  144.24    2.96 o
   0   8   1    2.43    2.02    1.16 <
   0   8   2 1222.28 1231.58    8.19 o
   0   8   3   97.86  102.18    2.29 o
   0   8   4 1133.40 1111.55    8.62 o
   0   8   5    4.68    4.59    1.62 <
   0   8   6   33.76   29.37    1.83 o
   0   8   7  318.60  314.64    4.62 o
   0   8   8    0.01   -1.63    2.06 <
   0   8   9  153.42  147.74    3.69 o
   0   8  10    2.42    1.69    2.20 <
   0   8  11   56.15   50.94    3.09 o
   0   9  -9   62.90   64.65    2.63 o
   0   9  -8   60.28   56.44    2.41 o
   0   9  -7    0.10   -1.24    1.86 <
   0   9  -6   58.33   57.50    2.22 o
   0   9  -5   76.98   76.84    2.68 o
   0   9  -4  196.96  196.55    3.73 o
   0   9  -3   57.35   54.40    2.31 o
   0   9  -2  115.36  123.16    3.19 o
   0   9  -1  193.23  179.68    3.90 o
   0   9   0  247.93  222.55    3.63 o
   0   9   1    0.56    0.61    1.31 <
   0   9   2   13.71   14.21    1.39 o
   0   9   3   21.82   24.79    1.60 o
   0   9   4   74.72   69.89    2.37 o
   0   9   5   10.06   12.08    1.74 o
   0   9   6   23.24   23.06    1.88 o
   0   9   7   12.50   10.23    2.10 o
   0   9   8   56.19   59.91    2.63 o
   0   9   9    2.23    2.56    2.34 <
   0   9  10   87.09   85.21    3.13 o
   0  10  -8    6.78    7.76    2.19 o
   0  10  -7    8.66   10.40    2.09 o
   0  10  -6   61.42   58.80    2.34 o
   0  10  -5    5.70    6.10    2.09 <
   0  10  -4  133.47  134.70    3.56 o
   0  10  -3  145.28  146.53    3.95 o
   0  10  -2  381.91  388.31    5.56 o
   0  10  -1   31.71   38.06    2.09 o
   0  10   0  125.54  119.51    2.88 o
   0  10   1    7.40    8.98    1.44 o
   0  10   2   11.31    8.49    1.42 o
   0  10   3  114.59  116.82    2.80 o
   0  10   4   20.99   24.42    1.73 o
   0  10   5  347.97  349.38    4.34 o
   0  10   6   16.79   21.76    1.96 o
   0  10   7  154.82  149.89    3.89 o
   0  10   8   23.33   21.68    2.45 o
   0  10   9   26.22   21.17    2.67 o
   0  11  -7   60.67   61.17    2.90 o
   0  11  -6    8.52    8.28    2.34 o
   0  11  -5  101.05   92.01    3.52 o
   0  11  -4    0.51    0.73    2.09 <
   0  11  -3   51.16   46.11    2.68 o
   0  11  -2    0.87   -0.01    1.95 <
   0  11  -1   11.05    9.48    1.99 o
   0  11   0   26.78   28.06    1.63 o
   0  11   1   13.73   17.66    1.57 o
   0  11   2   20.82   19.06    1.59 o
   0  11   3    0.02   -0.96    1.64 <
   0  11   4   24.70   26.58    1.85 o
   0  11   5   31.53   30.98    2.06 o
   0  11   6    0.67    1.58    1.92 <
   0  11   7  103.80   98.48    3.36 o
   0  11   8    8.22    9.63    2.71 o
   0  12  -5   67.28   66.88    3.83 o
   0  12  -4    0.69   -1.53    2.54 <
   0  12  -3   53.52   52.67    2.61 o
   0  12  -2   43.84   36.00    2.42 o
   0  12  -1   85.46   86.27    2.87 o
   0  12   0   72.88   76.46    2.55 o
   0  12   1   55.72   60.18    2.13 o
   0  12   2   85.88   98.74    3.34 o
   0  12   3    2.30    3.88    1.98 <
   0  12   4  237.65  249.14    4.19 o
   0  12   5    8.05   11.36    2.26 o
   0  12   6  177.29  186.87    4.75 o
   0  13  -1  104.54  100.73    3.20 o
   0  13   0    7.08    5.77    1.93 <
   0  13   1    2.71    1.86    1.89 <
   0  13   2    0.98    0.75    2.10 <
   0  13   3   61.43   54.35    4.48 o
   1 -12  -5  107.28  127.50    9.13 o
   1 -12  -4    4.98    7.84    2.55 o
   1 -12  -3    7.31    8.68    2.04 o
   1 -12  -2   20.26   22.13    1.94 o
   1 -12  -1    1.58    2.90    1.82 <
   1 -12   0   10.82    8.17    2.03 o
   1 -12   1    0.57   -0.01    1.99 <
   1 -12   2  312.65  303.92    5.49 o
   1 -12   3  105.31  108.29    4.43 o
   1 -12   4   62.53   68.23    3.18 o
   1 -11  -7    6.60    7.83    2.77 <
   1 -11  -6  185.68  187.77    4.35 o
   1 -11  -5   19.37   24.68    2.38 o
   1 -11  -4  135.35  144.90    3.83 o
   1 -11  -3  191.08  193.74    3.15 o
   1 -11  -2   92.13  102.70    2.70 o
   1 -11  -1  182.60  191.23    3.04 o
   1 -11   0   84.19   90.72    2.64 o
   1 -11   1   71.93   77.61    2.59 o
   1 -11   2    4.94    0.98    2.26 <
   1 -11   3  158.20  155.32    4.38 o
   1 -11   4   37.24   40.47    2.75 o
   1 -11   5    7.34    6.65    2.19 o
   1 -11   6   95.08   96.08    3.48 o
   1 -10  -8   27.74   20.87    2.96 o
   1 -10  -7   61.28   59.23    3.14 o
   1 -10  -6   14.85   11.95    1.95 o
   1 -10  -5    7.14    5.32    1.81 <
   1 -10  -4   37.84   30.20    1.90 o
   1 -10  -3   17.85   16.07    1.54 o
   1 -10  -2    2.02    3.24    1.42 <
   1 -10  -1   38.90   35.56    1.62 o
   1 -10   0    3.54    3.85    1.67 <
   1 -10   1  204.32  191.40    4.18 o
   1 -10   2   77.89   78.85    3.30 o
   1 -10   3   45.33   41.34    2.50 o
   1 -10   4   19.90   16.40    2.06 o
   1 -10   5   33.54   34.30    2.32 o
   1 -10   6  150.36  143.41    3.53 o
   1 -10   7   28.37   27.37    2.26 o
   1 -10   8   74.37   70.01    2.83 o
   1  -9  -9   20.26   13.79    2.95 o
   1  -9  -8   18.13   14.03    2.31 o
   1  -9  -7  267.83  276.52    4.52 o
   1  -9  -6    0.07    2.33    1.77 <
   1  -9  -5  445.17  458.55    5.02 o
   1  -9  -4  308.25  297.67    3.51 o
   1  -9  -3  432.74  456.41    3.92 o
   1  -9  -2  170.60  163.59    2.42 o
   1  -9  -1    4.70    7.41    1.26 o
   1  -9   0   96.33   97.71    2.67 o
   1  -9   1  189.24  179.64    3.85 o
   1  -9   2  318.96  335.99    4.99 o
   1  -9   3  106.16   99.60    3.13 o
   1  -9   4  144.13  141.37    3.44 o
   1  -9   5   12.53   15.75    1.88 o
   1  -9   6    0.05   -0.59    1.83 <
   1  -9   7    4.04    5.44    1.98 <
   1  -9   8    0.20   -3.44    2.01 <
   1  -9   9    1.46    1.48    2.15 <
   1  -8 -10  258.64  269.24    5.08 o
   1  -8  -9   37.32   29.64    2.49 o
   1  -8  -8   88.87   90.05    3.32 o
   1  -8  -7   98.21   96.32    3.41 o
   1  -8  -6    7.92    8.45    1.73 o
   1  -8  -5   49.95   45.20    1.89 o
   1  -8  -4   81.15   80.34    2.11 o
   1  -8  -3   62.55   64.31    1.74 o
   1  -8  -2   53.12   46.50    1.49 o
   1  -8  -1   17.66   19.11    1.43 o
   1  -8   0   20.09   13.48    1.39 o
   1  -8   1    2.06    2.40    1.63 <
   1  -8   2  434.25  387.31    4.68 o
   1  -8   3   71.82   72.82    2.69 o
   1  -8   4  430.56  437.74    4.67 o
   1  -8   5    5.04    4.05    1.70 <
   1  -8   6  234.90  233.82    3.72 o
   1  -8   7   88.00   88.21    3.17 o
   1  -8   8  109.89  112.98    3.36 o
   1  -8   9   29.21   27.35    2.29 o
   1  -8  10    4.85    2.60    2.22 <
   1  -7 -11  163.92  149.96    5.32 o
   1  -7 -10    1.89    0.63    2.37 <
   1  -7  -9  268.58  268.42    4.65 o
   1  -7  -8  173.11  168.11    3.79 o
   1  -7  -7  177.24  182.21    3.76 o
   1  -7  -6  622.58  638.36    5.53 o
   1  -7  -5   30.08   28.91    1.73 o
   1  -7  -4  561.43  575.39    4.92 o
   1  -7  -3  731.77  662.67    5.09 o
   1  -7  -2  101.72  121.34    2.02 o
   1  -7  -1 1466.36 1452.64   10.41 o
   1  -7   0   44.76   49.84    1.90 o
   1  -7   1  626.43  618.75    6.13 o
   1  -7   2   78.28   72.10    2.30 o
   1  -7   3  247.62  263.99    3.45 o
   1  -7   4   15.40   11.93    1.65 o
   1  -7   5   13.73   12.32    1.73 o
   1  -7   6   30.31   29.02    1.92 o
   1  -7   7   15.44   10.41    1.85 o
   1  -7   8   73.53   77.94    2.99 o
   1  -7   9   50.64   45.22    2.34 o
   1  -7  10   18.83   18.24    2.25 o
   1  -7  11   21.97   18.88    2.43 o
   1  -6 -12   80.61   97.68    5.48 o
   1  -6 -11  214.32  208.51    6.70 o
   1  -6 -10   33.56   30.34    2.51 o
   1  -6  -9  278.74  272.38    4.68 o
   1  -6  -8   76.35   70.74    2.98 o
   1  -6  -7   25.92   25.83    1.98 o
   1  -6  -6  492.80  486.80    5.00 o
   1  -6  -5   58.30   54.23    1.85 o
   1  -6  -4  116.65  103.58    2.03 o
   1  -6  -3  195.69  201.11    2.36 o
   1  -6  -2   32.56   37.02    1.13 o
   1  -6  -1  101.93  104.38    1.61 o
   1  -6   0    2.99    5.90    0.93 o
   1  -6   1   17.80   26.96    1.03 o
   1  -6   2   89.33   96.32    1.64 o
   1  -6   3  142.76  132.39    2.11 o
   1  -6   4   80.47   80.85    2.02 o
   1  -6   5  821.85  844.64    7.26 o
   1  -6   6   91.11   84.32    2.78 o
   1  -6   7  357.63  345.69    4.24 o
   1  -6   8    1.57    2.42    1.85 <
   1  -6   9   28.56   28.90    2.14 o
   1  -6  10  431.72  452.69    5.35 o
   1  -6  11  170.85  179.24    3.96 o
   1  -6  12  131.73  142.45    4.11 o
   1  -5 -12   28.98   28.50    3.34 o
   1  -5 -11    5.03    5.11    2.83 <
   1  -5 -10  223.01  231.22    6.21 o
   1  -5  -9    0.08   -1.37    1.79 <
   1  -5  -8   23.89   22.92    2.09 o
   1  -5  -7  355.57  353.24    4.64 o
   1  -5  -6    2.77    5.66    1.36 o
   1  -5  -5  457.57  459.67    3.82 o
   1  -5  -4  100.45   92.38    1.69 o
   1  -5  -3  539.88  527.10    3.40 o
   1  -5  -2  253.10  221.44    1.84 o
   1  -5  -1  977.19 1063.11    6.05 o
   1  -5   0  289.54  273.22    2.17 o
   1  -5   1  107.02  122.05    1.42 o
   1  -5   2  768.36  752.06    4.33 o
   1  -5   3  164.38  174.95    1.79 o
   1  -5   4   91.63   88.18    1.47 o
   1  -5   5    5.39    9.33    1.34 o
   1  -5   6  353.98  353.56    4.05 o
   1  -5   7  140.72  146.61    3.09 o
   1  -5   8  318.80  320.66    4.14 o
   1  -5   9   36.82   35.32    2.14 o
   1  -5  10   95.88   96.23    3.32 o
   1  -5  11   26.70   22.51    2.33 o
   1  -5  12   51.53   44.52    2.67 o
   1  -4 -13   79.37   52.93   10.33 o
   1  -4 -12   40.66   40.19    3.42 o
   1  -4 -11   70.79   68.95    3.41 o
   1  -4 -10  315.59  323.06    5.85 o
   1  -4  -9    3.54    4.84    2.30 <
   1  -4  -8  243.13  237.63    4.00 o
   1  -4  -7  201.77  210.84    3.07 o
   1  -4  -6  454.89  467.01    4.28 o
   1  -4  -5   14.19   15.86    1.04 o
   1  -4  -4  173.14  191.65    1.73 o
   1  -4  -3  192.13  211.07    1.64 o
   1  -4  -2   16.75    8.98    0.75 o
   1  -4  -1   37.46   38.73    0.96 o
   1  -4   0   30.49   38.66    1.04 o
   1  -4   1   15.01   14.11    0.68 o
   1  -4   2   27.08   35.27    0.95 o
   1  -4   3  166.04  186.39    1.60 o
   1  -4   4  480.65  505.48    3.20 o
   1  -4   5  145.96  129.17    1.81 o
   1  -4   6  412.42  405.36    4.22 o
   1  -4   7  209.16  196.99    3.24 o
   1  -4   8   45.91   45.48    2.08 o
   1  -4   9   93.37   99.48    3.12 o
   1  -4  10   50.06   53.00    2.36 o
   1  -4  11  382.62  406.29    5.12 o
   1  -4  12   48.02   45.89    2.59 o
   1  -4  13  159.68  166.12    4.34 o
   1  -3 -13    0.19   -5.84    5.56 <
   1  -3 -12   11.99   10.19    3.90 <
   1  -3 -11    0.11   -4.76    2.78 <
   1  -3 -10  124.26  122.53    4.68 o
   1  -3  -9   22.51   23.25    1.85 o
   1  -3  -8 1202.78 1174.07   10.89 o
   1  -3  -7  212.46  207.32    2.61 o
   1  -3  -6   29.79   23.31    1.12 o
   1  -3  -5  105.84  109.82    1.57 o
   1  -3  -4   17.51   23.50    0.80 o
   1  -3  -3  228.95  253.34    1.74 o
   1  -3  -2 1947.90 1992.34   10.23 o
   1  -3  -1   85.17  112.50    1.14 o
   1  -3   0 1217.37 1240.13    7.14 o
   1  -3   1  536.47  503.93    2.91 o
   1  -3   2  199.01  208.19    1.52 o
   1  -3   3  256.76  231.09    1.71 o
   1  -3   4    7.77    6.86    0.82 o
   1  -3   5  296.18  290.91    2.38 o
   1  -3   6   21.68   28.58    1.23 o
   1  -3   7  213.25  204.88    3.22 o
   1  -3   8  296.85  289.94    3.88 o
   1  -3   9   27.97   24.95    2.02 o
   1  -3  10  103.76  109.49    3.36 o
   1  -3  11    0.82    0.35    2.10 <
   1  -3  12   39.94   38.14    2.48 o
   1  -3  13   17.42   13.37    2.48 o
   1  -2 -13  222.64  241.55    6.70 o
   1  -2 -12  239.62  240.41    7.41 o
   1  -2 -11  294.17  301.29    7.21 o
   1  -2 -10  167.83  174.14    5.87 o
   1  -2  -9    2.25    2.82    2.02 <
   1  -2  -8  258.52  240.11    3.64 o
   1  -2  -7  198.47  184.35    2.28 o
   1  -2  -6    3.88    5.53    1.02 o
   1  -2  -5   91.78   95.67    1.38 o
   1  -2  -4  181.37  207.64    1.81 o
   1  -2  -3    0.05    0.71    0.56 <
   1  -2  -2  365.48  407.64    2.45 o
   1  -2  -1   24.20   26.14    0.64 o
   1  -2   0  963.81  991.34    5.40 o
   1  -2   1  143.28  155.18    1.19 o
   1  -2   2   19.39   30.58    0.78 o
   1  -2   3  258.86  246.91    1.93 o
   1  -2   4  132.91  145.08    1.54 o
   1  -2   5   78.51   70.22    1.45 o
   1  -2   6   11.18   21.24    1.16 o
   1  -2   7  684.66  675.32    6.25 o
   1  -2   8    0.64   -0.32    2.34 <
   1  -2   9  751.36  729.06    8.85 o
   1  -2  10  138.52  153.86    3.97 o
   1  -2  11  151.01  138.66    3.85 o
   1  -2  12  141.57  158.01    4.24 o
   1  -2  13    0.02   -3.44    2.55 <
   1  -1 -13   22.30   19.55    3.63 o
   1  -1 -12    4.58    1.36    3.11 <
   1  -1 -11   37.79   31.39    3.27 o
   1  -1 -10   28.85   25.65    3.48 o
   1  -1  -9  457.26  432.18    6.30 o
   1  -1  -8  463.86  479.29    5.65 o
   1  -1  -7  422.14  380.33    3.81 o
   1  -1  -6   62.40   68.18    1.60 o
   1  -1  -5  197.29  186.04    2.00 o
   1  -1  -4    5.90    4.07    0.68 o
   1  -1  -3  795.79  784.90    4.57 o
   1  -1  -2   27.17   24.18    0.60 o
   1  -1  -1 5948.38 5861.22   32.44 o
   1  -1   0 1333.31 1272.87    7.60 o
   1  -1   1  576.29  547.95    2.87 o
   1  -1   2 2239.23 2280.53   12.02 o
   1  -1   3 1451.59 1510.57    8.78 o
   1  -1   4 2995.79 3047.51   18.30 o
   1  -1   5  254.03  266.46    2.57 o
   1  -1   6  545.76  530.99    4.14 o
   1  -1   7  111.14  128.80    2.58 o
   1  -1   8    1.44   -1.41    1.74 <
   1  -1   9    0.26   -0.28    1.94 <
   1  -1  10  125.67  122.58    3.46 o
   1  -1  11    3.54    4.08    2.91 <
   1  -1  12   11.33    6.01    3.10 <
   1  -1  13   97.00   77.02    3.93 o
   1  -1  14    9.26   11.49    3.30 o
   1   0 -13  271.01  282.62    6.08 o
   1   0 -12  112.82  110.94    4.79 o
   1   0 -11  130.13  126.54    5.05 o
   1   0 -10  175.57  167.78    5.15 o
   1   0  -9    0.08    1.51    2.19 <
   1   0  -8  243.38  230.98    3.67 o
   1   0  -7   60.30   66.65    2.65 o
   1   0  -6  175.97  184.21    2.40 o
   1   0  -5   95.34   99.34    1.73 o
   1   0  -4  347.72  376.86    2.94 o
   1   0  -3 1252.38 1277.53    7.73 o
   1   0  -2   27.47   23.84    0.72 o
   1   0  -1   64.31   71.46    0.75 o
   1   0   0  248.79  242.87    1.53 o
   1   0   1  457.71  428.31    2.75 o
   1   0   2   35.14   44.43    0.98 o
   1   0   3  184.54  207.77    1.79 o
   1   0   4   41.26   48.09    1.38 o
   1   0   5  262.71  222.74    2.14 o
   1   0   6 1421.56 1422.81    9.40 o
   1   0   7 1257.04 1294.31    9.72 o
   1   0   8 1276.31 1205.88   10.16 o
   1   0   9    0.46    1.38    1.96 <
   1   0  10  743.76  713.86    7.06 o
   1   0  11  185.38  205.99    4.62 o
   1   0  12    1.13    4.13    2.63 <
   1   0  13  328.34  334.44    6.76 o
   1   0  14    7.81    5.09    3.57 <
   1   1 -13   49.77   43.63    3.50 o
   1   1 -12   26.06   23.32    3.04 o
   1   1 -11    0.96   -2.33    2.61 <
   1   1 -10    0.17   -1.37    2.73 <
   1   1  -9  221.44  214.73    3.87 o
   1   1  -8    4.36    2.29    1.81 <
   1   1  -7  368.66  368.00    4.30 o
   1   1  -6   65.19   66.34    2.04 o
   1   1  -5  814.30  808.45    6.63 o
   1   1  -4  577.52  560.13    4.37 o
   1   1  -3  137.45  142.60    1.85 o
   1   1  -2 2415.53 2352.80   15.40 o
   1   1  -1  927.05  910.72    5.66 o
   1   1   0 1548.10 1576.95    8.94 o
   1   1   1 7798.43 7816.45   36.95 o
   1   1   2 5004.50 5166.31   27.33 o
   1   1   3 2095.27 2094.98   11.90 o
   1   1   4  445.32  521.19    3.55 o
   1   1   5  484.32  442.56    3.28 o
   1   1   6  843.84  959.12    6.25 o
   1   1   7  225.51  212.35    2.63 o
   1   1   8  222.59  218.97    3.45 o
   1   1   9   50.30   48.47    2.58 o
   1   1  10   35.65   22.31    2.52 o
   1   1  11    0.13   -0.10    2.51 <
   1   1  12    5.35    3.36    2.65 <
   1   1  13    0.34   -2.39    2.79 <
   1   1  14   15.00   14.86    3.67 o
   1   2 -13    0.59   -0.70    3.14 <
   1   2 -12  211.02  214.32    5.24 o
   1   2 -11   18.14   17.95    2.82 o
   1   2 -10   79.93   81.46    3.53 o
   1   2  -9   70.18   72.92    3.16 o
   1   2  -8  307.85  342.72    5.11 o
   1   2  -7  305.17  321.64    4.67 o
   1   2  -6  286.01  278.89    3.34 o
   1   2  -5 1010.20 1043.73    7.69 o
   1   2  -4 1170.62 1298.02    9.11 o
   1   2  -3 1798.25 1952.17   12.69 o
   1   2  -2 6215.92 6518.81   42.10 o
   1   2  -1 2233.39 2402.61   13.66 o
   1   2   0 1755.53 1733.46   10.25 o
   1   2   1 1132.89 1170.67    6.55 o
   1   2   2 1514.87 1562.40    7.77 o
   1   2   3 2087.34 2183.96   10.82 o
   1   2   4   96.88   84.61    1.22 o
   1   2   5   16.77   19.78    0.96 o
   1   2   6  844.34  857.76    5.41 o
   1   2   7  774.42  726.41    5.76 o
   1   2   8   76.31   82.21    3.61 o
   1   2   9 1059.31 1040.52   11.64 o
   1   2  10   18.90   17.06    2.80 o
   1   2  11  101.60  110.48    4.10 o
   1   2  12  257.45  259.98    5.16 o
   1   2  13   35.25   30.59    3.09 o
   1   2  14  178.30  179.97    5.42 o
   1   3 -13    1.65    0.01    4.29 <
   1   3 -12    5.21    1.36    2.88 <
   1   3 -11   25.57   21.07    2.42 o
   1   3 -10    3.57    1.99    2.14 <
   1   3  -9    7.93    2.83    2.02 <
   1   3  -8   12.74   10.08    1.81 o
   1   3  -7    0.36    1.52    1.59 <
   1   3  -6   70.02   50.73    1.62 o
   1   3  -5  454.17  453.11    3.61 o
   1   3  -4  198.25  206.82    2.04 o
   1   3  -3 2076.73 2186.01   13.28 o
   1   3  -2  281.20  323.42    2.18 o
   1   3  -1   51.23   41.87    0.75 o
   1   3   0  279.99  260.55    1.83 o
   1   3   1 2075.99 2110.22   11.81 o
   1   3   2    2.69   -0.23    0.51 <
   1   3   3 2401.79 2516.39   12.46 o
   1   3   4  673.41  636.81    3.64 o
   1   3   5   13.34   11.42    0.81 o
   1   3   6  766.04  814.57    4.91 o
   1   3   7  217.76  224.00    2.67 o
   1   3   8   37.54   36.66    1.77 o
   1   3   9   83.99   69.06    3.46 o
   1   3  10   48.41   40.18    2.96 o
   1   3  11   13.71   11.45    2.93 o
   1   3  12    0.10   -3.02    2.92 <
   1   3  13    1.49   -0.34    2.83 <
   1   3  14    5.49    0.39    3.08 <
   1   4 -12   25.48   24.65    3.10 o
   1   4 -11  172.55  182.30    4.89 o
   1   4 -10   26.27   25.85    2.33 o
   1   4  -9   55.62   57.65    2.43 o
   1   4  -8  309.58  320.10    3.98 o
   1   4  -7  310.17  324.67    3.84 o
   1   4  -6  477.55  484.01    4.34 o
   1   4  -5   34.66   31.27    1.23 o
   1   4  -4  399.86  393.33    2.91 o
   1   4  -3  200.22  211.41    1.79 o
   1   4  -2  149.40  175.07    1.47 o
   1   4  -1  145.24  158.56    1.28 o
   1   4   0  831.72  843.63    4.75 o
   1   4   1   96.82  109.16    1.25 o
   1   4   2    0.06    0.34    0.57 <
   1   4   3  591.19  578.48    3.16 o
   1   4   4   57.16   58.12    1.19 o
   1   4   5  186.96  203.79    1.81 o
   1   4   6  392.55  374.67    2.67 o
   1   4   7   21.69   27.01    1.34 o
   1   4   8  789.20  768.04    9.00 o
   1   4   9   22.85   20.01    2.27 o
   1   4  10  216.99  211.62    5.04 o
   1   4  11   18.46   14.20    2.95 o
   1   4  12   46.90   45.55    3.42 o
   1   4  13   61.14   57.10    3.75 o
   1   5 -12   24.60   23.32    3.08 o
   1   5 -11    2.07    4.07    2.43 <
   1   5 -10    9.83    6.04    2.02 <
   1   5  -9    0.75   -1.00    1.85 <
   1   5  -8   23.34   13.54    1.82 o
   1   5  -7   36.94   32.41    1.73 o
   1   5  -6  427.84  406.27    3.93 o
   1   5  -5 1157.60 1167.66    8.05 o
   1   5  -4  695.55  685.47    4.42 o
   1   5  -3  567.04  571.11    3.48 o
   1   5  -2  104.46   82.31    1.20 o
   1   5  -1  990.27 1047.89    5.62 o
   1   5   0  788.01  768.40    4.34 o
   1   5   1  376.20  364.97    2.51 o
   1   5   2  650.36  649.47    3.93 o
   1   5   3  656.50  598.00    3.54 o
   1   5   4   36.44   33.37    0.88 o
   1   5   5  843.02  837.00    4.99 o
   1   5   6  103.20   96.40    1.98 o
   1   5   7   73.14   73.93    2.37 o
   1   5   8   36.57   39.74    2.09 o
   1   5   9   17.59   15.99    2.53 o
   1   5  10    6.52    6.33    2.31 <
   1   5  11    4.25   -2.52    2.85 <
   1   5  12    0.05   -4.41    2.99 <
   1   5  13   36.39   27.88    3.56 o
   1   6 -11   48.68   50.67    2.99 o
   1   6 -10  235.95  245.19    4.61 o
   1   6  -9  275.91  290.66    4.09 o
   1   6  -8  268.20  279.06    3.83 o
   1   6  -7   91.59   95.07    2.83 o
   1   6  -6   49.84   47.20    1.78 o
   1   6  -5   75.52   75.21    2.26 o
   1   6  -4  291.44  297.15    2.79 o
   1   6  -3   19.06   19.49    1.00 o
   1   6  -2    0.27    0.22    0.74 <
   1   6  -1  206.12  210.20    1.72 o
   1   6   0    5.10    7.64    0.76 o
   1   6   1   23.57   26.66    0.79 o
   1   6   2  163.27  192.33    1.75 o
   1   6   3   44.66   43.82    1.20 o
   1   6   4  812.83  822.08    5.68 o
   1   6   5  211.25  205.25    2.49 o
   1   6   6  211.42  223.92    3.05 o
   1   6   7  210.69  205.77    3.60 o
   1   6   8  153.63  154.25    3.38 o
   1   6   9  595.98  600.99    6.27 o
   1   6  10   12.27    5.01    2.60 <
   1   6  11  460.66  490.68    6.50 o
   1   6  12   30.30   30.76    3.39 o
   1   6  13   54.91   50.08    3.76 o
   1   7 -11    0.85   -1.73    3.65 <
   1   7 -10   48.33   48.87    2.85 o
   1   7  -9  139.09  133.07    3.52 o
   1   7  -8    1.03    3.54    1.89 <
   1   7  -7   41.27   38.58    2.00 o
   1   7  -6  337.27  325.93    3.99 o
   1   7  -5  182.54  183.65    2.54 o
   1   7  -4  767.12  767.12    5.12 o
   1   7  -3  965.32  940.39    5.97 o
   1   7  -2   59.59   58.00    1.58 o
   1   7  -1 1142.98 1108.72    7.06 o
   1   7   0  264.78  287.93    2.68 o
   1   7   1  785.72  742.16    4.59 o
   1   7   2  776.87  764.34    5.40 o
   1   7   3  266.09  262.76    2.85 o
   1   7   4  776.79  759.39    5.73 o
   1   7   5   33.12   32.24    1.61 o
   1   7   6  579.51  573.64    5.81 o
   1   7   7    0.04    1.66    1.79 <
   1   7   8    1.88    0.47    1.89 <
   1   7   9    9.37    6.38    2.06 o
   1   7  10    4.92    1.50    2.13 <
   1   7  11    5.70   -2.53    2.79 <
   1   7  12    4.39   -0.88    2.76 <
   1   8 -10    5.32    7.16    2.97 <
   1   8  -9  160.82  179.95    4.42 o
   1   8  -8  189.51  198.46    3.76 o
   1   8  -7   36.46   37.92    2.09 o
   1   8  -6  339.49  359.42    4.36 o
   1   8  -5    0.04    0.07    1.61 <
   1   8  -4   57.71   49.24    1.55 o
   1   8  -3   38.68   35.23    1.50 o
   1   8  -2   34.20   29.01    1.41 o
   1   8  -1   42.47   45.65    1.51 o
   1   8   0   12.00   12.32    1.33 o
   1   8   1   61.09   56.35    1.53 o
   1   8   2    2.75    3.78    1.17 o
   1   8   3   59.98   72.86    2.18 o
   1   8   4    1.66    2.01    1.45 <
   1   8   5  559.33  579.20    5.23 o
   1   8   6    3.70    3.79    1.65 <
   1   8   7   54.65   59.74    2.42 o
   1   8   8  278.32  271.45    4.19 o
   1   8   9   92.51  100.95    3.34 o
   1   8  10  169.74  179.39    4.00 o
   1   8  11   31.46   25.85    2.77 o
   1   9  -9    3.70    4.37    2.83 <
   1   9  -8   51.58   48.21    2.72 o
   1   9  -7   58.51   61.33    2.31 o
   1   9  -6    8.78    8.65    1.88 o
   1   9  -5   97.49   87.65    2.88 o
   1   9  -4  281.89  269.44    3.86 o
   1   9  -3  230.95  226.61    3.18 o
   1   9  -2  456.63  461.48    4.34 o
   1   9  -1   42.36   41.41    1.57 o
   1   9   0  493.20  478.80    4.37 o
   1   9   1   11.29   16.48    1.32 o
   1   9   2  217.01  209.25    2.74 o
   1   9   3  400.94  392.34    4.02 o
   1   9   4  219.79  223.30    3.20 o
   1   9   5  231.36  238.61    3.30 o
   1   9   6  315.52  317.88    4.14 o
   1   9   7   15.48   12.51    2.14 o
   1   9   8   23.52   19.05    2.18 o
   1   9   9   67.03   67.65    2.62 o
   1   9  10   77.46   76.54    3.12 o
   1   9  11   62.21   58.04    2.85 o
   1  10  -8  139.99  137.32    5.97 o
   1  10  -7  104.72  107.00    3.64 o
   1  10  -6   57.81   49.17    2.26 o
   1  10  -5   56.26   66.73    2.83 o
   1  10  -4    1.56    0.81    1.97 <
   1  10  -3   77.22   72.09    2.62 o
   1  10  -2   10.38   10.16    1.85 o
   1  10  -1   39.27   38.74    2.06 o
   1  10   0   54.68   51.31    1.99 o
   1  10   1  140.41  125.82    2.73 o
   1  10   2   25.04   24.21    1.63 o
   1  10   3    1.36    3.20    1.54 <
   1  10   4  292.48  299.10    3.69 o
   1  10   5  119.58  115.21    2.93 o
   1  10   6   11.55    9.19    1.76 o
   1  10   7   30.93   29.92    2.38 o
   1  10   8   20.64   16.16    2.38 o
   1  10   9   69.30   64.75    2.91 o
   1  10  10    8.81    4.83    2.63 <
   1  11  -7    0.03   -7.31    4.34 <
   1  11  -6    8.16    8.33    2.38 o
   1  11  -5  120.38  113.76    3.84 o
   1  11  -4   26.32   22.43    2.18 o
   1  11  -3  115.87  114.50    3.52 o
   1  11  -2    7.31   11.05    2.02 o
   1  11  -1  353.68  341.05    4.75 o
   1  11   0  120.98  118.45    3.04 o
   1  11   1   80.63   85.19    2.93 o
   1  11   2    0.36   -2.17    1.77 <
   1  11   3    7.58    8.54    1.85 o
   1  11   4  128.23  133.19    3.28 o
   1  11   5   90.74   94.94    3.16 o
   1  11   6   20.52   26.15    2.11 o
   1  11   7   28.49   25.17    2.77 o
   1  11   8   87.08   96.98    4.25 o
   1  12  -5    3.03   -1.27    2.92 <
   1  12  -4   77.13   70.10    3.01 o
   1  12  -3   17.63   11.73    2.26 o
   1  12  -2    4.00   -0.84    2.06 <
   1  12  -1    0.06   -1.32    1.81 <
   1  12   0    9.92   12.29    2.00 o
   1  12   1    2.57    3.48    1.93 <
   1  12   2   11.65   10.61    1.98 o
   1  12   3   14.12   13.87    2.02 o
   1  12   4    5.85    5.58    2.04 <
   1  12   5   31.18   31.59    2.28 o
   1  12   6   56.97   57.65    2.69 o
   1  12   7   65.16   64.42    4.45 o
   1  13  -2   64.01   55.71    3.13 o
   1  13  -1   83.98   84.30    3.38 o
   1  13   0   87.07   92.56    3.24 o
   1  13   1    0.96    0.72    2.10 <
   1  13   2  153.54  162.92    3.84 o
   1  13   3   73.08   73.16    2.85 o
   1  13   4   75.62   81.56    3.37 o
   2 -12  -1   23.34   29.68    2.37 o
   2 -12   0  142.90  153.72    3.73 o
   2 -12   1   84.23   81.59    3.44 o
   2 -12   2   98.03   98.04    7.24 o
   2 -11  -5    1.23    0.72    2.58 <
   2 -11  -4   27.15   28.83    2.18 o
   2 -11  -3   16.55   16.63    2.00 o
   2 -11  -2    1.63   -0.51    1.82 <
   2 -11  -1   15.89   15.00    1.93 o
   2 -11   0   55.35   52.86    2.46 o
   2 -11   1   11.70   10.97    2.17 o
   2 -11   2   18.21   16.68    2.22 o
   2 -11   3   94.86   96.25    4.14 o
   2 -11   4  189.21  187.96    4.71 o
   2 -11   5   77.80   82.36    3.66 o
   2 -10  -7    0.72    1.24    3.13 <
   2 -10  -6   43.23   40.68    2.62 o
   2 -10  -5  136.65  137.58    3.91 o
   2 -10  -4   37.57   36.68    2.06 o
   2 -10  -3  268.90  283.16    4.01 o
   2 -10  -2    3.31    8.21    1.75 o
   2 -10  -1  402.30  410.70    4.90 o
   2 -10   0  109.92  112.26    3.37 o
   2 -10   1  455.25  471.85    5.56 o
   2 -10   2    0.60   -1.79    1.91 <
   2 -10   3    5.85    1.30    2.14 <
   2 -10   4   42.25   36.89    2.22 o
   2 -10   5   28.15   28.72    2.24 o
   2 -10   6   37.98   43.16    2.48 o
   2 -10   7    0.24   -1.74    2.07 <
   2  -9  -8  171.25  185.38    5.06 o
   2  -9  -7   10.93    9.58    2.61 o
   2  -9  -6   12.42   15.42    2.22 o
   2  -9  -5    6.07    6.13    2.06 <
   2  -9  -4    0.01    0.36    1.66 <
   2  -9  -3   56.19   52.15    2.11 o
   2  -9  -2    0.02   -0.68    1.40 <
   2  -9  -1   48.58   46.72    1.91 o
   2  -9   0    5.14    7.46    1.58 o
   2  -9   1   26.79   23.72    1.72 o
   2  -9   2   26.60   21.28    2.18 o
   2  -9   3  322.10  311.03    4.38 o
   2  -9   4    1.85    1.08    1.83 <
   2  -9   5   32.57   30.70    2.14 o
   2  -9   6  119.47  122.06    3.30 o
   2  -9   7    5.95    4.58    1.98 <
   2  -9   8  255.98  252.41    4.31 o
   2  -9   9    0.08    1.05    2.47 <
   2  -8  -9  187.95  192.87    6.71 o
   2  -8  -8   15.31   13.63    2.68 o
   2  -8  -7  295.12  301.20    5.52 o
   2  -8  -6  264.08  267.51    4.38 o
   2  -8  -5  297.08  301.86    4.01 o
   2  -8  -4  297.26  292.59    3.48 o
   2  -8  -3    0.02    3.44    1.38 <
   2  -8  -2  750.22  751.59    6.17 o
   2  -8  -1   98.33   86.18    2.21 o
   2  -8   0  593.99  618.45    5.57 o
   2  -8   1   55.20   49.60    2.04 o
   2  -8   2   93.07   84.31    2.77 o
   2  -8   3  273.58  272.77    3.49 o
   2  -8   4   61.52   58.93    2.27 o
   2  -8   5   67.69   70.49    2.59 o
   2  -8   6   16.39   11.67    1.88 o
   2  -8   7    8.99   10.83    1.96 o
   2  -8   8   36.85   33.41    2.23 o
   2  -8   9    0.87   -0.67    2.06 <
   2  -8  10   13.50   12.31    2.59 o
   2  -7 -10   75.63   54.50    5.37 o
   2  -7  -9  239.68  247.27    6.78 o
   2  -7  -8   51.43   53.81    2.52 o
   2  -7  -7  173.59  168.68    3.71 o
   2  -7  -6    6.79    5.24    1.82 <
   2  -7  -5   61.61   51.36    1.95 o
   2  -7  -4   15.50   14.65    1.28 o
   2  -7  -3  235.91  218.57    2.62 o
   2  -7  -2   26.36   26.18    1.41 o
   2  -7  -1  430.96  429.54    4.08 o
   2  -7   0  107.80  109.41    2.47 o
   2  -7   1   28.78   23.93    1.81 o
   2  -7   2  417.88  410.96    4.15 o
   2  -7   3  108.69  104.21    2.52 o
   2  -7   4  732.03  709.38    5.85 o
   2  -7   5  118.83  120.95    2.87 o
   2  -7   6  208.41  206.73    3.49 o
   2  -7   7  304.58  313.45    4.22 o
   2  -7   8    1.23    3.40    1.93 <
   2  -7   9  489.02  500.71    5.61 o
   2  -7  10    0.77   -1.35    2.18 <
   2  -7  11   63.75   57.98    3.08 o
   2  -6 -11   30.18    5.87    8.25 <
   2  -6 -10  206.43  205.96    6.46 o
   2  -6  -9   86.91   91.73    3.27 o
   2  -6  -8  468.79  474.55    5.81 o
   2  -6  -7   79.55   79.73    2.71 o
   2  -6  -6  803.42  796.41    7.88 o
   2  -6  -5   90.21  104.70    2.61 o
   2  -6  -4  174.85  189.05    2.49 o
   2  -6  -3  366.69  355.62    3.04 o
   2  -6  -2   20.58   14.83    1.25 o
   2  -6  -1 1323.90 1333.07    9.39 o
   2  -6   0  357.73  333.98    3.22 o
   2  -6   1  832.67  839.41    7.53 o
   2  -6   2  343.84  346.51    3.12 o
   2  -6   3   58.45   58.71    1.59 o
   2  -6   4   74.28   72.11    1.97 o
   2  -6   5    0.03    0.52    1.44 <
   2  -6   6   40.17   34.51    1.89 o
   2  -6   7    6.98    6.08    1.79 o
   2  -6   8   23.30   22.23    1.98 o
   2  -6   9   11.94   11.91    2.02 o
   2  -6  10   25.35   20.35    2.22 o
   2  -6  11   25.11   25.44    2.72 o
   2  -5 -11  205.21  184.74    8.91 o
   2  -5 -10   36.74   25.92    4.62 o
   2  -5  -9  195.22  191.85    4.74 o
   2  -5  -8  198.58  188.28    3.78 o
   2  -5  -7    0.52    1.53    1.57 <
   2  -5  -6  441.11  418.27    4.07 o
   2  -5  -5   64.58   50.21    1.60 o
   2  -5  -4   83.52   81.12    1.77 o
   2  -5  -3  157.73  175.90    2.21 o
   2  -5  -2   23.05   27.33    1.36 o
   2  -5  -1    4.92    5.79    1.16 o
   2  -5   0  168.41  185.84    1.99 o
   2  -5   1  349.23  361.59    2.88 o
   2  -5   2    5.96    7.96    0.95 o
   2  -5   3  589.78  580.44    4.17 o
   2  -5   4   48.97   48.08    1.42 o
   2  -5   5  329.76  308.02    3.09 o
   2  -5   6   89.27   87.65    2.69 o
   2  -5   7  161.64  149.37    3.11 o
   2  -5   8  388.85  398.62    4.62 o
   2  -5   9  104.08   94.64    3.04 o
   2  -5  10  119.20  127.17    3.52 o
   2  -5  11   53.08   49.85    2.85 o
   2  -5  12   94.19  100.81    4.04 o
   2  -4 -12    3.46   -3.65    4.97 <
   2  -4 -11   18.35   13.65    3.09 o
   2  -4 -10  138.99  151.44    5.96 o
   2  -4  -9  206.99  189.72    7.54 o
   2  -4  -8   35.16   39.92    2.50 o
   2  -4  -7  159.90  147.80    2.63 o
   2  -4  -6  101.84   99.28    2.29 o
   2  -4  -5   64.80   73.35    2.02 o
   2  -4  -4  588.73  584.35    3.85 o
   2  -4  -3  551.82  549.92    3.61 o
   2  -4  -2  561.72  538.33    3.81 o
   2  -4  -1  177.22  172.37    1.90 o
   2  -4   0  833.50  828.75    5.17 o
   2  -4   1  106.21  102.47    1.28 o
   2  -4   2  778.73  763.32    4.50 o
   2  -4   3  140.15  141.35    1.52 o
   2  -4   4  635.26  626.36    4.39 o
   2  -4   5    3.65    1.16    1.16 <
   2  -4   6    4.78    2.13    1.41 <
   2  -4   7   46.79   56.08    2.14 o
   2  -4   8   97.15  103.65    2.97 o
   2  -4   9  274.28  281.41    4.01 o
   2  -4  10   72.54   73.07    2.66 o
   2  -4  11   30.17   21.77    2.25 o
   2  -4  12    6.75    9.47    2.64 o
   2  -4  13   40.90   46.48    3.16 o
   2  -3 -12  234.38  225.76    7.34 o
   2  -3 -11    0.31   -2.51    2.87 <
   2  -3 -10   68.01   66.18    3.67 o
   2  -3  -9  165.85  162.32    4.68 o
   2  -3  -8   13.73   15.51    2.70 o
   2  -3  -7  248.43  249.33    3.43 o
   2  -3  -6   47.69   45.00    1.67 o
   2  -3  -5  137.98  131.47    2.14 o
   2  -3  -4   55.57   61.91    1.47 o
   2  -3  -3    6.70    9.51    0.79 o
   2  -3  -2  257.21  259.39    2.10 o
   2  -3  -1  531.05  605.12    4.12 o
   2  -3   0  374.69  416.12    2.86 o
   2  -3   1   70.18   87.16    1.17 o
   2  -3   2  896.56  908.45    4.92 o
   2  -3   3  217.90  207.49    1.73 o
   2  -3   4    4.40   -0.16    0.80 <
   2  -3   5  204.96  206.17    2.28 o
   2  -3   6   45.39   40.10    1.49 o
   2  -3   7  103.07  110.69    3.02 o
   2  -3   8  499.90  494.61    5.36 o
   2  -3   9    0.12   -0.87    1.94 <
   2  -3  10    5.79    5.32    2.06 <
   2  -3  11  151.66  157.66    3.59 o
   2  -3  12   59.10   58.23    2.99 o
   2  -3  13  206.07  211.21    5.03 o
   2  -2 -12   10.45    3.04    3.82 <
   2  -2 -11   40.40   36.51    3.24 o
   2  -2 -10   74.47   63.62    3.39 o
   2  -2  -9    5.64    7.01    2.51 <
   2  -2  -8  358.46  335.93    4.21 o
   2  -2  -7  200.41  187.22    3.04 o
   2  -2  -6  868.76  867.84    6.88 o
   2  -2  -5  320.98  324.27    2.78 o
   2  -2  -4  414.72  453.64    3.14 o
   2  -2  -3  317.39  295.91    2.06 o
   2  -2  -2   18.50   31.71    0.84 o
   2  -2  -1 1233.21 1240.50    7.56 o
   2  -2   0    2.26    1.37    0.61 <
   2  -2   1   58.98   53.76    0.93 o
   2  -2   2  326.98  355.06    2.22 o
   2  -2   3 1049.80 1076.24    5.94 o
   2  -2   4    1.06    2.30    0.78 <
   2  -2   5  169.84  164.10    1.81 o
   2  -2   6    3.75    2.05    1.12 <
   2  -2   7  285.73  287.61    3.16 o
   2  -2   8  127.28  137.32    2.88 o
   2  -2   9    1.36    0.14    1.74 <
   2  -2  10   23.65   22.65    1.97 o
   2  -2  11   77.22   78.25    2.91 o
   2  -2  12   17.36   11.01    2.75 o
   2  -2  13   77.47   68.11    3.25 o
   2  -1 -12   50.04   48.44    4.35 o
   2  -1 -11  501.21  521.82    8.08 o
   2  -1 -10  153.62  153.82    4.90 o
   2  -1  -9  203.79  208.52    3.58 o
   2  -1  -8   40.84   37.54    1.94 o
   2  -1  -7  147.86  144.17    2.95 o
   2  -1  -6   65.68   66.76    2.07 o
   2  -1  -5    9.49   11.82    1.12 o
   2  -1  -4  261.24  255.22    2.04 o
   2  -1  -3  523.52  599.25    3.54 o
   2  -1  -2  679.78  772.97    4.62 o
   2  -1  -1  222.23  272.72    1.89 o
   2  -1   0  762.23  815.76    4.49 o
   2  -1   1  700.17  764.04    3.93 o
   2  -1   2    0.21   -0.12    0.55 <
   2  -1   3    9.06    2.81    0.66 o
   2  -1   4  200.63  197.30    1.85 o
   2  -1   5   95.74   87.57    1.54 o
   2  -1   6   51.22   49.56    1.36 o
   2  -1   7  357.46  327.45    3.61 o
   2  -1   8  120.87  125.08    3.31 o
   2  -1   9   80.60   71.81    3.32 o
   2  -1  10  656.66  650.42    7.66 o
   2  -1  11   21.43   21.65    2.78 o
   2  -1  12  352.73  366.88    6.20 o
   2  -1  13    0.75   -1.84    3.55 <
   2  -1  14   91.65  101.44    6.29 o
   2   0 -12   71.84   58.42    4.57 o
   2   0 -11   61.24   49.57    3.40 o
   2   0 -10  374.14  375.83    6.54 o
   2   0  -9   36.44   27.92    1.99 o
   2   0  -8    0.98   -1.88    1.69 <
   2   0  -7  965.51  965.02    8.38 o
   2   0  -6   25.11   24.51    1.36 o
   2   0  -5 1976.44 1983.33   12.84 o
   2   0  -4  486.18  462.54    3.46 o
   2   0  -3  354.40  329.64    2.58 o
   2   0  -2 2383.63 2458.73   14.21 o
   2   0  -1   60.38   68.33    1.00 o
   2   0   0  217.28  194.79    1.34 o
   2   0   1  351.94  364.08    2.32 o
   2   0   2  430.20  436.40    2.99 o
   2   0   3   29.36   30.76    0.95 o
   2   0   4  434.95  442.70    3.24 o
   2   0   5  873.43  921.11    6.04 o
   2   0   6   58.62   60.97    1.69 o
   2   0   7  318.02  345.41    3.84 o
   2   0   8    4.66    2.21    1.69 <
   2   0   9   15.53   13.10    2.43 o
   2   0  10    4.41   -1.08    2.41 <
   2   0  11   12.85   11.88    2.64 o
   2   0  12    1.22   -1.01    2.67 <
   2   0  13    0.01   -3.13    2.87 <
   2   0  14   14.56   16.36    3.28 o
   2   1 -12  275.47  290.43    8.04 o
   2   1 -11   34.32   29.90    3.28 o
   2   1 -10  559.80  591.07    8.41 o
   2   1  -9   19.65   18.26    2.31 o
   2   1  -8   34.24   43.83    2.02 o
   2   1  -7   29.36   32.60    1.81 o
   2   1  -6   19.97   20.80    1.36 o
   2   1  -5  262.84  294.89    2.67 o
   2   1  -4   63.19   63.70    1.68 o
   2   1  -3  205.36  221.10    2.04 o
   2   1  -2    2.80    1.44    0.65 <
   2   1  -1    0.12   -0.13    0.58 <
   2   1   0   40.84   33.51    1.17 o
   2   1   1 1114.56 1117.92    6.57 o
   2   1   2 1169.41 1232.69    6.61 o
   2   1   3   41.14   38.47    1.07 o
   2   1   4  167.20  148.55    1.77 o
   2   1   5   10.23    6.93    0.89 o
   2   1   6 2157.50 2150.00   12.12 o
   2   1   7   80.02   92.11    2.20 o
   2   1   8 1265.43 1246.54    9.63 o
   2   1   9  184.75  178.80    4.01 o
   2   1  10  122.63  117.54    3.98 o
   2   1  11  390.14  378.89    5.62 o
   2   1  12   11.82    7.68    2.61 <
   2   1  13  215.38  247.84    5.24 o
   2   1  14   33.86   28.29    3.38 o
   2   2 -12    2.85   -2.34    3.34 <
   2   2 -11   91.52   83.49    4.22 o
   2   2 -10    0.00   -2.15    2.78 <
   2   2  -9    6.04    4.31    2.23 <
   2   2  -8  270.65  248.82    3.80 o
   2   2  -7  198.18  201.93    3.32 o
   2   2  -6  429.04  405.02    4.97 o
   2   2  -5   35.65   35.14    1.53 o
   2   2  -4  713.16  707.65    5.97 o
   2   2  -3  534.76  521.85    4.14 o
   2   2  -2  317.61  306.13    2.56 o
   2   2  -1  353.26  359.76    2.30 o
   2   2   0   19.93   14.69    0.53 o
   2   2   1  412.15  406.20    2.30 o
   2   2   2  354.99  365.25    2.44 o
   2   2   3 4018.19 4209.71   22.07 o
   2   2   4   34.39   27.64    0.88 o
   2   2   5 2501.09 2636.58   14.64 o
   2   2   6  170.95  145.74    1.78 o
   2   2   7    9.65    7.71    1.29 o
   2   2   8  128.12  140.12    2.83 o
   2   2   9   50.15   53.51    2.32 o
   2   2  10    2.65    3.63    2.02 <
   2   2  11  112.96   99.19    3.95 o
   2   2  12    7.91    2.52    2.58 <
   2   2  13    7.92    7.11    2.83 <
   2   2  14    2.95    0.84    3.01 <
   2   3 -12   16.87   18.42    3.58 o
   2   3 -11  311.52  315.14    6.54 o
   2   3 -10  139.20  127.08    4.30 o
   2   3  -9  122.43  142.08    3.50 o
   2   3  -8    1.50    0.31    1.83 <
   2   3  -7  243.15  274.01    5.13 o
   2   3  -6   30.08   37.24    2.03 o
   2   3  -5   56.09   59.02    2.10 o
   2   3  -4  148.33  151.92    1.77 o
   2   3  -3   31.78   24.91    0.84 o
   2   3  -2  781.91  865.92    5.58 o
   2   3  -1   33.70   40.31    1.00 o
   2   3   0 1225.19 1343.54    8.53 o
   2   3   1  243.14  274.96    1.92 o
   2   3   2  536.23  539.15    3.13 o
   2   3   3  129.05  115.08    1.25 o
   2   3   4 1585.21 1777.74    8.76 o
   2   3   5   99.73   89.02    1.50 o
   2   3   6   41.36   38.53    1.18 o
   2   3   7  626.57  619.19    5.57 o
   2   3   8  117.74  123.75    2.79 o
   2   3   9  209.05  208.81    3.69 o
   2   3  10  168.53  145.95    3.45 o
   2   3  11  140.52  126.47    4.12 o
   2   3  12  127.44  135.24    4.45 o
   2   3  13    0.52   -1.04    2.77 <
   2   3  14  126.66  112.71    5.14 o
   2   4 -12  103.22   98.04    5.66 o
   2   4 -11    3.18    0.39    3.16 <
   2   4 -10    8.03    2.08    2.56 <
   2   4  -9   44.84   42.80    2.68 o
   2   4  -8    2.90    1.20    1.91 <
   2   4  -7   47.59   38.78    2.08 o
   2   4  -6   33.82   38.15    1.68 o
   2   4  -5   26.28   20.97    1.45 o
   2   4  -4   37.28   39.05    1.19 o
   2   4  -3  128.36  127.85    1.60 o
   2   4  -2  790.21  818.18    4.75 o
   2   4  -1 1948.32 2013.32   11.69 o
   2   4   0   57.73   46.83    1.08 o
   2   4   1 1358.38 1376.84    7.82 o
   2   4   2  351.16  330.91    2.19 o
   2   4   3    2.79    2.58    0.71 o
   2   4   4 1560.61 1582.03    8.45 o
   2   4   5  169.70  138.58    1.53 o
   2   4   6  180.94  179.58    2.22 o
   2   4   7  259.00  246.14    3.04 o
   2   4   8    5.92    5.93    1.52 o
   2   4   9   10.58   14.51    1.89 o
   2   4  10  109.95  101.74    4.23 o
   2   4  11   37.25   24.87    2.62 o
   2   4  12    3.10    2.26    2.58 <
   2   4  13    8.22    6.63    2.83 <
   2   5 -11    8.88   13.14    3.26 o
   2   5 -10  123.54  126.70    4.95 o
   2   5  -9    0.06   -0.59    2.35 <
   2   5  -8  228.39  254.55    4.52 o
   2   5  -7   70.42   73.62    2.36 o
   2   5  -6   93.55  110.43    2.48 o
   2   5  -5   17.14   18.35    1.29 o
   2   5  -4   33.43   40.80    1.24 o
   2   5  -3  119.65  118.91    1.61 o
   2   5  -2   13.13   11.73    0.74 o
   2   5  -1  101.63  107.60    1.46 o
   2   5   0  468.59  481.27    3.42 o
   2   5   1   16.14   23.46    0.74 o
   2   5   2   28.04   27.87    0.87 o
   2   5   3  622.20  648.89    3.85 o
   2   5   4   48.91   35.16    0.97 o
   2   5   5   20.64   23.48    1.13 o
   2   5   6  334.34  353.19    3.08 o
   2   5   7  121.39  102.98    2.17 o
   2   5   8  122.81  129.86    3.13 o
   2   5   9  341.02  306.35    4.26 o
   2   5  10  308.75  303.76    5.54 o
   2   5  11   56.64   53.30    3.18 o
   2   5  12   45.47   41.61    3.28 o
   2   5  13   86.63   94.65    3.86 o
   2   6 -11   26.38   28.42    3.07 o
   2   6 -10    0.26    2.72    2.63 <
   2   6  -9    0.92    2.08    2.22 <
   2   6  -8   38.40   35.36    2.27 o
   2   6  -7   11.25   11.55    1.57 o
   2   6  -6  296.96  278.43    3.29 o
   2   6  -5    6.96    5.75    1.29 o
   2   6  -4  704.45  676.62    4.42 o
   2   6  -3   38.07   39.62    1.15 o
   2   6  -2 1605.57 1572.49   10.74 o
   2   6  -1   13.74   12.97    1.04 o
   2   6   0   71.73   63.09    1.42 o
   2   6   1 1418.77 1376.64    8.01 o
   2   6   2   18.89   19.44    0.96 o
   2   6   3 1029.54 1020.64    6.17 o
   2   6   4  223.79  193.94    2.04 o
   2   6   5   17.59   11.68    1.17 o
   2   6   6  381.02  354.45    3.43 o
   2   6   7   35.71   37.09    1.57 o
   2   6   8    4.01    2.91    1.67 <
   2   6   9   13.68   12.41    2.21 o
   2   6  10    0.16   -0.59    2.27 <
   2   6  11   28.33   22.16    2.91 o
   2   6  12    6.33    3.91    3.04 <
   2   6  13    5.48    2.93    3.33 <
   2   7 -10   15.03   19.58    2.81 o
   2   7  -9  307.87  323.15    5.48 o
   2   7  -8    8.40   11.94    2.11 o
   2   7  -7  536.74  568.95    5.44 o
   2   7  -6    2.06    2.28    1.49 <
   2   7  -5    0.03   -0.71    1.29 <
   2   7  -4    6.20    2.75    1.07 <
   2   7  -3  293.11  294.90    2.61 o
   2   7  -2  319.94  316.94    3.09 o
   2   7  -1   42.34   45.81    1.51 o
   2   7   0    2.18    0.72    1.09 <
   2   7   1    6.52    2.57    1.08 <
   2   7   2  229.96  252.89    2.91 o
   2   7   3    0.14    1.86    1.28 <
   2   7   4  355.83  365.41    3.40 o
   2   7   5  420.69  406.10    3.57 o
   2   7   6   85.32   93.71    2.32 o
   2   7   7  388.22  398.58    4.32 o
   2   7   8   56.32   45.96    2.18 o
   2   7   9  297.10  314.21    4.53 o
   2   7  10  218.37  218.71    5.15 o
   2   7  11  154.82  167.64    4.58 o
   2   7  12  325.19  342.20    6.58 o
   2   8 -10   18.86   13.54    7.15 <
   2   8  -9    4.24    2.71    3.29 <
   2   8  -8  340.62  328.95    7.14 o
   2   8  -7    4.58    7.57    2.15 o
   2   8  -6  101.76   99.06    2.91 o
   2   8  -5  193.75  193.04    2.60 o
   2   8  -4    1.12    2.38    1.17 <
   2   8  -3 1107.51 1089.55    7.33 o
   2   8  -2   10.05    7.98    1.33 o
   2   8  -1  533.00  518.98    4.38 o
   2   8   0  570.08  572.78    5.19 o
   2   8   1  146.99  138.53    2.49 o
   2   8   2 1353.04 1324.67    8.86 o
   2   8   3   17.53   15.44    1.52 o
   2   8   4  323.54  323.30    3.28 o
   2   8   5  121.70  110.00    2.45 o
   2   8   6   16.40   19.71    1.73 o
   2   8   7  148.03  140.96    3.27 o
   2   8   8   90.61   93.31    3.20 o
   2   8   9   30.54   33.39    2.31 o
   2   8  10   21.18   21.04    2.34 o
   2   8  11   30.07   21.22    3.07 o
   2   8  12   44.89   42.42    4.00 o
   2   9  -9   25.71   34.89    5.33 o
   2   9  -8  254.04  267.42    6.85 o
   2   9  -7    0.20   -1.60    2.45 <
   2   9  -6  307.07  333.92    5.00 o
   2   9  -5    8.82   10.56    1.59 o
   2   9  -4   33.13   34.50    1.87 o
   2   9  -3  155.65  145.83    2.72 o
   2   9  -2    3.07    0.52    1.32 <
   2   9  -1   97.27   91.71    2.59 o
   2   9   0   61.29   60.47    2.09 o
   2   9   1    5.33    4.34    1.41 o
   2   9   2   13.39   11.75    1.36 o
   2   9   3  146.91  144.29    2.74 o
   2   9   4   44.24   46.77    1.92 o
   2   9   5  132.64  133.98    2.76 o
   2   9   6  264.38  272.74    3.77 o
   2   9   7   65.34   63.39    2.34 o
   2   9   8  269.93  276.90    4.34 o
   2   9   9    9.55    6.48    2.16 <
   2   9  10  240.42  240.33    4.56 o
   2   9  11  111.64  121.39    5.61 o
   2  10  -8    0.94   -2.15    4.80 <
   2  10  -7   23.01   24.85    2.86 o
   2  10  -6   61.11   64.75    3.21 o
   2  10  -5    2.14    1.89    1.98 <
   2  10  -4  130.39  134.62    3.21 o
   2  10  -3   15.89   12.48    2.26 o
   2  10  -2  189.01  184.48    4.12 o
   2  10  -1   14.40   12.92    2.22 o
   2  10   0  324.89  324.28    5.15 o
   2  10   1  240.26  242.78    3.99 o
   2  10   2  109.03  113.48    2.97 o
   2  10   3  318.86  318.57    4.04 o
   2  10   4    5.32    6.92    1.75 o
   2  10   5  119.19  127.05    3.17 o
   2  10   6    7.20    6.01    1.81 o
   2  10   7  200.19  208.56    4.22 o
   2  10   8    0.67   -1.48    2.33 <
   2  10   9    8.13    4.80    2.49 <
   2  10  10   12.20   10.78    2.99 o
   2  11  -6    2.85    0.00    2.69 <
   2  11  -5  128.34  131.58    4.54 o
   2  11  -4   11.96   14.10    2.90 o
   2  11  -3   35.11   33.66    2.63 o
   2  11  -2    6.76    6.17    2.33 <
   2  11  -1   13.93   16.57    2.40 o
   2  11   0    0.49    2.89    2.02 <
   2  11   1   11.23    7.73    1.85 o
   2  11   2    1.42    0.64    1.81 <
   2  11   3  145.59  148.64    3.33 o
   2  11   4   22.33   22.94    2.01 o
   2  11   5  299.03  312.48    4.32 o
   2  11   6  242.40  244.07    4.09 o
   2  11   7    0.64   -1.14    2.34 <
   2  11   8    0.57   -0.45    2.54 <
   2  11   9   19.08   21.29    6.81 o
   2  12  -4    1.15   -2.93    2.97 <
   2  12  -3  102.31   99.18    4.37 o
   2  12  -2    0.47    0.45    2.87 <
   2  12  -1  118.98  133.70    5.15 o
   2  12   0   99.52   94.65    3.40 o
   2  12   1  241.86  233.86    3.93 o
   2  12   2   75.37   82.72    3.03 o
   2  12   3   76.57   72.01    2.56 o
   2  12   4    3.07    6.12    2.00 o
   2  12   5   54.03   48.31    2.71 o
   2  12   6  122.93  131.43    4.13 o
   2  12   7   10.43   10.42    3.00 o
   2  13  -1   42.89   32.30    3.61 o
   2  13   0   54.87   43.91    2.74 o
   2  13   1   44.14   47.76    2.68 o
   2  13   2    1.66   -2.19    2.27 <
   2  13   3    1.84    4.08    3.26 <
   2  13   4  102.36   87.47    4.44 o
   3 -11  -1   85.55   97.02    4.05 o
   3 -11   0   40.54   39.35    2.70 o
   3 -11   1  153.89  160.35    4.94 o
   3 -11   2    7.55    6.39    3.00 <
   3 -10  -4   11.43    8.94    2.46 o
   3 -10  -3    0.31    0.51    1.89 <
   3 -10  -2    4.21    4.99    1.87 <
   3 -10  -1   27.22   26.10    2.21 o
   3 -10   0    0.48    1.55    2.15 <
   3 -10   1   48.38   48.33    2.59 o
   3 -10   2   27.66   26.87    2.22 o
   3 -10   3   24.11   20.27    2.18 o
   3 -10   4    0.51    0.57    2.31 <
   3 -10   5  151.29  156.54    4.41 o
   3 -10   6    0.30    1.49    2.65 <
   3  -9  -6    3.19   -1.09    3.65 <
   3  -9  -5   38.94   44.03    2.24 o
   3  -9  -4   60.96   62.53    2.34 o
   3  -9  -3  136.70  148.18    3.29 o
   3  -9  -2  174.68  182.49    3.82 o
   3  -9  -1  243.79  249.12    4.20 o
   3  -9   0  171.16  167.89    3.82 o
   3  -9   1    3.23    3.01    2.04 <
   3  -9   2  197.76  200.01    3.76 o
   3  -9   3    2.49    2.29    1.90 <
   3  -9   4    1.61    2.40    2.11 <
   3  -9   5    1.93    1.75    2.20 <
   3  -9   6    6.76    9.16    2.32 o
   3  -9   7    5.88    2.77    2.59 <
   3  -9   8   10.63   -0.53    4.96 <
   3  -8  -8   24.00   15.34    7.14 <
   3  -8  -7    1.70   -3.44    4.05 <
   3  -8  -6   41.38   35.37    2.71 o
   3  -8  -5    0.04   -1.39    1.73 <
   3  -8  -4   13.38   16.66    1.81 o
   3  -8  -3    0.05   -0.20    1.61 <
   3  -8  -2    0.67    3.61    1.79 <
   3  -8  -1   24.11   23.08    2.08 o
   3  -8   0   80.05   80.52    3.11 o
   3  -8   1  400.33  390.04    5.24 o
   3  -8   2   19.53   20.39    1.91 o
   3  -8   3   81.25   85.80    2.86 o
   3  -8   4   99.41   91.74    3.01 o
   3  -8   5    5.44    5.37    1.81 <
   3  -8   6  229.09  219.00    3.64 o
   3  -8   7   10.75   11.38    1.97 o
   3  -8   8  163.77  178.13    4.22 o
   3  -8   9  178.31  166.12    4.77 o
   3  -7  -9   60.98   40.07    8.17 o
   3  -7  -8  241.80  232.11    8.49 o
   3  -7  -7   23.62   25.87    4.16 o
   3  -7  -6  389.35  411.20    6.17 o
   3  -7  -5    0.34    1.72    1.69 <
   3  -7  -4  371.45  369.89    4.33 o
   3  -7  -3   28.60   35.03    1.79 o
   3  -7  -2  276.03  279.27    4.09 o
   3  -7  -1  241.00  242.77    4.00 o
   3  -7   0   75.25   83.40    2.95 o
   3  -7   1  524.63  495.21    5.83 o
   3  -7   2   87.41   81.91    2.85 o
   3  -7   3    0.07    0.32    1.51 <
   3  -7   4  145.97  133.77    3.01 o
   3  -7   5    6.41    6.70    1.68 o
   3  -7   6  171.95  171.24    3.28 o
   3  -7   7   86.83   89.58    3.09 o
   3  -7   8    5.89    5.15    2.20 <
   3  -7   9    1.21   -0.71    2.34 <
   3  -7  10   19.53   17.17    2.70 o
   3  -6  -9  142.62  129.61    7.78 o
   3  -6  -8    1.39   -4.06    3.85 <
   3  -6  -7  186.58  182.35    4.42 o
   3  -6  -6    2.51    0.83    2.13 <
   3  -6  -5   13.79   17.87    1.69 o
   3  -6  -4  108.79   95.47    2.38 o
   3  -6  -3   30.04   29.24    1.65 o
   3  -6  -2   15.84   14.48    1.52 o
   3  -6  -1  122.42  113.06    2.65 o
   3  -6   0  904.32  909.99    7.93 o
   3  -6   1  184.24  189.43    3.14 o
   3  -6   2   73.00   64.84    1.73 o
   3  -6   3  333.05  315.51    3.25 o
   3  -6   4   13.44   12.41    1.26 o
   3  -6   5  750.84  719.16    5.54 o
   3  -6   6    6.50   11.66    1.72 o
   3  -6   7  500.70  513.82    5.32 o
   3  -6   8   50.38   54.68    2.21 o
   3  -6   9  255.07  274.11    4.62 o
   3  -6  10  107.66  106.79    4.10 o
   3  -6  11    7.44    7.96    2.87 <
   3  -5 -10   34.65   23.10    4.91 o
   3  -5  -9   50.11   41.01    4.66 o
   3  -5  -8  192.16  198.53    7.48 o
   3  -5  -7  160.34  159.75    4.12 o
   3  -5  -6  141.08  160.62    3.89 o
   3  -5  -5  776.60  745.48    6.62 o
   3  -5  -4  343.20  318.75    3.43 o
   3  -5  -3  457.30  467.17    4.62 o
   3  -5  -2    0.07    2.04    1.38 <
   3  -5  -1   37.76   39.30    1.70 o
   3  -5   0 1787.70 1681.47   13.38 o
   3  -5   1  450.99  451.54    4.26 o
   3  -5   2  928.40  908.66    6.33 o
   3  -5   3  117.80  110.66    1.90 o
   3  -5   4  217.01  221.39    2.45 o
   3  -5   5  109.55  102.56    2.03 o
   3  -5   6   25.98   26.66    1.73 o
   3  -5   7  153.80  147.34    3.34 o
   3  -5   8    0.10   -3.93    1.74 <
   3  -5   9   11.53   16.47    2.30 o
   3  -5  10    1.33   -0.05    2.34 <
   3  -5  11   82.48   82.10    3.20 o
   3  -4 -10   41.08   22.28    4.66 o
   3  -4  -9    5.05    0.92    4.01 <
   3  -4  -8  171.31  164.81    4.33 o
   3  -4  -7   13.14   11.77    1.81 o
   3  -4  -6   50.49   54.02    1.89 o
   3  -4  -5  148.41  129.13    2.33 o
   3  -4  -4   10.80    7.39    1.29 o
   3  -4  -3  231.44  205.10    2.93 o
   3  -4  -2   32.49   38.93    1.55 o
   3  -4  -1   52.18   66.62    1.98 o
   3  -4   0   42.03   38.46    1.47 o
   3  -4   1  241.04  260.88    2.91 o
   3  -4   2  239.79  247.25    2.38 o
   3  -4   3  327.96  302.63    2.77 o
   3  -4   4  334.44  314.25    2.79 o
   3  -4   5   52.19   46.51    1.41 o
   3  -4   6  367.60  362.44    3.75 o
   3  -4   7    0.26    0.20    1.62 <
   3  -4   8  268.26  268.44    3.82 o
   3  -4   9   41.30   42.31    2.14 o
   3  -4  10  218.01  202.89    4.33 o
   3  -4  11   20.95   21.58    2.63 o
   3  -4  12   43.13   41.05    2.95 o
   3  -3 -11    4.80   -2.16    4.82 <
   3  -3 -10    0.08   -4.34    3.16 <
   3  -3  -9   87.20   86.59    4.20 o
   3  -3  -8    3.14    3.40    2.22 <
   3  -3  -7  146.59  157.45    3.89 o
   3  -3  -6  185.56  173.63    2.59 o
   3  -3  -5  308.69  307.38    2.93 o
   3  -3  -4  698.06  688.46    4.96 o
   3  -3  -3    9.59   11.93    1.14 o
   3  -3  -2  895.54  867.20    5.70 o
   3  -3  -1  694.79  688.42    4.72 o
   3  -3   0  534.48  534.00    3.83 o
   3  -3   1  440.40  416.30    3.16 o
   3  -3   2  144.76  157.97    1.77 o
   3  -3   3  360.79  369.40    3.07 o
   3  -3   4   35.66   30.53    1.22 o
   3  -3   5  105.99  105.64    2.10 o
   3  -3   6   50.01   51.68    1.61 o
   3  -3   7    0.04   -2.48    1.52 <
   3  -3   8    0.17   -2.64    1.78 <
   3  -3   9   44.07   34.59    2.10 o
   3  -3  10    9.05    7.76    2.46 o
   3  -3  11   60.01   57.13    3.03 o
   3  -3  12   53.71   51.89    2.99 o
   3  -3  13   16.04   11.88    3.62 o
   3  -2 -11   35.70   31.07    3.85 o
   3  -2 -10   27.57   24.48    3.44 o
   3  -2  -9   20.99   24.28    3.12 o
   3  -2  -8   10.42   10.95    2.30 o
   3  -2  -7   37.94   43.66    1.71 o
   3  -2  -6  110.13  108.35    2.42 o
   3  -2  -5  324.30  301.90    2.87 o
   3  -2  -4   13.31   14.81    0.92 o
   3  -2  -3   18.52   13.19    0.92 o
   3  -2  -2  230.88  267.88    2.30 o
   3  -2  -1  112.17  114.43    1.45 o
   3  -2   0  192.87  227.76    1.93 o
   3  -2   1   77.44   75.71    1.19 o
   3  -2   2  149.72  155.81    1.46 o
   3  -2   3  525.00  545.05    3.48 o
   3  -2   4  446.86  436.46    3.19 o
   3  -2   5  229.43  203.50    2.53 o
   3  -2   6   30.15   23.26    1.41 o
   3  -2   7  120.65  120.47    2.71 o
   3  -2   8  153.99  162.92    3.44 o
   3  -2   9  550.62  559.96    6.05 o
   3  -2  10   10.99    9.76    2.17 o
   3  -2  11   71.01   78.44    2.97 o
   3  -2  12    6.01    1.40    2.71 <
   3  -2  13    0.18    2.85    2.95 <
   3  -1 -11   35.76   29.88    3.87 o
   3  -1 -10   67.88   58.50    4.06 o
   3  -1  -9    2.68    0.53    2.93 <
   3  -1  -8   56.53   57.99    2.92 o
   3  -1  -7  276.13  271.68    3.58 o
   3  -1  -6  441.26  426.77    4.02 o
   3  -1  -5 1499.35 1491.67   11.96 o
   3  -1  -4   98.76  101.60    1.60 o
   3  -1  -3 1997.91 2036.68   11.75 o
   3  -1  -2  369.64  372.10    2.87 o
   3  -1  -1  146.17  137.93    1.24 o
   3  -1   0 1037.12 1075.19    6.07 o
   3  -1   1    0.06    2.13    0.67 o
   3  -1   2   96.40   83.93    1.13 o
   3  -1   3    5.33    8.10    0.74 o
   3  -1   4  126.71  146.45    1.81 o
   3  -1   5   16.42   14.00    1.13 o
   3  -1   6    0.61    1.80    1.28 <
   3  -1   7   97.17   97.15    2.67 o
   3  -1   8  304.05  280.17    4.09 o
   3  -1   9   49.83   47.03    2.64 o
   3  -1  10   35.97   36.10    2.67 o
   3  -1  11    1.08    0.71    2.22 <
   3  -1  12  150.98  142.21    4.14 o
   3  -1  13   29.32   40.76    2.87 o
   3   0 -11   94.38   98.67    5.15 o
   3   0 -10  255.67  264.62    6.96 o
   3   0  -9   63.51   63.43    3.87 o
   3   0  -8  242.60  264.14    5.11 o
   3   0  -7    1.73    3.37    1.53 <
   3   0  -6   17.87   23.07    1.38 o
   3   0  -5  117.95  114.19    1.89 o
   3   0  -4   92.80   92.34    1.69 o
   3   0  -3   15.32   16.12    0.81 o
   3   0  -2   15.86   11.34    0.73 o
   3   0  -1  589.36  631.58    4.09 o
   3   0   0   76.25   87.75    1.02 o
   3   0   1  319.18  322.16    2.31 o
   3   0   2   29.30   36.57    0.88 o
   3   0   3 1067.48 1100.68    6.59 o
   3   0   4  190.74  184.62    2.01 o
   3   0   5  842.84  821.61    5.55 o
   3   0   6  265.07  248.98    3.13 o
   3   0   7   71.66   72.34    2.54 o
   3   0   8  673.82  654.59    6.55 o
   3   0   9   70.92   70.94    3.19 o
   3   0  10  224.76  232.07    3.90 o
   3   0  11   79.44   71.09    3.12 o
   3   0  12  221.38  224.46    5.14 o
   3   0  13   65.71   68.71    3.56 o
   3   1 -11   98.01   89.04    4.83 o
   3   1 -10    0.01   -4.38    3.24 <
   3   1  -9  560.53  571.08    9.51 o
   3   1  -8   40.44   42.33    2.69 o
   3   1  -7  354.75  363.62    4.84 o
   3   1  -6  355.80  348.68    4.54 o
   3   1  -5  169.50  161.03    2.68 o
   3   1  -4 2938.37 2953.92   21.36 o
   3   1  -3  107.83  104.94    1.67 o
   3   1  -2 1235.25 1255.31    7.15 o
   3   1  -1  215.82  242.67    2.29 o
   3   1   0  104.64   85.04    1.41 o
   3   1   1  176.04  151.98    2.39 o
   3   1   2   11.05   21.89    0.89 o
   3   1   3  771.55  795.47    4.71 o
   3   1   4   50.59   52.97    1.45 o
   3   1   5  251.58  260.07    2.51 o
   3   1   6   39.28   33.75    1.67 o
   3   1   7    2.17    3.64    1.74 <
   3   1   8   92.40   88.22    3.10 o
   3   1   9  162.09  170.68    4.09 o
   3   1  10    0.65    2.30    2.36 <
   3   1  11    8.46    5.10    2.57 <
   3   1  12   19.86   19.70    2.89 o
   3   1  13   22.12   25.28    3.12 o
   3   2 -11    5.34    1.14    3.73 <
   3   2 -10  144.55  158.37    6.24 o
   3   2  -9  411.90  436.50    8.26 o
   3   2  -8  177.32  191.39    4.71 o
   3   2  -7  318.23  347.76    4.79 o
   3   2  -6   50.79   53.84    2.35 o
   3   2  -5    0.14   -1.08    1.51 <
   3   2  -4  288.99  326.39    3.12 o
   3   2  -3    5.93    5.03    0.93 o
   3   2  -2   54.55   52.41    1.12 o
   3   2  -1   44.39   36.65    1.24 o
   3   2   0   12.19   11.77    0.96 o
   3   2   1    4.71    3.96    0.96 o
   3   2   2  417.80  417.17    2.70 o
   3   2   3  268.11  298.90    2.11 o
   3   2   4  279.93  259.12    2.10 o
   3   2   5  365.11  334.09    3.08 o
   3   2   6   26.27   26.95    1.66 o
   3   2   7 1377.71 1334.37   11.33 o
   3   2   8  118.24  125.99    2.83 o
   3   2   9  287.82  283.21    3.73 o
   3   2  10   13.68    9.82    2.47 o
   3   2  11  159.57  162.96    4.40 o
   3   2  12   27.54   30.65    2.96 o
   3   2  13  150.77  158.91    5.13 o
   3   3 -11    0.14   -3.31    3.20 <
   3   3 -10  183.88  182.41    5.41 o
   3   3  -9   59.19   55.68    3.74 o
   3   3  -8  117.28  119.59    5.19 o
   3   3  -7   18.94   15.03    2.00 o
   3   3  -6  155.06  159.57    3.44 o
   3   3  -5  336.26  327.08    4.26 o
   3   3  -4  174.19  164.72    2.68 o
   3   3  -3  292.60  291.64    3.22 o
   3   3  -2  126.63  113.47    1.89 o
   3   3  -1  682.97  685.48    7.13 o
   3   3   0  198.24  217.06    2.67 o
   3   3   1  121.33  106.84    1.26 o
   3   3   2  826.65  803.92    5.79 o
   3   3   3  329.65  343.00    2.60 o
   3   3   4 1400.28 1430.92    8.18 o
   3   3   5  674.13  665.55    4.66 o
   3   3   6  191.33  183.04    2.69 o
   3   3   7  106.61  111.83    2.60 o
   3   3   8   39.40   43.53    1.89 o
   3   3   9   49.05   45.70    2.17 o
   3   3  10    0.11   -0.35    2.42 <
   3   3  11   58.58   57.10    3.04 o
   3   3  12   56.10   54.50    3.12 o
   3   3  13   12.19   10.13    3.01 o
   3   4 -11   35.79   34.87    3.55 o
   3   4 -10  162.84  145.33    5.19 o
   3   4  -9  470.47  475.12    7.35 o
   3   4  -8   33.52   41.27    2.89 o
   3   4  -7    7.97    9.97    2.04 o
   3   4  -6    7.14   12.15    2.22 o
   3   4  -5  104.79  100.70    2.51 o
   3   4  -4    0.65    2.14    1.07 <
   3   4  -3   24.79   23.98    1.00 o
   3   4  -2    0.00    0.71    0.89 <
   3   4  -1   29.75   21.69    0.76 o
   3   4   0  436.08  459.07    3.14 o
   3   4   1   34.52   33.76    0.96 o
   3   4   2  140.10  136.89    1.55 o
   3   4   3  166.54  175.29    1.73 o
   3   4   4   27.93   26.22    1.01 o
   3   4   5  289.36  310.64    3.05 o
   3   4   6   30.95   17.80    1.27 o
   3   4   7  127.94  133.93    2.44 o
   3   4   8   68.24   58.40    1.85 o
   3   4   9   93.87   94.80    2.76 o
   3   4  10  126.74  145.48    4.23 o
   3   4  11    0.73    1.30    2.59 <
   3   4  12  239.91  236.28    5.29 o
   3   4  13   76.38   85.02    4.16 o
   3   5 -10   93.65   92.54    4.34 o
   3   5  -9   40.96   42.23    3.04 o
   3   5  -8    3.34    2.91    2.52 <
   3   5  -7  148.32  159.62    4.34 o
   3   5  -6  113.46  116.26    2.53 o
   3   5  -5   44.71   49.11    1.55 o
   3   5  -4   44.89   42.22    1.34 o
   3   5  -3    2.06    3.75    0.92 o
   3   5  -2  370.83  352.67    3.10 o
   3   5  -1   27.59   24.41    0.97 o
   3   5   0 1414.68 1433.86    8.45 o
   3   5   1    0.03    2.39    0.91 <
   3   5   2  672.60  685.67    4.64 o
   3   5   3   26.72   20.89    0.93 o
   3   5   4   24.93   24.69    1.03 o
   3   5   5  195.24  194.48    2.26 o
   3   5   6   36.95   38.82    1.41 o
   3   5   7   80.10   76.07    2.26 o
   3   5   8   20.02   23.29    1.61 o
   3   5   9    9.77    6.99    1.98 o
   3   5  10    5.35    3.61    2.49 <
   3   5  11   49.46   42.47    2.97 o
   3   5  12   10.82    5.23    2.86 <
   3   5  13   12.36    9.01    3.53 <
   3   6 -10   86.56   88.18    4.66 o
   3   6  -9   45.32   37.66    3.27 o
   3   6  -8   28.43   30.91    2.55 o
   3   6  -7   20.68   22.73    2.32 o
   3   6  -6    8.85    4.16    1.41 <
   3   6  -5    4.59    7.29    1.17 o
   3   6  -4    0.24    0.63    1.10 <
   3   6  -3   28.63   37.17    1.36 o
   3   6  -2  212.04  207.59    2.42 o
   3   6  -1    1.84    2.62    1.04 <
   3   6   0  206.92  200.66    2.27 o
   3   6   1    2.71    2.14    0.94 <
   3   6   2   70.88   73.88    1.65 o
   3   6   3    0.15   -0.19    1.09 <
   3   6   4  212.22  217.53    2.35 o
   3   6   5    2.90    3.29    1.17 <
   3   6   6  138.59  136.56    2.26 o
   3   6   7   64.27   51.41    1.70 o
   3   6   8  221.20  242.33    4.08 o
   3   6   9  162.09  179.95    3.94 o
   3   6  10    0.02    0.84    2.46 <
   3   6  11  498.45  503.69    6.95 o
   3   6  12   44.14   51.15    3.35 o
   3   7  -9   37.64   45.03    3.43 o
   3   7  -8  201.21  225.16    5.57 o
   3   7  -7   24.69   22.71    2.74 o
   3   7  -6  275.80  283.44    4.05 o
   3   7  -5  237.67  233.50    2.99 o
   3   7  -4  167.96  157.16    2.19 o
   3   7  -3  244.30  244.48    2.50 o
   3   7  -2   49.09   48.36    1.65 o
   3   7  -1  883.06  866.68    6.58 o
   3   7   0   48.12   49.91    1.74 o
   3   7   1  604.73  587.02    4.58 o
   3   7   2   97.51   84.70    2.34 o
   3   7   3   11.02   13.02    1.33 o
   3   7   4  334.50  342.72    3.72 o
   3   7   5    0.68   -0.90    1.38 <
   3   7   6  112.05  104.36    2.50 o
   3   7   7    2.23    0.75    1.64 <
   3   7   8  142.50  140.77    4.12 o
   3   7   9   26.33   17.33    2.99 o
   3   7  10   40.52   32.77    2.55 o
   3   7  11    8.22    5.99    2.83 <
   3   7  12   69.86   67.71    3.56 o
   3   8  -9   63.63   59.38    4.15 o
   3   8  -8   92.17   82.89    4.74 o
   3   8  -7  101.71  102.01    5.19 o
   3   8  -6   78.21   80.42    2.95 o
   3   8  -5  100.40  101.59    3.27 o
   3   8  -4   31.39   35.92    1.89 o
   3   8  -3    0.39   -0.35    1.89 <
   3   8  -2   39.25   29.57    1.56 o
   3   8  -1  373.45  362.93    3.85 o
   3   8   0    2.86    1.77    1.35 <
   3   8   1    0.12   -0.07    1.45 <
   3   8   2   37.27   35.84    1.69 o
   3   8   3  361.74  371.22    3.57 o
   3   8   4  104.46  112.64    2.40 o
   3   8   5  156.44  159.55    2.99 o
   3   8   6   18.97   13.69    1.74 o
   3   8   7  421.63  428.76    4.96 o
   3   8   8   95.41   95.47    3.61 o
   3   8   9  106.42  123.59    4.19 o
   3   8  10  438.12  460.30    7.76 o
   3   8  11    8.05    8.85    2.95 <
   3   9  -8    2.49    5.00    3.48 <
   3   9  -7  337.62  332.57    7.31 o
   3   9  -6    6.07    6.04    2.43 <
   3   9  -5  228.44  244.44    4.88 o
   3   9  -4    7.97    5.68    2.28 <
   3   9  -3    6.14    8.39    2.49 o
   3   9  -2  404.51  385.83    5.40 o
   3   9  -1  213.21  211.73    4.10 o
   3   9   0  487.72  483.04    5.42 o
   3   9   1   26.19   30.18    1.72 o
   3   9   2  320.64  318.97    3.44 o
   3   9   3  119.79  108.46    2.42 o
   3   9   4  216.85  224.82    3.20 o
   3   9   5  139.56  138.33    3.29 o
   3   9   6    6.22   12.26    1.98 o
   3   9   7  286.34  308.74    4.39 o
   3   9   8    0.81   -1.42    2.23 <
   3   9   9   44.29   49.20    2.79 o
   3   9  10   10.69    7.05    2.91 <
   3  10  -7   35.92   35.26    4.50 o
   3  10  -6   78.66   80.80    4.72 o
   3  10  -5  154.32  145.18    4.40 o
   3  10  -4  133.91  122.39    4.66 o
   3  10  -3    4.40   10.58    2.67 o
   3  10  -2  179.04  164.11    4.79 o
   3  10  -1    9.99    9.47    2.57 o
   3  10   0   82.42   86.12    2.92 o
   3  10   1   12.13   12.98    2.03 o
   3  10   2   55.26   58.21    2.06 o
   3  10   3   28.99   27.93    1.81 o
   3  10   4  117.08  122.59    3.37 o
   3  10   5    2.40    2.26    1.97 <
   3  10   6  119.24  121.48    3.47 o
   3  10   7   10.35    6.89    2.14 o
   3  10   8  122.87  117.14    4.11 o
   3  10   9  202.52  211.42    5.26 o
   3  11  -5   12.87    5.04    3.02 <
   3  11  -4   23.11   30.49    3.15 o
   3  11  -3   43.21   31.06    3.04 o
   3  11  -2  149.79  145.83    4.95 o
   3  11  -1   73.82   69.66    3.55 o
   3  11   0   30.11   30.95    2.57 o
   3  11   1  230.36  239.36    4.85 o
   3  11   2    2.06    2.34    2.02 <
   3  11   3  263.61  282.52    4.79 o
   3  11   4    9.71   12.28    2.34 o
   3  11   5  110.02  123.04    3.98 o
   3  11   6  126.91  132.96    4.14 o
   3  11   7    6.41   10.43    2.53 o
   3  11   8   67.45   63.20    3.58 o
   3  12  -3    1.71   -1.22    2.98 <
   3  12  -2    6.92    6.72    3.03 <
   3  12  -1    1.38    2.74    2.54 <
   3  12   0   10.18    9.12    2.61 o
   3  12   1    8.05    6.91    2.59 <
   3  12   2    4.31    2.48    2.53 <
   3  12   3   47.11   42.23    2.71 o
   3  12   4    5.70    4.21    2.44 <
   3  12   5   88.80   87.57    3.58 o
   3  12   6    8.35    4.52    2.66 <
   3  13   1    8.47    9.47    3.44 <
   3  13   2  219.89  224.01    6.47 o
   4  -9  -3   53.17   57.11    2.85 o
   4  -9  -2   34.91   39.01    2.78 o
   4  -9  -1    7.52   10.29    2.42 o
   4  -9   0    5.17    4.91    2.64 <
   4  -9   1   68.88   65.00    3.25 o
   4  -9   2    0.21   -1.94    2.65 <
   4  -9   3   24.55   23.79    2.95 o
   4  -9   4   77.90   75.01    3.56 o
   4  -9   5  117.65  105.92    5.28 o
   4  -8  -5   50.75   54.28    2.97 o
   4  -8  -4   43.94   41.03    2.38 o
   4  -8  -3   19.20   22.39    2.14 o
   4  -8  -2  221.07  245.39    4.88 o
   4  -8  -1    5.45   10.31    2.26 o
   4  -8   0  148.84  155.48    4.48 o
   4  -8   1    3.16    0.77    2.00 <
   4  -8   2   70.00   64.31    2.72 o
   4  -8   3    0.05   -1.47    2.06 <
   4  -8   4   51.83   49.62    2.59 o
   4  -8   5   19.73   14.51    2.64 o
   4  -8   6   41.62   43.95    3.08 o
   4  -8   7   11.01   14.12    3.91 o
   4  -7  -6    1.12   -4.86    3.86 <
   4  -7  -5   18.57   15.34    2.82 o
   4  -7  -4    3.63    4.38    1.95 <
   4  -7  -3    0.03    2.19    2.12 <
   4  -7  -2   38.69   40.46    2.49 o
   4  -7  -1   82.85   89.97    3.09 o
   4  -7   0  140.86  142.41    3.50 o
   4  -7   1   40.40   40.51    2.21 o
   4  -7   2  316.05  307.61    4.62 o
   4  -7   3    0.02    0.64    1.96 <
   4  -7   4  273.38  274.59    4.57 o
   4  -7   5   17.05   13.44    2.48 o
   4  -7   6   77.31   82.05    3.35 o
   4  -7   7  151.05  149.52    4.30 o
   4  -7   8   31.79   32.24    2.82 o
   4  -6  -7   11.62    6.24    4.04 <
   4  -6  -6  218.24  214.36    7.60 o
   4  -6  -5   73.54   70.51    3.68 o
   4  -6  -4  159.20  158.55    3.52 o
   4  -6  -3  270.09  286.55    4.86 o
   4  -6  -2   17.36   18.28    1.85 o
   4  -6  -1  461.60  452.58    5.40 o
   4  -6   0   30.48   31.16    1.98 o
   4  -6   1  172.49  166.55    3.48 o
   4  -6   2    0.90   -0.62    1.79 <
   4  -6   3  104.08   93.75    3.23 o
   4  -6   4   72.18   67.37    2.79 o
   4  -6   5    0.29    0.88    1.77 <
   4  -6   6  123.83  122.75    3.35 o
   4  -6   7   60.64   52.99    2.43 o
   4  -6   8   26.58   21.87    2.34 o
   4  -6   9    5.29    4.46    2.35 <
   4  -6  10   67.01   65.63    4.66 o
   4  -5  -8   56.32   50.70    4.79 o
   4  -5  -7   34.78   28.68    4.09 o
   4  -5  -6   14.58   11.06    3.65 o
   4  -5  -5    2.97    4.02    1.95 <
   4  -5  -4    0.18    1.19    1.87 <
   4  -5  -3    4.96    1.91    1.65 <
   4  -5  -2   25.96   35.06    1.89 o
   4  -5  -1    7.25   10.72    1.47 o
   4  -5   0   57.96   63.28    2.22 o
   4  -5   1  320.31  325.17    3.85 o
   4  -5   2  480.27  473.69    4.87 o
   4  -5   3   35.15   37.36    1.44 o
   4  -5   4    2.42    0.96    1.39 <
   4  -5   5   77.94   77.79    2.58 o
   4  -5   6  458.39  457.36    5.35 o
   4  -5   7  365.94  354.47    4.78 o
   4  -5   8  209.51  220.35    4.07 o
   4  -5   9   64.35   63.05    2.73 o
   4  -5  10  144.12  148.58    4.29 o
   4  -4  -9   41.25   38.15    4.96 o
   4  -4  -8    1.29   -4.66    3.90 <
   4  -4  -7  229.26  239.16    7.82 o
   4  -4  -6   39.66   34.81    3.85 o
   4  -4  -5  552.64  566.35    6.82 o
   4  -4  -4   50.12   52.90    2.14 o
   4  -4  -3  647.59  630.61    5.73 o
   4  -4  -2  342.41  347.73    3.83 o
   4  -4  -1  215.71  217.29    3.01 o
   4  -4   0   82.89   74.94    2.28 o
   4  -4   1  276.35  269.30    3.13 o
   4  -4   2  818.35  793.55    6.48 o
   4  -4   3  171.99  171.25    2.18 o
   4  -4   4  409.12  404.65    3.30 o
   4  -4   5   68.67   73.51    2.10 o
   4  -4   6   14.17   10.69    1.65 o
   4  -4   7   43.37   37.17    2.16 o
   4  -4   8   13.15    9.92    2.13 o
   4  -4   9   40.99   42.31    2.53 o
   4  -4  10    0.04    1.32    2.31 <
   4  -4  11   14.42   15.42    2.66 o
   4  -3  -9    9.01   -0.67    4.22 <
   4  -3  -8   73.15   70.09    4.79 o
   4  -3  -7   10.65    8.58    3.65 <
   4  -3  -6   95.13   85.14    5.81 o
   4  -3  -5   20.02   16.15    1.86 o
   4  -3  -4   16.43   17.50    1.36 o
   4  -3  -3    1.28    3.78    1.39 <
   4  -3  -2  147.67  129.56    2.51 o
   4  -3  -1  274.61  250.47    3.08 o
   4  -3   0  135.75  134.52    2.31 o
   4  -3   1   35.13   37.06    1.36 o
   4  -3   2  113.83  121.43    2.23 o
   4  -3   3  291.91  283.27    2.81 o
   4  -3   4  260.92  280.33    2.75 o
   4  -3   5    8.45    8.31    1.28 o
   4  -3   6  399.25  384.49    3.73 o
   4  -3   7  217.16  223.84    3.34 o
   4  -3   8  208.37  208.47    3.80 o
   4  -3   9  272.72  268.33    4.81 o
   4  -3  10  141.85  136.94    4.28 o
   4  -3  11   39.00   34.78    2.96 o
   4  -3  12    0.07   -4.54    4.02 <
   4  -2 -10    1.98   -2.61    4.58 <
   4  -2  -9    7.35    4.48    4.28 <
   4  -2  -8   55.68   45.05    4.37 o
   4  -2  -7   82.53   75.10    3.61 o
   4  -2  -6  215.23  215.82    4.98 o
   4  -2  -5    0.00    2.92    1.67 <
   4  -2  -4  555.45  541.11    4.09 o
   4  -2  -3  268.68  264.01    3.04 o
   4  -2  -2  307.04  304.25    3.18 o
   4  -2  -1  326.65  338.67    2.91 o
   4  -2   0   43.41   52.18    1.57 o
   4  -2   1  986.83  975.13    6.88 o
   4  -2   2    0.54    2.88    0.96 o
   4  -2   3  286.73  266.79    2.34 o
   4  -2   4   25.98   27.84    1.10 o
   4  -2   5    3.63    4.50    1.26 o
   4  -2   6    1.90    2.10    1.49 <
   4  -2   7    0.19   -3.49    1.55 <
   4  -2   8   11.71   10.01    1.74 o
   4  -2   9    6.13    6.56    2.06 o
   4  -2  10    9.57    6.76    2.18 o
   4  -2  11   30.11   30.01    2.51 o
   4  -2  12   22.95   20.77    2.62 o
   4  -1 -10   41.25   27.88    4.95 o
   4  -1  -9   62.68   50.46    4.79 o
   4  -1  -8    8.59    9.33    2.82 o
   4  -1  -7   77.66   72.70    3.61 o
   4  -1  -6   33.27   36.81    2.80 o
   4  -1  -5   25.93   25.85    1.30 o
   4  -1  -4   33.17   32.65    1.36 o
   4  -1  -3    2.78    1.89    0.91 <
   4  -1  -2    9.08    8.50    1.10 o
   4  -1  -1  246.76  251.79    2.18 o
   4  -1   0  237.11  227.05    1.92 o
   4  -1   1   32.02   29.97    1.04 o
   4  -1   2  229.31  237.41    2.18 o
   4  -1   3  383.89  410.53    2.84 o
   4  -1   4  170.03  177.72    2.14 o
   4  -1   5  937.79  910.81    6.66 o
   4  -1   6   26.79   29.31    1.65 o
   4  -1   7  383.41  355.72    3.97 o
   4  -1   8  309.59  311.00    3.89 o
   4  -1   9   28.18   26.59    2.18 o
   4  -1  10  301.07  307.93    4.67 o
   4  -1  11   31.59   28.35    2.46 o
   4  -1  12   59.72   59.74    2.90 o
   4   0 -10  137.26  127.74    5.24 o
   4   0  -9   15.26   15.16    3.20 o
   4   0  -8  111.00  109.61    5.07 o
   4   0  -7   81.25   77.78    3.69 o
   4   0  -6  130.09  132.44    4.50 o
   4   0  -5 1094.31 1068.87    7.61 o
   4   0  -4  253.30  260.10    3.20 o
   4   0  -3 1131.71 1148.76    8.95 o
   4   0  -2  128.32  136.50    1.90 o
   4   0  -1   19.39   15.79    1.17 o
   4   0   0  732.02  711.37    6.10 o
   4   0   1   45.32   64.30    1.21 o
   4   0   2  790.83  730.71    4.79 o
   4   0   3   65.39   63.86    1.24 o
   4   0   4    7.55    7.49    0.96 o
   4   0   5    5.12    5.56    1.24 o
   4   0   6   40.05   31.21    1.65 o
   4   0   7    0.41    3.27    1.57 <
   4   0   8   70.25   77.55    2.99 o
   4   0   9   55.62   47.42    2.60 o
   4   0  10    7.19    4.00    2.39 <
   4   0  11    9.82    7.52    2.60 <
   4   0  12   24.72   27.40    2.95 o
   4   0  13    1.15    1.30    3.28 <
   4   1 -10  150.48  138.04    6.23 o
   4   1  -9   27.17   23.56    3.33 o
   4   1  -8  551.51  569.88    9.31 o
   4   1  -7  105.50  110.56    4.79 o
   4   1  -6   21.94   28.46    2.63 o
   4   1  -5   87.20   97.93    3.16 o
   4   1  -4  192.57  177.47    2.38 o
   4   1  -3    7.71    8.92    0.89 o
   4   1  -2  105.67   99.71    2.06 o
   4   1  -1  222.85  237.53    2.56 o
   4   1   0    5.86    5.19    0.96 o
   4   1   1  583.80  582.28    4.95 o
   4   1   2  215.87  199.36    1.94 o
   4   1   3  407.01  393.48    2.81 o
   4   1   4 1177.37 1185.65    7.19 o
   4   1   5   12.24   15.87    1.31 o
   4   1   6 1079.20 1060.64    9.19 o
   4   1   7    1.91   -0.13    1.75 <
   4   1   8    1.26    1.71    1.86 <
   4   1   9  486.04  463.08    6.09 o
   4   1  10    5.27    8.01    2.45 o
   4   1  11  404.54  422.55    6.25 o
   4   1  12   31.21   35.35    3.06 o
   4   1  13   65.17   57.63    4.79 o
   4   2 -10    4.09    1.61    3.52 <
   4   2  -9  272.64  298.20    7.10 o
   4   2  -8  113.06  116.62    5.22 o
   4   2  -7  187.11  198.65    5.49 o
   4   2  -6  459.06  477.20    7.76 o
   4   2  -5    4.72    4.29    1.78 <
   4   2  -4  642.90  638.69    5.70 o
   4   2  -3  165.71  175.56    4.23 o
   4   2  -2 1003.95  977.68    8.05 o
   4   2  -1  289.58  269.96    2.70 o
   4   2   0  310.45  293.44    2.67 o
   4   2   1  974.67  934.39    7.38 o
   4   2   2   35.61   35.29    1.60 o
   4   2   3  377.90  371.17    2.72 o
   4   2   4  224.20  214.90    2.06 o
   4   2   5    0.99    1.97    1.41 <
   4   2   6  107.31  108.33    2.80 o
   4   2   7   38.96   40.66    1.98 o
   4   2   8    0.24   -4.40    1.81 <
   4   2   9    8.74    8.02    2.26 o
   4   2  10   24.90   18.94    2.51 o
   4   2  11    0.02   -2.36    2.50 <
   4   2  12   28.38   21.57    2.92 o
   4   2  13   34.90   41.37    4.54 o
   4   3 -10   95.63   75.63    6.19 o
   4   3  -9  203.99  210.23    6.40 o
   4   3  -8   29.52   22.96    3.19 o
   4   3  -7  142.13  148.86    5.18 o
   4   3  -6  230.15  238.06    5.55 o
   4   3  -5   35.24   41.29    2.79 o
   4   3  -4    0.74    2.42    1.20 <
   4   3  -3  125.34  135.31    8.23 o
   4   3  -2   58.48   60.52    2.96 o
   4   3  -1   97.97   92.13    1.77 o
   4   3   0  291.69  294.92    2.67 o
   4   3   1    1.10    1.41    1.08 <
   4   3   2   84.60   83.36    2.46 o
   4   3   3  476.54  455.76    3.57 o
   4   3   4   38.83   39.40    1.28 o
   4   3   5  424.03  417.44    3.87 o
   4   3   6   32.15   35.37    1.84 o
   4   3   7   17.15   15.02    1.83 o
   4   3   8  171.07  146.84    3.30 o
   4   3   9  364.05  381.75    5.48 o
   4   3  10  139.73  136.41    4.10 o
   4   3  11  240.28  256.46    5.05 o
   4   3  12   82.29   77.43    3.93 o
   4   3  13   13.54   13.20    4.28 o
   4   4 -10   42.75   27.68    5.16 o
   4   4  -9    7.77    5.64    3.40 <
   4   4  -8  290.34  305.72    6.99 o
   4   4  -7  156.23  157.50    5.33 o
   4   4  -6   97.33  108.13    4.58 o
   4   4  -5  184.20  197.73    4.90 o
   4   4  -4   32.80   36.03    1.76 o
   4   4  -3  572.93  540.57    5.13 o
   4   4  -2   15.89   19.60    2.26 o
   4   4  -1  564.12  577.26    6.35 o
   4   4   0  325.81  321.86    3.85 o
   4   4   1  259.54  271.71    3.38 o
   4   4   2  186.59  167.18    2.01 o
   4   4   3  313.17  304.14    2.75 o
   4   4   4  195.44  198.56    2.30 o
   4   4   5  233.07  222.85    2.85 o
   4   4   6  537.16  544.79    5.29 o
   4   4   7  164.90  151.25    3.21 o
   4   4   8    0.49    2.38    1.85 <
   4   4   9   14.21   10.72    2.34 o
   4   4  10   24.56   23.29    2.59 o
   4   4  11    1.14   -4.75    2.55 <
   4   4  12    0.65    3.36    3.27 <
   4   4  13   25.28   22.13    6.53 o
   4   5  -9    9.95    6.71    3.44 <
   4   5  -8  100.58   94.11    4.61 o
   4   5  -7    0.77   -2.39    2.83 <
   4   5  -6   16.64   18.89    2.30 o
   4   5  -5   16.92   14.41    2.03 o
   4   5  -4    3.94    2.06    1.76 <
   4   5  -3    0.01   -2.70    1.46 <
   4   5  -2    0.13    0.17    1.19 <
   4   5  -1  140.93  134.29    1.81 o
   4   5   0   41.68   41.64    1.30 o
   4   5   1    0.03   -1.41    0.87 <
   4   5   2  274.26  268.63    2.83 o
   4   5   3   22.41   19.58    1.28 o
   4   5   4  651.14  638.93    5.67 o
   4   5   5   53.00   55.59    1.80 o
   4   5   6  102.56   91.50    2.38 o
   4   5   7   81.94   83.82    2.33 o
   4   5   8  199.30  204.03    4.07 o
   4   5   9    3.67    0.51    2.26 <
   4   5  10  184.28  198.54    4.53 o
   4   5  11  114.52  130.39    5.22 o
   4   5  12   36.59   35.25    3.64 o
   4   6  -9  358.01  351.63    7.11 o
   4   6  -8   43.20   40.25    3.22 o
   4   6  -7  225.57  235.38    5.43 o
   4   6  -6  121.81  142.54    4.55 o
   4   6  -5   13.14   11.92    2.42 o
   4   6  -4  348.22  353.10    4.79 o
   4   6  -3   80.65   76.65    2.57 o
   4   6  -2  145.36  141.41    2.42 o
   4   6  -1  453.58  447.66    3.40 o
   4   6   0  231.76  227.54    2.22 o
   4   6   1  200.42  202.42    2.26 o
   4   6   2   15.71   14.20    1.57 o
   4   6   3   56.84   54.30    1.68 o
   4   6   4    0.38   -0.03    1.22 <
   4   6   5   35.04   39.95    1.59 o
   4   6   6    7.26    7.07    1.43 o
   4   6   7   12.86   11.16    2.03 o
   4   6   8    0.48   -1.08    2.11 <
   4   6   9    0.35    1.11    2.27 <
   4   6  10    1.86   -1.55    2.88 <
   4   6  11    0.44    0.54    3.10 <
   4   6  12    4.68   -1.21    4.01 <
   4   7  -8   15.64   14.85    3.33 o
   4   7  -7   20.54   23.36    3.18 o
   4   7  -6    5.00    7.31    2.83 <
   4   7  -5    2.26   -1.24    2.37 <
   4   7  -4   31.84   27.13    1.94 o
   4   7  -3   15.07   15.66    1.80 o
   4   7  -2    2.43    2.28    1.42 <
   4   7  -1    1.69    2.44    1.57 <
   4   7   0  123.41  120.12    2.18 o
   4   7   1   22.01   18.90    1.32 o
   4   7   2  454.50  457.43    4.27 o
   4   7   3   61.21   54.84    1.89 o
   4   7   4   63.54   68.22    1.91 o
   4   7   5  119.71  121.35    2.46 o
   4   7   6   20.96   22.26    1.77 o
   4   7   7  297.20  308.21    4.39 o
   4   7   8   25.35   26.34    2.59 o
   4   7   9  272.43  303.46    5.93 o
   4   7  10   24.99   29.60    3.25 o
   4   7  11   28.98   38.10    3.58 o
   4   8  -7   62.83   71.51    4.49 o
   4   8  -6   53.56   68.61    4.19 o
   4   8  -5  240.80  243.95    5.93 o
   4   8  -4    2.61    2.93    2.00 <
   4   8  -3  407.76  414.68    5.60 o
   4   8  -2  141.20  141.57    3.77 o
   4   8  -1  389.69  401.67    5.52 o
   4   8   0   75.90   85.78    2.87 o
   4   8   1   81.18   82.42    3.02 o
   4   8   2   39.74   41.55    2.14 o
   4   8   3   20.99   26.90    2.10 o
   4   8   4   62.07   64.83    2.51 o
   4   8   5    6.36    6.17    1.73 o
   4   8   6  136.05  156.96    3.36 o
   4   8   7   57.18   51.92    2.38 o
   4   8   8    5.92    6.91    2.87 <
   4   8   9   52.48   48.37    2.99 o
   4   8  10    0.03    2.64    3.09 <
   4   8  11   14.59    8.63    5.73 <
   4   9  -6   64.45   59.92    3.82 o
   4   9  -5    1.53   -1.01    3.58 <
   4   9  -4   35.35   40.09    2.48 o
   4   9  -3   15.70   20.36    2.31 o
   4   9  -2   10.81    8.44    2.20 o
   4   9  -1    2.20    1.31    2.18 <
   4   9   0  110.08  104.60    3.38 o
   4   9   1  102.71  104.57    3.45 o
   4   9   2   22.79   19.00    2.14 o
   4   9   3   89.45   91.32    3.38 o
   4   9   4   47.78   46.87    2.41 o
   4   9   5  106.01  107.27    3.59 o
   4   9   6  102.67  103.58    3.66 o
   4   9   7   16.93   19.21    2.41 o
   4   9   8  399.88  396.01    7.37 o
   4   9   9   14.07    8.95    4.25 <
   4   9  10   92.24   95.11    6.29 o
   4  10  -5  185.32  185.36    7.31 o
   4  10  -4   80.06   81.62    4.14 o
   4  10  -3  108.91  103.72    3.54 o
   4  10  -2   53.89   67.70    3.10 o
   4  10  -1   73.22   68.75    3.10 o
   4  10   0  223.16  233.42    4.29 o
   4  10   1   81.29   78.69    2.87 o
   4  10   2  295.52  304.50    4.79 o
   4  10   3   16.97   15.19    2.24 o
   4  10   4   17.59   19.68    2.34 o
   4  10   5  247.40  249.59    4.56 o
   4  10   6   15.10   14.83    2.41 o
   4  10   7   73.15   85.17    3.46 o
   4  10   8  135.97  134.10    4.95 o
   4  10   9    5.24    3.19    4.50 <
   4  11  -4   30.93   19.64    3.77 o
   4  11  -3   52.54   53.47    2.99 o
   4  11  -2   10.80    7.92    2.53 o
   4  11  -1    4.92    0.20    2.18 <
   4  11   0    6.08    8.27    2.27 o
   4  11   1   12.67    9.02    2.27 o
   4  11   2    0.08   -2.96    2.24 <
   4  11   3    3.95    1.76    2.30 <
   4  11   4   53.95   49.26    2.71 o
   4  11   5    2.65    1.46    2.39 <
   4  11   6   31.87   30.61    2.71 o
   4  11   7  124.12  117.96    4.40 o
   4  12  -1  103.49  103.42    4.08 o
   4  12   0   48.85   50.86    2.80 o
   4  12   1  150.95  140.94    4.31 o
   4  12   2   25.55   31.78    2.69 o
   4  12   3   57.94   56.99    3.04 o
   4  12   4   66.97   64.73    3.00 o
   5  -8  -1  221.46  227.15    7.60 o
   5  -8   0    3.52    6.94    2.46 <
   5  -8   1   37.97   43.07    3.07 o
   5  -8   2   85.60   90.81    4.16 o
   5  -8   3   61.51   59.13    3.88 o
   5  -7  -3    0.78   -1.81    2.34 <
   5  -7  -2   12.31    9.44    2.41 o
   5  -7  -1  110.90  121.65    4.19 o
   5  -7   0   18.78   16.28    2.54 o
   5  -7   1   17.28   24.03    2.65 o
   5  -7   2    2.72   -1.06    2.45 <
   5  -7   3  102.73  103.43    4.39 o
   5  -7   4   57.62   54.81    3.16 o
   5  -7   5   33.47   27.81    2.99 o
   5  -7   6   29.63   33.31    3.81 o
   5  -6  -5   89.97   83.24    4.10 o
   5  -6  -4   13.61   17.14    2.85 o
   5  -6  -3    0.89    1.32    2.20 <
   5  -6  -2  162.99  177.88    4.28 o
   5  -6  -1   27.06   28.78    2.39 o
   5  -6   0  235.12  252.61    4.95 o
   5  -6   1   47.10   51.07    2.73 o
   5  -6   2  209.55  222.62    4.85 o
   5  -6   3   21.02   21.06    2.56 o
   5  -6   4   31.25   28.43    2.71 o
   5  -6   5  254.71  262.26    5.42 o
   5  -6   6   25.23   25.33    2.94 o
   5  -6   7  142.17  147.74    5.28 o
   5  -5  -6   51.54   46.45    4.54 o
   5  -5  -5  293.47  303.66    6.36 o
   5  -5  -4    4.27    5.50    2.55 <
   5  -5  -3  330.58  327.24    6.17 o
   5  -5  -2   30.37   39.77    2.38 o
   5  -5  -1  229.89  228.18    4.45 o
   5  -5   0   54.60   55.03    2.57 o
   5  -5   1   64.99   61.68    2.96 o
   5  -5   2  117.67  118.54    3.92 o
   5  -5   3   35.13   36.27    2.51 o
   5  -5   4    9.33    9.94    2.35 o
   5  -5   5   12.59   12.48    2.48 o
   5  -5   6    0.00   -2.99    2.26 <
   5  -5   7   10.00    7.07    2.90 <
   5  -5   8    4.58    5.57    3.05 <
   5  -5   9    0.40   -1.36    3.88 <
   5  -4  -7   14.18    9.27    4.20 <
   5  -4  -6    0.13   -4.51    3.66 <
   5  -4  -5    4.60    6.60    2.57 <
   5  -4  -4   10.95   10.16    2.44 o
   5  -4  -3   40.16   47.73    2.71 o
   5  -4  -2    9.04    8.52    2.00 o
   5  -4  -1  144.00  159.00    3.81 o
   5  -4   0   16.66   18.21    2.08 o
   5  -4   1  174.67  193.04    4.13 o
   5  -4   2   34.19   32.93    2.29 o
   5  -4   3  173.39  179.46    4.21 o
   5  -4   4    7.29    7.99    2.22 o
   5  -4   5   67.29   62.38    2.57 o
   5  -4   6  125.94  136.77    3.80 o
   5  -4   7    1.15    1.47    2.34 <
   5  -4   8  468.15  452.48    6.45 o
   5  -4   9    6.60    2.09    2.66 <
   5  -4  10  127.91  118.80    5.62 o
   5  -3  -7  145.47  143.75    7.32 o
   5  -3  -6  187.00  195.57    7.08 o
   5  -3  -5  134.26  129.64    6.30 o
   5  -3  -4  195.42  202.47    4.77 o
   5  -3  -3   20.89   20.37    2.30 o
   5  -3  -2  275.58  282.40    5.32 o
   5  -3  -1    0.38    3.18    1.83 <
   5  -3   0  374.20  363.52    5.13 o
   5  -3   1    0.35    0.38    1.86 <
   5  -3   2    0.66    3.11    1.93 <
   5  -3   3  202.76  201.66    4.12 o
   5  -3   4   39.03   45.26    2.42 o
   5  -3   5  264.78  256.74    4.26 o
   5  -3   6   63.23   55.53    2.49 o
   5  -3   7    0.30    1.27    2.61 <
   5  -3   8   19.21   24.21    2.93 o
   5  -3   9    0.08   -3.80    2.86 <
   5  -3  10   18.72   26.46    3.35 o
   5  -2  -8   63.51   44.26    4.75 o
   5  -2  -7    4.12    1.92    3.81 <
   5  -2  -6    9.14    4.18    3.52 <
   5  -2  -5    1.08   -0.67    3.17 <
   5  -2  -4   24.17   22.11    2.34 o
   5  -2  -3   10.79   11.35    2.13 o
   5  -2  -2   29.07   31.36    2.26 o
   5  -2  -1   37.64   37.92    1.91 o
   5  -2   0   72.35   66.94    2.87 o
   5  -2   1   41.85   39.34    1.76 o
   5  -2   2   98.07   99.20    1.98 o
   5  -2   3   15.68   17.38    1.23 o
   5  -2   4  590.23  569.50    5.97 o
   5  -2   5    9.50   14.85    1.72 o
   5  -2   6  105.83  109.38    2.97 o
   5  -2   7  353.66  355.43    5.10 o
   5  -2   8   21.38   22.21    2.35 o
   5  -2   9  313.34  316.57    5.27 o
   5  -2  10   25.62   28.08    2.74 o
   5  -2  11  237.58  241.77    6.00 o
   5  -1  -8  125.44  138.70    7.54 o
   5  -1  -7  127.88  117.04    6.78 o
   5  -1  -6  145.49  134.51    6.39 o
   5  -1  -5   87.49   82.04    5.59 o
   5  -1  -4   22.69   22.86    2.23 o
   5  -1  -3    8.58    8.64    2.00 o
   5  -1  -2   34.35   32.89    1.43 o
   5  -1  -1  510.71  494.93    4.41 o
   5  -1   0    2.80    0.12    0.91 <
   5  -1   1  331.50  319.39    2.59 o
   5  -1   2  127.30  126.47    1.87 o
   5  -1   3   43.03   37.79    1.20 o
   5  -1   4  123.31  107.24    2.09 o
   5  -1   5    2.59    0.15    1.20 <
   5  -1   6    7.35    7.52    1.69 o
   5  -1   7    9.12    9.27    2.10 o
   5  -1   8   20.66   19.52    2.34 o
   5  -1   9   61.29   59.70    2.77 o
   5  -1  10   53.72   56.55    2.94 o
   5  -1  11    1.95    3.81    2.67 <
   5   0  -8   17.95    5.47    4.16 <
   5   0  -7    1.62    0.32    3.71 <
   5   0  -6   10.25    2.14    3.24 <
   5   0  -5    0.23   -4.49    2.91 <
   5   0  -4    5.32    0.00    2.74 <
   5   0  -3    1.32    1.08    2.55 <
   5   0  -2   66.08   72.37    3.31 o
   5   0  -1   39.82   38.62    1.62 o
   5   0   0   26.68   25.77    1.57 o
   5   0   1  453.43  466.12    5.89 o
   5   0   2    5.61    5.37    0.98 o
   5   0   3  803.40  798.36    5.73 o
   5   0   4   24.16   25.56    1.22 o
   5   0   5  289.81  294.46    2.99 o
   5   0   6  225.55  219.04    3.34 o
   5   0   7   85.91   86.43    3.44 o
   5   0   8  245.86  250.34    4.50 o
   5   0   9   10.12   12.07    2.37 o
   5   0  10  374.39  390.24    5.85 o
   5   0  11   13.69   15.38    2.77 o
   5   1  -8    0.24   -9.63    3.89 <
   5   1  -7  205.17  214.73    5.80 o
   5   1  -6   55.77   50.83    4.02 o
   5   1  -5    8.17   11.53    2.95 o
   5   1  -4  279.21  287.08   12.34 o
   5   1  -3   11.85   10.16    2.55 o
   5   1  -2  869.40  852.56    9.23 o
   5   1  -1  272.63  262.79    3.09 o
   5   1   0  354.04  338.56    3.61 o
   5   1   1  137.16  130.47    2.42 o
   5   1   2  218.00  229.76    3.48 o
   5   1   3  419.73  398.48    3.44 o
   5   1   4   10.78    9.56    1.11 o
   5   1   5   34.08   33.63    1.32 o
   5   1   6   37.30   39.87    1.85 o
   5   1   7    2.00    3.44    1.68 <
   5   1   8    7.59    8.95    2.18 o
   5   1   9   14.21   14.98    2.75 o
   5   1  10    8.27    9.99    2.92 o
   5   1  11   83.95   83.05    3.86 o
   5   1  12   51.93   55.49    3.74 o
   5   2  -8    5.69   -5.67    4.04 <
   5   2  -7  298.77  285.89    6.38 o
   5   2  -6   50.57   49.17    3.28 o
   5   2  -5   26.20   22.08    5.73 o
   5   2  -4   17.81   11.68    5.22 <
   5   2  -3  175.32  167.87    9.55 o
   5   2  -2  245.01  235.49    4.30 o
   5   2  -1   81.64   87.64    1.94 o
   5   2   0   25.92   31.45    1.31 o
   5   2   1   91.75   89.52    2.25 o
   5   2   2  793.83  774.15    8.48 o
   5   2   3    0.48    2.37    1.57 <
   5   2   4  689.02  667.02    4.39 o
   5   2   5   58.24   50.72    1.92 o
   5   2   6  164.23  178.63    4.11 o
   5   2   7  147.04  149.44    4.17 o
   5   2   8  105.07  113.36    4.22 o
   5   2   9  168.58  193.17    5.01 o
   5   2  10    2.23    0.81    2.84 <
   5   2  11  115.52  132.52    5.35 o
   5   2  12  134.27  130.80    6.91 o
   5   3  -8  254.51  248.37    6.57 o
   5   3  -7   17.07   13.71    2.91 o
   5   3  -6  284.16  307.27    6.25 o
   5   3  -5   25.39   26.79    6.01 o
   5   3  -4  209.15  215.08   10.78 o
   5   3  -3  471.70  474.38   14.73 o
   5   3  -2  310.58  309.85   11.22 o
   5   3  -1  696.35  664.43    5.53 o
   5   3   0    0.01    0.71    1.13 <
   5   3   1  573.27  574.98    5.15 o
   5   3   2  238.01  245.95    3.63 o
   5   3   3   94.46  101.21    3.28 o
   5   3   4  209.90  200.44    2.19 o
   5   3   5    0.21    0.06    1.46 <
   5   3   6    2.71    3.11    2.09 <
   5   3   7  214.95  213.54    4.58 o
   5   3   8    4.77    6.71    2.49 <
   5   3   9   18.70   23.61    2.84 o
   5   3  10    6.85    9.84    2.91 o
   5   3  11   96.74  103.16    5.09 o
   5   3  12   19.83   20.38    4.18 o
   5   4  -8   41.20   30.95    3.51 o
   5   4  -7   18.52   16.33    3.02 o
   5   4  -6   28.34   26.51    2.82 o
   5   4  -5   25.18   27.06    6.09 o
   5   4  -4   35.95   34.28    5.76 o
   5   4  -3    2.24    0.06    4.55 <
   5   4  -2   14.71    6.27    4.19 <
   5   4  -1   19.04   17.21    1.93 o
   5   4   0  245.15  245.36    3.52 o
   5   4   1   57.24   53.47    2.04 o
   5   4   2   62.56   54.48    3.10 o
   5   4   3  304.43  291.82    6.09 o
   5   4   4   12.49    9.47    1.30 o
   5   4   5  195.45  195.29    3.32 o
   5   4   6   52.50   52.67    2.52 o
   5   4   7  274.82  297.23    5.23 o
   5   4   8   32.42   33.97    2.73 o
   5   4   9    4.56    8.21    2.68 o
   5   4  10  356.73  364.10    6.65 o
   5   4  11    9.22   12.32    3.23 o
   5   5  -7   97.75   99.13    4.39 o
   5   5  -6    0.40   -8.07    3.16 <
   5   5  -5  314.02  321.86    7.48 o
   5   5  -4  102.98   96.57    9.20 o
   5   5  -3  282.97  297.17    8.13 o
   5   5  -2  393.90  405.42    9.11 o
   5   5  -1   12.12    7.27    2.46 <
   5   5   0  260.45  264.55    4.42 o
   5   5   1   94.96   88.35    3.83 o
   5   5   2  122.20  114.88    3.80 o
   5   5   3   32.26   27.56    1.73 o
   5   5   4   17.35   21.88    1.41 o
   5   5   5   14.75   15.09    1.73 o
   5   5   6   41.56   35.75    2.36 o
   5   5   7  190.03  189.64    4.50 o
   5   5   8   37.22   30.83    2.74 o
   5   5   9   15.74   15.89    2.76 o
   5   5  10   70.08   67.37    3.51 o
   5   5  11   63.30   61.17    3.65 o
   5   6  -7    4.42    9.70    3.05 o
   5   6  -6    2.37    1.34    3.34 <
   5   6  -5   21.73   23.42    3.40 o
   5   6  -4   13.76   13.63    4.33 o
   5   6  -3    0.00   -5.48    3.60 <
   5   6  -2    3.37   -3.68    3.39 <
   5   6  -1   79.75   70.38    4.52 o
   5   6   0    8.49    6.72    2.39 <
   5   6   1  281.46  286.12    5.47 o
   5   6   2   12.65   15.54    2.26 o
   5   6   3    5.84    3.11    1.37 <
   5   6   4  114.49  116.55    3.82 o
   5   6   5  351.89  320.05    4.42 o
   5   6   6  871.56  890.07    9.06 o
   5   6   7   11.82   19.62    2.43 o
   5   6   8  162.17  177.24    4.68 o
   5   6   9   59.56   81.27    4.05 o
   5   6  10    3.65    5.52    2.99 <
   5   6  11  120.82  149.53    5.61 o
   5   7  -6  240.05  247.34    7.39 o
   5   7  -5    0.03    9.48    6.52 <
   5   7  -4  128.24  151.81    5.91 o
   5   7  -3  317.59  325.97    7.23 o
   5   7  -2   41.57   43.35    6.37 o
   5   7  -1  224.33  247.83    7.18 o
   5   7   0  150.37  138.57    6.09 o
   5   7   1  156.44  149.78    4.30 o
   5   7   2   36.50   33.45    3.52 o
   5   7   3  114.82  114.18    5.44 o
   5   7   4   19.31   15.24    3.12 o
   5   7   5    7.05    9.94    2.36 o
   5   7   6   31.12   36.90    2.66 o
   5   7   7    4.71    6.80    3.16 <
   5   7   8    1.31    1.54    3.38 <
   5   7   9    3.48    1.56    3.58 <
   5   7  10   14.21   13.22    3.93 o
   5   8  -5    1.34   -0.89    3.53 <
   5   8  -4    3.84    1.26    3.40 <
   5   8  -3   55.69   52.85    3.88 o
   5   8  -2    4.26    6.01    2.38 <
   5   8  -1   11.03    9.26    1.95 o
   5   8   0  200.78  189.94    3.74 o
   5   8   1   43.92   44.30    2.31 o
   5   8   2   94.11   92.93    3.34 o
   5   8   3  155.46  158.59    4.24 o
   5   8   4    0.10   -0.79    2.26 <
   5   8   5  447.43  460.72    7.75 o
   5   8   6    6.17    5.25    3.24 <
   5   8   7  183.51  201.08    6.50 o
   5   8   8  105.45  128.22    6.06 o
   5   8   9   23.89   23.38    3.95 o
   5   9  -4   31.17   23.85    3.83 o
   5   9  -3  162.74  174.68    5.23 o
   5   9  -2  248.82  256.48    4.97 o
   5   9  -1   15.69   20.75    2.18 o
   5   9   0  386.30  397.89    5.29 o
   5   9   1   23.08   20.68    2.21 o
   5   9   2   68.61   80.80    3.04 o
   5   9   3    0.11   -0.59    2.11 <
   5   9   4   15.83   20.15    2.31 o
   5   9   5   97.31  102.35    4.26 o
   5   9   6   21.56   24.06    3.29 o
   5   9   7   23.19   25.12    4.45 o
   5   9   8   13.97   12.40    3.77 o
   5  10  -3    2.85    3.61    3.81 <
   5  10  -2    7.88    5.91    2.99 <
   5  10  -1  107.91  105.33    3.50 o
   5  10   0    5.24    7.71    2.26 o
   5  10   1   70.01   60.70    2.74 o
   5  10   2    1.89    3.08    2.24 <
   5  10   3   32.41   28.54    2.47 o
   5  10   4   36.40   33.32    2.54 o
   5  10   5    9.91    7.06    2.42 <
   5  10   6  128.17  121.55    5.39 o
   5  10   7   17.73   16.04    4.54 o
   5  11   0   26.73   33.07    2.59 o
   5  11   1  126.27  136.88    4.18 o
   5  11   2    0.71    3.59    2.42 <
   5  11   3  117.39  128.08    4.26 o
   5  11   4   10.57    9.73    2.52 o
   5  11   5   18.28   18.10    6.79 <
   6  -5  -2   29.42   22.08    2.80 o
   6  -5  -1   88.20   94.37    3.98 o
   6  -5   0   74.37   76.16    3.65 o
   6  -5   1  107.35  110.65    4.04 o
   6  -5   2    1.75    1.94    2.30 <
   6  -5   3  264.22  276.06    5.36 o
   6  -5   4    2.67    3.93    2.45 <
   6  -5   5  192.44  203.48    5.01 o
   6  -4  -3  153.83  156.01    6.88 o
   6  -4  -2  155.65  161.44    4.91 o
   6  -4  -1   49.47   49.00    2.91 o
   6  -4   0  137.31  143.89    4.00 o
   6  -4   1    6.00    6.91    2.14 o
   6  -4   2    3.42    1.53    2.16 <
   6  -4   3   90.70   89.69    3.82 o
   6  -4   4   14.11   15.92    2.44 o
   6  -4   5    7.56    7.91    2.43 o
   6  -4   6    4.07    2.93    2.52 <
   6  -4   7  128.27  132.38    4.26 o
   6  -3  -4   19.82   19.78    3.76 o
   6  -3  -3    8.08    4.88    3.30 <
   6  -3  -2    9.84    6.17    2.28 <
   6  -3  -1   93.64   98.29    4.14 o
   6  -3   0   24.91   29.70    2.19 o
   6  -3   1   60.29   70.30    3.34 o
   6  -3   2  242.09  261.06    4.58 o
   6  -3   3  169.71  180.54    4.13 o
   6  -3   4   89.54  101.61    3.78 o
   6  -3   5   24.64   23.41    2.43 o
   6  -3   6   31.24   29.64    2.60 o
   6  -3   7   32.62   32.45    2.61 o
   6  -3   8  111.85  115.64    4.99 o
   6  -2  -5   80.80   79.67    8.29 o
   6  -2  -4  139.65  145.79   11.75 o
   6  -2  -3   63.37   50.65    6.76 o
   6  -2  -2   79.98   77.12    5.17 o
   6  -2  -1   61.92   62.95    3.04 o
   6  -2   0  164.58  164.19    4.26 o
   6  -2   1    0.41   -1.02    1.77 <
   6  -2   2    0.12    2.15    1.86 <
   6  -2   3    0.24    2.19    1.93 <
   6  -2   4   40.70   44.01    2.38 o
   6  -2   5   24.88   27.49    2.30 o
   6  -2   6   14.94   11.93    2.16 o
   6  -2   7  114.74   99.21    4.48 o
   6  -2   8   16.37   17.68    2.99 o
   6  -2   9    3.55    1.91    3.01 <
   6  -1  -5   11.36    3.34    6.26 <
   6  -1  -4   19.28   13.95    6.09 <
   6  -1  -3    1.07   -0.92    5.27 <
   6  -1  -2   40.92   42.61    6.00 o
   6  -1  -1    0.12    1.88    2.75 <
   6  -1   0  160.73  176.33    5.82 o
   6  -1   1    8.78    6.05    3.02 <
   6  -1   2   67.94   73.01    3.23 o
   6  -1   3  110.81  120.43    3.32 o
   6  -1   4   15.01   13.79    1.97 o
   6  -1   5  303.74  299.71    4.82 o
   6  -1   6    1.13    2.71    2.41 <
   6  -1   7  140.50  162.94    4.69 o
   6  -1   8    7.72    8.98    2.75 o
   6  -1   9  145.24  160.94    5.15 o
   6   0  -6    1.71   -5.56    6.49 <
   6   0  -5  141.45  153.37   11.75 o
   6   0  -4    6.39   -2.29    5.78 <
   6   0  -3   52.58   51.15    6.36 o
   6   0  -2    2.52    5.15    5.06 <
   6   0  -1    3.26   -1.15    2.67 <
   6   0   0  153.62  156.27    5.44 o
   6   0   1   47.03   43.00    3.35 o
   6   0   2  131.95  131.55    5.85 o
   6   0   3   48.14   40.62    2.59 o
   6   0   4   10.49   12.97    1.61 o
   6   0   5   23.44   21.12    2.11 o
   6   0   6   60.39   56.19    2.49 o
   6   0   7   11.26   10.41    2.13 o
   6   0   8    0.90    1.14    2.21 <
   6   0   9    2.59    4.63    2.40 <
   6   0  10    0.23    2.57    3.04 <
   6   1  -6   17.30    5.71    6.79 <
   6   1  -5   32.40   24.02    6.42 o
   6   1  -4   32.99   29.35    6.15 o
   6   1  -3    0.39   -1.32    5.05 <
   6   1  -2    0.43    1.60    4.95 <
   6   1  -1   71.03   75.33    8.41 o
   6   1   0    0.01    0.58    1.93 <
   6   1   1  127.75  136.98    3.88 o
   6   1   2  184.53  187.05    4.53 o
   6   1   3   75.56   76.08    3.97 o
   6   1   4  312.61  301.38    6.05 o
   6   1   5   39.15   37.10    2.02 o
   6   1   6  105.97  109.61    3.34 o
   6   1   7    1.57    5.68    2.06 <
   6   1   8  278.52  297.73    4.83 o
   6   1   9    0.07    3.47    2.36 <
   6   1  10   35.71   40.74    2.86 o
   6   2  -6  102.38   77.55    8.30 o
   6   2  -5   20.93   21.15    6.68 o
   6   2  -4  157.86  146.11   10.75 o
   6   2  -3    6.38    9.56    5.37 <
   6   2  -2  104.05   97.22    5.36 o
   6   2  -1  451.24  441.59    8.98 o
   6   2   0  334.52  319.74    5.36 o
   6   2   1  119.87  123.97    3.81 o
   6   2   2   55.30   66.14    3.19 o
   6   2   3   20.26   19.49    2.46 o
   6   2   4   19.18   12.03    2.60 o
   6   2   5   78.48   73.37    2.72 o
   6   2   6   35.27   43.38    2.18 o
   6   2   7    6.38    4.91    2.04 <
   6   2   8   44.32   45.45    2.50 o
   6   2   9    3.56    3.42    2.36 <
   6   2  10  148.47  158.80    4.50 o
   6   3  -6   19.09   10.27    7.03 <
   6   3  -5   42.99   20.12    6.58 o
   6   3  -4    0.06   -7.03    5.30 <
   6   3  -3   45.43   37.05    5.82 o
   6   3  -2  146.88  144.06    5.85 o
   6   3  -1  203.18  185.96    6.02 o
   6   3   0   10.89   10.39    2.79 o
   6   3   1    2.24    2.34    1.77 <
   6   3   2   72.63   74.66    3.37 o
   6   3   3  148.83  133.92    4.54 o
   6   3   4  278.90  274.93    5.97 o
   6   3   5  108.00   98.43    2.96 o
   6   3   6   95.46   97.16    3.21 o
   6   3   7  267.32  275.46    5.08 o
   6   3   8    3.51    5.08    2.47 <
   6   3   9  170.49  192.13    5.08 o
   6   3  10   58.23   59.79    3.40 o
   6   4  -5  200.03  176.10   12.42 o
   6   4  -4  228.79  221.51   11.91 o
   6   4  -3  120.41  119.65    9.61 o
   6   4  -2  133.05  121.58    5.67 o
   6   4  -1  346.19  341.04    6.46 o
   6   4   0  215.96  212.56    5.16 o
   6   4   1  110.69   99.25    3.31 o
   6   4   2   73.54   73.41    3.12 o
   6   4   3   18.09   13.39    2.13 o
   6   4   4   37.22   42.25    4.71 o
   6   4   5    7.47    2.65    4.09 <
   6   4   6    4.90    6.28    2.10 <
   6   4   7   60.60   59.56    3.01 o
   6   4   8   14.66   15.37    2.58 o
   6   4   9    0.60    3.80    2.69 <
   6   4  10   21.71   19.94    3.03 o
   6   5  -3   27.48   27.26    6.29 o
   6   5  -2   39.48   42.83    3.98 o
   6   5  -1    2.90    7.35    3.32 <
   6   5   0   36.02   29.07    3.44 o
   6   5   1   33.27   29.89    2.68 o
   6   5   2    4.29    1.63    1.84 <
   6   5   3  159.06  159.45    5.44 o
   6   5   4   28.90   22.95    4.54 o
   6   5   5  293.65  300.76    6.09 o
   6   5   6  158.02  169.99    5.31 o
   6   5   7   28.22   28.46    3.20 o
   6   5   8  212.07  234.63    6.62 o
   6   5   9   80.36   83.50    5.03 o
   6   6  -4  103.44  137.67   11.77 o
   6   6  -3    0.69   -1.59    6.17 <
   6   6  -2  303.73  324.88    8.34 o
   6   6  -1   20.29   12.28    3.56 o
   6   6   0   49.50   46.99    3.92 o
   6   6   1   76.45   69.55    3.98 o
   6   6   2   11.83   11.90    3.13 o
   6   6   3   53.23   52.13    3.54 o
   6   6   4    7.74   11.55    4.49 <
   6   6   5   21.12   28.72    2.91 o
   6   6   6    4.76    2.50    2.79 <
   6   6   7    6.49    6.75    3.11 <
   6   6   8   51.69   38.58    3.69 o
   6   6   9    5.33    4.39    3.56 <
   6   7  -4    0.56    3.30    6.78 <
   6   7  -3   40.55   28.44    6.94 o
   6   7  -2   12.69   20.31    4.05 o
   6   7  -1   51.26   45.66    4.25 o
   6   7   0   56.16   49.44    4.13 o
   6   7   1   10.67    7.69    3.44 <
   6   7   2  103.82   95.68    5.83 o
   6   7   3    0.04   -6.65    3.09 <
   6   7   4  150.20  162.31    8.70 o
   6   7   5   70.35   70.70    3.88 o
   6   7   6    3.76    9.20    3.08 <
   6   7   7  610.27  591.75   10.35 o
   6   7   8    1.30    1.72    3.44 <
   6   8  -2    0.04    3.71    4.06 <
   6   8  -1  137.70  150.12    7.32 o
   6   8   0   19.68   10.93    3.94 <
   6   8   1    5.63    5.99    3.85 <
   6   8   2  198.17  186.47    6.80 o
   6   8   3    1.26   -1.43    3.46 <
   6   8   4  261.95  272.95   10.82 o
   6   8   5   50.60   36.97    3.39 o
   6   8   6   20.93    7.93    3.35 <
   6   8   7   15.08   17.33    3.54 o
   6   9  -1   16.06   17.02    4.42 o
   6   9   0    4.71    4.67    4.22 <
   6   9   1   99.59   85.30    5.11 o
   6   9   2    0.03   -1.69    3.80 <
   6   9   3  176.10  155.63    7.23 o
   6   9   4    0.77   -2.10    5.15 <
   6   9   5   56.12   61.61    4.35 o
   7  -2   1   86.72  107.08   10.65 o
   7  -2   2  134.93  133.20    6.91 o
   7  -2   3   71.55   70.02    4.83 o
   7  -2   4  213.16  214.18    8.34 o
   7  -1  -1  107.01  126.88   11.18 o
   7  -1   0   13.88   20.43    5.85 o
   7  -1   1   67.06   80.85    9.60 o
   7  -1   2   45.29   43.67    4.06 o
   7  -1   3    8.04   11.75    3.89 o
   7  -1   4    4.46   -1.68    4.02 <
   7  -1   5   21.45   20.17    4.42 o
   7   0  -1  133.54  125.04   10.86 o
   7   0   0  171.29  176.51   11.26 o
   7   0   1   93.11  107.61   10.00 o
   7   0   2    0.86    5.57    3.49 <
   7   0   3   61.31   65.16    4.63 o
   7   0   4   74.86   70.45    4.91 o
   7   0   5   44.95   47.19    4.71 o
   7   0   6  105.17  107.82    7.84 o
   7   1  -2  146.82  143.93   11.21 o
   7   1  -1   16.28   19.95    6.02 o
   7   1   0   60.39   62.19    6.54 o
   7   1   1   10.17   16.48    5.22 o
   7   1   2    0.56    4.14    4.77 <
   7   1   3   11.63   10.94    3.69 <
   7   1   4   14.48   11.15    3.77 <
   7   1   5    3.86    5.11    4.18 <
   7   1   6    3.02    1.12    4.19 <
   7   1   7    0.23    7.43    4.57 <
   7   2  -2    0.98   -0.15    5.71 <
   7   2  -1   41.87   38.97    6.01 o
   7   2   0   59.03   55.22    6.06 o
   7   2   1    0.24    3.61    4.72 <
   7   2   2  147.00  155.89    9.48 o
   7   2   3    3.13    3.68    3.41 <
   7   2   4   76.21   75.98    6.25 o
   7   2   5    8.18    4.44    4.11 <
   7   2   6  143.38  147.06    7.72 o
   7   2   7   65.54   68.49    5.61 o
   7   3  -2    0.06   -4.66    5.56 <
   7   3  -1  197.17  195.07   11.03 o
   7   3   0   28.24   23.22    5.41 o
   7   3   1  109.61  113.81    8.90 o
   7   3   2    0.36    8.32    4.57 <
   7   3   4    5.43    0.79    2.83 <
   7   3   5    5.99    4.88    2.92 <
   7   3   6   15.63   13.08    3.24 o
   7   3   7    0.34   -4.44    3.22 <
   7   4  -2    3.07   22.90    6.12 o
   7   4  -1   94.51  122.47    9.55 o
   7   4   1   29.41   30.68    4.58 o
   7   4   2   69.02   58.82    5.06 o
   7   4   3    6.15    7.19    4.41 <
   7   4   4   11.34   10.72    4.48 <
   7   4   5  235.28  225.27    6.23 o
   7   4   6    0.03    0.67    3.15 <
   7   5  -1    5.30    4.51    3.71 <
   7   5   0   95.95   89.53    7.50 o
   7   5   1    2.01   -0.72    4.23 <
   7   5   2  199.72  189.37    8.74 o
   7   5   3   20.38    6.57    4.62 <
   7   5   4    8.19    1.92    4.62 <
   7   5   5    3.56    3.93    3.04 <
   7   5   6    1.41   -1.94    3.26 <
   7   6   0   20.64   20.57    4.95 o
   7   6   1   57.01   45.36    5.25 o
   7   6   2    8.45    4.20    4.60 <
   7   6   3   49.18   33.02    5.36 o
   7   6   4   92.27   97.05    8.53 o
   7   6   5   27.10   18.21    5.19 o
