# Supplementary material for: Crystal chemistry of layered structures formed by linear rigid silyl-capped molecules
Source: IUCrJ. 2015 Aug 20;2(Pt 5):584–600. doi: 10.1107/S2052252515011665 (PMC4547826; doi:10.1107/S2052252515011665)
Supplement: Supplementary file 7 [file m-02-00584-DSEM1sup7.hkl]

#
# h,k,l, Fc-squared, Fo-squared, sigma(Fo-squared) and status flag
#
data_DSEM1
_shelx_title                             '   '
_shelx_refln_list_code                   4
_shelx_F_calc_maximum                    514.56
_exptl_crystal_F_000                     2048
_reflns_d_resolution_high                0.7668

loop_
 _symmetry_equiv_pos_as_xyz
 'x, y, z'
 '-x, y, -z+1/2'
 '-x, -y, -z'
 'x, -y, z+1/2'
 'x+1/2, y+1/2, z'
 '-x+1/2, y+1/2, -z+1/2'
 '-x+1/2, -y+1/2, -z'
 'x+1/2, -y+1/2, z+1/2'

_cell_length_a                           34.344(2)
_cell_length_b                           8.1665(5)
_cell_length_c                           20.0791(12)
_cell_angle_alpha                        90
_cell_angle_beta                         100.532(2)
_cell_angle_gamma                        90

_shelx_F_squared_multiplier              1.000

loop_
 _refln_index_h
 _refln_index_k
 _refln_index_l
 _refln_F_squared_calc
 _refln_F_squared_meas
 _refln_F_squared_sigma
 _refln_observed_status
   0   0   4  65575.40  73416.00    656.09 o
   0   0   6    175.94    208.42     20.92 o
   0   0   8   7904.43   7947.72     78.19 o
   0   0  10  18873.80  17766.30    161.34 o
   0   0  12    619.67    651.14     28.08 o
   0   0  14   3164.00   3188.23     70.48 o
   0   0  16     57.91    -11.29     36.07 <
   0   0  18   4334.31   4522.71     95.54 o
   0   0  20   1101.17   1133.23     51.21 o
   0   0  22   4843.69   5408.70    111.50 o
   0   0  24    403.73    336.72     50.38 o
   0   2   0  71460.50  77286.50    502.46 o
   0   2   1  17749.30  17838.10     84.80 o
   0   2   2  11244.30  11004.60     58.64 o
   0   2   3  23143.20  24362.70    121.42 o
   0   2   4   2733.20   3176.94     22.58 o
   0   2   5    346.61    172.35      7.71 o
   0   2   6   8735.92   9253.30     56.99 o
   0   2   7    156.86    185.57     13.77 o
   0   2   8  26155.40  28344.10    164.37 o
   0   2   9   8257.62   8363.73     58.92 o
   0   2  10    440.66    393.43     14.32 o
   0   2  11    120.60    125.82     14.87 o
   0   2  12   2887.75   3285.69     41.85 o
   0   2  13   3070.12   2982.01     45.43 o
   0   2  14  16175.30  15782.60    142.62 o
   0   2  15   1182.96    943.53     30.29 o
   0   2  16   3935.45   3884.79     59.47 o
   0   2  17    192.92    173.73     26.71 o
   0   2  18    113.35     16.24     25.33 <
   0   2  19     12.45    -23.68     26.98 <
   0   2  20   1957.11   2042.06     54.24 o
   0   2  21   2661.82   2891.16     63.60 o
   0   2  22   2738.49   2822.33     63.87 o
   0   2  23    484.34    499.16     34.97 o
   0   2  24    932.90    969.13     45.43 o
   0   2  25    580.91    597.72     44.60 o
   0   4   0  16390.60  19108.20    139.31 o
   0   4   1    618.05    491.73     13.49 o
   0   4   2   5145.11   4964.61     33.59 o
   0   4   3   6288.14   6409.77     38.82 o
   0   4   4   9017.42   9660.50     56.17 o
   0   4   5  25883.20  27718.00    141.52 o
   0   4   6   5059.40   4426.35     33.86 o
   0   4   7   4092.57   3753.19     30.56 o
   0   4   8   3166.76   3426.66     31.66 o
   0   4   9    101.56     74.06     12.66 o
   0   4  10    741.42    882.13     21.20 o
   0   4  11    350.50    211.17     17.35 o
   0   4  12   1977.16   1540.70     36.07 o
   0   4  13    147.30     76.26     20.92 o
   0   4  14   2424.56   2178.35     49.01 o
   0   4  15  10480.20  10750.20    104.90 o
   0   4  16      4.10     71.03     25.60 <
   0   4  17    429.80    472.73     29.46 o
   0   4  18   2025.15   1863.10     57.54 o
   0   4  19   2265.13   2251.86     59.19 o
   0   4  20     69.39    146.47     29.46 o
   0   4  21    773.18    748.88     35.24 o
   0   4  22    111.45    126.10     30.84 o
   0   4  23    718.00    758.51     39.65 o
   0   6   0    369.80    586.71     39.10 o
   0   6   1   1411.85    990.06     33.04 o
   0   6   2   2534.26   2996.05     48.46 o
   0   6   3   4109.94   3999.60     50.38 o
   0   6   4   2169.22   1876.87     40.47 o
   0   6   5   1926.41   1597.42     38.27 o
   0   6   6   1118.98   1270.61     34.14 o
   0   6   7    947.76   1006.85     30.01 o
   0   6   8   4751.82   4979.20     57.27 o
   0   6   9   1405.33   1654.41     38.82 o
   0   6  10    722.96    473.28     24.23 o
   0   6  11   1015.20    874.97     28.36 o
   0   6  12   3130.50   3706.94     60.85 o
   0   6  13     74.01     64.43     26.98 <
   0   6  14    260.06    175.38     28.63 o
   0   6  15    339.33    382.70     30.84 o
   0   6  16   2061.96   2201.47     61.95 o
   0   6  17    880.31    732.91     39.37 o
   0   6  18     28.30    -23.95     33.86 <
   0   6  19   1201.83   1525.56     58.09 o
   0   6  20     34.30     14.32     39.10 <
   0   6  21     33.33      8.26     39.65 <
   0   8   0    909.21    779.99     62.22 o
   0   8   1   4259.02   4459.39     77.37 o
   0   8   2    462.42    231.82     34.42 o
   0   8   3    490.66    423.72     35.52 o
   0   8   4    257.03    218.33     34.14 o
   0   8   5    527.11    272.29     29.46 o
   0   8   6    282.81    427.85     33.04 o
   0   8   7    720.16    747.22     34.42 o
   0   8   8      0.90     20.65     31.94 <
   0   8   9   2340.25   2416.50     65.25 o
   0   8  10    344.30    225.49     34.42 o
   0   8  11   3402.46   4049.99     75.16 o
   0   8  12    515.34    642.60     39.10 o
   0   8  13    820.44    798.98     38.27 o
   0   8  14      6.91     30.84     34.69 <
   0   8  15     11.85      3.85     37.99 <
   0   8  16    666.81    791.83     45.43 o
   0  10   0    263.59    106.00     61.95 <
   0  10   1   1672.08   1319.62     50.93 o
   0  10   2     74.82    -36.89     38.27 <
   0  10   3    350.76    281.38     46.25 o
   0  10   4     12.31     -5.23     41.85 <
   0  10   5    427.01    473.00     45.98 o
   0  10   6    102.02    135.46     43.50 o
   0  10   7   3502.44   4602.56     95.26 o
   0  10   8     11.82    147.02     53.69 <
   1   1 -25   2539.96   3807.43     88.93 o
   1   1 -24   4474.47   4863.01     89.48 o
   1   1 -23   1829.02   2055.55     61.12 o
   1   1 -22   1508.12   1683.59     55.34 o
   1   1 -21   4017.68   4224.54     74.34 o
   1   1 -20     27.93    -20.92     25.88 <
   1   1 -19    814.47    829.82     30.84 o
   1   1 -18     33.81     -4.13     23.13 <
   1   1 -17      3.95      5.51     23.95 <
   1   1 -16   2900.77   3177.22     54.79 o
   1   1 -15   4257.89   4432.68     60.57 o
   1   1 -14  10615.40  10972.40     98.29 o
   1   1 -13   6667.96   6488.79     64.98 o
   1   1 -12    364.63    492.83     19.00 o
   1   1 -11  16904.00  18115.60    119.49 o
   1   1 -10     39.66      3.30     13.77 <
   1   1  -9   2628.07   3196.21     35.24 o
   1   1  -8    106.47    137.94     12.39 o
   1   1  -7    363.41    469.98     11.29 o
   1   1  -6   1751.19   2110.07     20.65 o
   1   1  -5     88.09    159.41      8.53 o
   1   1  -4  16994.30  17743.40    107.65 o
   1   1  -3  21852.40  22679.90    120.04 o
   1   1  -2   6066.42   6101.14     34.42 o
   1   1  -1    120.57    172.08      4.68 o
   1   1   0    110.39    174.28      3.85 o
   1   1   1 157805.00 175480.00    898.38 o
   1   1   2    939.55   1048.15     11.01 o
   1   1   3   1757.39   1998.84     16.79 o
   1   1   4  79664.90  87638.00    496.68 o
   1   1   5   7648.58   8063.91     52.31 o
   1   1   6   6260.05   6420.23     44.88 o
   1   1   7  12713.30  14783.40     95.54 o
   1   1   8    662.72    726.58     18.17 o
   1   1   9   9287.34  11099.30     76.54 o
   1   1  10   6722.38   6761.91     54.24 o
   1   1  11   4307.70   4333.84     41.85 o
   1   1  12   8680.51   8540.49     78.19 o
   1   1  13    483.73    246.69     19.82 o
   1   1  14   3871.34   3444.55     55.06 o
   1   1  15    860.91    832.57     30.01 o
   1   1  16    304.77    178.41     25.60 o
   1   1  17    150.79    170.15     26.98 o
   1   1  18   1746.96   1693.78     49.01 o
   1   1  19      7.43    -13.77     25.05 <
   1   1  20    150.04    122.24     27.26 o
   1   1  21   1009.31   1055.31     36.07 o
   1   1  22    182.85    199.33     30.84 o
   1   1  23    270.03    284.68     34.69 o
   1   1  24   3282.10   3948.67     83.70 o
   1   1  25     61.91    168.50     34.97 o
   1   3 -24    322.25    226.87     37.72 o
   1   3 -23    315.03    385.73     34.42 o
   1   3 -22   1068.26    983.45     38.55 o
   1   3 -21   3121.23   3627.09     68.00 o
   1   3 -20   4244.02   4478.39     71.86 o
   1   3 -19    631.70    556.15     30.56 o
   1   3 -18   3789.29   3831.38     66.90 o
   1   3 -17      0.37    -15.97     26.16 <
   1   3 -16     38.23    -16.52     23.95 <
   1   3 -15    553.65    650.03     28.08 o
   1   3 -14    452.09    395.91     22.58 o
   1   3 -13   1657.39   1667.35     36.34 o
   1   3 -12   1703.24   1390.10     30.56 o
   1   3 -11   2631.99   2396.95     30.29 o
   1   3 -10      7.90    -38.55     11.84 <
   1   3  -9  20811.20  23325.80    134.36 o
   1   3  -8   6839.33   7408.92     47.91 o
   1   3  -7   7275.43   7340.64     47.08 o
   1   3  -6   1322.85   1501.33     21.20 o
   1   3  -5   1952.45   2162.65     22.03 o
   1   3  -4   4554.16   4114.96     27.81 o
   1   3  -3    269.69    221.08     11.84 o
   1   3  -2  45668.50  48636.50    230.99 o
   1   3  -1    618.10    512.92     10.19 o
   1   3   0     52.34     52.86      7.98 o
   1   3   1  12870.00  14369.60     72.96 o
   1   3   2    458.24    541.83     12.11 o
   1   3   3  24882.50  24109.40    125.27 o
   1   3   4    393.47    363.15     11.29 o
   1   3   5   7836.53   8934.47     50.38 o
   1   3   6  14616.90  13631.50     78.74 o
   1   3   7    691.28    476.03     12.94 o
   1   3   8   6986.32   7432.87     46.80 o
   1   3   9  13882.90  14437.60     86.73 o
   1   3  10      1.22    -39.65     12.39 <
   1   3  11   1065.84    806.42     19.00 o
   1   3  12    328.78    267.89     16.52 o
   1   3  13   2603.29   2510.39     41.57 o
   1   3  14   8327.83   8138.24     79.02 o
   1   3  15   3344.18   3274.68     56.99 o
   1   3  16   1388.45   1258.50     39.10 o
   1   3  17     90.88    112.06     27.26 o
   1   3  18    367.14    349.11     30.29 o
   1   3  19   2192.22   2575.91     63.05 o
   1   3  20   1511.34   1932.21     60.02 o
   1   3  21     13.30     53.96     28.36 <
   1   3  22    784.82    765.67     37.17 o
   1   3  23      9.42     39.37     31.11 <
   1   3  24    252.67    262.66     34.14 o
   1   5 -22     64.36     51.76     38.82 <
   1   5 -21    108.28    178.13     36.07 o
   1   5 -20    479.12    344.43     34.42 o
   1   5 -19   3122.09   3554.13     72.68 o
   1   5 -18    335.27    277.52     31.94 o
   1   5 -17     65.24    110.68     30.29 o
   1   5 -16      5.54     10.19     26.71 <
   1   5 -15     30.42     27.53     25.88 <
   1   5 -14     76.90     51.76     23.95 <
   1   5 -13    525.82    554.22     23.40 o
   1   5 -12   1823.20   1723.52     38.82 o
   1   5 -11   1602.33   1729.85     37.99 o
   1   5 -10     47.70    -53.14     16.52 <
   1   5  -9    259.25    140.69     17.35 o
   1   5  -8    399.15    382.97     17.35 o
   1   5  -7  10038.80  10215.80     72.68 o
   1   5  -6  10142.40  10410.50     75.44 o
   1   5  -5     26.75    -15.69     13.77 <
   1   5  -4   2369.61   2422.01     29.73 o
   1   5  -3    873.52    609.29     19.82 o
   1   5  -2    259.51    212.27     17.07 o
   1   5  -1  19453.30  19835.30    139.04 o
   1   5   0   6050.61   5543.88     46.80 o
   1   5   1      5.43     74.06     14.87 o
   1   5   2   4266.60   4310.99     41.30 o
   1   5   3   7315.59   6855.24     55.89 o
   1   5   4    130.70     89.48     13.77 o
   1   5   5     34.48     47.36     13.77 o
   1   5   6   8418.44   8080.70     61.67 o
   1   5   7  12821.40  12344.60     87.28 o
   1   5   8    555.81    538.80     17.35 o
   1   5   9   2042.88   2025.27     31.11 o
   1   5  10   1593.31   1358.44     30.56 o
   1   5  11    338.38    154.18     19.82 o
   1   5  12   3911.96   3245.50     45.43 o
   1   5  13      6.97     -6.88     21.20 <
   1   5  14     13.09     19.00     25.33 <
   1   5  15      3.14      2.75     26.98 <
   1   5  16      0.65    -42.40     27.81 <
   1   5  17     63.22     17.07     29.18 <
   1   5  18    117.81    106.82     30.29 o
   1   5  19   2559.16   2924.75     71.58 o
   1   5  20   1023.25   1195.72     45.43 o
   1   5  21    739.38    885.44     40.20 o
   1   5  22    913.16    896.45     46.25 o
   1   7 -19     22.05      9.36     38.27 <
   1   7 -18    111.44    108.75     37.99 <
   1   7 -17      0.09    -28.08     36.07 <
   1   7 -16    283.50    286.06     35.79 o
   1   7 -15   1771.42   1986.17     58.37 o
   1   7 -14     83.20     92.78     31.11 <
   1   7 -13   4019.51   3921.96     68.28 o
   1   7 -12    798.47    492.55     32.21 o
   1   7 -11    396.44    389.58     33.31 o
   1   7 -10      1.91     -2.48     29.73 <
   1   7  -9    857.50    800.09     34.69 o
   1   7  -8      3.73    -19.27     29.18 <
   1   7  -7    719.26    775.86     34.69 o
   1   7  -6   4455.83   4436.54     64.15 o
   1   7  -5   1980.24   2165.68     52.04 o
   1   7  -4   4250.00   4351.74     61.67 o
   1   7  -3    210.33     49.28     30.01 <
   1   7  -2   8092.84   8985.68    102.14 o
   1   7  -1      0.02    -30.56     28.63 <
   1   7   0   1072.35    792.10     35.24 o
   1   7   1    328.75    296.25     30.84 o
   1   7   2  13185.00  12854.00    122.79 o
   1   7   3    926.57    960.87     35.24 o
   1   7   4     90.05      7.43     27.26 <
   1   7   5   5715.26   5168.07     67.45 o
   1   7   6   1644.29   1202.88     40.75 o
   1   7   7    489.06    550.92     32.49 o
   1   7   8    171.78    118.94     30.01 o
   1   7   9      9.67     24.78     30.56 <
   1   7  10    307.17    210.35     32.76 o
   1   7  11    251.18    207.59     30.56 o
   1   7  12    577.01    628.01     34.42 o
   1   7  13   8310.74   9717.21    109.03 o
   1   7  14    691.34    550.64     35.24 o
   1   7  15   4553.70   4638.90     79.29 o
   1   7  16   1448.59   1468.57     49.83 o
   1   7  17     54.97     29.46     34.69 <
   1   7  18    114.77    131.33     38.82 o
   1   7  19    206.54     69.66     39.10 <
   1   9 -13    952.03    946.28     56.17 o
   1   9 -12   1078.54   1131.85     57.27 o
   1   9 -11    216.58    338.92     41.57 o
   1   9 -10   1490.82   1670.38     60.85 o
   1   9  -9      4.14      9.36     33.31 <
   1   9  -8   3576.53   3751.26     73.79 o
   1   9  -7    850.20    817.16     42.12 o
   1   9  -6    643.18    661.60     46.80 o
   1   9  -5      2.28     37.44     44.60 <
   1   9  -4    241.79     90.86     38.55 <
   1   9  -3    183.24     66.90     38.27 <
   1   9  -2    261.10    267.06     38.55 o
   1   9  -1      3.65    -63.32     35.52 <
   1   9   0     27.97    -65.25     32.21 <
   1   9   1    281.01    194.38     35.52 o
   1   9   2     45.76    -44.33     37.17 <
   1   9   3    705.58    628.01     42.67 o
   1   9   4    747.16    722.17     44.33 o
   1   9   5    829.27   1147.27     54.79 o
   1   9   6    384.94    192.45     36.89 o
   1   9   7    375.22    319.65     35.79 o
   1   9   8   3036.94   3733.09     73.79 o
   1   9   9    111.30    272.84     36.07 o
   1   9  10   3867.80   4805.20     80.39 o
   1   9  11   1380.06   1539.05     68.56 o
   1   9  12    419.68    488.15     45.70 o
   1   9  13   1095.28   1127.72     56.17 o
   2   0 -24    106.05     98.01     45.43 <
   2   0 -22    455.77    394.81     49.28 o
   2   0 -20   1356.91   1446.27     59.74 o
   2   0 -18    892.31    858.45     43.78 o
   2   0 -16    349.45    321.30     34.97 o
   2   0 -14   4555.84   4182.97     80.12 o
   2   0 -12   5788.26   5454.96     75.99 o
   2   0 -10   3790.16   3872.13     52.86 o
   2   0  -8   8819.03   8521.77     82.05 o
   2   0  -6  38032.50  42620.40    363.70 o
   2   0  -4  33892.70  36520.10    285.78 o
   2   0   2  35658.10  37095.20    333.97 o
   2   0   4   4205.44   3636.73     41.02 o
   2   0   6   6396.57   8691.37     85.07 o
   2   0   8   6553.55   7569.70     80.39 o
   2   0  10    145.32     59.74     20.10 <
   2   0  12   1731.34   1972.68     49.01 o
   2   0  14    999.99   1026.68     41.30 o
   2   0  16   4040.22   3760.62     84.25 o
   2   0  18   8262.10   9365.90    157.48 o
   2   0  20     43.58     -3.03     41.30 <
   2   0  22    764.66    875.80     49.28 o
   2   0  24   1759.11   2021.14    100.22 o
   2   2 -25    816.68    912.14     47.91 o
   2   2 -24    166.65    145.65     36.89 o
   2   2 -23     60.29     66.90     31.11 <
   2   2 -22    983.60   1042.37     38.55 o
   2   2 -21   3367.06   3816.24     68.00 o
   2   2 -20    435.22    442.44     30.01 o
   2   2 -19   1346.75   1313.56     41.30 o
   2   2 -18      2.47      8.53     23.68 <
   2   2 -17   2036.51   2050.05     52.04 o
   2   2 -16   6068.99   6514.12     80.67 o
   2   2 -15     76.19    -17.07     22.58 <
   2   2 -14     36.39     46.53     19.82 <
   2   2 -13     68.58     41.30     17.35 <
   2   2 -12    324.43    207.87     16.79 o
   2   2 -11    355.11    350.48     14.87 o
   2   2 -10  23718.60  24000.10    141.52 o
   2   2  -9    345.26    351.04     13.49 o
   2   2  -8   6159.76   6705.74     48.18 o
   2   2  -7     40.91     -4.68     11.84 <
   2   2  -6   1592.91   1493.90     18.17 o
   2   2  -5   6854.85   6878.65     39.92 o
   2   2  -4  38699.20  42255.90    215.03 o
   2   2  -3  38439.60  40535.10    202.91 o
   2   2  -2  14545.40  15962.90     82.32 o
   2   2  -1   4083.03   4110.56     22.85 o
   2   2   0   2008.01   2081.71     16.24 o
   2   2   1   6456.70   6279.27     35.52 o
   2   2   2  61968.10  68494.10    317.72 o
   2   2   3  21645.00  23875.40    122.79 o
   2   2   4    441.28    437.21     10.46 o
   2   2   5   8490.30   9454.01     52.59 o
   2   2   6  18198.30  19111.80    103.25 o
   2   2   7   4007.61   4413.69     35.24 o
   2   2   8    116.87    153.90     12.94 o
   2   2   9   4337.05   4470.95     38.82 o
   2   2  10    458.58    458.96     15.69 o
   2   2  11   2484.36   2016.18     31.94 o
   2   2  12   4184.81   3947.02     45.70 o
   2   2  13   3292.49   3581.94     51.76 o
   2   2  14   1212.66   1021.17     30.56 o
   2   2  15   1789.67   2078.68     47.91 o
   2   2  16   3817.10   3880.11     67.18 o
   2   2  17    286.84    264.86     26.98 o
   2   2  18     93.43     68.83     25.05 <
   2   2  19    910.40    830.65     33.86 o
   2   2  20   1119.49   1108.17     38.82 o
   2   2  21    169.07    116.74     31.39 o
   2   2  22   3315.63   3693.72     69.93 o
   2   2  23    478.83    534.40     33.59 o
   2   2  24   1046.82   1049.25     43.23 o
   2   2  25     52.95    -25.33     96.09 <
   2   4 -24   1306.74   1627.70    145.37 o
   2   4 -23      4.84     50.38     32.49 <
   2   4 -22   1393.54   1622.75     58.09 o
   2   4 -21    626.28    567.44     33.31 o
   2   4 -20   1649.16   1706.45     55.06 o
   2   4 -19    511.56    469.15     31.11 o
   2   4 -18   3982.26   4900.46     70.21 o
   2   4 -17    100.28     93.88     25.60 o
   2   4 -16   2720.75   2914.83     53.69 o
   2   4 -15   2728.16   2689.90     49.56 o
   2   4 -14    509.43    344.43     22.58 o
   2   4 -13    452.96    406.10     21.75 o
   2   4 -12    920.94    859.55     23.68 o
   2   4 -11   2806.90   2634.83     37.17 o
   2   4 -10    384.72    218.61     15.42 o
   2   4  -9    293.32    333.69     15.42 o
   2   4  -8   3133.05   3077.82     32.49 o
   2   4  -7    347.52    185.84     11.29 o
   2   4  -6   1072.70   1021.17     18.45 o
   2   4  -5   9106.61   9555.05     53.41 o
   2   4  -4    467.19    474.93     12.66 o
   2   4  -3   7902.36   7676.25     44.05 o
   2   4  -2  11478.00  11571.50     61.67 o
   2   4  -1     39.47     13.22     11.84 <
   2   4   0   1583.66   1223.81     20.65 o
   2   4   1    875.99    819.91     15.69 o
   2   4   2   1763.13   2297.29     23.95 o
   2   4   3   5841.49   5890.24     38.27 o
   2   4   4  16606.40  15475.30     84.80 o
   2   4   5  14260.90  14938.40     80.39 o
   2   4   6  13866.90  13942.30     86.18 o
   2   4   7    535.66    457.58     12.94 o
   2   4   8    338.85    284.96     12.66 o
   2   4   9   3642.98   3763.38     36.34 o
   2   4  10   9414.24  10296.20     74.89 o
   2   4  11   1720.70   1654.96     32.76 o
   2   4  12    762.35    642.05     23.40 o
   2   4  13   1565.17   1504.91     41.02 o
   2   4  14   2319.96   2692.92     49.83 o
   2   4  15   2012.53   1651.93     44.05 o
   2   4  16   1144.86    888.74     31.94 o
   2   4  17     18.82     23.13     26.16 <
   2   4  18    448.92    307.81     30.84 o
   2   4  19    396.89    383.80     32.21 o
   2   4  20      6.38    -27.26     29.46 <
   2   4  21    301.20    340.30     33.59 o
   2   4  22     27.94     90.03     30.84 <
   2   4  23   1199.33   1376.33     47.36 o
   2   6 -21    741.13    706.48     45.70 o
   2   6 -20   1836.73   2550.03     83.97 o
   2   6 -19    849.35    755.48     45.15 o
   2   6 -18    106.18    169.60     37.99 o
   2   6 -17   4175.51   4199.76     74.34 o
   2   6 -16    606.68    510.72     32.21 o
   2   6 -15   1840.42   2117.78     53.14 o
   2   6 -14     25.80     28.08     25.60 <
   2   6 -13    628.54    457.86     27.53 o
   2   6 -12   3217.22   2857.29     52.31 o
   2   6 -11    100.17    152.80     22.03 o
   2   6 -10   5369.65   5895.47     64.98 o
   2   6  -9   9864.42   9687.21     81.77 o
   2   6  -8   4907.04   5016.92     57.82 o
   2   6  -7   1987.37   1839.43     40.47 o
   2   6  -6    276.00    231.55     20.92 o
   2   6  -5   1302.31   1231.52     32.49 o
   2   6  -4    462.43    515.40     23.68 o
   2   6  -3   2640.61   2202.58     41.57 o
   2   6  -2   1023.89    846.89     27.53 o
   2   6  -1   1117.75    913.24     32.21 o
   2   6   0   2119.32   1928.36     45.70 o
   2   6   1    739.56    481.54     26.43 o
   2   6   2   3559.51   3265.59     50.11 o
   2   6   3   3064.22   2687.69     46.80 o
   2   6   4    199.71      8.26     20.10 <
   2   6   5   8439.31   7695.53     69.93 o
   2   6   6   2735.50   2270.03     40.20 o
   2   6   7    144.99    115.64     20.92 o
   2   6   8     73.24     55.62     23.68 <
   2   6   9   3846.91   3642.51     50.66 o
   2   6  10    437.70    369.76     23.13 o
   2   6  11   1127.08    726.02     28.08 o
   2   6  12   1367.39   1168.19     36.89 o
   2   6  13    107.52    152.25     26.98 o
   2   6  14    745.55    691.61     32.49 o
   2   6  15     66.01    -20.10     30.01 <
   2   6  16   1406.57   1053.38     43.50 o
   2   6  17    809.04    918.75     43.23 o
   2   6  18    108.08    111.50     36.89 o
   2   6  19    427.73    441.62     38.55 o
   2   6  20    111.38    124.17     40.20 o
   2   8 -17     33.40      3.30     38.82 <
   2   8 -16     81.82      1.10     38.55 <
   2   8 -15     63.42     40.75     37.72 <
   2   8 -14    279.20    188.87     35.79 o
   2   8 -13    396.69    585.06     39.10 o
   2   8 -12     14.71     -7.16     33.86 <
   2   8 -11   4385.84   4434.34     77.37 o
   2   8 -10   1053.78   1166.81     43.23 o
   2   8  -9   3818.73   3861.67     72.96 o
   2   8  -8     20.66     58.92     32.49 <
   2   8  -7    299.65    260.73     33.59 o
   2   8  -6    996.81    949.86     36.62 o
   2   8  -5   1705.50   1728.20     56.99 o
   2   8  -4    863.21    933.34     39.65 o
   2   8  -3    667.84    767.60     37.99 o
   2   8  -2    108.04      9.09     34.14 <
   2   8  -1   8121.34   9303.68    113.71 o
   2   8   0   2407.84   2676.41     74.89 o
   2   8   1   4850.13   5404.85     90.86 o
   2   8   2   2490.26   2638.96     60.30 o
   2   8   3    392.39    278.90     33.59 o
   2   8   4    982.25    726.30     36.34 o
   2   8   5   2362.41   2833.06     56.44 o
   2   8   6    542.59    574.87     33.04 o
   2   8   7   1373.78   1164.06     44.05 o
   2   8   8     85.47     98.29     33.31 <
   2   8   9   2444.66   2858.94     67.45 o
   2   8  10    128.83     81.77     33.04 <
   2   8  11   2664.07   2840.50     68.00 o
   2   8  12    767.17    739.52     39.10 o
   2   8  13    161.80    233.20     35.52 o
   2   8  14    277.08    274.22     36.34 o
   2   8  15    359.79    389.30     38.55 o
   2   8  16    359.55    398.67     41.57 o
   2  10  -8    382.95    695.74     54.51 o
   2  10  -7   5705.32   6675.73    111.50 o
   2  10  -6    547.57    840.28     53.41 o
   2  10  -5   2410.67   3300.01     84.52 o
   2  10  -4     16.92     69.93     43.78 <
   2  10  -3    837.83    734.28     46.25 o
   2  10  -2    121.85     92.78     41.30 <
   2  10  -1    174.63     18.72     37.99 <
   2  10   0    339.29    221.08     41.85 o
   2  10   1    461.44    496.41     41.57 o
   2  10   2     15.22    -68.28     38.55 <
   2  10   3    265.97    145.10     40.47 o
   2  10   4     46.87     12.11     42.67 <
   2  10   5    254.58    120.04     44.33 <
   2  10   6     35.20    109.58     50.11 <
   2  10   7    835.59   1118.36     62.77 o
   2  10   8     63.21     94.16     52.31 <
   3   1 -25     83.94    203.46     38.27 o
   3   1 -24   2821.29   3323.41     82.32 o
   3   1 -23   3346.96   4088.26     81.22 o
   3   1 -22   3180.90   3410.14     62.22 o
   3   1 -21   3692.33   3937.66     64.43 o
   3   1 -20    566.88    638.75     29.46 o
   3   1 -19   6485.83   6649.03     82.60 o
   3   1 -18   1721.79   1856.22     52.04 o
   3   1 -17   4095.69   3921.14     58.37 o
   3   1 -16   2443.57   2376.30     51.21 o
   3   1 -15   7597.68   7957.91     81.50 o
   3   1 -14   7222.55   7267.95     72.41 o
   3   1 -13   7005.48   7666.89     70.76 o
   3   1 -12   2304.72   2295.08     37.44 o
   3   1 -11   2104.87   2036.28     28.91 o
   3   1 -10   4456.06   4114.69     38.82 o
   3   1  -9   8667.74   9333.42     63.05 o
   3   1  -8     59.77    -24.23     10.74 <
   3   1  -7  12427.30  12924.40     76.54 o
   3   1  -6    839.15    984.55     15.42 o
   3   1  -5   1580.22   1960.02     19.27 o
   3   1  -4   1245.36   1246.38     14.87 o
   3   1  -3   5465.17   6309.28     39.65 o
   3   1  -2  14645.50  15510.30     86.18 o
   3   1  -1   2577.83   2710.82     15.97 o
   3   1   0   2248.44   1995.53     13.77 o
   3   1   1   2885.50   2698.16     17.90 o
   3   1   2    878.84   1171.77     12.94 o
   3   1   3 235338.00 264777.00   1512.89 o
   3   1   4 106528.00 116795.00    652.51 o
   3   1   5  40883.90  44923.20    258.53 o
   3   1   6    644.22    673.44     14.87 o
   3   1   7  18376.30  18625.80    113.71 o
   3   1   8   2798.57   3177.49     31.39 o
   3   1   9   1261.22   1210.04     24.50 o
   3   1  10    129.05     52.31     12.66 o
   3   1  11    479.17    399.77     14.87 o
   3   1  12  23662.00  23883.40    182.54 o
   3   1  13  11502.10  10924.80    111.23 o
   3   1  14   6141.60   6256.14     80.12 o
   3   1  15    626.77    790.72     30.01 o
   3   1  16    600.83    445.47     28.08 o
   3   1  17   6843.29   6950.23     86.45 o
   3   1  18    505.14    486.49     30.01 o
   3   1  19    807.39    697.11     33.04 o
   3   1  20    556.60    352.96     30.84 o
   3   1  21      0.19    -53.14     26.43 <
   3   1  22    218.68    119.49     32.21 o
   3   1  23    200.15    281.65     35.24 o
   3   1  24    463.85    572.67     41.30 o
   3   1  25   1030.07    998.32     43.78 o
   3   3 -24     31.69      1.65     35.52 <
   3   3 -23      8.11     -1.65     32.49 <
   3   3 -22    232.03    254.95     31.94 o
   3   3 -21     53.15     48.18     28.08 <
   3   3 -20    645.20    598.28     31.94 o
   3   3 -19    778.03    783.57     32.21 o
   3   3 -18   8421.99   8663.83     96.64 o
   3   3 -17    182.88    161.89     25.88 o
   3   3 -16   1854.21   1834.20     45.98 o
   3   3 -15    469.11    364.25     21.48 o
   3   3 -14    143.11    126.37     18.72 o
   3   3 -13    327.23    265.41     18.72 o
   3   3 -12   6933.27   6517.42     60.02 o
   3   3 -11  17515.00  17315.60    126.65 o
   3   3 -10    380.24    498.33     15.42 o
   3   3  -9   3134.63   3170.33     30.84 o
   3   3  -8   6332.15   6604.42     46.53 o
   3   3  -7   4992.54   4373.77     33.04 o
   3   3  -6    697.88    891.77     17.90 o
   3   3  -5  10019.30  10726.00     58.09 o
   3   3  -4   4831.21   4945.88     32.76 o
   3   3  -3  29180.40  28563.60    142.07 o
   3   3  -2  32839.70  33916.10    161.61 o
   3   3  -1   4503.53   5263.61     30.56 o
   3   3   0   5286.84   4768.58     28.36 o
   3   3   1  18301.50  20783.50    104.07 o
   3   3   2  14475.10  16811.40     89.48 o
   3   3   3   1441.29   1674.78     19.27 o
   3   3   4    962.55    896.17     19.82 o
   3   3   5   4792.68   4556.03     32.49 o
   3   3   6  19845.20  21571.20    120.04 o
   3   3   7   5296.34   4962.95     36.34 o
   3   3   8  31485.50  30273.00    166.02 o
   3   3   9      5.34    -17.07     11.84 <
   3   3  10  10265.40   9884.89     69.11 o
   3   3  11     87.65    105.17     14.87 o
   3   3  12   4584.07   4455.54     46.25 o
   3   3  13    861.17    828.17     24.50 o
   3   3  14    785.11    679.22     24.23 o
   3   3  15    619.61    654.44     26.16 o
   3   3  16   1745.84   1577.04     48.73 o
   3   3  17   1305.13   1245.56     39.92 o
   3   3  18   1131.63   1080.64     37.44 o
   3   3  19   6959.80   7395.98     94.16 o
   3   3  20    960.02    916.55     36.89 o
   3   3  21    324.50    313.32     34.14 o
   3   3  22      1.93    -38.82     31.94 <
   3   3  23    714.06    610.94     36.34 o
   3   3  24    329.88    336.17     34.14 o
   3   5 -22    137.37    172.08     39.37 o
   3   5 -21     63.73     66.35     35.79 <
   3   5 -20      9.11     -6.06     33.86 <
   3   5 -19   1129.19   1202.33     43.78 o
   3   5 -18     11.29     20.37     30.01 <
   3   5 -17    316.76    209.52     29.73 o
   3   5 -16    579.27    617.82     31.39 o
   3   5 -15     17.59     -3.30     26.16 <
   3   5 -14    569.65    477.96     27.26 o
   3   5 -13   1127.07    958.95     27.53 o
   3   5 -12   8878.62   8889.05     77.92 o
   3   5 -11    108.10     33.04     19.00 <
   3   5 -10   2054.47   2295.63     35.79 o
   3   5  -9   1912.82   1877.70     35.52 o
   3   5  -8   9347.52   9122.79     77.09 o
   3   5  -7    112.33     61.40     15.42 o
   3   5  -6   8854.99   8628.87     61.95 o
   3   5  -5      9.44      7.71     13.77 <
   3   5  -4   1595.63   1326.50     25.05 o
   3   5  -3    855.86    700.70     21.75 o
   3   5  -2  10016.50  10619.70     80.12 o
   3   5  -1   8661.32   8890.97     69.93 o
   3   5   0   4588.90   5034.26     44.05 o
   3   5   1     47.13    114.26     14.59 o
   3   5   2    146.14    165.47     14.32 o
   3   5   3   2484.39   2878.77     34.14 o
   3   5   4   1320.60   1239.78     25.88 o
   3   5   5   1538.60   1081.19     23.95 o
   3   5   6   2151.07   1689.65     31.66 o
   3   5   7   2795.94   2514.24     34.14 o
   3   5   8      0.70    -12.66     15.42 <
   3   5   9   9704.70   9516.50     67.45 o
   3   5  10     53.71     69.38     17.35 o
   3   5  11   1151.06    916.27     27.26 o
   3   5  12   1949.63   2032.43     41.85 o
   3   5  13    209.23    245.59     23.95 o
   3   5  14    310.35    345.80     28.08 o
   3   5  15    663.55    678.67     30.84 o
   3   5  16   1884.37   1875.77     56.72 o
   3   5  17     55.54     -7.71     30.56 <
   3   5  18     91.51    143.44     33.31 o
   3   5  19   1056.10   1059.16     43.23 o
   3   5  20     90.68    197.96     34.97 o
   3   5  21    972.27    940.50     45.15 o
   3   5  22    669.63    770.90     48.73 o
   3   7 -19    122.68    124.17     39.37 o
   3   7 -18    261.01    311.11     39.92 o
   3   7 -17     76.48     68.56     37.44 <
   3   7 -16     10.52    -58.37     33.31 <
   3   7 -15    175.19     77.37     30.84 <
   3   7 -14    925.81    860.11     35.52 o
   3   7 -13    998.98   1016.76     36.89 o
   3   7 -12     53.64    -29.18     27.81 <
   3   7 -11    196.59    139.86     27.81 o
   3   7 -10    557.71    352.69     30.29 o
   3   7  -9   1137.52   1241.15     39.92 o
   3   7  -8      2.95    -12.66     27.81 <
   3   7  -7   2735.41   2923.09     56.44 o
   3   7  -6     79.69    -45.15     25.60 <
   3   7  -5   2743.42   2720.18     54.51 o
   3   7  -4   2933.36   3089.11     55.34 o
   3   7  -3    237.56    182.81     26.43 o
   3   7  -2   1164.06    801.46     39.10 o
   3   7  -1    355.68    265.41     31.11 o
   3   7   0    234.51    142.34     31.94 o
   3   7   1   3513.93   3522.19     61.40 o
   3   7   2   7763.93   7831.81     90.03 o
   3   7   3   1633.15   1627.15     41.57 o
   3   7   4    544.17    646.18     29.18 o
   3   7   5   2259.04   2178.35     46.80 o
   3   7   6     25.93     -1.65     26.16 <
   3   7   7   1165.84   1127.99     40.20 o
   3   7   8    178.47    107.10     30.01 o
   3   7   9     42.49     29.46     29.73 <
   3   7  10     37.02     24.23     28.36 <
   3   7  11   1268.13   1510.14     45.70 o
   3   7  12    158.01    127.47     30.56 o
   3   7  13   3092.02   3339.11     66.90 o
   3   7  14    498.15    659.67     39.10 o
   3   7  15   3138.01   3509.25     75.16 o
   3   7  16    884.60   1066.05     47.91 o
   3   7  17     80.77     89.48     36.34 <
   3   7  18     12.14     -3.30     37.44 <
   3   9 -13     59.27    -78.74     43.78 <
   3   9 -12    143.80     60.85     41.02 <
   3   9 -11    128.62    168.77     41.30 o
   3   9 -10    159.05     50.38     37.99 <
   3   9  -9    101.38     92.23     36.07 <
   3   9  -8    962.33    875.80     43.23 o
   3   9  -7    375.84    466.95     39.37 o
   3   9  -6     33.04     49.28     35.52 <
   3   9  -5     12.48     69.38     45.70 <
   3   9  -4    889.65   1139.83     56.44 o
   3   9  -3   2373.16   2642.82     77.64 o
   3   9  -2   1174.02    965.55     44.33 o
   3   9  -1    479.05    579.83     39.10 o
   3   9   0      0.11    -96.64     33.31 <
   3   9   1    327.82    130.78     32.49 o
   3   9   2     81.67    -54.79     38.82 <
   3   9   3   1698.28   1382.12     57.27 o
   3   9   4    593.88    442.99     42.67 o
   3   9   5   3143.66   3263.67     79.02 o
   3   9   6    413.71    499.43     36.07 o
   3   9   7    324.39    323.78     35.24 o
   3   9   8    242.44    180.06     34.97 o
   3   9   9     26.69     35.52     34.42 <
   3   9  10    558.34    553.12     45.15 o
   3   9  11   1436.53   1798.68     69.93 o
   3   9  12     19.84     61.12     41.30 <
   3   9  13    691.32    704.27     45.43 o
   4   0 -26   3349.59   4021.35    311.39 o
   4   0 -24    772.16    744.75     49.01 o
   4   0 -22     23.27     36.89     42.67 <
   4   0 -20   7278.79   7318.89    124.17 o
   4   0 -18    144.01     93.06     34.97 <
   4   0 -16   1158.31    932.79     42.40 o
   4   0 -14   3870.46   3215.21     63.60 o
   4   0 -12  51713.00  54446.60    556.98 o
   4   0 -10  24347.30  25382.50    225.49 o
   4   0  -8  17447.70  17365.70    148.12 o
   4   0  -6   4462.76   4390.28     43.78 o
   4   0  -4  51102.60  58758.40    476.86 o
   4   0  -2    637.06    611.49     12.11 o
   4   0   0    585.78    519.26      9.64 o
   4   0   2   2481.97   2937.41     28.91 o
   4   0   4 235720.00 263777.00   2249.11 o
   4   0   6  16343.00  20481.80    188.04 o
   4   0   8  15782.40  17625.60    166.85 o
   4   0  10     83.50      9.91     19.27 <
   4   0  12      5.32    -54.24     26.16 <
   4   0  14   3748.60   3486.68     75.16 o
   4   0  16   8827.28   9411.33    139.86 o
   4   0  18     89.23    140.41     37.17 o
   4   0  20     48.94     12.66     41.30 <
   4   0  22   3013.57   3708.04    108.75 o
   4   0  24    376.55    358.47     51.21 o
   4   2 -25    863.97    685.28     44.88 o
   4   2 -24    288.98    342.50     38.27 o
   4   2 -23      3.10    -17.62     31.39 <
   4   2 -22    384.40    358.47     32.49 o
   4   2 -21   1876.06   1979.01     61.40 o
   4   2 -20    285.74    303.96     30.01 o
   4   2 -19   1676.51   1671.76     51.49 o
   4   2 -18  15655.40  15564.00    146.47 o
   4   2 -17   1394.65   1356.24     42.12 o
   4   2 -16   6812.22   6228.88     74.89 o
   4   2 -15   4668.86   4369.91     56.17 o
   4   2 -14    380.95    344.43     19.55 o
   4   2 -13    317.17    244.76     17.62 o
   4   2 -12    191.29    228.79     15.69 o
   4   2 -11  11179.70  11194.30     79.02 o
   4   2 -10     78.62     85.07     12.39 o
   4   2  -9   1634.14   1827.86     27.53 o
   4   2  -8   3515.43   3819.27     33.59 o
   4   2  -7    829.03    955.09     19.55 o
   4   2  -6  13246.70  13227.80     74.06 o
   4   2  -5   1717.34   1931.66     19.27 o
   4   2  -4    614.09    704.00     14.32 o
   4   2  -3   3208.88   2763.13     19.55 o
   4   2  -2  17006.90  17997.00     90.31 o
   4   2  -1    138.59    156.38      5.78 o
   4   2   0  27141.40  29570.70    145.10 o
   4   2   1      3.92     -4.13      5.78 <
   4   2   2   2835.94   3364.16     23.40 o
   4   2   3  64845.60  69136.40    368.66 o
   4   2   4  44022.10  49737.80    257.43 o
   4   2   5   1595.62   1440.21     17.62 o
   4   2   6    291.49    304.78     12.66 o
   4   2   7  15734.30  15822.20     98.84 o
   4   2   8  13538.90  14374.30     93.06 o
   4   2   9   1325.32   1406.34     25.05 o
   4   2  10    972.25    681.97     18.17 o
   4   2  11  10183.90  10061.40     77.09 o
   4   2  12   8680.01   8745.33     73.79 o
   4   2  13    926.75   1079.81     28.63 o
   4   2  14    464.39    476.03     22.30 o
   4   2  15   1014.12    941.05     28.91 o
   4   2  16      0.09    -59.47     22.58 <
   4   2  17    357.70    372.79     26.71 o
   4   2  18   5798.34   5678.24     79.57 o
   4   2  19    301.05    300.93     31.39 o
   4   2  20    572.96    446.02     31.11 o
   4   2  21    351.62    295.42     33.59 o
   4   2  22    106.12     68.56     32.21 <
   4   2  23    678.64    770.35     40.75 o
   4   2  24    944.33   1044.30     41.02 o
   4   4 -24   1242.93   1496.93     55.34 o
   4   4 -23    103.60     72.13     33.04 <
   4   4 -22    533.04    513.20     36.07 o
   4   4 -21    503.16    436.11     34.42 o
   4   4 -20    657.22    688.30     33.59 o
   4   4 -19    903.79   1011.53     36.62 o
   4   4 -18   1303.92   1348.53     41.30 o
   4   4 -17   2061.74   2219.37     50.38 o
   4   4 -16   3670.91   3448.41     53.41 o
   4   4 -15   6720.01   7214.81     68.56 o
   4   4 -14   5328.77   5456.06     59.74 o
   4   4 -13     55.72    -34.69     18.72 <
   4   4 -12    109.67     67.45     17.62 o
   4   4 -11    312.67    232.37     17.07 o
   4   4 -10   3502.21   3209.15     36.34 o
   4   4  -9   1648.72   1278.87     26.16 o
   4   4  -8   1833.66   1752.15     25.60 o
   4   4  -7    126.02    -11.29     11.01 <
   4   4  -6      0.21    -50.11     10.74 <
   4   4  -5   3960.64   3910.67     28.91 o
   4   4  -4  10335.30  10210.60     56.44 o
   4   4  -3    108.79     73.51     11.01 o
   4   4  -2   1044.98   1170.67     18.45 o
   4   4  -1   2341.00   2179.72     23.68 o
   4   4   0     97.19    112.88     11.29 o
   4   4   1    187.03    138.21     11.84 o
   4   4   2   7417.52   8194.41     45.70 o
   4   4   3    293.12    296.80     11.29 o
   4   4   4  15527.40  15800.70     84.80 o
   4   4   5   5005.88   4844.02     35.52 o
   4   4   6  14861.60  14543.90     84.25 o
   4   4   7   9722.61  10178.90     68.28 o
   4   4   8   7269.61   6909.48     52.31 o
   4   4   9   1032.65   1069.08     26.16 o
   4   4  10  20531.60  20355.10    143.72 o
   4   4  11    832.41    749.70     21.20 o
   4   4  12     64.89      3.03     17.90 <
   4   4  13    250.48    134.63     21.20 o
   4   4  14    386.35    213.93     23.95 o
   4   4  15    112.96     72.96     23.40 o
   4   4  16      0.21    -42.67     24.23 <
   4   4  17    809.90    707.03     30.56 o
   4   4  18    546.38    397.57     31.66 o
   4   4  19   1050.77   1084.77     39.92 o
   4   4  20    754.05    670.13     35.52 o
   4   4  21      1.77    -15.14     30.84 <
   4   4  22    321.28    279.73     33.86 o
   4   4  23    112.47    168.22     35.79 o
   4   6 -21      1.45     25.33     39.65 <
   4   6 -20   2474.90   2734.50     82.32 o
   4   6 -19    113.80    134.63     39.10 o
   4   6 -18   2298.20   2229.01     69.93 o
   4   6 -17   1098.76   1087.80     44.33 o
   4   6 -16      2.63     -9.64     27.53 <
   4   6 -15   3360.84   3311.57     58.37 o
   4   6 -14    174.68    163.82     26.71 o
   4   6 -13      2.64    -23.95     24.78 <
   4   6 -12   2496.21   2397.23     50.66 o
   4   6 -11    710.92    668.76     25.33 o
   4   6 -10   2786.16   2838.29     48.46 o
   4   6  -9   5227.19   5100.06     56.72 o
   4   6  -8   3310.02   2778.82     45.98 o
   4   6  -7   1736.59   1646.98     38.55 o
   4   6  -6    112.24     53.41     20.10 <
   4   6  -5    102.09      9.91     19.55 <
   4   6  -4   4486.52   3899.39     48.18 o
   4   6  -3   4447.14   4202.79     56.44 o
   4   6  -2    983.61    805.32     23.95 o
   4   6  -1   5026.33   5652.64     64.43 o
   4   6   0   1137.06   1153.32     39.92 o
   4   6   1   1101.85   1314.11     35.52 o
   4   6   2   6338.27   6437.85     61.95 o
   4   6   3   3581.98   3143.63     47.63 o
   4   6   4     30.52    -26.16     20.37 <
   4   6   5   2138.52   2463.58     41.57 o
   4   6   6   5465.96   5458.53     59.74 o
   4   6   7   3688.02   3659.03     46.25 o
   4   6   8   3922.84   3948.12     51.49 o
   4   6   9   1914.39   1823.73     42.67 o
   4   6  10    571.97    626.08     26.16 o
   4   6  11   3484.02   3725.66     57.82 o
   4   6  12     33.67     39.10     25.60 <
   4   6  13    430.19    393.43     28.36 o
   4   6  14    437.36    316.62     28.91 o
   4   6  15    583.13    532.75     34.42 o
   4   6  16   2816.71   3045.89     75.16 o
   4   6  17    943.19    895.62     43.78 o
   4   6  18   1586.06   1853.74     68.56 o
   4   6  19   1086.27   1152.77     50.11 o
   4   6  20     25.89     36.34     40.75 <
   4   8 -17    603.56    505.77     44.33 o
   4   8 -16      3.80    -36.89     38.27 <
   4   8 -15     58.59     66.63     36.62 <
   4   8 -14     22.23      2.20     35.24 <
   4   8 -13      1.74    -29.46     37.99 <
   4   8 -12    161.86     55.89     34.69 <
   4   8 -11   1369.26   1428.37     52.31 o
   4   8 -10      2.87     27.81     32.21 <
   4   8  -9   4959.32   6095.90     84.52 o
   4   8  -8      0.60     35.79     31.11 <
   4   8  -7    467.33    408.30     33.31 o
   4   8  -6    180.87    188.04     32.76 o
   4   8  -5   1709.83   1921.75     56.72 o
   4   8  -4   3965.47   4092.11     74.61 o
   4   8  -3      7.85    -44.60     31.94 <
   4   8  -2      8.95    -13.22     31.94 <
   4   8  -1   3615.32   3657.38     72.41 o
   4   8   0   3857.93   3924.72     67.73 o
   4   8   1   2773.62   3268.90     75.99 o
   4   8   2    760.94   1046.77     41.85 o
   4   8   3     50.03     58.37     31.94 <
   4   8   4   1849.17   1765.92     48.46 o
   4   8   5   1884.21   1786.29     50.93 o
   4   8   6   1640.39   1670.10     50.11 o
   4   8   7    159.33     53.96     31.39 <
   4   8   8     18.23     17.07     31.39 <
   4   8   9      0.35     47.91     34.14 <
   4   8  10    218.86    183.91     34.14 o
   4   8  11    663.28    717.21     40.20 o
   4   8  12     65.98    140.14     35.52 o
   4   8  13    147.23    221.91     37.44 o
   4   8  14    850.36    965.83     47.63 o
   4   8  15   1332.59   1462.79     51.76 o
   4   8  16     20.65     37.17     41.02 <
   4  10  -8    716.65    922.33     56.44 o
   4  10  -7   1955.18   2601.52     96.09 o
   4  10  -6    480.20    683.62     49.56 o
   4  10  -5   2450.43   2931.63     85.63 o
   4  10  -4     65.94    123.62     41.85 <
   4  10  -3   1898.68   2018.11     74.34 o
   4  10  -2      9.50     29.46     44.05 <
   4  10  -1     11.86    -23.95     42.40 <
   4  10   0    368.89    440.79     43.50 o
   4  10   1    793.48   1061.92     54.79 o
   4  10   2      3.44     33.31     43.23 <
   4  10   3    149.94     64.43     47.91 <
   4  10   4     11.10      2.20     48.46 <
   4  10   5    253.06    310.56     51.49 o
   4  10   6     51.37     91.96     50.11 <
   4  10   7    230.11    282.48     52.59 o
   4  10   8    528.83    669.31     97.74 o
   5   1 -25   1524.45   1577.60     67.45 o
   5   1 -24    451.42    277.52     36.89 o
   5   1 -23      0.23    -10.19     32.76 <
   5   1 -22    392.88    433.63     31.66 o
   5   1 -21    969.57    832.85     31.66 o
   5   1 -20     91.37     21.75     24.50 <
   5   1 -19    190.41    107.10     24.23 o
   5   1 -18     64.02     12.39     22.58 <
   5   1 -17    326.33    242.28     23.95 o
   5   1 -16   1258.47   1269.51     35.52 o
   5   1 -15   1567.54   1404.42     35.52 o
   5   1 -14      7.38    -28.36     17.35 <
   5   1 -13   3646.70   3724.56     41.85 o
   5   1 -12    202.21     84.52     14.32 o
   5   1 -11   4526.81   4659.27     37.44 o
   5   1 -10    574.23    499.43     13.77 o
   5   1  -9   2813.80   2959.16     29.46 o
   5   1  -8   6564.25   6664.17     46.25 o
   5   1  -7   5285.94   5069.23     36.07 o
   5   1  -6   2457.11   2795.07     23.68 o
   5   1  -5    286.55    194.93      8.53 o
   5   1  -4   9298.42  10251.30     64.70 o
   5   1  -3  50342.90  53980.20    332.31 o
   5   1  -2  49077.80  50662.30    314.69 o
   5   1  -1   9334.15   9208.14     58.92 o
   5   1   0   1014.60    997.77     11.84 o
   5   1   1   7978.06   8699.07     52.31 o
   5   1   2   2441.83   2378.23     18.45 o
   5   1   3  65226.70  70859.40    393.99 o
   5   1   4  51238.50  53570.20    303.40 o
   5   1   5   3328.60   4360.55     31.94 o
   5   1   6  16962.60  17472.20    104.07 o
   5   1   7  10562.00  11257.60     71.86 o
   5   1   8   1437.44   1547.31     24.78 o
   5   1   9  20663.80  19734.00    121.69 o
   5   1  10    566.15    610.66     15.42 o
   5   1  11   5418.94   5446.14     49.56 o
   5   1  12  15760.90  15858.80    121.69 o
   5   1  13   9880.20  10052.30     99.12 o
   5   1  14   3784.17   3584.97     55.06 o
   5   1  15   1561.63   1443.79     47.08 o
   5   1  16   2718.35   2851.23     61.95 o
   5   1  17     56.49     17.07     25.88 <
   5   1  18     14.15    -22.03     26.43 <
   5   1  19     43.05    -41.30     27.53 <
   5   1  20    483.11    545.96     33.31 o
   5   1  21   2191.93   2695.13     65.25 o
   5   1  22     30.15     24.23     29.18 <
   5   1  23    154.27    105.72     36.07 <
   5   1  24    118.09    167.40     36.62 o
   5   3 -25    791.85    754.93     76.26 o
   5   3 -24    313.16    271.74     37.99 o
   5   3 -23     26.70    -21.20     34.14 <
   5   3 -22     93.52     98.84     32.21 o
   5   3 -21    383.76    251.64     29.46 o
   5   3 -20    286.19    211.45     28.36 o
   5   3 -19      3.54    -67.73     25.60 <
   5   3 -18    641.87    545.69     29.73 o
   5   3 -17  10819.80  10906.30    100.22 o
   5   3 -16   1447.51   1527.21     38.55 o
   5   3 -15    120.45     75.16     19.55 o
   5   3 -14   2139.32   2070.42     39.10 o
   5   3 -13   2111.82   2293.71     37.72 o
   5   3 -12  13442.10  13272.40     97.46 o
   5   3 -11   5242.25   5971.18     50.93 o
   5   3 -10   3999.21   4162.87     37.99 o
   5   3  -9    723.77    581.48     13.77 o
   5   3  -8   3077.83   3014.23     27.81 o
   5   3  -7   3803.24   3513.38     30.01 o
   5   3  -6   2481.17   2405.21     25.33 o
   5   3  -5  13484.90  16198.30     88.93 o
   5   3  -4   8881.16   9443.54     48.73 o
   5   3  -3   3634.57   3884.52     27.26 o
   5   3  -2  11168.60  11262.60     60.57 o
   5   3  -1   1944.13   2026.37     17.90 o
   5   3   0  10483.50  10639.50     54.79 o
   5   3   1   2109.54   2228.73     18.72 o
   5   3   2   6881.28   6679.04     39.10 o
   5   3   3   1888.39   1803.91     20.37 o
   5   3   4    430.28    524.21     11.84 o
   5   3   5   6249.36   6500.35     41.57 o
   5   3   6   1252.41   1303.93     21.75 o
   5   3   7   4330.39   3974.55     33.04 o
   5   3   8   5671.11   5742.67     45.70 o
   5   3   9    570.46    656.09     17.62 o
   5   3  10  32403.20  31248.20    205.39 o
   5   3  11   2812.16   2449.54     36.07 o
   5   3  12     89.68     66.63     17.35 o
   5   3  13    581.61    496.41     22.85 o
   5   3  14   1635.19   1347.98     36.89 o
   5   3  15     79.65    -23.13     21.75 <
   5   3  16    127.18     20.10     23.68 <
   5   3  17   1995.31   1917.34     52.86 o
   5   3  18    132.01    105.17     25.88 o
   5   3  19    291.20    326.53     31.39 o
   5   3  20    208.93    220.53     29.46 o
   5   3  21    757.20    639.85     35.79 o
   5   3  22      0.63      0.00     30.56 <
   5   3  23    531.84    585.06     39.10 o
   5   5 -23     39.58     86.73     79.57 <
   5   5 -22     54.96    122.52     38.82 o
   5   5 -21   1476.67   1173.97     49.28 o
   5   5 -20     87.09    111.23     34.97 o
   5   5 -19    585.98    493.93     37.72 o
   5   5 -18    168.17    176.48     29.46 o
   5   5 -17   4552.07   4998.75     73.51 o
   5   5 -16    179.26    133.26     27.53 o
   5   5 -15     96.37     75.71     26.43 <
   5   5 -14   2144.78   2005.45     49.56 o
   5   5 -13   6026.62   6505.31     69.66 o
   5   5 -12      3.45    -23.40     20.10 <
   5   5 -11   1384.85   1259.05     33.04 o
   5   5 -10   4267.92   4205.82     44.88 o
   5   5  -9   4523.28   4512.80     45.43 o
   5   5  -8    405.80    257.70     16.79 o
   5   5  -7    978.37    797.61     20.37 o
   5   5  -6  19336.80  19150.80    122.79 o
   5   5  -5   6079.27   4971.49     42.95 o
   5   5  -4   5966.41   5073.36     42.67 o
   5   5  -3   8626.63   9303.96     68.00 o
   5   5  -2    188.22    150.33     15.42 o
   5   5  -1     35.60    138.76     14.59 o
   5   5   0    952.03    845.79     20.65 o
   5   5   1   1456.28   1472.70     25.05 o
   5   5   2   1765.76   1521.98     27.81 o
   5   5   3   2506.24   2640.89     29.73 o
   5   5   4    335.08    319.92     14.59 o
   5   5   5     68.45     31.11     12.66 <
   5   5   6   3360.22   3562.67     37.99 o
   5   5   7   1198.40   1502.16     31.39 o
   5   5   8   1123.52    866.71     22.30 o
   5   5   9  16027.80  14746.00    102.14 o
   5   5  10    684.99    677.57     20.10 o
   5   5  11    125.89     46.25     19.27 <
   5   5  12    167.96    186.39     22.58 o
   5   5  13      0.88    -20.65     24.78 <
   5   5  14     65.21     12.94     27.53 <
   5   5  15     64.59     71.03     29.18 <
   5   5  16   2090.17   2378.78     61.67 o
   5   5  17   1034.29   1171.50     39.10 o
   5   5  18    490.89    500.26     37.17 o
   5   5  19   1469.59   1573.19     57.82 o
   5   5  20    401.43    463.64     37.99 o
   5   5  21    165.63    188.87     40.47 o
   5   7 -19    441.88    461.16     41.85 o
   5   7 -18   1403.09   1315.21     52.86 o
   5   7 -17    491.53    576.52     39.10 o
   5   7 -16    397.04    344.98     34.42 o
   5   7 -15      0.80    -25.60     31.66 <
   5   7 -14   1603.19   1388.45     42.40 o
   5   7 -13    120.35     33.86     29.18 <
   5   7 -12   1102.95    971.89     34.97 o
   5   7 -11   1402.15   1481.51     45.98 o
   5   7 -10   1790.56   2011.50     57.27 o
   5   7  -9     18.27     23.68     28.91 <
   5   7  -8   5068.90   5208.54     73.51 o
   5   7  -7   5331.95   5196.98     72.68 o
   5   7  -6    630.00    716.11     29.46 o
   5   7  -5  11578.50  12467.70    115.36 o
   5   7  -4    523.14    446.02     28.08 o
   5   7  -3    217.77    172.63     24.50 o
   5   7  -2   3670.99   3832.48     72.96 o
   5   7  -1     99.36    107.38     27.81 o
   5   7   0     50.12      1.38     26.43 <
   5   7   1   2980.20   2844.35     59.74 o
   5   7   2   5801.19   5994.59     75.71 o
   5   7   3  10686.50  10701.50    100.49 o
   5   7   4   1013.71   1091.93     33.04 o
   5   7   5    814.57    798.16     30.01 o
   5   7   6     14.64     -3.85     27.81 <
   5   7   7    294.62    402.24     33.04 o
   5   7   8      6.88     34.42     29.18 <
   5   7   9      8.88     50.11     27.81 <
   5   7  10    403.58    258.80     30.01 o
   5   7  11   1717.92   1778.03     53.14 o
   5   7  12    627.14    495.58     32.76 o
   5   7  13     63.32     91.41     32.21 <
   5   7  14   2105.30   2208.91     64.43 o
   5   7  15    854.53   1100.46     43.50 o
   5   7  16    100.11    107.10     36.62 <
   5   7  17      8.13     34.69     36.07 <
   5   7  18   1198.52   1069.08     54.24 o
   5   9 -13    161.33     72.96     42.12 <
   5   9 -12     78.07     55.62     41.57 <
   5   9 -11    242.41    180.06     42.40 o
   5   9 -10     24.62    -70.48     40.20 <
   5   9  -9   1248.07   1385.97     58.64 o
   5   9  -8    385.60    407.20     38.55 o
   5   9  -7    257.58    299.00     36.89 o
   5   9  -6    142.27    131.05     36.07 o
   5   9  -5    123.63    103.80     40.47 <
   5   9  -4   2156.63   2158.80     75.71 o
   5   9  -3   2931.16   3162.07     77.64 o
   5   9  -2   4799.52   5501.76     88.93 o
   5   9  -1   1169.81   1074.86     43.78 o
   5   9   0    566.81    566.06     38.27 o
   5   9   1    342.77    444.09     39.10 o
   5   9   2    814.11    906.64     39.65 o
   5   9   3    692.49    930.86     44.05 o
   5   9   4   2656.15   2965.49     79.02 o
   5   9   5   2696.07   2592.16     71.31 o
   5   9   6   1233.40   1401.66     50.66 o
   5   9   7    442.05    361.77     42.67 o
   5   9   8    663.95    671.79     45.43 o
   5   9   9      0.01     28.08     40.20 <
   5   9  10    553.17    392.61     44.60 o
   5   9  11    609.54    787.97     53.41 o
   5   9  12    489.80    526.69     45.15 o
   6   0 -26   1444.89   1413.50     77.64 o
   6   0 -24   1165.57   1063.02     52.04 o
   6   0 -22     28.08      6.88     37.17 <
   6   0 -20   7265.17   6634.16    118.11 o
   6   0 -18  19059.50  20986.10    269.54 o
   6   0 -16    770.98    909.11     41.85 o
   6   0 -14  30819.40  30781.80    342.50 o
   6   0 -12  19011.10  18609.30    201.26 o
   6   0 -10  96853.20 107466.00    874.70 o
   6   0  -8    577.98    786.32     29.73 o
   6   0  -6   1260.76   1426.17     26.43 o
   6   0  -4  43583.00  49540.60    399.22 o
   6   0  -2   1344.91   1342.19     23.13 o
   6   0   0  18457.20  19906.60    183.09 o
   6   0   2  35701.50  39469.90    349.66 o
   6   0   4 149894.00 169431.00   1389.83 o
   6   0   6   2712.40   2204.23     32.21 o
   6   0   8 100816.00 109180.00    930.59 o
   6   0  10   1833.72   1629.08     37.17 o
   6   0  12    249.61    201.26     31.11 o
   6   0  14    267.88    151.15     35.52 o
   6   0  16  19332.00  19972.40    235.40 o
   6   0  18   4350.25   4492.70     96.91 o
   6   0  20   5907.07   5679.89    112.61 o
   6   0  22     39.52    108.48     45.70 <
   6   0  24   3305.34   3669.22    133.26 o
   6   2 -25    190.20    189.42     39.92 o
   6   2 -24   1361.93   1693.78     66.90 o
   6   2 -23     30.68    -27.81     31.11 <
   6   2 -22    407.94    371.96     32.49 o
   6   2 -21     63.37     -2.48     28.63 <
   6   2 -20    207.50    272.57     30.01 o
   6   2 -19   3264.92   3545.32     62.22 o
   6   2 -18    968.38    956.19     31.94 o
   6   2 -17    159.72    135.18     25.05 o
   6   2 -16   3067.89   3132.06     52.04 o
   6   2 -15  13594.10  13431.00    116.46 o
   6   2 -14  14678.40  14216.80    115.36 o
   6   2 -13   2177.30   2053.90     34.69 o
   6   2 -12   1055.90   1153.60     28.36 o
   6   2 -11  18385.70  18388.80    133.26 o
   6   2 -10    397.31    380.22     13.77 o
   6   2  -9  21703.60  23015.80    143.72 o
   6   2  -8    629.33    712.26     16.24 o
   6   2  -7  11740.30  13211.10     82.60 o
   6   2  -6  11522.60  12218.00     76.26 o
   6   2  -5   5690.96   5428.52     35.79 o
   6   2  -4    391.00    225.49      7.43 o
   6   2  -3   7928.97   8468.91     48.18 o
   6   2  -2    947.84    802.01     13.77 o
   6   2  -1   6387.79   6146.01     35.79 o
   6   2   0   9684.35  10367.20     60.30 o
   6   2   1    836.03    650.03     14.04 o
   6   2   2   6657.75   6284.22     38.27 o
   6   2   3   4601.86   4011.72     28.36 o
   6   2   4  46652.40  53323.30    292.12 o
   6   2   5    153.68    232.92     10.19 o
   6   2   6  24602.40  27380.20    158.31 o
   6   2   7  28673.50  31345.40    193.83 o
   6   2   8    535.16    471.63     13.77 o
   6   2   9    540.43    574.05     15.14 o
   6   2  10  49316.80  49985.00    325.98 o
   6   2  11  14252.80  15236.00    110.13 o
   6   2  12   2036.58   2061.06     33.86 o
   6   2  13   1123.95   1083.94     28.91 o
   6   2  14    817.58    760.16     26.16 o
   6   2  15   5202.35   5070.33     63.05 o
   6   2  16    117.82     59.19     23.68 <
   6   2  17   3782.25   3637.00     70.21 o
   6   2  18    707.44    697.94     34.97 o
   6   2  19    264.82    186.39     29.18 o
   6   2  20   3482.68   3760.35     74.06 o
   6   2  21    305.39    266.51     35.24 o
   6   2  22   2234.90   2732.30     72.13 o
   6   2  23    477.88    499.98     37.72 o
   6   2  24    123.81    165.19     37.44 o
   6   4 -24      7.88     71.86     35.24 <
   6   4 -23     61.69    104.35     36.34 <
   6   4 -22   2374.90   2815.17     69.93 o
   6   4 -21    126.77    125.00     31.66 o
   6   4 -20    217.04    302.85     30.84 o
   6   4 -19    151.14     51.21     26.16 <
   6   4 -18    174.70    191.62     25.88 o
   6   4 -17     64.47     77.64     24.23 o
   6   4 -16    734.11    732.63     25.33 o
   6   4 -15  11414.10  11349.60     96.91 o
   6   4 -14   1184.88    955.37     25.88 o
   6   4 -13   2841.84   2774.42     42.95 o
   6   4 -12   1279.92    957.02     25.88 o
   6   4 -11     16.10    -42.40     16.79 <
   6   4 -10      1.77    -38.27     15.42 <
   6   4  -9   2001.46   1653.31     29.73 o
   6   4  -8    653.87    515.13     15.42 o
   6   4  -7  10436.00  10809.40     63.60 o
   6   4  -6  12493.30  12360.90     75.99 o
   6   4  -5   4751.44   4714.89     31.94 o
   6   4  -4     70.93    115.64      9.91 o
   6   4  -3   6555.03   6035.61     38.55 o
   6   4  -2   2304.64   2235.34     22.03 o
   6   4  -1   7449.38   7889.90     43.50 o
   6   4   0   8367.78   8329.59     48.46 o
   6   4   1  19437.60  20536.80    102.69 o
   6   4   2   4466.83   4257.03     30.56 o
   6   4   3      0.16    -33.04     11.84 <
   6   4   4  20728.60  20760.90    107.65 o
   6   4   5    760.41    583.41     12.66 o
   6   4   6   4753.43   6014.69     42.67 o
   6   4   7      0.78    -20.10     12.11 <
   6   4   8   1002.41    965.55     23.95 o
   6   4   9   2134.96   2451.19     34.14 o
   6   4  10     63.56    -15.97     16.52 <
   6   4  11   8070.83   7859.62     68.83 o
   6   4  12   4495.88   4356.70     49.56 o
   6   4  13   5035.81   5327.21     63.87 o
   6   4  14    285.83     81.50     23.13 o
   6   4  15     44.09     32.49     24.23 <
   6   4  16    299.43    213.10     26.16 o
   6   4  17     27.14     -1.10     25.60 <
   6   4  18   1465.92   1814.65     55.06 o
   6   4  19    472.85    466.39     31.39 o
   6   4  20    233.06    230.45     32.21 o
   6   4  21    253.68    269.82     35.79 o
   6   4  22     53.90     53.14     34.14 <
   6   6 -21    785.43    826.52     46.80 o
   6   6 -20   2117.12   2372.73     81.77 o
   6   6 -19    291.47    392.33     38.55 o
   6   6 -18    143.19    216.40     36.34 o
   6   6 -17      2.66    -46.25     31.11 <
   6   6 -16      9.27     27.26     30.29 <
   6   6 -15      2.49    -33.59     25.88 <
   6   6 -14     18.87     -5.23     25.33 <
   6   6 -13     15.80    -31.66     24.50 <
   6   6 -12   1527.41   1423.14     40.47 o
   6   6 -11    743.64    566.34     24.78 o
   6   6 -10   1091.27   1087.25     30.29 o
   6   6  -9   1596.04   1498.58     37.72 o
   6   6  -8    291.73    317.72     20.65 o
   6   6  -7   1694.78   1437.18     34.14 o
   6   6  -6   1539.56   1683.04     36.89 o
   6   6  -5     30.16    -46.80     19.55 <
   6   6  -4   5920.53   5992.66     60.02 o
   6   6  -3   2012.67   1637.89     41.02 o
   6   6  -2    478.12    379.39     23.95 o
   6   6  -1     28.70     46.25     20.37 <
   6   6   0    165.60    172.35     21.48 o
   6   6   1   1342.21   1283.83     38.55 o
   6   6   2   6572.19   6840.65     69.93 o
   6   6   3   3152.32   2713.02     40.47 o
   6   6   4    341.55    327.36     22.03 o
   6   6   5    533.96    570.74     22.85 o
   6   6   6   4330.27   4084.13     47.36 o
   6   6   7   1514.72   1474.62     38.27 o
   6   6   8   1760.79   1668.18     40.47 o
   6   6   9    173.80     -7.16     19.82 <
   6   6  10    112.04     18.45     22.30 <
   6   6  11     62.84     60.85     25.33 <
   6   6  12     41.34    110.68     26.43 o
   6   6  13   1768.85   1833.64     54.51 o
   6   6  14    416.67    420.14     33.31 o
   6   6  15    232.48     93.61     31.39 <
   6   6  16   2660.31   2793.42     65.53 o
   6   6  17    151.88    204.29     35.52 o
   6   6  18    668.90    669.86     42.40 o
   6   6  19    831.85    642.05     47.08 o
   6   6  20    223.85    380.22     44.60 o
   6   8 -17    467.72    635.44     45.43 o
   6   8 -16    239.53    290.19     37.44 o
   6   8 -15    381.62    337.55     36.89 o
   6   8 -14     21.11    -37.99     33.86 <
   6   8 -13    263.59    180.89     37.72 o
   6   8 -12      0.08    -48.18     35.24 <
   6   8 -11    770.62    538.53     37.72 o
   6   8 -10     97.70     51.76     32.76 <
   6   8  -9   1255.54    798.16     38.55 o
   6   8  -8    117.70     18.45     33.31 <
   6   8  -7    592.33    405.83     35.79 o
   6   8  -6     28.32      8.81     34.69 <
   6   8  -5    542.28    250.82     29.46 o
   6   8  -4   1453.27   1476.00     45.98 o
   6   8  -3     22.27    -25.60     30.29 <
   6   8  -2   1422.29   1175.07     41.02 o
   6   8  -1    365.77    325.71     38.82 o
   6   8   0   2712.86   2440.73     64.70 o
   6   8   1      6.32    -36.07     32.21 <
   6   8   2    152.68    243.66     31.94 o
   6   8   3     43.32    107.93     31.39 o
   6   8   4   1890.36   1903.58     53.69 o
   6   8   5    676.38    596.07     33.04 o
   6   8   6   1058.99    866.99     38.55 o
   6   8   7    625.61    654.16     37.44 o
   6   8   8    440.62    506.32     35.24 o
   6   8   9    674.78    694.91     36.89 o
   6   8  10      6.10    -56.17     34.97 <
   6   8  11    962.24    708.68     41.57 o
   6   8  12    191.32    136.28     34.69 o
   6   8  13    272.65    377.47     37.17 o
   6   8  14    507.21    446.30     40.47 o
   6   8  15   1718.69   1850.71     68.28 o
   6  10  -8    169.54    143.72     52.31 <
   6  10  -7    249.58    279.45     52.86 o
   6  10  -6    308.47    446.02     53.96 o
   6  10  -5    280.25    392.06     43.78 o
   6  10  -4    420.72    447.12     44.33 o
   6  10  -3    238.34    451.25     44.60 o
   6  10  -2     10.14    -37.17     47.91 <
   6  10  -1    200.36    304.51     51.21 o
   6  10   0    238.17    417.66     50.11 o
   6  10   1   3306.72   4048.33    106.82 o
   6  10   2      6.53     35.79     47.91 <
   6  10   3   1122.90    949.86     57.54 o
   6  10   4      4.69     -9.91     48.18 <
   6  10   5     81.08     30.29     49.01 <
   6  10   6     42.90     -2.48     48.18 <
   6  10   7      1.11    -14.32     48.46 <
   7   1 -26     42.67      8.53     61.40 <
   7   1 -25    642.95    617.82     38.27 o
   7   1 -24    231.24    169.60     32.49 o
   7   1 -23   1284.91   1241.98     47.08 o
   7   1 -22     70.54     26.16     28.08 <
   7   1 -21   1159.09   1058.61     34.69 o
   7   1 -20    826.97    821.84     31.11 o
   7   1 -19      6.19    -49.28     23.95 <
   7   1 -18      1.85     22.03     22.58 <
   7   1 -17   3905.28   3794.49     56.99 o
   7   1 -16   3289.56   3045.61     48.46 o
   7   1 -15   1966.91   2041.24     41.02 o
   7   1 -14   2159.11   1837.22     34.97 o
   7   1 -13   6817.35   6410.60     57.27 o
   7   1 -12    361.13    265.14     15.14 o
   7   1 -11   2317.23   2485.61     30.29 o
   7   1 -10    757.05    659.40     15.14 o
   7   1  -9   6071.17   7048.24     53.96 o
   7   1  -8   7682.66   7101.66     53.41 o
   7   1  -7  13416.30  14826.60     94.71 o
   7   1  -6  11900.70  12558.50     75.99 o
   7   1  -5    542.57    593.04     12.66 o
   7   1  -4   1934.65   1653.03     18.45 o
   7   1  -3 100667.00 108474.00    687.48 o
   7   1  -2  21094.30  21697.90    141.51 o
   7   1  -1  72497.70  74297.60    436.94 o
   7   1   0  24620.00  24944.20    164.64 o
   7   1   1  11378.80  11272.20     72.41 o
   7   1   2   1451.15   1389.55     16.24 o
   7   1   3   2210.92   2374.38     21.20 o
   7   1   4   9248.32   9552.30     57.54 o
   7   1   5   4392.60   5511.67     38.27 o
   7   1   6  11523.10  11529.90     75.16 o
   7   1   7  10380.10  11656.30     75.16 o
   7   1   8    551.00    952.61     22.03 o
   7   1   9  11965.00  13786.50     88.65 o
   7   1  10    251.71    260.73     13.77 o
   7   1  11   1050.12   1078.44     24.50 o
   7   1  12     34.09     65.80     15.42 o
   7   1  13   3878.65   3614.98     48.46 o
   7   1  14    316.08    279.18     20.92 o
   7   1  15   4966.74   4478.66     64.15 o
   7   1  16    658.59    670.68     31.11 o
   7   1  17    149.06    169.05     27.26 o
   7   1  18    191.60    192.73     28.91 o
   7   1  19    841.34    741.44     34.14 o
   7   1  20    345.54    362.87     31.39 o
   7   1  21    965.01    898.65     37.44 o
   7   1  22    165.16    100.49     33.04 o
   7   1  23    347.57    402.24     37.17 o
   7   1  24    190.65    189.97     40.20 o
   7   3 -25     54.11     79.29     42.95 <
   7   3 -24    593.35    603.78     41.02 o
   7   3 -23      1.46    -41.85     33.59 <
   7   3 -22    725.71    747.78     38.27 o
   7   3 -21    175.20    236.50     31.11 o
   7   3 -20    446.55    440.24     31.94 o
   7   3 -19    726.06    593.04     28.63 o
   7   3 -18     34.29    -44.88     24.78 <
   7   3 -17    587.96    637.65     25.33 o
   7   3 -16      0.66     17.35     19.55 <
   7   3 -15  18389.70  18671.00    142.62 o
   7   3 -14   6080.97   5541.41     57.27 o
   7   3 -13     29.99     -1.38     17.07 <
   7   3 -12  21182.10  21120.20    152.25 o
   7   3 -11   3201.62   2832.24     34.42 o
   7   3 -10  12094.70  12509.50     92.78 o
   7   3  -9   7616.09   6952.43     48.46 o
   7   3  -8   3817.06   3804.95     32.21 o
   7   3  -7   8932.75   9662.15     62.50 o
   7   3  -6     14.96     -9.36     11.84 <
   7   3  -5   1102.29   1262.08     20.37 o
   7   3  -4  22753.00  22887.20    118.94 o
   7   3  -3   4071.24   4779.31     31.66 o
   7   3  -2   2660.39   2764.51     22.30 o
   7   3  -1   5508.99   5926.31     34.97 o
   7   3   0   2384.27   2589.13     21.20 o
   7   3   1   8662.48   9721.34     55.06 o
   7   3   2     31.20     44.60     10.19 o
   7   3   3   8520.66   8996.70     54.24 o
   7   3   4  14393.70  15307.10     87.28 o
   7   3   5    637.09    718.04     14.04 o
   7   3   6  15052.80  16385.20     92.51 o
   7   3   7  14789.00  15575.50     89.48 o
   7   3   8    335.05    211.72     13.49 o
   7   3   9   1003.72   1084.49     25.33 o
   7   3  10   4254.85   4322.00     45.98 o
   7   3  11  14773.80  14426.30    108.75 o
   7   3  12      0.78     33.86     17.35 <
   7   3  13   4566.14   4393.86     53.69 o
   7   3  14   5308.70   5149.07     61.95 o
   7   3  15   1226.90   1140.11     33.86 o
   7   3  16    194.47    197.13     24.78 o
   7   3  17    960.67    847.17     32.21 o
   7   3  18     77.34     49.28     26.71 <
   7   3  19   1088.33   1041.27     37.72 o
   7   3  20     28.93    -14.32     28.91 <
   7   3  21    932.40    895.62     38.55 o
   7   3  22   1208.01   1087.52     44.60 o
   7   3  23     22.52     40.75     34.69 <
   7   5 -23    353.10    250.27     44.60 o
   7   5 -22      9.00     29.73     37.17 <
   7   5 -21   2330.77   2998.81     75.99 o
   7   5 -20    917.13   1309.43     56.44 o
   7   5 -19     62.67     34.97     33.59 <
   7   5 -18   1805.31   2136.22     62.22 o
   7   5 -17    364.20    322.95     30.29 o
   7   5 -16    748.99    822.39     33.31 o
   7   5 -15   1462.44   1125.52     36.89 o
   7   5 -14    269.29    223.56     25.33 o
   7   5 -13   1604.86   1395.61     37.72 o
   7   5 -12   1860.84   1678.09     40.47 o
   7   5 -11  14511.70  14577.70    106.27 o
   7   5 -10     59.68     47.36     17.07 <
   7   5  -9    571.80    615.90     19.55 o
   7   5  -8   1848.67   1824.83     32.21 o
   7   5  -7     78.33     60.85     15.97 o
   7   5  -6   6904.32   6661.69     53.96 o
   7   5  -5   3258.92   3521.37     31.94 o
   7   5  -4    917.78   1002.17     22.30 o
   7   5  -3   2045.11   1691.03     27.53 o
   7   5  -2    317.48    246.96     16.79 o
   7   5  -1  11205.70  10727.10     76.26 o
   7   5   0   3144.51   3260.09     32.49 o
   7   5   1   4972.37   4441.22     41.30 o
   7   5   2  16134.50  16724.20    111.50 o
   7   5   3    199.01    198.23     14.04 o
   7   5   4   1044.18    759.61     19.00 o
   7   5   5    709.13    527.24     15.69 o
   7   5   6    685.03    363.42     15.97 o
   7   5   7   3887.90   4353.39     42.12 o
   7   5   8   1014.29    845.24     21.75 o
   7   5   9   7341.59   7795.47     68.00 o
   7   5  10    273.30    296.80     19.55 o
   7   5  11   2747.17   2656.31     42.40 o
   7   5  12    150.62    275.60     24.50 o
   7   5  13   2142.12   2074.55     52.86 o
   7   5  14    473.08    388.20     30.84 o
   7   5  15   1070.60    904.16     35.79 o
   7   5  16    458.28    579.28     34.14 o
   7   5  17     99.69     50.11     31.11 <
   7   5  18    799.55    721.34     37.17 o
   7   5  19   1527.39   1611.74     55.34 o
   7   5  20      1.93     17.62     38.82 <
   7   5  21     26.26     68.28     40.20 <
   7   7 -19   1748.62   2423.38     80.67 o
   7   7 -18    249.70    290.46     40.20 o
   7   7 -17   1587.88   1860.08     60.57 o
   7   7 -16   1854.23   1980.67     61.67 o
   7   7 -15    839.70    670.13     37.17 o
   7   7 -14     64.04    -23.95     31.39 <
   7   7 -13   1512.46   1818.50     54.24 o
   7   7 -12   1040.29    902.51     35.24 o
   7   7 -11   1624.98   1316.04     42.67 o
   7   7 -10     24.25    -24.50     29.18 <
   7   7  -9     67.66     86.73     28.91 <
   7   7  -8   5835.18   5728.35     74.34 o
   7   7  -7   2147.52   2373.28     54.79 o
   7   7  -6    474.80    717.49     31.11 o
   7   7  -5   7962.02   7813.09     82.60 o
   7   7  -4     41.28      8.26     25.33 <
   7   7  -3    269.02    291.57     26.71 o
   7   7  -2   2998.90   2892.26     54.51 o
   7   7  -1   2631.10   3028.27     54.79 o
   7   7   0    511.16    236.23     27.81 o
   7   7   1    150.04    140.14     25.60 o
   7   7   2   2543.07   2493.87     52.04 o
   7   7   3  13602.90  13956.90    134.08 o
   7   7   4    368.92    389.30     24.50 o
   7   7   5    829.31    664.08     28.63 o
   7   7   6      1.86     -4.96     28.63 <
   7   7   7    525.56    332.04     30.29 o
   7   7   8     24.46    -14.87     28.36 <
   7   7   9    186.62    192.45     28.91 o
   7   7  10    485.31    306.43     30.56 o
   7   7  11     79.38     49.28     29.46 <
   7   7  12     19.86    -12.94     31.66 <
   7   7  13      2.20      4.96     32.21 <
   7   7  14   3332.83   3442.90     71.58 o
   7   7  15    168.95    304.23     36.07 o
   7   7  16    773.96    846.89     41.57 o
   7   7  17    314.67    252.75     39.37 o
   7   7  18   2857.92   3444.28     85.63 o
   7   9 -13   1204.33   1128.27     51.76 o
   7   9 -12      2.99    -64.43     38.55 <
   7   9 -11      2.96    -71.86     42.40 <
   7   9 -10    302.69    237.88     42.40 o
   7   9  -9    594.34    411.33     43.23 o
   7   9  -8      4.92     35.24     35.24 <
   7   9  -7   2644.58   2969.35     70.21 o
   7   9  -6    775.99    944.63     42.67 o
   7   9  -5   1802.64   2122.73     76.81 o
   7   9  -4    140.86    112.61     37.72 <
   7   9  -3   1314.92   1152.50     45.70 o
   7   9  -2   2341.88   3133.44     71.31 o
   7   9  -1    964.95   1025.57     45.43 o
   7   9   0   3691.86   3879.29     79.57 o
   7   9   1    181.08     90.58     36.07 <
   7   9   2    241.25    155.01     37.17 o
   7   9   3    191.26    187.77     40.47 o
   7   9   4   5612.51   6763.01    101.04 o
   7   9   5    472.23    840.83     44.88 o
   7   9   6    261.64    265.41     40.20 o
   7   9   7    119.82    161.06     40.47 o
   7   9   8   1634.61   1987.82     65.25 o
   7   9   9      6.03     42.12     39.92 <
   7   9  10    387.99    367.55     43.50 o
   7   9  11      4.36     58.64     41.30 <
   7   9  12    298.03    258.80     46.25 o
   8   0 -26    410.09    432.53     59.19 o
   8   0 -24   5145.15   5514.15    114.53 o
   8   0 -22   7624.79   7833.19    133.53 o
   8   0 -20   2553.29   2772.22     82.05 o
   8   0 -18  16007.40  15431.20    187.49 o
   8   0 -16     13.29    -29.46     26.98 <
   8   0 -14      9.58    -14.59     21.75 <
   8   0 -12  14449.50  13930.70    143.44 o
   8   0 -10   1808.99   2459.73     39.92 o
   8   0  -8    641.75    404.17     17.07 o
   8   0  -6  16566.40  18467.80    172.63 o
   8   0  -4  28081.40  34369.50    291.29 o
   8   0  -2   1175.37   1305.30     23.13 o
   8   0   0  64372.10  64626.60    591.67 o
   8   0   2   9612.52  11366.90    104.62 o
   8   0   4    220.70    247.24     10.74 o
   8   0   6   2394.19   2256.81     33.59 o
   8   0   8  20653.70  20638.70    184.74 o
   8   0  10  34551.40  35355.80    340.57 o
   8   0  12   1355.93   1223.26     53.41 o
   8   0  14  11586.90  12160.40    166.29 o
   8   0  16  12548.60  12275.50    171.53 o
   8   0  18   9549.92  10355.10    155.83 o
   8   0  20   2419.03   2287.38     84.80 o
   8   0  22    522.82    373.61     50.38 o
   8   0  24    289.95    300.10     58.64 o
   8   2 -25      2.19     18.17     36.89 <
   8   2 -24      3.85      0.55     34.14 <
   8   2 -23     55.32     20.65     33.86 <
   8   2 -22   2766.46   2795.07     70.21 o
   8   2 -21    405.48    371.68     31.11 o
   8   2 -20    752.67    493.65     29.18 o
   8   2 -19    122.68     -5.23     25.33 <
   8   2 -18      7.68    -54.51     23.95 <
   8   2 -17     42.13      4.13     22.03 <
   8   2 -16     89.06    -11.56     21.48 <
   8   2 -15      0.59     -6.06     19.00 <
   8   2 -14   2956.93   2664.02     43.78 o
   8   2 -13   4248.99   4230.32     44.33 o
   8   2 -12   2362.05   2163.76     31.66 o
   8   2 -11    114.10     38.55     14.32 <
   8   2 -10   3542.43   4049.71     36.34 o
   8   2  -9  25252.60  27189.20    164.09 o
   8   2  -8  15565.00  16894.90    102.14 o
   8   2  -7   1806.80   1561.63     25.05 o
   8   2  -6   1663.33   1384.04     22.03 o
   8   2  -5   9408.54   9202.64     56.72 o
   8   2  -4     16.89      9.36      7.43 <
   8   2  -3    216.91    177.86      7.43 o
   8   2  -2   1432.30   1482.61     15.14 o
   8   2  -1    166.18    160.51      6.61 o
   8   2   0  18034.00  19648.60    117.29 o
   8   2   1   7258.73   8327.67     51.49 o
   8   2   2  72004.00  79225.80    462.54 o
   8   2   3   1597.69   1593.56     19.27 o
   8   2   4   2486.91   2842.42     25.88 o
   8   2   5    783.45    904.16     18.45 o
   8   2   6  18213.40  21128.50    121.69 o
   8   2   7  17424.80  17800.40    108.20 o
   8   2   8  17774.90  18944.10    115.08 o
   8   2   9   6993.27   6560.65     51.76 o
   8   2  10    236.88    310.01     15.14 o
   8   2  11    276.23    159.69     15.42 o
   8   2  12    145.47     86.18     16.52 o
   8   2  13   7346.17   6948.03     67.45 o
   8   2  14  13458.80  13372.10    120.04 o
   8   2  15   1280.29   1358.16     39.92 o
   8   2  16    279.75    205.94     25.05 o
   8   2  17   4305.73   4514.73     75.99 o
   8   2  18     66.85     99.94     30.01 o
   8   2  19    980.56    946.28     38.82 o
   8   2  20    235.43    236.23     31.11 o
   8   2  21   1917.77   2192.94     72.96 o
   8   2  22    524.15    604.06     40.75 o
   8   2  23      1.51     10.74     37.44 <
   8   4 -24    132.27    111.23     37.72 <
   8   4 -23    408.19    434.18     39.92 o
   8   4 -22    324.58    463.37     35.52 o
   8   4 -21    138.05    121.42     31.66 o
   8   4 -20    386.61    278.08     31.94 o
   8   4 -19     41.78    -23.68     27.26 <
   8   4 -18    163.46    101.87     25.05 o
   8   4 -17   1793.76   1531.89     42.40 o
   8   4 -16     12.19    -24.50     22.85 <
   8   4 -15   1072.65   1127.99     34.42 o
   8   4 -14   9925.73   9968.58     90.31 o
   8   4 -13   3144.45   2631.25     47.08 o
   8   4 -12   1300.23   1337.79     34.14 o
   8   4 -11      0.33    -26.16     18.17 <
   8   4 -10  11028.50  11529.90     96.36 o
   8   4  -9   3447.55   3416.20     41.02 o
   8   4  -8    799.53    665.45     17.07 o
   8   4  -7  11403.90  11517.50     73.79 o
   8   4  -6   2381.87   2561.87     24.23 o
   8   4  -5    501.48    623.88     12.94 o
   8   4  -4   9940.43   9732.36     58.92 o
   8   4  -3   4769.89   5170.55     36.62 o
   8   4  -2   4669.91   4528.77     32.21 o
   8   4  -1    973.62    925.36     16.79 o
   8   4   0  17664.30  18498.90     92.78 o
   8   4   1  10863.30  10485.40     59.74 o
   8   4   2     41.05     83.15      9.91 o
   8   4   3   2622.13   2441.00     23.68 o
   8   4   4    378.77    198.78     11.29 o
   8   4   5   2463.20   2297.01     25.88 o
   8   4   6  15819.50  15751.20     98.57 o
   8   4   7    802.37    704.55     17.35 o
   8   4   8    149.39     44.33     15.42 <
   8   4   9      9.19    -33.86     15.14 <
   8   4  10   1685.94   1651.93     34.97 o
   8   4  11     63.21     69.93     18.72 o
   8   4  12   8459.26   8214.78     72.13 o
   8   4  13  10618.20  10324.60     88.93 o
   8   4  14    228.57    209.79     24.23 o
   8   4  15    360.26    335.89     26.98 o
   8   4  16     21.94     -5.51     25.33 <
   8   4  17    211.24    216.95     28.63 o
   8   4  18      2.54      1.38     27.81 <
   8   4  19    162.26     98.29     28.91 o
   8   4  20    257.35    216.95     34.97 o
   8   4  21      0.49      0.28     33.86 <
   8   4  22    921.21    980.15     44.05 o
   8   6 -21    844.47    807.79     48.46 o
   8   6 -20    864.79    781.36     44.88 o
   8   6 -19    532.22    455.11     40.75 o
   8   6 -18     25.94     10.46     33.31 <
   8   6 -17    144.09    112.61     33.59 o
   8   6 -16    128.18     70.48     31.11 <
   8   6 -15    209.56    106.00     29.18 o
   8   6 -14   3174.16   3474.84     59.19 o
   8   6 -13      0.23     -4.41     25.05 <
   8   6 -12    381.09    167.12     25.88 o
   8   6 -11    234.32    182.26     21.20 o
   8   6 -10   1217.81   1138.46     31.66 o
   8   6  -9   2134.60   2331.70     42.40 o
   8   6  -8    109.17     91.96     19.55 o
   8   6  -7    174.86    172.63     19.27 o
   8   6  -6    512.72    374.44     21.20 o
   8   6  -5   4623.63   4603.93     50.66 o
   8   6  -4  11155.20  10930.30     88.93 o
   8   6  -3   2952.16   3200.07     47.36 o
   8   6  -2   2252.94   2212.76     42.67 o
   8   6  -1  14020.90  13189.90    110.68 o
   8   6   0   1172.78   1071.83     26.16 o
   8   6   1   1244.34    778.89     23.95 o
   8   6   2    940.39    552.30     21.75 o
   8   6   3     74.42      0.55     17.90 <
   8   6   4   3130.67   2660.44     36.89 o
   8   6   5    199.68    145.10     18.17 o
   8   6   6   7285.26   7426.81     73.79 o
   8   6   7   9284.24   9733.18     83.97 o
   8   6   8   1061.70   1106.24     29.46 o
   8   6   9   1625.09   1806.66     42.12 o
   8   6  10   1781.04   2074.28     53.14 o
   8   6  11    255.82    172.90     28.08 o
   8   6  12    348.42    158.04     28.63 o
   8   6  13    395.14    331.21     32.21 o
   8   6  14    893.15    765.67     35.52 o
   8   6  15     42.68     48.18     31.39 <
   8   6  16    581.17    571.57     36.34 o
   8   6  17     77.16     31.39     36.89 <
   8   6  18    203.94    269.27     40.20 o
   8   6  19    391.08    489.80     42.40 o
   8   8 -17     18.33     28.91     37.99 <
   8   8 -16   1099.50    949.31     42.67 o
   8   8 -15    692.36    612.87     39.10 o
   8   8 -14    693.75    649.21     39.10 o
   8   8 -13     90.29    146.20     37.72 o
   8   8 -12    432.27    275.05     37.99 o
   8   8 -11   1001.77    914.34     43.78 o
   8   8 -10     63.58     32.76     32.21 <
   8   8  -9    555.49    480.71     38.27 o
   8   8  -8   1476.20   1373.31     47.91 o
   8   8  -7    160.36    153.35     32.76 o
   8   8  -6    691.04    719.69     36.89 o
   8   8  -5   2733.55   3352.05     64.98 o
   8   8  -4    330.94    248.89     30.29 o
   8   8  -3    276.21    312.49     30.56 o
   8   8  -2   2826.60   2789.01     65.25 o
   8   8  -1    151.03     68.00     31.66 <
   8   8   0   1171.73   1164.34     38.82 o
   8   8   1      1.43     -6.06     31.11 <
   8   8   2    900.87    833.12     34.14 o
   8   8   3    499.95    350.21     30.29 o
   8   8   4     10.90     17.90     28.91 <
   8   8   5   2207.98   2423.66     57.27 o
   8   8   6     51.58     21.20     32.49 <
   8   8   7   2482.67   2798.92     65.80 o
   8   8   8     47.02    154.73     37.99 o
   8   8   9     36.89     31.11     37.44 <
   8   8  10    420.40    514.58     38.82 o
   8   8  11    271.26    422.89     37.99 o
   8   8  12    172.93    141.79     36.62 o
   8   8  13    808.31    813.85     42.95 o
   8   8  14     54.24     81.77     37.99 <
   8   8  15   2548.70   2768.91     76.54 o
   8  10  -8     33.49    112.33     52.04 <
   8  10  -7      4.32     -5.51     50.11 <
   8  10  -6    336.91    398.39     50.66 o
   8  10  -5     39.28     33.31     49.83 <
   8  10  -4   1356.58   1189.67     56.44 o
   8  10  -3    274.52    295.14     48.18 o
   8  10  -2      6.03    -25.88     49.83 <
   8  10  -1    779.81    855.70     60.57 o
   8  10   0    111.02    241.18     64.15 o
   8  10   1   4624.33   5458.53    118.94 o
   8  10   2     16.68     90.31     56.44 <
   8  10   3   1873.85   2223.78     85.35 o
   8  10   4     14.12     47.91     46.53 <
   8  10   5     18.54     28.91     50.66 <
   8  10   6    147.18    251.37     53.14 o
   9   1 -26    405.07    405.83     88.93 o
   9   1 -25    219.37    242.83     34.14 o
   9   1 -24    773.80    728.23     37.99 o
   9   1 -23      0.79    -23.40     29.73 <
   9   1 -22    145.79    110.96     28.36 o
   9   1 -21   1285.84   1088.35     37.99 o
   9   1 -20   6032.63   6047.17     82.60 o
   9   1 -19   2750.81   3130.69     61.95 o
   9   1 -18    118.57     88.10     25.33 o
   9   1 -17   2911.32   2655.21     49.83 o
   9   1 -16   3676.18   3434.37     52.31 o
   9   1 -15   1575.90   1724.89     40.47 o
   9   1 -14   9498.63   9517.06     85.35 o
   9   1 -13     64.73    -25.88     15.14 <
   9   1 -12    241.51    286.33     16.24 o
   9   1 -11   9731.87   9195.20     74.06 o
   9   1 -10   3673.70   3765.58     35.24 o
   9   1  -9     68.30     34.42     12.94 <
   9   1  -8   3452.71   3602.59     33.31 o
   9   1  -7  44748.90  47549.50    274.22 o
   9   1  -6  99108.80 108100.00    632.41 o
   9   1  -5   3526.61   4795.28     35.52 o
   9   1  -4   2333.94   2297.29     21.48 o
   9   1  -3  25821.00  25730.50    171.25 o
   9   1  -2  24201.90  25976.90    175.10 o
   9   1  -1  13327.50  14868.20     93.61 o
   9   1   0   3007.78   3316.80     26.16 o
   9   1   1   9451.26  10140.90     68.28 o
   9   1   2   3054.95   2763.13     23.68 o
   9   1   3   1818.15   1558.87     16.79 o
   9   1   4   5252.56   5497.35     38.82 o
   9   1   5   3407.44   3766.96     31.39 o
   9   1   6    186.25    215.30     11.84 o
   9   1   7  54608.30  61760.00    374.99 o
   9   1   8   2581.28   2576.74     30.01 o
   9   1   9    512.64    484.02     14.59 o
   9   1  10    107.52    131.88     13.49 o
   9   1  11   5048.15   5012.51     50.38 o
   9   1  12   5946.13   6215.94     60.85 o
   9   1  13    255.86    234.02     20.65 o
   9   1  14     73.36     50.11     20.65 <
   9   1  15   5118.05   5489.65     71.31 o
   9   1  16     48.02      1.10     25.88 <
   9   1  17    656.14    735.94     32.76 o
   9   1  18    812.31    685.28     33.59 o
   9   1  19   3960.08   4777.39     76.81 o
   9   1  20   2578.96   2896.39     66.08 o
   9   1  21      0.14     76.54     30.29 <
   9   1  22    751.40    717.49     39.65 o
   9   1  23   1558.11   1353.48     50.38 o
   9   1  24      0.06     49.01     34.69 <
   9   3 -25    471.80    421.24     46.53 o
   9   3 -24   1645.90   1769.22     71.86 o
   9   3 -23    189.23    296.52     39.37 o
   9   3 -22   7639.00   8511.86    126.10 o
   9   3 -21   8049.72   9063.88    113.98 o
   9   3 -20    252.82    304.23     28.91 o
   9   3 -19   2598.17   2880.97     59.19 o
   9   3 -18    389.06    262.66     27.53 o
   9   3 -17     76.55      1.65     22.03 <
   9   3 -16     32.57     11.56     19.55 <
   9   3 -15   3586.10   3509.53     50.11 o
   9   3 -14   1813.27   1575.67     41.57 o
   9   3 -13    170.35    116.74     19.82 o
   9   3 -12  14810.80  15028.20    125.55 o
   9   3 -11   3924.72   3802.75     45.98 o
   9   3 -10  14678.20  14172.80    109.58 o
   9   3  -9     34.54     19.82     12.39 <
   9   3  -8   1511.09   1789.04     24.50 o
   9   3  -7   1217.20   1075.68     20.65 o
   9   3  -6   4343.14   4765.55     36.07 o
   9   3  -5  16426.30  17731.60     99.67 o
   9   3  -4   4246.94   4253.73     32.76 o
   9   3  -3   9296.50   9897.00     58.09 o
   9   3  -2  27164.10  28031.90    148.67 o
   9   3  -1     84.44     77.92     11.01 o
   9   3   0    181.69    141.24     10.46 o
   9   3   1   2211.56   2165.96     22.58 o
   9   3   2  13101.00  14089.30     77.92 o
   9   3   3   2808.75   2594.36     26.71 o
   9   3   4   1513.61   1307.50     20.92 o
   9   3   5   6747.02   6513.02     42.67 o
   9   3   6  10898.70  11032.20     66.63 o
   9   3   7   9924.87   9791.55     69.11 o
   9   3   8   1756.91   1570.44     26.98 o
   9   3   9   6131.49   6556.24     56.99 o
   9   3  10    422.10    357.92     17.62 o
   9   3  11    104.01    101.87     17.07 o
   9   3  12    125.37     72.41     19.27 o
   9   3  13   3326.27   3395.82     48.46 o
   9   3  14  12679.40  12204.20    118.11 o
   9   3  15     48.38     18.17     24.50 <
   9   3  16   2000.06   1831.44     55.62 o
   9   3  17    195.25    108.48     28.08 o
   9   3  18     25.74     -6.06     26.71 <
   9   3  19    416.91    381.32     32.21 o
   9   3  20    322.71    265.69     33.59 o
   9   3  21    945.35    916.82     43.23 o
   9   3  22    914.99   1078.44     46.25 o
   9   3  23    328.38    310.01     36.89 o
   9   5 -23   1821.12   2346.29    129.40 o
   9   5 -22   2397.73   2544.80     90.58 o
   9   5 -21      5.38     -5.51     35.52 <
   9   5 -20     56.24     33.59     34.97 <
   9   5 -19     37.14     58.64     31.66 <
   9   5 -18   3961.82   4131.21     76.81 o
   9   5 -17    132.72    172.35     31.94 o
   9   5 -16   1261.13   1001.07     37.99 o
   9   5 -15    165.65    207.04     30.29 o
   9   5 -14     11.26     33.59     28.36 <
   9   5 -13   1188.79   1186.91     33.31 o
   9   5 -12    747.85    569.37     23.13 o
   9   5 -11   6492.63   6402.06     64.15 o
   9   5 -10     31.10    -16.24     17.35 <
   9   5  -9    360.94    225.76     16.52 o
   9   5  -8   9410.79   9179.24     72.68 o
   9   5  -7    410.11    396.46     17.07 o
   9   5  -6   2987.28   3132.06     33.31 o
   9   5  -5      0.12    -29.73     12.66 <
   9   5  -4    666.74    564.41     15.42 o
   9   5  -3   4602.70   4275.20     39.10 o
   9   5  -2   1372.94   1524.46     26.71 o
   9   5  -1  11370.80  10595.50     69.38 o
   9   5   0    462.00    297.07     12.94 o
   9   5   1     81.12    119.76     12.39 o
   9   5   2   2860.48   3476.77     34.42 o
   9   5   3     29.61      9.09     12.94 <
   9   5   4   1860.49   1827.04     26.71 o
   9   5   5    529.97    570.19     16.52 o
   9   5   6   2957.54   2973.48     34.42 o
   9   5   7   3892.66   3691.52     41.30 o
   9   5   8   2135.10   2265.35     35.79 o
   9   5   9    501.17    427.30     19.55 o
   9   5  10   3022.29   3335.25     43.78 o
   9   5  11      6.87     24.23     20.65 <
   9   5  12     52.64     53.41     26.16 <
   9   5  13    755.19    595.80     32.49 o
   9   5  14   1227.52   1228.21     40.75 o
   9   5  15   1096.28   1079.54     39.37 o
   9   5  16   1612.14   1484.54     50.38 o
   9   5  17   2526.21   2673.65     66.08 o
   9   5  18     93.64     90.86     34.14 <
   9   5  19    502.55    420.69     37.99 o
   9   5  20    216.26    242.01     41.85 o
   9   5  21     15.53     47.63     41.02 <
   9   7 -19    809.30    840.56     44.88 o
   9   7 -18    504.05    410.78     39.92 o
   9   7 -17   3974.87   4823.09     82.32 o
   9   7 -16    330.53    283.58     34.97 o
   9   7 -15   1046.86   1036.31     41.30 o
   9   7 -14     86.07    103.25     32.21 o
   9   7 -13      0.22    -28.08     31.94 <
   9   7 -12    334.56    337.55     33.04 o
   9   7 -11    998.48    719.42     33.31 o
   9   7 -10    378.42    187.49     28.08 o
   9   7  -9   1279.53   1419.28     43.78 o
   9   7  -8   1218.56   1082.84     37.44 o
   9   7  -7    546.73    539.91     32.21 o
   9   7  -6     58.13     43.78     29.18 <
   9   7  -5   2172.81   2119.98     50.93 o
   9   7  -4     32.34    -34.14     23.68 <
   9   7  -3     21.43    -25.33     23.95 <
   9   7  -2     12.28      6.88     23.13 <
   9   7  -1   3367.46   3059.10     51.76 o
   9   7   0     43.62    -26.71     24.23 <
   9   7   1    523.28    424.55     24.23 o
   9   7   2   3226.65   3012.85     49.56 o
   9   7   3   1347.21   1455.90     42.40 o
   9   7   4    915.03    562.48     27.81 o
   9   7   5   1037.93   1097.98     34.97 o
   9   7   6    740.97    726.02     31.39 o
   9   7   7    469.22    457.58     30.29 o
   9   7   8    146.59    160.51     29.46 o
   9   7   9    890.73    837.25     37.44 o
   9   7  10     79.49    128.85     33.59 o
   9   7  11    198.83    152.25     32.21 o
   9   7  12    923.90   1004.65     39.10 o
   9   7  13     33.50    -47.63     32.21 <
   9   7  14    105.97    105.72     33.59 o
   9   7  15    745.10    754.93     42.12 o
   9   7  16    445.56    517.60     41.02 o
   9   7  17    277.16    208.14     39.10 o
   9   9 -13   2312.37   2558.02     77.92 o
   9   9 -12      0.82    -53.69     41.30 <
   9   9 -11    201.71     -4.96     41.57 <
   9   9 -10     12.70      4.68     43.23 <
   9   9  -9     15.41    -14.59     40.75 <
   9   9  -8      0.02     75.16     48.18 <
   9   9  -7   2381.01   2459.45     72.68 o
   9   9  -6    308.67    236.78     34.97 o
   9   9  -5   1695.41   1548.14     52.04 o
   9   9  -4     19.57    -12.11     35.79 <
   9   9  -3    311.52    358.74     37.17 o
   9   9  -2     45.92     36.89     36.89 <
   9   9  -1      2.70     44.33     38.55 <
   9   9   0    597.71    717.77     44.60 o
   9   9   1     55.78    -16.52     38.82 <
   9   9   2     33.23    -20.10     42.67 <
   9   9   3    210.88    187.49     44.60 o
   9   9   4   2881.15   3685.74     81.50 o
   9   9   5    245.08    411.88     40.20 o
   9   9   6      9.94     45.98     38.82 <
   9   9   7     41.31     47.63     39.65 <
   9   9   8   1386.02   1349.63     54.24 o
   9   9   9    126.21     80.67     40.47 <
   9   9  10     55.63     20.92     41.57 <
   9   9  11    168.49    114.81     42.40 <
  10   0 -26    603.87    823.21     65.80 o
  10   0 -24     53.51    119.21     39.92 <
  10   0 -22      5.17    -18.72     36.07 <
  10   0 -20    788.18    575.15     42.12 o
  10   0 -18   3729.58   3985.29     87.83 o
  10   0 -16   2274.46   2164.31     61.12 o
  10   0 -14    663.90    666.00     30.56 o
  10   0 -12    659.57    613.97     23.95 o
  10   0 -10   1639.11   1967.18     34.97 o
  10   0  -8  25901.40  29009.90    242.28 o
  10   0  -6  36018.50  37502.70    319.65 o
  10   0  -4  22677.00  27076.00    233.75 o
  10   0  -2  89113.30  95362.70    922.88 o
  10   0   0  22801.00  24856.60    232.92 o
  10   0   2  22403.30  25488.20    249.72 o
  10   0   4  45353.90  45304.20    379.12 o
  10   0   6   1098.26   1216.92     31.66 o
  10   0   8  10236.00  11910.40    107.93 o
  10   0  10   4962.54   5063.45     62.50 o
  10   0  12    556.57    615.90     34.14 o
  10   0  14    536.56    607.09     37.17 o
  10   0  16    108.12     50.38     34.14 <
  10   0  18   2343.31   2078.41     80.94 o
  10   0  20      8.41     17.07     39.37 <
  10   0  22   1165.30   1163.51     56.72 o
  10   2 -25    527.05    408.30     41.85 o
  10   2 -24    571.55    593.32     41.02 o
  10   2 -23    551.74    582.31     39.37 o
  10   2 -22     17.91     28.36     32.49 <
  10   2 -21   3835.46   4217.38     77.09 o
  10   2 -20    490.32    479.61     30.56 o
  10   2 -19    841.95    750.80     32.21 o
  10   2 -18   1253.99   1014.84     33.59 o
  10   2 -17    381.73    321.30     25.05 o
  10   2 -16   1091.63    811.92     28.36 o
  10   2 -15   3489.19   3672.25     50.66 o
  10   2 -14    485.49    533.57     21.48 o
  10   2 -13    464.01    574.60     21.20 o
  10   2 -12   4556.72   4567.04     51.49 o
  10   2 -11   2217.25   2061.89     32.76 o
  10   2 -10   6786.71   6623.97     56.99 o
  10   2  -9   8640.90   9363.98     61.40 o
  10   2  -8     25.65     -9.36     11.56 <
  10   2  -7      4.43     -6.33     11.56 <
  10   2  -6    482.76    560.28     13.77 o
  10   2  -5   6907.68   7486.01     52.31 o
  10   2  -4   4977.98   5430.45     39.65 o
  10   2  -3  11731.20  12211.10     80.39 o
  10   2  -2  17411.10  17601.90    106.00 o
  10   2  -1    306.44    465.85     11.56 o
  10   2   0    818.97    516.23     14.32 o
  10   2   1  10993.50  10830.60     71.58 o
  10   2   2   7879.91   7779.22     50.38 o
  10   2   3  14005.40  14319.50     96.36 o
  10   2   4   3077.65   3380.68     32.76 o
  10   2   5  10471.00  10707.50     69.11 o
  10   2   6   9269.15   8988.44     58.64 o
  10   2   7    819.25    708.95     14.87 o
  10   2   8  52068.60  57539.00    354.89 o
  10   2   9    518.83    476.86     15.14 o
  10   2  10    494.13    495.30     16.24 o
  10   2  11    174.04     71.03     15.42 o
  10   2  12    207.42    158.59     17.35 o
  10   2  13     48.08     37.44     18.72 <
  10   2  14    252.04    228.79     24.50 o
  10   2  15    131.85    106.27     24.23 o
  10   2  16    372.35    314.42     26.98 o
  10   2  17    225.77    253.85     28.91 o
  10   2  18    275.57    339.75     30.29 o
  10   2  19    950.19    846.07     38.27 o
  10   2  20    261.11    200.71     33.31 o
  10   2  21    584.92    622.78     40.47 o
  10   2  22      5.75     17.07     34.97 <
  10   2  23    289.57    251.37     41.57 o
  10   4 -24     24.12     45.70     36.62 <
  10   4 -23      1.27      0.55     35.52 <
  10   4 -22    475.16    428.40     38.55 o
  10   4 -21   1885.49   2105.39     66.63 o
  10   4 -20     20.61      9.64     29.18 <
  10   4 -19    386.97    354.89     31.11 o
  10   4 -18    454.41    346.36     32.49 o
  10   4 -17   1824.31   1577.87     52.59 o
  10   4 -16      0.11    -41.02     25.88 <
  10   4 -15   3203.49   3144.73     57.54 o
  10   4 -14    448.03    486.22     27.26 o
  10   4 -13    498.04    445.75     25.60 o
  10   4 -12   7915.14   8008.29     75.71 o
  10   4 -11   9289.13   9368.11     83.42 o
  10   4 -10   1322.49   1466.64     34.42 o
  10   4  -9   2902.60   2698.71     39.10 o
  10   4  -8  30559.30  29327.30    194.93 o
  10   4  -7   3185.43   3877.36     34.69 o
  10   4  -6   4123.91   4263.91     32.76 o
  10   4  -5   2604.30   2743.31     26.16 o
  10   4  -4   9187.80   9471.08     61.40 o
  10   4  -3    493.41    549.82     13.77 o
  10   4  -2    729.17    750.53     14.59 o
  10   4  -1   6188.10   6214.02     39.92 o
  10   4   0  25504.20  26833.20    147.30 o
  10   4   1   2479.97   2516.72     23.95 o
  10   4   2   6586.94   6392.70     44.33 o
  10   4   3    663.01    636.27     15.14 o
  10   4   4     96.86     45.15     11.29 o
  10   4   5    767.00    805.32     18.72 o
  10   4   6    114.53     75.44     12.39 o
  10   4   7   1197.82    894.25     20.37 o
  10   4   8    250.97    127.75     14.87 o
  10   4   9      1.14    -54.24     16.79 <
  10   4  10    165.12    237.60     20.37 o
  10   4  11   1375.60   1055.86     27.81 o
  10   4  12   1108.11    851.30     26.16 o
  10   4  13   5007.91   5128.70     57.54 o
  10   4  14   3888.88   4148.28     61.67 o
  10   4  15    230.94    212.27     26.43 o
  10   4  16    499.64    553.40     29.73 o
  10   4  17    172.83    189.70     29.46 o
  10   4  18   2403.54   2233.14     59.19 o
  10   4  19      2.72    -17.35     32.49 <
  10   4  20      0.66     -1.38     33.31 <
  10   4  21    121.09    159.69     39.37 o
  10   4  22    888.79    723.55    104.62 o
  10   6 -21    700.41    533.85     45.70 o
  10   6 -20     37.15    -24.23     39.65 <
  10   6 -19      0.12    -42.67     38.55 <
  10   6 -18    251.44    121.42     36.34 o
  10   6 -17    162.30    110.68     32.21 o
  10   6 -16   1193.99   1096.33     40.20 o
  10   6 -15    265.27    318.00     31.11 o
  10   6 -14   3388.44   3434.64     63.32 o
  10   6 -13    199.49    185.84     27.53 o
  10   6 -12    402.45    177.31     26.71 o
  10   6 -11   1504.16   1230.14     36.07 o
  10   6 -10    188.16    134.36     21.48 o
  10   6  -9   2645.37   3102.60     45.98 o
  10   6  -8     23.92     -9.64     20.92 <
  10   6  -7  14201.70  13605.30    108.75 o
  10   6  -6    185.19    141.79     17.90 o
  10   6  -5      4.60     18.45     18.45 <
  10   6  -4   5730.31   5949.98     57.54 o
  10   6  -3     30.39    -20.10     17.35 <
  10   6  -2    569.68    505.49     20.92 o
  10   6  -1   7582.47   7530.06     64.98 o
  10   6   0      3.72    -42.40     18.45 <
  10   6   1   7510.01   7916.06     68.56 o
  10   6   2   2100.13   2085.29     36.89 o
  10   6   3      3.85    -38.27     17.07 <
  10   6   4      4.29    -12.94     17.35 <
  10   6   5    173.35     60.85     22.30 <
  10   6   6  16001.20  16315.60    123.07 o
  10   6   7   3929.62   4018.32     52.86 o
  10   6   8    833.46    751.08     28.63 o
  10   6   9   2229.69   2134.85     55.34 o
  10   6  10    148.36    154.18     28.08 o
  10   6  11     15.03     24.50     27.53 <
  10   6  12    825.75    779.16     35.24 o
  10   6  13    442.01    521.46     33.86 o
  10   6  14      4.30    -44.05     30.84 <
  10   6  15   1326.53   1202.61     41.02 o
  10   6  16    203.56    332.04     36.89 o
  10   6  17    247.12    204.29     36.62 o
  10   6  18    205.29    224.94     40.47 o
  10   6  19    550.92    740.89     49.28 o
  10   8 -16   1131.69   1166.81     47.36 o
  10   8 -15   2689.64   3004.59     72.13 o
  10   8 -14   1774.65   2025.54     63.32 o
  10   8 -13    687.74   1004.37     44.88 o
  10   8 -12    212.21    217.78     37.72 o
  10   8 -11    129.87    161.34     36.62 o
  10   8 -10    700.33    655.27     40.75 o
  10   8  -9      2.77      1.10     36.89 <
  10   8  -8   1222.08   1105.97     41.85 o
  10   8  -7     85.56     48.46     33.04 <
  10   8  -6     96.25     69.11     32.76 <
  10   8  -5   2404.40   2227.08     56.44 o
  10   8  -4   2047.54   2022.79     53.14 o
  10   8  -3   2321.91   2418.43     56.44 o
  10   8  -2    235.05    170.70     29.73 o
  10   8  -1   1330.56   1486.19     47.63 o
  10   8   0    244.93    195.75     32.49 o
  10   8   1     46.93      3.58     29.46 <
  10   8   2   1172.21   1210.04     36.62 o
  10   8   3     83.02     27.26     28.36 <
  10   8   4    969.19   1080.09     36.07 o
  10   8   5   1319.62   1403.87     45.98 o
  10   8   6     37.70    113.98     35.79 o
  10   8   7   8878.58   9642.33    119.21 o
  10   8   8    662.10    863.96     43.78 o
  10   8   9    420.66    531.65     37.44 o
  10   8  10     20.82     30.84     35.52 <
  10   8  11    158.96    257.98     37.72 o
  10   8  12    849.35    708.68     42.12 o
  10   8  13    103.19    129.40     38.27 o
  10   8  14      4.44      4.41     37.44 <
  10  10  -7    390.67    307.54     56.99 o
  10  10  -6      4.39     56.17     58.37 <
  10  10  -5    413.41    471.08     64.15 o
  10  10  -4   1181.67    940.22     68.83 o
  10  10  -3    913.90    843.59     63.87 o
  10  10  -2    277.99    268.99     47.91 o
  10  10  -1    655.11    691.06     62.50 o
  10  10   0     47.44    111.78     56.99 <
  10  10   1   1750.27   2963.29    118.11 o
  10  10   2     76.31    192.45     53.41 o
  10  10   3   1624.74   1999.94     78.47 o
  10  10   4     89.98    148.67     51.21 <
  10  10   5    220.76    107.10     51.76 <
  11   1 -25    834.81    712.81     41.85 o
  11   1 -24     93.03     60.57     31.39 <
  11   1 -23    759.03    783.57     34.69 o
  11   1 -22    189.96    198.78     28.91 o
  11   1 -21     28.95    -31.66     26.43 <
  11   1 -20   3534.37   3384.26     64.43 o
  11   1 -19   2877.78   2841.32     60.02 o
  11   1 -18     18.21     -3.58     22.58 <
  11   1 -17    216.43     95.81     22.85 o
  11   1 -16   3761.48   3588.27     53.14 o
  11   1 -15   3312.54   3377.93     49.83 o
  11   1 -14   6925.31   6283.12     63.60 o
  11   1 -13   2626.80   2608.68     37.99 o
  11   1 -12    476.55    468.87     17.07 o
  11   1 -11   1011.97   1343.85     30.29 o
  11   1 -10   2477.67   2855.64     31.11 o
  11   1  -9   1047.89    857.08     20.92 o
  11   1  -8     15.94    -11.29     11.56 <
  11   1  -7   7252.49   9215.30     61.67 o
  11   1  -6  63971.10  69400.70    427.58 o
  11   1  -5  36322.90  39137.60    258.80 o
  11   1  -4      2.07    -11.84      7.98 <
  11   1  -3   8091.17   9088.66     66.35 o
  11   1  -2  14762.30  15873.40    103.25 o
  11   1  -1  12689.70  12215.80     83.15 o
  11   1   0   2220.65   2459.18     23.68 o
  11   1   1    121.24     83.97      7.43 o
  11   1   2   1611.83   1534.92     19.00 o
  11   1   3    587.43    745.57     20.92 o
  11   1   4   3331.14   3088.56     28.36 o
  11   1   5     73.67     72.68     10.46 o
  11   1   6   8952.80  10707.50     70.76 o
  11   1   7   2089.76   1891.19     24.78 o
  11   1   8   7056.44   6893.24     54.79 o
  11   1   9      2.63     36.34     12.94 <
  11   1  10    244.35    109.30     14.59 o
  11   1  11    785.59    920.68     24.78 o
  11   1  12   6047.60   5804.06     59.19 o
  11   1  13    125.68     90.31     20.65 o
  11   1  14   2807.46   2625.20     52.31 o
  11   1  15    315.55    262.66     25.33 o
  11   1  16    150.20    138.21     25.88 o
  11   1  17   5725.94   5753.95     81.77 o
  11   1  18      0.06    -17.35     27.81 <
  11   1  19    976.06    620.03     34.69 o
  11   1  20   1740.28   1803.08     61.12 o
  11   1  21   4792.24   5533.15     86.18 o
  11   1  22   3954.78   4429.93     80.67 o
  11   1  23     98.99    156.93     35.24 o
  11   3 -25      0.03     83.42     75.16 <
  11   3 -24   1421.64   1931.93     74.34 o
  11   3 -23     28.58     46.53     36.89 <
  11   3 -22   5612.45   5774.60    102.14 o
  11   3 -21   1516.97   2092.45     64.98 o
  11   3 -20      9.74     40.47     28.08 <
  11   3 -19   1432.89   1474.90     49.56 o
  11   3 -18      8.32    -42.40     26.16 <
  11   3 -17   1951.96   2126.86     51.21 o
  11   3 -16   1625.58   1398.64     40.75 o
  11   3 -15    113.43     35.24     22.30 <
  11   3 -14    647.13    644.53     25.05 o
  11   3 -13    494.65    496.41     22.58 o
  11   3 -12    252.70    143.72     19.55 o
  11   3 -11     25.79      9.64     15.42 <
  11   3 -10   3529.00   3308.82     40.20 o
  11   3  -9   4028.94   4323.93     43.23 o
  11   3  -8    903.62    976.57     21.20 o
  11   3  -7   6212.99   6142.43     43.23 o
  11   3  -6  16943.10  17898.70    105.45 o
  11   3  -5    113.60     44.33     10.74 o
  11   3  -4  10165.10  10506.60     66.63 o
  11   3  -3  24715.30  26525.60    144.82 o
  11   3  -2  10452.50  10641.70     59.74 o
  11   3  -1      5.54    -21.20     10.19 <
  11   3   0  18302.10  19830.10    114.81 o
  11   3   1   9384.75  10468.60     63.87 o
  11   3   2   2235.79   2506.81     24.78 o
  11   3   3   4794.77   4871.27     36.62 o
  11   3   4   5885.73   6235.49     44.05 o
  11   3   5   8416.49   9618.65     66.90 o
  11   3   6   5805.17   5521.58     42.12 o
  11   3   7  31294.10  30752.10    202.64 o
  11   3   8   1912.71   1861.73     30.84 o
  11   3   9   8349.04   8603.26     69.66 o
  11   3  10   1752.37   1786.29     33.31 o
  11   3  11    233.97    300.38     18.72 o
  11   3  12    162.43    162.16     19.00 o
  11   3  13   5766.67   5784.24     60.30 o
  11   3  14   3751.47   4011.72     58.09 o
  11   3  15   1677.53   1303.10     40.20 o
  11   3  16   3173.30   3379.58     64.43 o
  11   3  17   1507.33   1452.32     49.01 o
  11   3  18    989.26    781.09     34.97 o
  11   3  19     70.86    -12.39     33.31 <
  11   3  20     68.13     29.18     35.24 <
  11   3  21     22.37     14.32     35.52 <
  11   3  22    268.64    363.70     39.92 o
  11   5 -22    104.72     97.19     43.23 <
  11   5 -21    311.63    277.25     38.27 o
  11   5 -20     53.98     68.56     33.04 <
  11   5 -19   1581.87   1044.30     42.95 o
  11   5 -18    466.65    369.21     34.42 o
  11   5 -17    148.36     54.51     31.11 <
  11   5 -16   1191.52    968.31     37.44 o
  11   5 -15   4364.81   4092.94     71.86 o
  11   5 -14   1471.29   1208.66     38.55 o
  11   5 -13   1068.78   1150.57     34.69 o
  11   5 -12      5.08    -26.71     20.10 <
  11   5 -11   8052.56   7456.27     70.76 o
  11   5 -10     94.62     43.50     19.55 <
  11   5  -9    804.59    813.58     21.75 o
  11   5  -8   3043.66   3137.57     37.99 o
  11   5  -7    796.93    815.78     20.92 o
  11   5  -6      3.92    -16.24     13.22 <
  11   5  -5    262.30    171.53     14.04 o
  11   5  -4     62.83     42.95     13.22 o
  11   5  -3    124.35    129.13     12.66 o
  11   5  -2      3.93    -33.59     12.94 <
  11   5  -1  10347.40  10334.80     70.48 o
  11   5   0   1445.39   1418.18     23.40 o
  11   5   1    801.43    772.83     18.17 o
  11   5   2   3716.08   3953.07     34.97 o
  11   5   3  11317.00  11563.80     78.47 o
  11   5   4   5215.76   5692.83     47.08 o
  11   5   5   8887.05   8379.15     64.43 o
  11   5   6   1131.34   1228.76     25.88 o
  11   5   7   2076.04   1980.39     33.31 o
  11   5   8    773.78    864.79     23.95 o
  11   5   9    295.79    199.88     19.82 o
  11   5  10  15419.20  14644.10    113.71 o
  11   5  11    912.13    745.85     28.08 o
  11   5  12    487.53    398.94     28.91 o
  11   5  13   2510.50   2587.20     61.40 o
  11   5  14   1035.43    754.93     35.24 o
  11   5  15   1035.41   1120.01     40.20 o
  11   5  16    210.75    232.92     35.52 o
  11   5  17   1354.90   1140.38     42.95 o
  11   5  18    246.80    291.57     36.89 o
  11   5  19      6.06     32.49     39.10 <
  11   5  20    504.97    406.65     44.33 o
  11   7 -19    235.48    237.88     39.37 o
  11   7 -18   2519.77   2506.81     69.93 o
  11   7 -17   4462.83   5135.03     83.97 o
  11   7 -16    335.71    287.16     35.52 o
  11   7 -15    980.95    839.46     39.10 o
  11   7 -14     74.10     82.87     32.49 <
  11   7 -13    738.68    681.97     36.34 o
  11   7 -12     10.89    -12.66     29.46 <
  11   7 -11   2028.95   2002.69     55.34 o
  11   7 -10    631.13    730.71     31.66 o
  11   7  -9    843.60    631.59     34.14 o
  11   7  -8    281.58    306.43     32.21 o
  11   7  -7   1802.31   1595.22     50.93 o
  11   7  -6     11.84     22.85     28.08 <
  11   7  -5      1.65     15.42     25.88 <
  11   7  -4    326.39    295.70     26.16 o
  11   7  -3    416.00    376.09     25.60 o
  11   7  -2     63.70     35.52     23.68 <
  11   7  -1   1643.60   1561.90     46.53 o
  11   7   0     24.95     -7.71     19.55 <
  11   7   1    896.02    918.20     26.71 o
  11   7   2   6003.02   5726.70     59.47 o
  11   7   3      0.48      0.83     23.13 <
  11   7   4     27.48      1.93     23.40 <
  11   7   5     93.45    134.36     25.33 o
  11   7   6   1022.23   1147.54     36.62 o
  11   7   7    888.79    744.75     33.31 o
  11   7   8   1801.69   1572.64     49.56 o
  11   7   9   1397.64   1684.70     54.79 o
  11   7  10      5.38     18.17     33.31 <
  11   7  11   3333.17   4178.56     77.09 o
  11   7  12      0.09     21.20     34.69 <
  11   7  13     55.64     17.90     34.42 <
  11   7  14    713.97    718.59     41.85 o
  11   7  15      0.53     -7.71     36.62 <
  11   7  16     15.63     37.99     37.44 <
  11   7  17    162.56    250.27     40.47 o
  11   9 -13   1103.97   1026.40     53.69 o
  11   9 -12   1442.88   1978.46     75.16 o
  11   9 -11     12.67    -19.82     42.67 <
  11   9 -10     41.55    -26.98     41.30 <
  11   9  -9      0.21    -93.06     40.47 <
  11   9  -8    666.05    729.05     45.15 o
  11   9  -7    449.87    347.73     42.12 o
  11   9  -6    668.31    555.88     38.55 o
  11   9  -5    401.85    468.05     36.34 o
  11   9  -4    345.80    199.88     33.31 o
  11   9  -3     59.80    -16.24     36.07 <
  11   9  -2      5.34    -36.89     39.65 <
  11   9  -1   1894.69   2357.58     74.61 o
  11   9   0    116.60     40.47     40.75 <
  11   9   1     48.26     -2.48     43.23 <
  11   9   2    386.74    429.50     50.93 o
  11   9   3     43.77    127.20     44.33 <
  11   9   4   2398.52   2809.39     71.86 o
  11   9   5    318.69    389.58     40.20 o
  11   9   6    243.29    250.54     40.75 o
  11   9   7    549.63    673.99     44.88 o
  11   9   8   1484.42   1689.38     61.40 o
  11   9   9   1165.53   1395.88     55.34 o
  11   9  10    149.11    361.22     47.36 o
  12   0 -26   1551.31   2376.85    190.52 o
  12   0 -24   5758.51   6482.73    135.73 o
  12   0 -22      0.13      3.03     36.62 <
  12   0 -20     48.07     26.16     34.97 <
  12   0 -18   2462.55   2457.25     74.06 o
  12   0 -16  22284.30  22055.20    251.92 o
  12   0 -14  20797.00  20474.00    215.30 o
  12   0 -12     71.10     61.67     17.62 o
  12   0 -10     77.64    -16.24     15.42 <
  12   0  -8    858.99    877.73     29.73 o
  12   0  -6   6455.06   7413.87     77.37 o
  12   0  -4 114728.00 120566.00   1025.57 o
  12   0  -2 118005.00 122240.00   1183.06 o
  12   0   0   6027.18   5052.71     60.57 o
  12   0   2    599.40    257.43     12.94 o
  12   0   4     21.68     29.73     14.32 <
  12   0   6   9238.33   8095.57     78.19 o
  12   0   8   1790.89   1464.71     41.02 o
  12   0  10  32818.80  35342.00    339.47 o
  12   0  12   2189.67   2698.43     67.18 o
  12   0  14    523.34    450.43     36.89 o
  12   0  16   1669.99   1640.92     83.15 o
  12   0  18  10040.70  11390.60    187.49 o
  12   0  20   2344.61   1937.72     84.52 o
  12   0  22   1775.11   2456.97     93.33 o
  12   2 -25   2564.91   2828.11     83.42 o
  12   2 -24    654.00    568.27     41.30 o
  12   2 -23    308.17    326.81     35.79 o
  12   2 -22    138.38    151.43     31.11 o
  12   2 -21   3521.94   3520.82     67.45 o
  12   2 -20   1374.55   1172.05     36.62 o
  12   2 -19    906.59   1132.12     38.82 o
  12   2 -18  12319.30  12486.10    129.13 o
  12   2 -17   2897.55   2864.73     53.41 o
  12   2 -16    414.51    278.90     24.23 o
  12   2 -15      9.41    -56.44     21.48 <
  12   2 -14   4519.73   4293.37     55.89 o
  12   2 -13    149.37     87.83     17.90 o
  12   2 -12  11429.30  11012.10     96.09 o
  12   2 -11     81.31     30.56     14.87 <
  12   2 -10   6204.31   5697.24     48.73 o
  12   2  -9    199.73    244.76     12.94 o
  12   2  -8   6179.68   5673.29     45.43 o
  12   2  -7    644.15    837.53     20.37 o
  12   2  -6   8183.46   8185.32     59.19 o
  12   2  -5   2466.22   2724.04     29.18 o
  12   2  -4  13214.70  13449.80     85.35 o
  12   2  -3  32485.50  34668.80    226.32 o
  12   2  -2   8425.10   8620.06     60.02 o
  12   2  -1  12014.80  12436.00     88.93 o
  12   2   0   2976.54   2724.31     28.08 o
  12   2   1  29284.70  29623.30    191.62 o
  12   2   2   3349.80   3144.73     30.84 o
  12   2   3      1.70     13.49     11.29 <
  12   2   4   6426.83   6064.24     48.18 o
  12   2   5  13587.90  13777.40     89.20 o
  12   2   6   6420.64   6292.76     45.43 o
  12   2   7   8392.44   8449.36     61.12 o
  12   2   8   4632.32   4841.54     42.12 o
  12   2   9   1135.39   1036.04     24.78 o
  12   2  10  21326.60  21505.70    156.11 o
  12   2  11   5840.93   5724.22     54.79 o
  12   2  12    135.79    175.65     18.45 o
  12   2  13   3301.85   3473.46     49.01 o
  12   2  14    258.31    268.44     24.78 o
  12   2  15    219.71    203.19     27.26 o
  12   2  16      0.84    -33.31     26.16 <
  12   2  17     24.44     -6.88     26.98 <
  12   2  18   6266.52   6400.14     87.28 o
  12   2  19    830.64    857.63     38.82 o
  12   2  20     36.30     75.16     32.21 <
  12   2  21    134.36    157.76     34.14 o
  12   2  22    119.04    195.75     37.99 o
  12   4 -24    369.56    237.88     41.85 o
  12   4 -23     46.39     80.67     36.62 <
  12   4 -22    362.50    380.77     38.82 o
  12   4 -21    752.87    731.26     40.20 o
  12   4 -20   3929.91   4211.05     77.92 o
  12   4 -19   4998.02   5342.35     84.25 o
  12   4 -18    637.33    676.19     35.52 o
  12   4 -17   4106.27   4106.98     69.38 o
  12   4 -16      2.44      5.23     26.43 <
  12   4 -15   3190.25   2784.88     55.62 o
  12   4 -14   4799.87   5035.64     68.28 o
  12   4 -13     42.27    -41.02     21.48 <
  12   4 -12     69.11     75.16     20.92 o
  12   4 -11  10068.40   9536.05     88.93 o
  12   4 -10   2626.71   2633.46     40.75 o
  12   4  -9  11911.70  11987.20     99.94 o
  12   4  -8   3779.12   3796.69     41.02 o
  12   4  -7   9139.38   8843.07     64.70 o
  12   4  -6   2931.24   2816.82     30.56 o
  12   4  -5  14704.90  14973.90     99.12 o
  12   4  -4  11197.90  11248.80     74.89 o
  12   4  -3   3185.58   3730.61     31.39 o
  12   4  -2     13.23     -8.81      9.64 <
  12   4  -1   4321.89   4387.26     34.97 o
  12   4   0   9232.61   9699.59     59.74 o
  12   4   1   6671.61   6117.10     42.95 o
  12   4   2  15272.40  13908.70     87.55 o
  12   4   3   5828.71   5742.67     44.60 o
  12   4   4    396.30    331.49     14.32 o
  12   4   5   1090.17   1044.30     23.68 o
  12   4   6      9.29    -30.29     12.94 <
  12   4   7    649.72    393.71     16.52 o
  12   4   8    176.68     42.40     14.87 <
  12   4   9   2291.98   2666.22     39.92 o
  12   4  10   3728.76   3497.69     48.73 o
  12   4  11    939.43    843.31     27.53 o
  12   4  12      9.22    -58.37     22.03 <
  12   4  13   6202.86   6209.89     76.54 o
  12   4  14     19.27     22.03     25.60 <
  12   4  15    709.42    624.43     31.11 o
  12   4  16     52.58     60.85     29.18 <
  12   4  17   6603.64   6858.00     95.81 o
  12   4  18     82.24     93.06     31.39 <
  12   4  19     90.10     80.67     37.44 <
  12   4  20   1934.21   2180.28     77.37 o
  12   4  21      0.23    -60.57     37.99 <
  12   6 -21      8.49     -2.20     43.50 <
  12   6 -20      6.29    -82.60     39.65 <
  12   6 -19     30.65    -36.34     36.07 <
  12   6 -18      2.86    -63.32     33.59 <
  12   6 -17      0.33    -69.93     33.04 <
  12   6 -16    783.81    827.07     37.99 o
  12   6 -15    911.96    873.32     37.17 o
  12   6 -14   1292.68   1146.99     37.17 o
  12   6 -13   1808.71   1710.30     49.83 o
  12   6 -12   1802.94   2041.24     51.76 o
  12   6 -11     18.46     94.71     25.60 o
  12   6 -10      0.12    -24.78     22.30 <
  12   6  -9    776.89    774.48     26.98 o
  12   6  -8    147.60    214.20     22.58 o
  12   6  -7   3457.71   3929.40     48.18 o
  12   6  -6    922.94   1048.70     27.53 o
  12   6  -5   4473.38   4066.23     47.91 o
  12   6  -4    553.90    515.95     20.65 o
  12   6  -3   1895.36   1675.89     34.69 o
  12   6  -2    595.05    601.03     21.20 o
  12   6  -1   2223.83   2242.50     37.44 o
  12   6   0    240.88    118.11     17.90 o
  12   6   1   1070.02    659.95     21.75 o
  12   6   2   5453.30   5485.52     52.31 o
  12   6   3     10.41      8.53     17.62 <
  12   6   4    145.49     14.59     19.00 <
  12   6   5      6.74     11.56     22.30 <
  12   6   6   6893.12   6118.76     56.17 o
  12   6   7    692.89    716.39     24.50 o
  12   6   8      4.72    -30.56     26.43 <
  12   6   9    512.66    414.64     31.11 o
  12   6  10    554.04    512.65     32.49 o
  12   6  11   1099.71   1194.07     41.85 o
  12   6  12    526.45    634.34     34.14 o
  12   6  13     67.43     76.81     31.11 <
  12   6  14     16.28    -51.49     32.76 <
  12   6  15    506.67    599.93     39.65 o
  12   6  16     59.79     31.11     35.79 <
  12   6  17    592.12    687.20     41.02 o
  12   6  18    104.56    145.92     37.72 o
  12   8 -16     80.10    144.82     37.17 o
  12   8 -15   2981.38   3476.77     75.99 o
  12   8 -14    766.02    602.41     39.37 o
  12   8 -13   1116.88   1007.40     43.78 o
  12   8 -12      8.13     12.94     36.34 <
  12   8 -11    754.30    792.65     44.88 o
  12   8 -10   3042.60   3306.34     78.47 o
  12   8  -9   1877.44   2491.66     72.96 o
  12   8  -8     45.42     12.39     35.79 <
  12   8  -7    244.71    168.50     34.14 o
  12   8  -6    378.87    432.53     33.59 o
  12   8  -5   1756.64   1707.27     50.93 o
  12   8  -4    955.17    922.60     32.49 o
  12   8  -3   1229.93   1212.52     37.44 o
  12   8  -2     85.10     -5.51     28.91 <
  12   8  -1   1787.29   1558.60     48.18 o
  12   8   0    328.89    282.48     33.31 o
  12   8   1    874.64    745.02     36.89 o
  12   8   2    495.21    552.30     31.39 o
  12   8   3     27.27     -3.30     31.66 <
  12   8   4    213.54    143.17     31.11 o
  12   8   5    677.75    595.80     39.10 o
  12   8   6    217.09    230.72     37.44 o
  12   8   7   3620.48   5009.48     83.70 o
  12   8   8    676.48    787.42     40.47 o
  12   8   9    354.88    347.46     37.72 o
  12   8  10    440.02    360.67     38.82 o
  12   8  11    104.35    158.31     37.44 o
  12   8  12    735.91    885.99     44.05 o
  12   8  13    338.39    325.98     40.20 o
  12   8  14     56.47     18.72     38.82 <
  12  10  -6     59.28     86.18     52.59 <
  12  10  -5    126.81    111.23     52.86 <
  12  10  -4    392.02    277.25     54.51 o
  12  10  -3    821.60    714.74     57.82 o
  12  10  -2     90.69    -35.24     50.93 <
  12  10  -1    882.08    835.88     66.08 o
  12  10   0    228.24    163.54     58.37 <
  12  10   1     45.44    104.07     58.92 <
  12  10   2     38.07    -15.69     52.59 <
  12  10   3     30.98     82.05     53.41 <
  12  10   4    107.86      7.71     86.18 <
  13   1 -25     57.19     76.26     34.42 <
  13   1 -24      1.55     21.20     35.24 <
  13   1 -23    531.87    471.63     32.76 o
  13   1 -22     45.13     23.68     26.98 <
  13   1 -21    788.18    797.88     33.04 o
  13   1 -20   1555.40   1528.04     49.01 o
  13   1 -19   1777.48   1713.60     53.41 o
  13   1 -18   4788.04   5334.36     69.93 o
  13   1 -17   8352.90   8387.41     85.35 o
  13   1 -16    208.04    148.95     21.20 o
  13   1 -15  14375.70  14852.20    129.95 o
  13   1 -14   1425.98   1135.43     30.29 o
  13   1 -13   7406.77   7490.69     68.83 o
  13   1 -12    173.84    178.68     16.24 o
  13   1 -11  15148.50  16041.40    132.98 o
  13   1 -10   1630.45   1732.33     29.18 o
  13   1  -9   1116.05   1044.02     22.85 o
  13   1  -8    400.93    350.21     12.66 o
  13   1  -7   2117.82   2176.97     26.71 o
  13   1  -6   2726.94   3319.28     34.42 o
  13   1  -5     29.64     25.88     11.29 <
  13   1  -4   9640.45   9982.90     74.06 o
  13   1  -3   6293.22   6832.39     50.38 o
  13   1  -2   5813.71   5664.75     43.50 o
  13   1  -1   2003.79   2095.75     23.40 o
  13   1   0  15076.60  14853.10    107.38 o
  13   1   1   5245.56   5546.64     41.57 o
  13   1   2   9198.90   9438.31     66.63 o
  13   1   3   9014.72  10097.70     79.57 o
  13   1   4   2881.50   3371.32     31.11 o
  13   1   5   7613.75   7698.00     51.49 o
  13   1   6  11324.60  11629.90     74.89 o
  13   1   7   5551.38   5805.71     46.25 o
  13   1   8  13099.20  13028.80     98.57 o
  13   1   9   3096.06   3004.86     37.17 o
  13   1  10   2055.21   2105.39     37.17 o
  13   1  11   8912.01  10102.40     90.58 o
  13   1  12   2153.90   2146.69     43.50 o
  13   1  13    939.82    971.89     30.29 o
  13   1  14   1330.19   1266.76     37.99 o
  13   1  15     22.69     33.86     24.23 <
  13   1  16    374.61    318.27     28.91 o
  13   1  17     21.63      1.38     26.16 <
  13   1  18     25.60     30.01     28.91 <
  13   1  19      5.51    -22.03     29.46 <
  13   1  20    113.24    186.67     31.94 o
  13   1  21      1.19    -18.17     30.84 <
  13   1  22   2370.58   2834.72     71.86 o
  13   1  23    926.85    815.78     42.95 o
  13   3 -24   1231.57   1336.14     55.62 o
  13   3 -23      0.17      3.03     35.79 <
  13   3 -22   3186.71   3472.09     85.07 o
  13   3 -21     62.87     48.73     32.49 <
  13   3 -20    194.25    144.82     28.91 o
  13   3 -19   1193.24   1286.58     42.67 o
  13   3 -18   6755.28   6781.73     85.90 o
  13   3 -17    607.99    503.29     31.39 o
  13   3 -16    479.16    283.03     28.36 o
  13   3 -15   3454.68   3177.77     58.64 o
  13   3 -14   1059.15    957.02     32.49 o
  13   3 -13   1081.38    825.14     29.73 o
  13   3 -12    339.54    277.25     19.00 o
  13   3 -11   2151.17   1995.53     34.42 o
  13   3 -10     82.88     29.73     14.59 <
  13   3  -9      5.23    -16.52     12.94 <
  13   3  -8    443.79    252.47     13.49 o
  13   3  -7   4204.61   3657.65     32.21 o
  13   3  -6   9510.42  10930.60     71.31 o
  13   3  -5    118.02    103.80     10.46 o
  13   3  -4   5734.66   5443.39     39.92 o
  13   3  -3   1854.46   1580.35     21.48 o
  13   3  -2      7.81      8.26      9.64 <
  13   3  -1   3175.59   3010.10     27.26 o
  13   3   0   3228.76   3633.15     32.76 o
  13   3   1   6338.35   6562.85     45.43 o
  13   3   2   2935.51   2505.16     25.33 o
  13   3   3   2760.41   2879.04     29.18 o
  13   3   4  10043.60   9444.37     69.11 o
  13   3   5     72.88    -37.44     12.11 <
  13   3   6    832.75    580.38     19.27 o
  13   3   7     72.43     91.41     14.04 o
  13   3   8    297.47    218.05     15.42 o
  13   3   9   1225.61   1200.13     31.39 o
  13   3  10    865.58    905.53     23.68 o
  13   3  11  17617.00  17352.40    141.52 o
  13   3  12   4859.40   4356.42     52.59 o
  13   3  13    922.30    834.23     28.36 o
  13   3  14   1211.58   1097.16     33.59 o
  13   3  15    334.37    172.63     28.08 o
  13   3  16    306.22    338.92     30.29 o
  13   3  17   1289.25   1192.14     42.40 o
  13   3  18      0.42     -4.13     30.84 <
  13   3  19     99.40     68.83     37.17 <
  13   3  20    681.37    610.11     44.60 o
  13   3  21    353.17    374.44     43.50 o
  13   3  22    441.43    362.87     44.33 o
  13   5 -22    113.61    117.84     43.50 <
  13   5 -21    856.37    909.94     47.63 o
  13   5 -20    175.36    197.68     34.42 o
  13   5 -19   1450.14   1508.76     53.41 o
  13   5 -18   2383.97   2140.08     65.25 o
  13   5 -17     41.62    -39.92     32.49 <
  13   5 -16     40.50    -43.23     30.01 <
  13   5 -15     37.77     -7.16     29.46 <
  13   5 -14    169.79    115.91     27.81 o
  13   5 -13      1.81    -30.56     23.40 <
  13   5 -12    142.08    177.58     21.48 o
  13   5 -11   7156.08   6938.39     70.76 o
  13   5 -10     76.17     39.65     20.65 <
  13   5  -9     41.64     -7.16     19.27 <
  13   5  -8   6399.43   6032.58     57.27 o
  13   5  -7      5.24    -15.97     15.14 <
  13   5  -6    466.36    308.08     15.69 o
  13   5  -5   4702.26   4171.95     38.27 o
  13   5  -4   5083.91   4704.98     41.30 o
  13   5  -3  15103.90  15037.50    101.04 o
  13   5  -2   3972.59   4161.49     36.34 o
  13   5  -1  10112.70  10544.60     72.68 o
  13   5   0      4.80     -6.88     12.66 <
  13   5   1    387.42    327.91     14.59 o
  13   5   2    423.32    273.39     19.00 o
  13   5   3  25120.20  24450.80    158.31 o
  13   5   4  15251.80  15681.80    108.75 o
  13   5   5  15626.50  15072.20    104.90 o
  13   5   6   1162.61   1368.35     30.29 o
  13   5   7      1.84    -17.62     16.24 <
  13   5   8    270.16    218.05     18.17 o
  13   5   9   3760.32   3999.33     45.15 o
  13   5  10   6929.40   6811.19     76.81 o
  13   5  11     81.49     90.86     25.05 o
  13   5  12   1224.51    942.15     33.86 o
  13   5  13   2838.29   2872.16     63.60 o
  13   5  14      7.76     -3.58     29.46 <
  13   5  15     67.53     51.49     33.31 <
  13   5  16    167.71     42.12     34.69 <
  13   5  17   1024.20   1083.94     44.05 o
  13   5  18   1099.52    997.22     46.53 o
  13   5  19    162.81     83.15     41.57 <
  13   7 -19      9.12     -5.23     37.44 <
  13   7 -18    440.95    456.21     38.82 o
  13   7 -17    679.16    543.76     38.82 o
  13   7 -16   1750.45   1797.85     59.19 o
  13   7 -15   1786.02   1855.95     61.40 o
  13   7 -14     78.60     41.57     31.39 <
  13   7 -13    821.82    729.33     35.24 o
  13   7 -12   1160.87   1052.83     39.10 o
  13   7 -11   8700.73   9844.69    117.01 o
  13   7 -10     13.07     70.48     32.21 <
  13   7  -9     17.38     63.32     31.39 <
  13   7  -8    863.59    930.31     36.07 o
  13   7  -7    621.34    628.28     30.56 o
  13   7  -6    950.68    613.97     30.84 o
  13   7  -5    204.04    196.58     23.13 o
  13   7  -4   2485.06   2119.70     52.31 o
  13   7  -3   1627.18   1591.36     42.40 o
  13   7  -2     12.06    -28.36     22.03 <
  13   7  -1   2249.90   2276.09     45.15 o
  13   7   0   4004.93   3755.94     53.69 o
  13   7   1     28.37    -18.17     23.40 <
  13   7   2     19.23     79.29     24.23 o
  13   7   3     97.39    118.66     25.60 o
  13   7   4    895.29   1030.81     34.69 o
  13   7   5    180.40    209.24     26.16 o
  13   7   6    618.85    566.06     30.29 o
  13   7   7      0.86     47.63     28.91 <
  13   7   8   1193.05   1889.53     57.27 o
  13   7   9   1881.16   2336.93     65.25 o
  13   7  10   1775.92   2018.94     62.50 o
  13   7  11   6123.98   6680.14     93.88 o
  13   7  12      2.56     28.36     34.42 <
  13   7  13    251.34    190.25     37.17 o
  13   7  14     63.70     23.40     36.07 <
  13   7  15    261.70    148.95     37.99 o
  13   7  16      2.00     26.16     38.27 <
  13   9 -12   2369.64   2670.90     87.83 o
  13   9 -11      5.77    -27.81     42.95 <
  13   9 -10    746.77    783.84     47.63 o
  13   9  -9      6.87    -54.24     39.37 <
  13   9  -8     54.20     60.57     39.65 <
  13   9  -7     48.69     77.37     35.52 <
  13   9  -6   1324.68   1534.92     53.96 o
  13   9  -5     51.74     52.86     34.97 <
  13   9  -4     12.90    -19.55     36.34 <
  13   9  -3    587.07    567.99     41.02 o
  13   9  -2    299.39    300.38     42.67 o
  13   9  -1   3078.03   2927.50     78.74 o
  13   9   0      3.07      4.13     41.02 <
  13   9   1    930.21   1129.37     50.38 o
  13   9   2      0.91      6.33     48.46 <
  13   9   3    355.41    359.85     42.12 o
  13   9   4    866.93   1036.59     46.25 o
  13   9   5     52.65     32.76     38.55 <
  13   9   6    746.57    732.08     44.05 o
  13   9   7    734.34    656.92     45.15 o
  13   9   8     60.26    141.24     41.85 o
  13   9   9   1573.42   1453.98     58.92 o
  13   9  10    605.41    655.54     66.63 o
  14   0 -24    300.42    353.79     46.25 o
  14   0 -22   6021.07   6405.92    129.40 o
  14   0 -20    403.55    362.05     42.40 o
  14   0 -18    818.20    589.74     42.12 o
  14   0 -16   6874.12   6884.43    108.48 o
  14   0 -14    159.93     94.99     24.23 o
  14   0 -12   5184.63   4775.74     66.35 o
  14   0 -10   7607.07   7663.59     92.51 o
  14   0  -8  12833.50  14912.80    135.18 o
  14   0  -6     26.40      3.58     14.87 <
  14   0  -4  46914.50  54220.30    562.21 o
  14   0  -2  76934.50  81644.80    741.72 o
  14   0   0   8206.58   7563.65     79.02 o
  14   0   2  25246.10  25987.60    233.75 o
  14   0   4   5118.58   5663.92     63.05 o
  14   0   6  16839.70  17333.20    159.14 o
  14   0   8   9954.60  10863.90    131.88 o
  14   0  10   7466.57   8099.42    116.46 o
  14   0  12   2987.43   2493.87     78.47 o
  14   0  14    981.73   1116.43     50.38 o
  14   0  16    263.13    353.51     39.10 o
  14   0  18     21.85     48.46     42.40 <
  14   0  20      1.87    -19.27     40.75 <
  14   0  22     74.38     17.62     44.33 <
  14   2 -25   1286.37   1366.15     59.47 o
  14   2 -24   1360.30   1428.65     58.37 o
  14   2 -23   1352.75   1121.11     44.33 o
  14   2 -22      0.91    -44.60     31.94 <
  14   2 -21    319.90    236.50     28.91 o
  14   2 -20    370.49    389.58     29.46 o
  14   2 -19   1320.88   1071.83     37.17 o
  14   2 -18   8032.16   8162.47     95.26 o
  14   2 -17   2906.10   3100.68     54.51 o
  14   2 -16   5354.62   5378.97     64.15 o
  14   2 -15     12.14    -37.99     21.48 <
  14   2 -14   1823.74   1861.18     40.47 o
  14   2 -13   3667.78   3526.88     52.59 o
  14   2 -12   1247.54   1164.89     32.49 o
  14   2 -11   1457.54   1615.31     31.94 o
  14   2 -10    750.90    762.92     20.37 o
  14   2  -9    288.51    246.14     14.04 o
  14   2  -8  19911.10  18365.90    129.68 o
  14   2  -7    770.97    681.42     16.52 o
  14   2  -6    139.20    205.67     12.39 o
  14   2  -5   3582.08   3307.44     30.56 o
  14   2  -4   6812.35   7137.45     52.86 o
  14   2  -3  17124.30  18669.00    125.55 o
  14   2  -2    460.15    427.58     13.49 o
  14   2  -1  27705.30  28487.00    185.57 o
  14   2   0  10202.70  11718.50     81.22 o
  14   2   1   6454.29   7134.97     52.59 o
  14   2   2   2821.55   2637.58     28.91 o
  14   2   3  13196.30  13407.90     94.44 o
  14   2   4   3009.07   3327.54     34.14 o
  14   2   5      0.44    -25.88     12.66 <
  14   2   6    412.99    371.13     13.49 o
  14   2   7   9888.87   9615.07     70.76 o
  14   2   8    327.34    292.12     14.04 o
  14   2   9    234.24    279.73     15.14 o
  14   2  10   7366.78   7250.05     61.40 o
  14   2  11   9587.57   9511.27     83.97 o
  14   2  12   1234.51   1250.79     32.49 o
  14   2  13    305.45    266.79     21.75 o
  14   2  14   1580.86   1768.39     47.91 o
  14   2  15   1662.07   1713.33     50.11 o
  14   2  16    449.40    321.85     29.46 o
  14   2  17      5.86     23.13     27.81 <
  14   2  18   2368.10   2701.46     64.43 o
  14   2  19      5.24     -1.93     31.39 <
  14   2  20   2606.89   2888.13     74.06 o
  14   2  21    143.91     45.98     33.86 <
  14   2  22      1.49    -54.51     37.99 <
  14   4 -23      2.15     12.39     38.27 <
  14   4 -22    351.27    333.42     41.57 o
  14   4 -21      2.14    -11.56     33.59 <
  14   4 -20   4628.79   5223.96     85.63 o
  14   4 -19   3211.34   3422.25     71.86 o
  14   4 -18    579.91    556.43     34.69 o
  14   4 -17    929.68    872.77     34.14 o
  14   4 -16   1066.55    797.33     32.49 o
  14   4 -15    512.99    463.09     27.53 o
  14   4 -14    717.09    714.46     27.26 o
  14   4 -13    937.69    756.59     26.98 o
  14   4 -12  14677.60  14231.40    127.47 o
  14   4 -11   4087.96   4325.03     57.27 o
  14   4 -10  13551.50  14028.20    115.91 o
  14   4  -9   5062.95   5261.13     55.06 o
  14   4  -8     24.01     21.20     13.77 <
  14   4  -7   1283.48   1328.15     26.98 o
  14   4  -6   1785.64   1982.59     26.98 o
  14   4  -5   1654.20   1856.22     25.33 o
  14   4  -4      6.66     22.85     10.74 <
  14   4  -3     16.05      1.10     10.74 <
  14   4  -2     16.16      1.10     10.19 <
  14   4  -1     71.33     28.91     10.46 <
  14   4   0   7699.36   7223.35     48.46 o
  14   4   1      4.81    -46.53     11.56 <
  14   4   2   3435.51   3126.83     31.66 o
  14   4   3   4665.40   4141.39     38.82 o
  14   4   4   1113.18   1327.05     27.81 o
  14   4   5    359.37    226.87     15.97 o
  14   4   6   4621.06   4553.00     45.43 o
  14   4   7     30.22     -6.06     15.69 <
  14   4   8   5100.80   5257.00     49.83 o
  14   4   9   4489.51   4049.16     48.18 o
  14   4  10   1958.53   1876.32     41.30 o
  14   4  11      8.87    -36.62     20.92 <
  14   4  12    326.03    264.86     24.78 o
  14   4  13   6682.02   6532.84     83.97 o
  14   4  14   2410.41   2451.19     56.17 o
  14   4  15     98.75      0.55     28.91 <
  14   4  16   1113.16    911.59     38.82 o
  14   4  17   6746.67   7238.22    107.65 o
  14   4  18    366.04    381.05     39.37 o
  14   4  19    219.32    380.77     43.78 o
  14   4  20     52.65     57.54     39.10 <
  14   6 -21    422.42    470.25     48.73 o
  14   6 -20    289.00    249.72     42.95 o
  14   6 -19   3422.26   3705.83     79.29 o
  14   6 -18     23.23     -3.30     34.42 <
  14   6 -17   1058.60    794.85     39.65 o
  14   6 -16     51.87      6.61     32.76 <
  14   6 -15   1612.05   1279.97     40.47 o
  14   6 -14   4717.83   4568.42     67.45 o
  14   6 -13   1991.87   1905.78     51.49 o
  14   6 -12   1270.36   1134.60     37.72 o
  14   6 -11   8666.83   8761.02     95.26 o
  14   6 -10   1432.83   1475.18     48.18 o
  14   6  -9    181.31    148.12     24.78 o
  14   6  -8   3094.29   2682.46     45.70 o
  14   6  -7     10.59    -27.53     18.17 <
  14   6  -6    284.64    193.55     18.17 o
  14   6  -5   1112.74    821.56     23.40 o
  14   6  -4   3727.12   3597.08     46.53 o
  14   6  -3   1132.98   1343.02     32.21 o
  14   6  -2    223.62    132.71     18.45 o
  14   6  -1    422.87    278.08     19.00 o
  14   6   0    154.90     80.67     17.35 o
  14   6   1    222.09    200.43     17.90 o
  14   6   2   1753.31   1481.23     30.84 o
  14   6   3     39.40    -23.95     17.35 <
  14   6   4    371.38    416.01     19.00 o
  14   6   5    344.78    429.23     20.37 o
  14   6   6   2287.96   2211.39     40.20 o
  14   6   7   1352.10   1145.34     32.76 o
  14   6   8      0.39      7.71     23.13 <
  14   6   9      8.28     -0.28     27.81 <
  14   6  10    184.63    126.92     31.94 o
  14   6  11      8.85     37.44     31.66 <
  14   6  12    463.26    393.71     35.52 o
  14   6  13   1678.10   1700.11     56.17 o
  14   6  14    272.21    330.39     36.89 o
  14   6  15   2846.57   3322.59     75.71 o
  14   6  16      2.92     -4.96     35.52 <
  14   6  17    202.73    164.64     38.27 o
  14   6  18      6.61      3.58     37.17 <
  14   8 -16     80.12     84.80     37.72 <
  14   8 -15   3417.64   4105.60     83.42 o
  14   8 -14     17.23     64.98     39.10 <
  14   8 -13   2096.74   2529.11     71.86 o
  14   8 -12     31.95     10.74     35.52 <
  14   8 -11    119.04    149.50     35.52 o
  14   8 -10   2129.09   2373.83     73.51 o
  14   8  -9    169.66    110.40     37.72 <
  14   8  -8    738.92    814.95     43.78 o
  14   8  -7    142.08    115.64     34.97 o
  14   8  -6     22.22     70.76     30.29 <
  14   8  -5   4246.85   5151.00     67.73 o
  14   8  -4      0.20     15.42     28.08 <
  14   8  -3   1990.24   1830.62     52.04 o
  14   8  -2     77.40     -0.83     29.18 <
  14   8  -1      0.88    -53.41     30.84 <
  14   8   0    470.79    482.09     34.69 o
  14   8   1     67.93     26.98     29.18 <
  14   8   2     30.15    -43.78     27.81 <
  14   8   3     30.13    -11.01     29.18 <
  14   8   4    226.65    103.52     31.11 o
  14   8   5    829.37    823.49     36.34 o
  14   8   6     91.47     12.66     33.04 <
  14   8   7    751.53    557.53     37.99 o
  14   8   8    253.20    258.25     36.62 o
  14   8   9     39.66     -4.41     35.24 <
  14   8  10    180.73    138.76     37.44 o
  14   8  11   1588.08   1423.14     52.31 o
  14   8  12      2.28     21.75     37.72 <
  14   8  13    590.37    643.98     46.25 o
  14  10  -5     99.25    172.08    136.28 <
  14  10  -4    482.86    430.88     51.21 o
  14  10  -3    127.83    123.07     48.46 <
  14  10  -2     60.61     17.90     48.46 <
  14  10  -1    410.41    388.48     52.04 o
  14  10   0   1043.37   1105.42     64.15 o
  14  10   1    109.49    119.49     59.19 <
  14  10   2    264.39    127.47    134.08 <
  15   1 -25   1888.50   2173.67     79.57 o
  15   1 -24     42.08     -3.03     33.04 <
  15   1 -23    167.51    132.71     31.39 o
  15   1 -22    248.28    180.89     28.63 o
  15   1 -21   8830.15   8685.86    108.75 o
  15   1 -20    114.81    104.62     26.71 o
  15   1 -19     11.33    -53.96     25.60 <
  15   1 -18   1438.39   1310.53     41.57 o
  15   1 -17   7068.09   7316.96     77.92 o
  15   1 -16   1128.40   1118.91     35.79 o
  15   1 -15   3788.49   3678.03     52.31 o
  15   1 -14    817.79    547.07     21.20 o
  15   1 -13   8096.07   8465.33     81.50 o
  15   1 -12   8002.36   7929.82     78.19 o
  15   1 -11  18695.90  18857.40    159.96 o
  15   1 -10   2024.80   1990.03     32.49 o
  15   1  -9     27.42     10.74     11.84 <
  15   1  -8    272.19    159.69     11.29 o
  15   1  -7      3.35    -10.74     11.84 <
  15   1  -6    527.12    522.01     15.14 o
  15   1  -5    205.11    218.05     12.66 o
  15   1  -4  13724.30  14306.00    103.52 o
  15   1  -3   7148.76   7971.12     57.54 o
  15   1  -2   7295.33   8120.35     60.30 o
  15   1  -1   5525.41   5513.32     46.25 o
  15   1   0  11223.00  10568.20     75.44 o
  15   1   1  11503.40  11831.40     83.97 o
  15   1   2  20345.90  21098.50    147.57 o
  15   1   3   1989.57   2148.89     28.36 o
  15   1   4    404.95    396.74     12.39 o
  15   1   5   2121.79   2104.56     25.88 o
  15   1   6    257.08    187.77     11.56 o
  15   1   7    117.51     97.46     12.11 o
  15   1   8   7690.97   7174.62     58.92 o
  15   1   9   9867.30  10254.60     83.42 o
  15   1  10   7672.64   7353.85     74.61 o
  15   1  11   1055.78   1062.47     33.04 o
  15   1  12    281.45    215.30     23.13 o
  15   1  13   8039.87   8100.80     93.33 o
  15   1  14   1449.80   1320.72     41.30 o
  15   1  15   5186.20   5905.38     80.67 o
  15   1  16     80.58     57.82     27.26 <
  15   1  17   3037.97   2846.55     64.15 o
  15   1  18    608.99    602.41     34.42 o
  15   1  19    357.21    290.19     32.76 o
  15   1  20     70.09      4.96     31.11 <
  15   1  21    474.58    414.08     37.17 o
  15   1  22    156.71    159.14     34.42 o
  15   3 -24     29.34     28.63     36.89 <
  15   3 -23     85.88     66.35     36.34 <
  15   3 -22   1135.82    903.33     41.02 o
  15   3 -21    133.32    136.01     33.31 o
  15   3 -20   1986.47   2075.10     63.05 o
  15   3 -19    470.75    422.89     32.21 o
  15   3 -18   7792.40   7920.74    100.77 o
  15   3 -17   1824.63   1794.82     57.54 o
  15   3 -16   2795.73   2850.13     61.12 o
  15   3 -15    967.15    865.06     30.29 o
  15   3 -14    137.68     93.88     22.85 o
  15   3 -13   5404.92   5654.01     68.00 o
  15   3 -12   1889.24   1653.86     37.99 o
  15   3 -11  10495.70  10136.50     91.13 o
  15   3 -10    381.28    234.85     16.52 o
  15   3  -9    174.29    121.69     14.04 o
  15   3  -8   5412.52   5204.14     50.38 o
  15   3  -7   6723.15   6750.90     53.69 o
  15   3  -6  15500.80  15113.50    102.69 o
  15   3  -5   3988.90   3691.79     33.59 o
  15   3  -4   4652.63   4675.52     36.89 o
  15   3  -3    311.92    325.43     11.01 o
  15   3  -2   1264.17   1387.62     21.75 o
  15   3  -1  11395.20  12323.40     84.52 o
  15   3   0   3457.09   3402.43     33.59 o
  15   3   1   6051.05   5887.76     45.43 o
  15   3   2   2846.81   3273.58     33.86 o
  15   3   3   7868.73   7579.06     61.12 o
  15   3   4  22116.80  21078.90    154.18 o
  15   3   5   2051.95   2284.35     34.97 o
  15   3   6   6133.59   5359.69     54.79 o
  15   3   7     33.50    -26.43     15.69 <
  15   3   8    752.26    712.81     20.37 o
  15   3   9    134.41     95.81     19.55 o
  15   3  10   5313.34   4724.80     59.74 o
  15   3  11   2566.94   2664.84     44.33 o
  15   3  12    855.52    921.78     28.91 o
  15   3  13    871.49    792.38     32.49 o
  15   3  14   4596.23   4379.27     74.34 o
  15   3  15    151.87    161.34     28.36 o
  15   3  16    941.31    756.31     36.89 o
  15   3  17    474.55    327.63     33.86 o
  15   3  18   1148.90   1218.02     42.95 o
  15   3  19     26.31    -45.70     36.34 <
  15   3  20     41.26     51.76     43.23 <
  15   3  21    402.02    381.87     48.18 o
  15   5 -22    465.62    422.89     47.91 o
  15   5 -21    256.99    253.85     40.75 o
  15   5 -20     35.29    -15.97     34.69 <
  15   5 -19      1.44    -43.50     31.66 <
  15   5 -18   2222.36   2071.52     65.25 o
  15   5 -17    393.61    478.79     35.24 o
  15   5 -16    223.28     85.63     31.66 <
  15   5 -15    200.40    177.31     29.18 o
  15   5 -14    370.79    304.78     29.18 o
  15   5 -13      4.51    -23.68     25.88 <
  15   5 -12   1786.24   1749.67     46.53 o
  15   5 -11     10.53     35.24     21.75 <
  15   5 -10   3898.26   3475.39     51.76 o
  15   5  -9    260.13    185.84     20.65 o
  15   5  -8     90.58    106.82     19.00 o
  15   5  -7   6614.67   6772.37     59.74 o
  15   5  -6   3484.34   3246.60     37.99 o
  15   5  -5   1701.39   1721.59     30.01 o
  15   5  -4     86.13    110.40     14.32 o
  15   5  -3   2054.32   2077.30     28.63 o
  15   5  -2  13373.80  13715.40     95.81 o
  15   5  -1    346.28    261.56     14.87 o
  15   5   0   2283.02   2036.01     31.39 o
  15   5   1    401.90    264.03     16.24 o
  15   5   2     66.99      1.10     15.69 <
  15   5   3   4806.78   4381.75     43.23 o
  15   5   4   1687.34   1760.41     36.62 o
  15   5   5  15091.60  15441.40    115.08 o
  15   5   6     88.61     65.53     17.62 o
  15   5   7    687.98    504.67     20.37 o
  15   5   8    132.45     30.56     18.45 <
  15   5   9   1318.61   1142.59     28.91 o
  15   5  10   2896.01   3076.72     55.06 o
  15   5  11    324.84    325.43     30.56 o
  15   5  12   1939.85   2225.70     59.19 o
  15   5  13     14.10    -18.45     31.94 <
  15   5  14    333.71    187.49     34.42 o
  15   5  15      1.36    -38.82     33.31 <
  15   5  16   1893.42   1961.12     67.45 o
  15   5  17    332.79    401.70     41.85 o
  15   5  18   1432.76   1232.34     50.38 o
  15   5  19     41.58     55.62     42.67 <
  15   7 -18      8.10    -80.67     36.07 <
  15   7 -17     11.68    -51.76     35.52 <
  15   7 -16    749.92    562.21     39.92 o
  15   7 -15    164.83    167.95     33.86 o
  15   7 -14    174.54    125.27     32.76 o
  15   7 -13   1424.00   1503.53     47.63 o
  15   7 -12   1315.67   1078.71     42.40 o
  15   7 -11   2332.42   2751.84     67.45 o
  15   7 -10     33.26     23.68     31.94 <
  15   7  -9   1211.35   1276.94     46.25 o
  15   7  -8    180.40    197.13     30.56 o
  15   7  -7     80.58    115.91     25.88 o
  15   7  -6   4004.90   4221.24     58.09 o
  15   7  -5      6.66     -8.53     25.05 <
  15   7  -4     64.33     63.32     27.53 <
  15   7  -3   3384.73   3380.13     54.24 o
  15   7  -2    384.22    322.13     25.88 o
  15   7  -1   2248.01   2040.41     47.08 o
  15   7   0   2051.82   2451.74     50.38 o
  15   7   1    138.46    114.53     26.16 o
  15   7   2   3331.50   3764.75     55.06 o
  15   7   3    262.64    150.05     28.08 o
  15   7   4    832.23    737.59     32.76 o
  15   7   5     10.43    -44.33     26.71 <
  15   7   6    426.49    516.50     30.56 o
  15   7   7    137.82    232.65     29.73 o
  15   7   8     86.49    191.07     33.59 o
  15   7   9    798.57    791.28     39.92 o
  15   7  10   1378.33   1331.46     50.38 o
  15   7  11   1302.78   1821.26     62.50 o
  15   7  12     11.15    -20.65     34.42 <
  15   7  13   1423.22   1321.82     47.91 o
  15   7  14    107.62    180.89     38.55 o
  15   7  15    428.88    506.59     45.98 o
  15   9 -12    955.02   1001.90     50.66 o
  15   9 -11    567.22    408.30     48.46 o
  15   9 -10    554.03    613.69     49.56 o
  15   9  -9      0.06    -26.71     40.47 <
  15   9  -8     65.80    -37.17     43.23 <
  15   9  -7     37.72     45.70     40.47 <
  15   9  -6    781.69    648.66     43.23 o
  15   9  -5   1293.00   1499.95     55.89 o
  15   9  -4      7.52     11.56     37.72 <
  15   9  -3    813.19    700.14     42.40 o
  15   9  -2    482.37    343.60     39.65 o
  15   9  -1   1104.57   1033.83     46.25 o
  15   9   0     25.58      0.00     41.30 <
  15   9   1    583.94    444.37     45.15 o
  15   9   2    209.57     95.26     45.43 <
  15   9   3    924.45    803.39     47.91 o
  15   9   4      3.69    -19.00     37.72 <
  15   9   5    246.33    231.55     39.92 o
  15   9   6      9.03     10.74     39.10 <
  15   9   7    211.03    206.49     44.88 o
  15   9   8      3.16      4.13     45.43 <
  15   9   9    899.61    844.69     86.18 o
  16   0 -24    105.82     64.43     49.28 <
  16   0 -22    354.32    149.50     41.85 o
  16   0 -20    186.12    105.45     39.10 <
  16   0 -18     19.40     14.87     30.56 <
  16   0 -16     11.38     35.52     29.46 <
  16   0 -14  15316.80  15711.20    181.99 o
  16   0 -12     56.16     83.42     21.20 o
  16   0 -10  16953.50  17841.10    206.49 o
  16   0  -8  16333.90  17210.90    155.83 o
  16   0  -6   1453.51   1504.36     32.76 o
  16   0  -4   3653.59   4194.26     56.17 o
  16   0  -2   6503.94   8431.46     91.41 o
  16   0   0  13406.70  14269.10    148.12 o
  16   0   2   6120.25   6353.88     67.73 o
  16   0   4    127.93     87.00     14.32 o
  16   0   6   4926.71   5013.34     63.87 o
  16   0   8   3136.08   2831.14     61.67 o
  16   0  10   1394.00   1545.93     50.66 o
  16   0  12    910.27    860.66     45.15 o
  16   0  14    701.41    864.51     48.46 o
  16   0  16     20.44     15.69     41.02 <
  16   0  18   3143.05   3258.44    103.52 o
  16   0  20     22.58    -32.49     42.40 <
  16   0  22    509.54    454.28     50.38 o
  16   2 -25    174.41    183.36     38.27 o
  16   2 -24     87.18    112.06     36.34 o
  16   2 -23    142.38    162.71     35.24 o
  16   2 -22   5079.36   5373.18     92.78 o
  16   2 -21    707.64    629.39     34.97 o
  16   2 -20   2635.52   2561.32     64.15 o
  16   2 -19    888.92    807.79     31.66 o
  16   2 -18   1548.67   1364.77     45.15 o
  16   2 -17    101.61     59.19     24.78 <
  16   2 -16   9565.52   9175.38    101.04 o
  16   2 -15   1758.19   1979.57     49.83 o
  16   2 -14    465.78    384.62     25.05 o
  16   2 -13  13637.40  14479.70    135.46 o
  16   2 -12   1078.97   1030.26     31.39 o
  16   2 -11    127.15    149.50     15.69 o
  16   2 -10  11114.10  11649.10     99.12 o
  16   2  -9   3340.24   3470.98     37.99 o
  16   2  -8   7107.11   7563.65     66.63 o
  16   2  -7   1982.28   1845.21     29.46 o
  16   2  -6    427.97    261.56     11.56 o
  16   2  -5   4163.82   4362.75     37.72 o
  16   2  -4   7667.64   8006.09     59.74 o
  16   2  -3     70.48     46.53     11.29 o
  16   2  -2   1737.54   1727.65     25.60 o
  16   2  -1     59.20     84.52     11.29 o
  16   2   0    672.86    715.01     18.17 o
  16   2   1    901.22   1060.82     22.03 o
  16   2   2   2067.16   2142.83     26.16 o
  16   2   3   5450.65   5236.90     49.83 o
  16   2   4   1600.04   1542.63     28.63 o
  16   2   5   2030.85   1699.29     31.39 o
  16   2   6     21.63    -25.05     13.49 <
  16   2   7   1594.71   1470.22     27.26 o
  16   2   8   3518.03   3288.17     41.02 o
  16   2   9      3.09    -33.86     15.14 <
  16   2  10   3577.57   3609.47     48.46 o
  16   2  11   4198.14   3893.88     52.04 o
  16   2  12   3739.15   4107.25     57.54 o
  16   2  13   1129.36   1225.73     36.07 o
  16   2  14   6003.03   6036.44     80.94 o
  16   2  15    219.91    262.66     27.81 o
  16   2  16    995.81    852.12     33.59 o
  16   2  17      0.09    -48.46     28.08 <
  16   2  18     68.20     31.94     31.66 <
  16   2  19    223.78    298.72     35.52 o
  16   2  20   2827.22   2983.94     75.99 o
  16   2  21      8.60     23.95     43.50 <
  16   4 -23    156.71    210.90     41.02 o
  16   4 -22   1343.80   1353.76     55.89 o
  16   4 -21   1129.83   1371.38     52.86 o
  16   4 -20   1351.99   1224.36     49.28 o
  16   4 -19   2761.27   2854.54     68.28 o
  16   4 -18   4922.29   5051.88     82.05 o
  16   4 -17    645.46    575.70     36.07 o
  16   4 -16     63.67    -25.60     28.08 <
  16   4 -15   1679.29   1450.95     45.43 o
  16   4 -14   1208.32   1229.31     39.65 o
  16   4 -13     98.60     47.63     23.40 <
  16   4 -12   1253.22   1181.13     34.97 o
  16   4 -11   2811.26   2809.11     47.91 o
  16   4 -10   2580.52   2639.79     42.67 o
  16   4  -9    476.74    596.07     20.65 o
  16   4  -8   9535.05   9258.53     75.71 o
  16   4  -7    269.36    189.97     14.04 o
  16   4  -6    621.54    516.50     15.42 o
  16   4  -5   1688.83   1581.72     25.33 o
  16   4  -4      0.79    -23.95     11.56 <
  16   4  -3      4.11     -6.33     11.84 <
  16   4  -2     41.87     48.46     11.84 o
  16   4  -1    785.34    699.59     18.72 o
  16   4   0   8932.77   9152.25     68.00 o
  16   4   1     43.19     37.99     12.94 <
  16   4   2    432.36    351.59     14.59 o
  16   4   3    132.52    207.87     15.42 o
  16   4   4   5677.44   4853.93     48.18 o
  16   4   5   1218.72   1324.57     32.21 o
  16   4   6   6100.31   5887.76     56.44 o
  16   4   7     76.77     63.60     17.07 o
  16   4   8  11180.30  10217.80     82.05 o
  16   4   9   1497.47   1412.40     37.72 o
  16   4  10     16.00    -15.14     22.58 <
  16   4  11    166.97    159.41     25.60 o
  16   4  12   1930.63   1850.44     59.47 o
  16   4  13   3992.52   4069.53     74.89 o
  16   4  14    835.94    647.56     36.34 o
  16   4  15    436.78    341.12     36.89 o
  16   4  16   4418.18   5080.24     91.13 o
  16   4  17   2187.91   2483.13     75.44 o
  16   4  18   1841.80   1865.03     72.41 o
  16   4  19      6.16      3.30     40.47 <
  16   4  20    233.97    190.52     43.23 o
  16   6 -20      3.78    -85.07     37.44 <
  16   6 -19   2242.33   2551.13     78.19 o
  16   6 -18      1.73     52.59     36.89 <
  16   6 -17   5923.23   6309.28    100.22 o
  16   6 -16      7.71     33.04     32.76 <
  16   6 -15    289.80    234.57     33.31 o
  16   6 -14   2491.24   2534.34     62.50 o
  16   6 -13     61.99    -41.02     27.53 <
  16   6 -12   2254.15   2074.55     55.06 o
  16   6 -11   3705.20   3836.06     66.90 o
  16   6 -10    191.63    242.01     29.18 o
  16   6  -9    308.29    334.24     29.18 o
  16   6  -8  11926.00  11951.50    108.48 o
  16   6  -7     23.63     31.39     19.82 <
  16   6  -6    126.35     72.68     19.55 o
  16   6  -5   1118.65    887.91     25.33 o
  16   6  -4   2506.60   2365.84     39.65 o
  16   6  -3    110.26    -33.31     17.62 <
  16   6  -2    515.62    442.17     19.82 o
  16   6  -1    935.00    913.52     25.05 o
  16   6   0    259.20    181.99     19.00 o
  16   6   1   5146.29   4186.82     46.80 o
  16   6   2   2769.73   2952.28     41.57 o
  16   6   3    180.19    163.27     19.00 o
  16   6   4   1238.71    949.03     28.36 o
  16   6   5    630.06    594.70     28.63 o
  16   6   6   2524.07   2546.18     50.38 o
  16   6   7   3646.58   3836.89     57.54 o
  16   6   8    205.33    170.98     27.26 o
  16   6   9   4826.89   5282.05     69.93 o
  16   6  10    176.15    115.64     32.76 o
  16   6  11    108.96     85.35     32.49 <
  16   6  12    924.48   1007.68     42.67 o
  16   6  13      1.57     35.24     34.14 <
  16   6  14   3497.74   3931.87     78.74 o
  16   6  15   2116.57   2347.12     71.31 o
  16   6  16     51.16      2.48     39.65 <
  16   6  17   1384.62   1281.62     52.31 o
  16   8 -15    399.11    273.95     41.57 o
  16   8 -14    451.33    406.10     40.20 o
  16   8 -13   2266.56   2740.56     73.79 o
  16   8 -12      1.71     -8.81     35.52 <
  16   8 -11    570.91    496.13     39.37 o
  16   8 -10     13.83     36.89     34.42 <
  16   8  -9    767.03    778.89     41.57 o
  16   8  -8   1407.56   1426.99     50.38 o
  16   8  -7   1212.16   1064.39     40.75 o
  16   8  -6    446.88    431.98     33.04 o
  16   8  -5    130.21    167.67     28.36 o
  16   8  -4     15.52    -14.59     30.29 <
  16   8  -3   2441.76   2485.06     60.57 o
  16   8  -2   1028.89    912.42     39.65 o
  16   8  -1     69.50     24.23     31.66 <
  16   8   0     39.46     -3.85     31.94 <
  16   8   1   1180.84   1347.98     43.50 o
  16   8   2    196.51    110.13     31.66 o
  16   8   3   1602.72   1481.78     44.33 o
  16   8   4   1208.27   1135.15     39.92 o
  16   8   5    332.95    318.82     34.14 o
  16   8   6    566.72    440.24     35.24 o
  16   8   7      9.26     12.66     34.42 <
  16   8   8      1.54     18.17     34.97 <
  16   8   9    119.02     28.08     39.92 <
  16   8  10      0.09    -35.79     40.20 <
  16   8  11   1940.18   2407.42     79.02 o
  16   8  12    232.34    237.05     42.95 o
  17   1 -25      8.52     24.50     39.37 <
  17   1 -24    289.48    219.43     37.17 o
  17   1 -23    402.86    474.65     36.62 o
  17   1 -22    172.29     23.40     29.46 <
  17   1 -21    192.47    137.39     27.26 o
  17   1 -20   2259.27   2159.08     57.54 o
  17   1 -19   1783.01   1499.68     46.25 o
  17   1 -18   1733.11   1597.69     49.83 o
  17   1 -17    175.38     70.48     22.58 o
  17   1 -16    337.10    396.19     24.50 o
  17   1 -15  31872.40  31591.50    256.33 o
  17   1 -14    223.23    243.11     23.95 o
  17   1 -13   2602.70   2818.75     47.91 o
  17   1 -12  12014.20  12674.70    118.11 o
  17   1 -11    320.21    193.55     17.62 o
  17   1 -10   3748.85   3506.78     44.60 o
  17   1  -9    400.55    398.12     17.07 o
  17   1  -8   1031.69   1164.06     26.43 o
  17   1  -7   9672.36  10711.10     80.39 o
  17   1  -6   5613.74   4841.26     44.05 o
  17   1  -5   2099.70   1719.66     26.98 o
  17   1  -4  21133.00  21409.90    142.89 o
  17   1  -3   1336.87   1534.37     23.95 o
  17   1  -2   1564.17   1589.43     24.78 o
  17   1  -1   3232.41   2905.47     32.21 o
  17   1   0     21.86     14.87     10.74 <
  17   1   1     78.81     68.28     10.74 o
  17   1   2  14156.40  13246.60     93.61 o
  17   1   3  16876.60  17119.00    118.39 o
  17   1   4    640.06    504.11     14.32 o
  17   1   5   4707.66   4200.86     40.20 o
  17   1   6   1956.34   1971.31     30.01 o
  17   1   7  28019.50  29208.10    206.49 o
  17   1   8     39.90     12.66     14.87 <
  17   1   9   4790.65   4485.27     53.69 o
  17   1  10   2781.80   2874.36     46.53 o
  17   1  11  16012.50  16304.00    143.44 o
  17   1  12    228.00    150.88     22.03 o
  17   1  13    193.88    157.48     24.23 o
  17   1  14   2874.55   2850.13     64.70 o
  17   1  15     43.12    -21.75     26.16 <
  17   1  16    383.72    268.44     29.46 o
  17   1  17    195.09    200.71     30.01 o
  17   1  18     46.28    -15.69     30.01 <
  17   1  19     33.18     29.46     31.11 <
  17   1  20      0.24    -50.93     31.11 <
  17   1  21    962.33    921.78     41.30 o
  17   3 -24    383.14    175.10     38.82 o
  17   3 -23     59.09     36.07     36.34 <
  17   3 -22     30.22     38.55     32.49 <
  17   3 -21   3502.15   3694.27     84.80 o
  17   3 -20    929.93    689.68     38.27 o
  17   3 -19    215.09    297.90     33.59 o
  17   3 -18   1020.58    946.56     39.10 o
  17   3 -17   1082.06    989.23     38.27 o
  17   3 -16   4457.23   4449.20     76.81 o
  17   3 -15   4297.50   4025.48     66.90 o
  17   3 -14   3946.90   3749.06     56.99 o
  17   3 -13   9194.88   9086.73     86.73 o
  17   3 -12    150.90     57.54     18.72 o
  17   3 -11   2307.81   2111.17     39.65 o
  17   3 -10   1235.44   1127.72     32.49 o
  17   3  -9   2866.19   2574.81     37.72 o
  17   3  -8    215.13    210.90     14.87 o
  17   3  -7  13642.90  13697.30    100.77 o
  17   3  -6  13231.80  13405.40     98.29 o
  17   3  -5   6887.06   6944.45     55.06 o
  17   3  -4   5586.21   5476.15     45.15 o
  17   3  -3   7428.31   7350.82     61.95 o
  17   3  -2    708.75   1022.82     23.40 o
  17   3  -1   1658.48   1669.28     26.71 o
  17   3   0     43.84     -5.78     11.84 <
  17   3   1   2849.54   2551.96     32.76 o
  17   3   2    667.72    854.32     21.75 o
  17   3   3      2.05      6.06     14.04 <
  17   3   4   1056.49   1166.54     31.11 o
  17   3   5      2.51    -25.60     14.59 <
  17   3   6   7877.86   7796.57     69.38 o
  17   3   7    657.53    407.75     19.55 o
  17   3   8   4948.35   4635.32     58.09 o
  17   3   9     17.95    -22.30     20.10 <
  17   3  10   4097.31   4234.73     66.08 o
  17   3  11   1384.49   1246.11     40.75 o
  17   3  12   2096.67   2146.96     58.92 o
  17   3  13    972.57    891.22     36.34 o
  17   3  14   2210.67   2520.57     64.43 o
  17   3  15   7042.53   7008.87     96.64 o
  17   3  16   1027.96   1194.35     44.88 o
  17   3  17   1582.35   1768.67     62.50 o
  17   3  18     38.11     12.66     37.99 <
  17   3  19    625.37    357.37     46.53 o
  17   3  20   1199.13   1221.05     57.82 o
  17   5 -22    631.36    517.60     49.01 o
  17   5 -21    499.03    449.05     42.95 o
  17   5 -20    135.09    134.91     36.62 o
  17   5 -19      3.10    -57.54     33.59 <
  17   5 -18    306.16    217.78     35.24 o
  17   5 -17    267.16    349.11     35.24 o
  17   5 -16   1277.41   1180.58     43.50 o
  17   5 -15   1748.18   1839.15     57.27 o
  17   5 -14    920.03    744.75     33.31 o
  17   5 -13    637.07    582.03     31.11 o
  17   5 -12    250.17    236.50     26.16 o
  17   5 -11   1943.94   1880.45     49.28 o
  17   5 -10   1329.37   1337.24     37.44 o
  17   5  -9    658.94    534.67     22.30 o
  17   5  -8  14488.00  14302.70    115.64 o
  17   5  -7  34964.00  34752.50    233.47 o
  17   5  -6    137.14    140.14     17.35 o
  17   5  -5   2112.71   1861.73     32.76 o
  17   5  -4    800.63    729.33     20.37 o
  17   5  -3    282.05    212.27     15.69 o
  17   5  -2   5023.30   4437.64     44.05 o
  17   5  -1     75.83     35.24     14.32 <
  17   5   0   5177.69   5024.90     48.46 o
  17   5   1     22.82    -31.94     16.79 <
  17   5   2     33.46    -16.52     15.97 <
  17   5   3   3085.91   3032.12     39.92 o
  17   5   4    332.40    320.75     19.82 o
  17   5   5   1719.31   1460.03     35.79 o
  17   5   6   1093.90    765.12     24.50 o
  17   5   7     13.25    -44.60     18.17 <
  17   5   8    152.27     65.25     20.10 o
  17   5   9    599.04    444.92     25.60 o
  17   5  10    299.45    226.04     27.81 o
  17   5  11     39.43    -19.82     28.91 <
  17   5  12    756.45    663.25     34.69 o
  17   5  13      0.38    -60.57     29.46 <
  17   5  14    292.35    140.96     35.24 o
  17   5  15    623.58    562.48     40.20 o
  17   5  16   1059.74    887.91     45.70 o
  17   5  17      0.25    -19.00     37.72 <
  17   5  18    222.09    268.99     42.40 o
  17   7 -18      1.19    -37.72     36.89 <
  17   7 -17    153.19     90.03     37.17 <
  17   7 -16    961.64    954.54     43.50 o
  17   7 -15    263.20    297.35     36.89 o
  17   7 -14     43.41     98.01     35.24 <
  17   7 -13   1419.91   1251.61     47.08 o
  17   7 -12   3797.66   4350.91     79.29 o
  17   7 -11    334.55    284.13     34.97 o
  17   7 -10   1774.33   1570.44     55.89 o
  17   7  -9   2268.85   2692.10     66.08 o
  17   7  -8   1291.04   1246.66     39.10 o
  17   7  -7     38.53     46.53     26.43 <
  17   7  -6     31.79     -1.93     25.88 <
  17   7  -5    358.64    405.00     28.08 o
  17   7  -4     20.99    -14.59     27.53 <
  17   7  -3    385.11    259.63     26.16 o
  17   7  -2    319.28    349.11     28.08 o
  17   7  -1   3281.87   3506.50     55.34 o
  17   7   0   1374.92    997.49     36.34 o
  17   7   1   2553.04   2814.62     57.54 o
  17   7   2    540.66    421.24     30.84 o
  17   7   3     19.24     18.45     28.63 <
  17   7   4    250.26    352.41     30.84 o
  17   7   5    377.07    296.80     31.39 o
  17   7   6     76.98     47.63     28.36 <
  17   7   7   1052.94    906.91     37.44 o
  17   7   8     92.23    152.25     32.21 o
  17   7   9    566.18    463.09     37.17 o
  17   7  10   1480.59   1148.92     44.05 o
  17   7  11     16.31     78.19     39.37 <
  17   7  12     37.61     76.26     39.65 <
  17   7  13    100.65    116.74     40.47 <
  17   7  14    453.38    480.16     44.33 o
  17   9 -11   1562.48   1349.63     60.57 o
  17   9 -10    517.53    459.51     49.83 o
  17   9  -9    441.37    337.55     47.63 o
  17   9  -8      0.17    -83.15     43.23 <
  17   9  -7    182.04    210.62     42.67 o
  17   9  -6   1121.77   1007.95     46.80 o
  17   9  -5   1273.39   1105.42     47.36 o
  17   9  -4    755.79    943.80     45.15 o
  17   9  -3   1760.63   1894.77     64.98 o
  17   9  -2    441.52    484.57     41.30 o
  17   9  -1    421.83    474.93     41.57 o
  17   9   0    873.02    879.10     42.95 o
  17   9   1      4.38    -18.17     35.52 <
  17   9   2    339.34    207.32     42.95 o
  17   9   3     86.30     83.97     39.10 <
  17   9   4    617.87    534.12     43.23 o
  17   9   5    193.73    132.43     42.95 o
  17   9   6     18.99    -48.73     42.67 <
  17   9   7      3.27    -68.00     42.95 <
  18   0 -24    157.73     38.27     50.38 <
  18   0 -22   3727.17   3784.03    103.52 o
  18   0 -20    497.54    294.87     41.85 o
  18   0 -18  10967.60  10913.80    172.63 o
  18   0 -16   4798.26   4674.97     78.74 o
  18   0 -14  32868.70  33275.40    362.87 o
  18   0 -12   2566.73   2744.69     61.95 o
  18   0 -10    526.47    321.85     27.81 o
  18   0  -8  40025.70  42724.50    384.90 o
  18   0  -6   1256.98   1016.21     31.11 o
  18   0  -4   4236.33   3493.01     50.66 o
  18   0  -2   5202.19   4806.85     57.82 o
  18   0   0  10740.60  11299.20    123.07 o
  18   0   2   1079.29    988.68     29.18 o
  18   0   4  21672.80  21679.40    217.78 o
  18   0   6    399.11    417.11     23.13 o
  18   0   8    922.07   1175.35     47.36 o
  18   0  10    447.71    493.38     32.76 o
  18   0  12   4318.72   4461.32     89.75 o
  18   0  14   3806.86   4080.82    103.25 o
  18   0  16   1177.76    756.31     51.76 o
  18   0  18   1455.49   1619.17     77.64 o
  18   0  20   2108.95   1990.03     99.67 o
  18   2 -24    207.78    149.23     36.89 o
  18   2 -23    258.55    229.07     34.97 o
  18   2 -22    444.51    286.06     35.52 o
  18   2 -21    370.56    278.90     31.66 o
  18   2 -20    927.01    884.89     37.17 o
  18   2 -19    642.29    538.80     32.49 o
  18   2 -18   4103.93   4139.74     72.41 o
  18   2 -17   2290.65   2131.54     58.09 o
  18   2 -16   2499.86   2597.66     59.74 o
  18   2 -15   2418.89   2455.87     53.41 o
  18   2 -14  10194.50  10829.50    113.16 o
  18   2 -13  10382.50  10821.80    111.78 o
  18   2 -12    585.14    542.93     23.13 o
  18   2 -11   1169.08   1164.61     33.59 o
  18   2 -10    184.20    204.56     19.00 o
  18   2  -9  26598.90  26235.20    207.32 o
  18   2  -8   3968.93   4257.30     43.78 o
  18   2  -7   1733.60   1865.31     28.91 o
  18   2  -6     63.07     10.46     11.84 <
  18   2  -5  11908.60  12043.70     94.99 o
  18   2  -4  13894.10  13583.60    101.59 o
  18   2  -3   2691.85   2917.86     32.76 o
  18   2  -2   3701.19   3750.71     38.27 o
  18   2  -1   5604.95   6476.40     55.89 o
  18   2   0    386.42    431.43     14.32 o
  18   2   1   3452.80   3569.55     36.89 o
  18   2   2   2162.44   2422.01     31.94 o
  18   2   3   4269.85   4572.55     46.25 o
  18   2   4   6127.17   6324.42     60.30 o
  18   2   5   1094.81    941.33     27.26 o
  18   2   6  27015.40  26600.20    212.82 o
  18   2   7    464.60    383.25     18.17 o
  18   2   8   5525.53   6312.31     67.18 o
  18   2   9   1145.92    843.59     24.78 o
  18   2  10      1.47      4.13     19.55 <
  18   2  11    200.34    204.84     21.75 o
  18   2  12   1539.51   1298.69     36.62 o
  18   2  13   4256.43   4416.17     69.66 o
  18   2  14    940.27    915.45     34.97 o
  18   2  15    826.38    768.70     33.59 o
  18   2  16   1088.61   1138.18     39.10 o
  18   2  17   1264.60   1290.98     41.02 o
  18   2  18   1554.35   1926.43     63.05 o
  18   2  19   1019.07    935.27     45.15 o
  18   2  20     64.51     39.10     39.65 <
  18   2  21   1362.21   1318.79     59.74 o
  18   4 -23    490.85    376.92     43.50 o
  18   4 -22     31.33     15.69     34.97 <
  18   4 -21   1267.30   1343.30     53.14 o
  18   4 -20    346.96    370.03     37.44 o
  18   4 -19   1441.90   1180.86     43.50 o
  18   4 -18    154.89     79.02     33.04 <
  18   4 -17    451.87    357.64     34.97 o
  18   4 -16    406.30    284.96     30.84 o
  18   4 -15   2565.44   2392.55     57.54 o
  18   4 -14    234.58    157.21     25.05 o
  18   4 -13    250.83    217.50     23.40 o
  18   4 -12    280.28    164.64     20.92 o
  18   4 -11     70.75      6.33     19.55 <
  18   4 -10    922.33    766.77     25.88 o
  18   4  -9     19.81      4.96     17.90 <
  18   4  -8     93.27     41.85     15.97 <
  18   4  -7   1300.61    966.66     21.75 o
  18   4  -6   6313.68   6061.21     50.38 o
  18   4  -5   2101.33   2346.84     30.01 o
  18   4  -4     17.18     41.85     13.22 o
  18   4  -3  10755.30   9765.95     73.51 o
  18   4  -2     95.93     44.60     12.66 o
  18   4  -1      7.10     -1.93     14.04 <
  18   4   0   3841.66   3895.53     40.20 o
  18   4   1    474.59    397.29     16.79 o
  18   4   2   5879.16   5950.26     53.69 o
  18   4   3   3384.81   3085.53     42.67 o
  18   4   4   3055.12   2799.75     42.12 o
  18   4   5   1525.87   1414.60     35.24 o
  18   4   6      0.56    -31.66     19.00 <
  18   4   7   7429.93   6987.12     67.45 o
  18   4   8   5508.58   5787.54     60.57 o
  18   4   9   2319.00   2023.89     46.25 o
  18   4  10   3979.89   4091.84     64.70 o
  18   4  11      0.01    -58.92     27.81 <
  18   4  12    601.35    715.84     38.27 o
  18   4  13   1404.80   1090.55     44.05 o
  18   4  14   1029.86    833.40     41.30 o
  18   4  15   1049.84    974.91     44.05 o
  18   4  16   1390.09   1410.47     53.41 o
  18   4  17   2354.21   2449.82     77.37 o
  18   4  18    255.01    265.41     40.20 o
  18   4  19     66.17     43.23     41.85 <
  18   6 -20    333.41    389.86     42.67 o
  18   6 -19     75.01     24.23     38.27 <
  18   6 -18     73.50    -30.84     36.89 <
  18   6 -17    831.87    740.07     42.67 o
  18   6 -16    495.73    479.89     39.37 o
  18   6 -15    129.33    123.07     33.04 o
  18   6 -14    834.45    688.58     35.79 o
  18   6 -13     54.45    -77.92     31.66 <
  18   6 -12   1727.66   2070.97     59.47 o
  18   6 -11    646.65    475.48     31.94 o
  18   6 -10    241.51    199.61     29.73 o
  18   6  -9     30.51     30.56     25.88 <
  18   6  -8   5276.12   5669.98     69.66 o
  18   6  -7    341.21    210.90     24.23 o
  18   6  -6      1.39    -37.99     19.00 <
  18   6  -5     17.54    -15.42     19.00 <
  18   6  -4   1482.76   1358.16     31.94 o
  18   6  -3     64.59     14.04     18.17 <
  18   6  -2   1187.45   1206.74     28.08 o
  18   6  -1    681.60    504.11     21.48 o
  18   6   0     96.30    112.88     21.48 o
  18   6   1   8512.84   9759.61     82.87 o
  18   6   2   2518.01   2888.95     44.33 o
  18   6   3   1813.41   2113.10     48.73 o
  18   6   4    331.64    270.09     26.71 o
  18   6   5    898.41   1097.98     37.17 o
  18   6   6    259.71    140.41     26.71 o
  18   6   7     35.06     37.44     25.88 <
  18   6   8    173.90    208.69     28.36 o
  18   6   9   3742.87   3610.30     61.12 o
  18   6  10    105.96     94.16     30.01 o
  18   6  11    753.55    805.59     39.10 o
  18   6  12    299.39    409.95     36.62 o
  18   6  13    341.00    208.97     39.37 o
  18   6  14   1735.47   1854.84     69.38 o
  18   6  15    472.26    511.00     44.33 o
  18   6  16    675.25    723.27     47.36 o
  18   8 -15      1.55    -79.29     39.37 <
  18   8 -14    130.24    101.04     37.99 <
  18   8 -13    356.29    186.94     37.99 o
  18   8 -12     61.14     49.01     36.62 <
  18   8 -11     87.39      8.26     35.24 <
  18   8 -10     41.08     57.54     34.42 <
  18   8  -9   1221.08   1072.10     42.95 o
  18   8  -8      0.20     -6.61     32.76 <
  18   8  -7   1798.32   2151.37     59.74 o
  18   8  -6      5.43    -15.69     34.42 <
  18   8  -5   2045.94   1823.46     57.54 o
  18   8  -4    376.40    308.91     32.49 o
  18   8  -3    118.04    144.27     31.39 o
  18   8  -2   2080.73   2354.83     62.22 o
  18   8  -1     89.23    117.56     32.76 o
  18   8   0    192.55     80.39     31.11 <
  18   8   1   1196.69    898.65     36.89 o
  18   8   2    438.00    386.00     34.97 o
  18   8   3    799.58    857.63     39.10 o
  18   8   4    140.09    237.60     34.69 o
  18   8   5   1300.01   1354.86     47.08 o
  18   8   6    658.20    596.62     39.65 o
  18   8   7   1789.76   1688.55     56.17 o
  18   8   8    319.04    336.44     41.57 o
  18   8   9    164.84    221.08     42.12 o
  18   8  10     35.42      1.65     45.70 <
  18   8  11    678.34    535.23     46.25 o
  19   1 -25    980.60   1164.34     59.19 o
  19   1 -24    574.90    571.84     45.70 o
  19   1 -23    346.88    346.08     35.52 o
  19   1 -22   1689.91   1689.38     60.57 o
  19   1 -21    598.06    457.31     34.42 o
  19   1 -20      0.92    -29.18     28.91 <
  19   1 -19    578.35    547.61     31.39 o
  19   1 -18   2981.15   2968.52     63.05 o
  19   1 -17   2059.86   2142.56     55.62 o
  19   1 -16   1663.96   1656.06     48.18 o
  19   1 -15   1409.69   1207.84     39.92 o
  19   1 -14   1876.92   1785.19     50.93 o
  19   1 -13      0.44     19.55     22.30 <
  19   1 -12   3004.69   2886.75     52.86 o
  19   1 -11    314.30    167.40     20.92 o
  19   1 -10   6268.63   5864.36     68.00 o
  19   1  -9   2168.83   1985.62     35.24 o
  19   1  -8   1847.81   1718.28     31.39 o
  19   1  -7  13313.00  14588.80    121.42 o
  19   1  -6    205.04    237.05     13.49 o
  19   1  -5   1454.57   1767.02     27.53 o
  19   1  -4   1722.56   1881.55     26.98 o
  19   1  -3   3384.66   2717.15     28.91 o
  19   1  -2   9157.52   8736.24     64.98 o
  19   1  -1   1142.43   1114.78     23.68 o
  19   1   0    117.80     97.46     11.56 o
  19   1   1   2280.26   2377.41     30.29 o
  19   1   2    217.98    159.14     12.39 o
  19   1   3    247.42    213.10     13.22 o
  19   1   4    115.95    113.71     13.77 o
  19   1   5    283.78    278.63     14.32 o
  19   1   6    628.38    685.83     20.37 o
  19   1   7    725.89    600.48     20.65 o
  19   1   8    884.99    814.95     22.58 o
  19   1   9   2654.87   2097.95     37.99 o
  19   1  10    689.55    643.15     24.50 o
  19   1  11   1527.83   1063.29     32.76 o
  19   1  12      9.28     -8.81     22.30 <
  19   1  13   1943.07   1550.34     51.21 o
  19   1  14    882.23    788.25     34.42 o
  19   1  15     32.62     12.11     26.98 <
  19   1  16   2005.26   2111.44     61.40 o
  19   1  17   1864.13   1757.93     55.06 o
  19   1  18    399.07    321.02     34.97 o
  19   1  19    174.83     95.54     32.49 <
  19   1  20     39.56    -35.52     33.31 <
  19   1  21     83.45     22.30     38.82 <
  19   3 -24    456.69    354.89     41.30 o
  19   3 -23    154.37     50.11     33.59 <
  19   3 -22      0.54   -113.16     34.69 <
  19   3 -21      5.55    -83.42     33.59 <
  19   3 -20     93.84     23.95     31.94 <
  19   3 -19   1010.56    943.53     40.20 o
  19   3 -18    245.83    151.43     30.84 o
  19   3 -17   2157.93   2668.70     66.63 o
  19   3 -16   3049.16   3024.14     66.90 o
  19   3 -15    238.06    215.30     26.43 o
  19   3 -14    625.05    589.74     27.26 o
  19   3 -13   4060.43   3959.96     53.69 o
  19   3 -12   1178.51    889.29     27.53 o
  19   3 -11   5089.96   5123.74     64.70 o
  19   3 -10   3313.05   3704.46     53.69 o
  19   3  -9      0.21    -30.01     15.42 <
  19   3  -8   3127.45   3096.82     40.20 o
  19   3  -7   4195.09   3865.80     40.47 o
  19   3  -6   6019.22   6078.28     52.59 o
  19   3  -5   7733.83   8311.15     65.80 o
  19   3  -4     48.61     41.85     12.11 o
  19   3  -3    943.60    951.79     29.18 o
  19   3  -2   7168.83   7197.74     64.98 o
  19   3  -1   3296.24   3158.49     39.65 o
  19   3   0    376.81    260.18     15.42 o
  19   3   1     14.74     -8.26     13.49 <
  19   3   2   5170.84   4988.01     51.76 o
  19   3   3   4775.90   4448.38     53.96 o
  19   3   4    107.19     25.33     17.62 <
  19   3   5    106.60     56.17     18.17 o
  19   3   6     39.03     -3.30     17.62 <
  19   3   7   2696.82   2390.62     46.53 o
  19   3   8   1776.99   1768.67     44.88 o
  19   3   9   3024.18   3003.76     57.54 o
  19   3  10    485.41    344.70     28.91 o
  19   3  11   1810.39   1825.38     60.02 o
  19   3  12   1720.70   1860.90     59.47 o
  19   3  13   1419.19   1404.69     52.86 o
  19   3  14     26.63     10.74     29.46 <
  19   3  15   5702.32   6102.79     98.57 o
  19   3  16    335.82    223.84     36.62 o
  19   3  17   1542.68   1830.62     70.76 o
  19   3  18    160.60    153.63     44.33 o
  19   3  19    209.31    235.95     46.53 o
  19   3  20   2133.36   2345.47    103.52 o
  19   5 -21    159.94    134.36     40.75 o
  19   5 -20    270.67    165.19     36.89 o
  19   5 -19      9.77    -22.30     33.86 <
  19   5 -18   1443.08   1376.33     50.66 o
  19   5 -17      8.78    -60.85     32.49 <
  19   5 -16    449.13    386.83     31.94 o
  19   5 -15   6614.50   7269.33     92.23 o
  19   5 -14  13576.40  14030.10    142.34 o
  19   5 -13   3602.61   3747.96     70.48 o
  19   5 -12      0.57     23.13     28.36 <
  19   5 -11   4253.75   4357.80     67.18 o
  19   5 -10     42.53     -4.96     20.37 <
  19   5  -9    443.43    326.26     21.20 o
  19   5  -8   2004.64   2227.35     40.20 o
  19   5  -7   9756.27   9295.70     72.13 o
  19   5  -6   2249.47   2552.79     37.44 o
  19   5  -5  10685.20  10373.30     80.12 o
  19   5  -4    343.96    314.69     18.17 o
  19   5  -3    229.15     94.44     16.52 o
  19   5  -2   1422.30   1316.04     29.18 o
  19   5  -1   3513.03   3589.37     41.02 o
  19   5   0   2729.90   2619.69     37.72 o
  19   5   1    303.33    252.75     19.00 o
  19   5   2     11.29     -2.48     17.35 <
  19   5   3    174.40     83.70     18.45 o
  19   5   4   2454.56   2441.00     40.75 o
  19   5   5   1016.22    710.88     24.50 o
  19   5   6    270.76    283.03     22.30 o
  19   5   7     57.45    -16.52     21.20 <
  19   5   8    120.84     44.33     23.13 <
  19   5   9   2186.86   2309.68     50.66 o
  19   5  10     89.33    -10.19     26.43 <
  19   5  11   1020.73   1014.84     36.34 o
  19   5  12    628.88    487.05     33.59 o
  19   5  13    622.66    468.32     34.69 o
  19   5  14    742.91    654.44     38.27 o
  19   5  15    135.22     83.42     38.82 <
  19   5  16     10.05     11.29     38.55 <
  19   5  17   2804.04   3015.88     83.15 o
  19   7 -17      3.53    -47.36     38.82 <
  19   7 -16    138.56    117.84     39.37 <
  19   7 -15    190.52    159.69     36.89 o
  19   7 -14    878.35    810.00     41.57 o
  19   7 -13   2098.29   2422.28     69.11 o
  19   7 -12   1126.26   1042.64     44.88 o
  19   7 -11    171.00    314.14     35.52 o
  19   7 -10   5007.78   5565.91     86.45 o
  19   7  -9    876.29    710.05     36.34 o
  19   7  -8     48.07     49.01     27.53 <
  19   7  -7    655.39    669.58     31.66 o
  19   7  -6    808.35    922.05     33.86 o
  19   7  -5    572.55    508.24     29.73 o
  19   7  -4   2511.29   2135.67     54.79 o
  19   7  -3    856.33    741.99     33.86 o
  19   7  -2     70.50    112.61     29.46 o
  19   7  -1   1112.87   1140.11     38.55 o
  19   7   0   2873.93   2916.21     59.47 o
  19   7   1   3830.06   3335.80     61.95 o
  19   7   2     58.38     96.64     30.01 o
  19   7   3     89.27    123.07     31.94 o
  19   7   4    189.26    337.82     31.11 o
  19   7   5   1536.91   1503.81     46.25 o
  19   7   6    445.70    499.98     31.94 o
  19   7   7      2.44    -32.76     30.84 <
  19   7   8    184.09     25.60     33.86 <
  19   7   9   1332.52   1338.62     48.18 o
  19   7  10   1164.06   1231.79     49.56 o
  19   7  11      0.01    -30.29     38.55 <
  19   7  12    472.05    490.07     43.78 o
  19   7  13    618.31    603.51     46.53 o
  19   9 -10    601.25    497.78     50.66 o
  19   9  -9   1525.42   1488.39     62.22 o
  19   9  -8     33.10      0.55     45.43 <
  19   9  -7     99.38     25.33     39.37 <
  19   9  -6    564.36    627.46     43.78 o
  19   9  -5    197.74    268.16     40.47 o
  19   9  -4   3109.53   3319.28     74.34 o
  19   9  -3    883.22    715.01     44.05 o
  19   9  -2    281.75    266.79     40.47 o
  19   9  -1    360.33    154.73     40.20 o
  19   9   0   1316.83   1256.84     46.25 o
  19   9   1      0.88     18.17     45.15 <
  19   9   2   1763.46   2182.48     71.03 o
  19   9   3    372.12    355.72     41.57 o
  19   9   4   1537.93   1913.76     64.15 o
  19   9   5     31.09     24.50     37.99 <
  19   9   6    667.94    530.27     45.70 o
  20   0 -24      7.56      2.75     49.83 <
  20   0 -22   1081.75    847.17     61.95 o
  20   0 -20    794.25    738.96     46.53 o
  20   0 -18    145.57    153.90     39.10 o
  20   0 -16   3973.61   4197.83     83.97 o
  20   0 -14   2962.05   3204.75     71.58 o
  20   0 -12  32355.20  33197.80    398.39 o
  20   0 -10    152.21     71.03     26.71 <
  20   0  -8  23342.50  20282.40    225.21 o
  20   0  -6    468.48    343.05     19.00 o
  20   0  -4  11340.60  12133.70    136.84 o
  20   0  -2   3090.25   3304.69     47.91 o
  20   0   0   1849.89   1923.12     42.12 o
  20   0   2  38676.70  39419.80    407.20 o
  20   0   4    295.15    286.89     22.30 o
  20   0   6  16617.70  15828.00    182.26 o
  20   0   8    330.20    335.07     29.46 o
  20   0  10   5988.08   6043.59    101.04 o
  20   0  12   1153.36    906.09     47.63 o
  20   0  14   9028.84   8538.84    151.15 o
  20   0  16   1264.88    998.04     56.17 o
  20   0  18    250.17    160.51     47.36 o
  20   0  20    606.71    431.43     54.51 o
  20   2 -24    331.84    319.10     48.46 o
  20   2 -23      4.89    -44.60     34.69 <
  20   2 -22    127.06     31.66     33.04 <
  20   2 -21      0.01    -73.24     28.91 <
  20   2 -20     23.53   -102.14     28.08 <
  20   2 -19    644.13    514.58     32.49 o
  20   2 -18   1771.89   1828.41     58.64 o
  20   2 -17   2021.93   1860.08     56.99 o
  20   2 -16    512.37    411.61     28.91 o
  20   2 -15   2792.24   2612.26     58.92 o
  20   2 -14     79.66     22.58     24.78 <
  20   2 -13    338.76    271.47     25.05 o
  20   2 -12  23147.80  22358.10    231.55 o
  20   2 -11  10469.40  10858.70    110.68 o
  20   2 -10   1968.54   1977.91     41.30 o
  20   2  -9  18243.60  19342.20    164.09 o
  20   2  -8    105.39     85.07     14.59 o
  20   2  -7  11087.00  11321.20     88.38 o
  20   2  -6    277.58    247.51     14.32 o
  20   2  -5    302.13    265.96     14.32 o
  20   2  -4    760.59    822.11     22.30 o
  20   2  -3   3762.60   3939.58     42.67 o
  20   2  -2  11762.20  11599.90     92.51 o
  20   2  -1   3083.04   2925.02     38.55 o
  20   2   0  32629.10  33513.30    258.80 o
  20   2   1   8168.24   8090.34     69.66 o
  20   2   2   1975.07   2123.01     32.76 o
  20   2   3    226.60    132.98     14.87 o
  20   2   4    111.57    108.75     16.24 o
  20   2   5     11.07    -48.18     16.52 <
  20   2   6    355.21    321.30     19.82 o
  20   2   7    697.10    558.35     21.48 o
  20   2   8   2144.91   1925.05     45.15 o
  20   2   9   1253.06   1143.96     32.21 o
  20   2  10   4536.65   4557.13     58.92 o
  20   2  11   2041.51   1875.49     48.73 o
  20   2  12    240.77    205.67     25.33 o
  20   2  13    907.30    989.51     35.52 o
  20   2  14    824.88    827.89     34.42 o
  20   2  15   2712.99   3137.29     66.63 o
  20   2  16    156.62    126.10     28.91 o
  20   2  17    647.43    606.26     36.62 o
  20   2  18     36.38      5.78     39.10 <
  20   2  19   4405.40   4965.98    106.55 o
  20   2  20    447.62    555.05     50.93 o
  20   4 -22    568.84    444.09     39.37 o
  20   4 -21    484.70    373.34     38.27 o
  20   4 -20    106.47     -1.93     33.59 <
  20   4 -19      2.86    -25.88     32.49 <
  20   4 -18    382.94    314.14     34.97 o
  20   4 -17    918.59    809.17     39.10 o
  20   4 -16      0.88    -55.62     25.05 <
  20   4 -15   1006.60    949.86     32.49 o
  20   4 -14    363.82    370.86     26.71 o
  20   4 -13    147.78     88.65     23.68 o
  20   4 -12      1.62    -34.14     20.65 <
  20   4 -11    342.69    285.51     22.03 o
  20   4 -10   1490.84   1455.08     39.10 o
  20   4  -9   2415.25   2443.48     44.33 o
  20   4  -8    751.70    720.24     20.65 o
  20   4  -7    702.27    572.12     18.17 o
  20   4  -6      0.76    -18.72     14.59 <
  20   4  -5   4094.30   4248.22     42.95 o
  20   4  -4  33049.80  33416.40    238.70 o
  20   4  -3   6799.49   6343.42     58.09 o
  20   4  -2   3763.79   3847.07     43.23 o
  20   4  -1   4281.01   4388.08     48.46 o
  20   4   0   1233.68   1074.03     29.18 o
  20   4   1    618.29    430.60     18.72 o
  20   4   2   2018.54   2015.08     38.27 o
  20   4   3   2775.53   3048.64     48.46 o
  20   4   4   1947.19   1829.79     42.95 o
  20   4   5     22.81    -25.88     20.65 <
  20   4   6   1960.81   1943.50     46.53 o
  20   4   7   5162.94   5788.09     66.08 o
  20   4   8    574.66    440.79     25.05 o
  20   4   9   2005.30   1842.18     48.18 o
  20   4  10      8.26     -4.41     26.16 <
  20   4  11    645.62    403.35     32.49 o
  20   4  12    122.98     94.99     30.84 o
  20   4  13     55.26     -2.20     33.59 <
  20   4  14     12.52   -100.77     36.62 <
  20   4  15     21.87    -74.89     36.89 <
  20   4  16    117.39     42.40     36.62 <
  20   4  17   1061.17    992.26     47.36 o
  20   4  18    783.81    640.12     49.01 o
  20   6 -19      2.34    -84.25     37.99 <
  20   6 -18    841.11    634.07     43.50 o
  20   6 -17    119.47     79.29     37.17 <
  20   6 -16    460.30    332.59     41.85 o
  20   6 -15    333.32    261.83     36.89 o
  20   6 -14   1589.65   1677.54     60.85 o
  20   6 -13   1062.15   1096.06     42.67 o
  20   6 -12     15.44     -9.09     32.21 <
  20   6 -11    646.42    602.41     36.07 o
  20   6 -10    660.34    492.28     31.94 o
  20   6  -9    329.79    209.24     26.71 o
  20   6  -8   1769.27   1704.52     44.05 o
  20   6  -7     92.65     27.81     23.68 <
  20   6  -6    603.93    634.34     27.26 o
  20   6  -5   2559.06   2484.78     48.18 o
  20   6  -4   6121.01   5808.19     69.93 o
  20   6  -3   3517.81   3429.41     55.62 o
  20   6  -2     16.19    -13.22     21.75 <
  20   6  -1    126.03     33.31     23.13 <
  20   6   0    874.85    648.38     29.46 o
  20   6   1    248.54    101.59     26.98 o
  20   6   2   1017.57    910.77     34.14 o
  20   6   3   1871.71   1888.16     54.51 o
  20   6   4   3081.97   3477.04     60.30 o
  20   6   5   2243.36   2848.48     58.09 o
  20   6   6    387.73    354.06     28.91 o
  20   6   7      1.26    -54.24     26.43 <
  20   6   8    417.26    321.85     29.46 o
  20   6   9     11.68      2.48     28.08 <
  20   6  10   1589.10   1534.92     49.01 o
  20   6  11    157.68     68.83     36.89 <
  20   6  12    129.18     41.02     38.55 <
  20   6  13    247.25    161.34     39.65 o
  20   6  14    465.01    539.91     43.78 o
  20   6  15    242.08    309.74     43.50 o
  20   8 -14    128.97    110.13     38.82 <
  20   8 -13    273.77    203.74     41.02 o
  20   8 -12     20.33     34.97     37.44 <
  20   8 -11    144.43    104.35     39.92 <
  20   8 -10     14.35     61.40     38.55 <
  20   8  -9   2314.36   2768.09     78.47 o
  20   8  -8    424.78    374.16     38.55 o
  20   8  -7   2572.58   2610.88     71.03 o
  20   8  -6    190.87    135.18     36.62 o
  20   8  -5   1214.25   1014.84     39.37 o
  20   8  -4     34.81    -34.14     30.56 <
  20   8  -3    138.15     20.65     31.11 <
  20   8  -2   1514.37   1407.45     44.88 o
  20   8  -1    314.51    297.90     34.97 o
  20   8   0   1202.77   1262.35     44.05 o
  20   8   1   2066.88   2070.15     60.30 o
  20   8   2     10.75    -14.04     33.31 <
  20   8   3   2189.59   2334.46     69.38 o
  20   8   4    877.72   1019.24     45.15 o
  20   8   5    648.20    447.40     39.10 o
  20   8   6      0.09     -0.28     36.07 <
  20   8   7     37.90     92.78     37.17 <
  20   8   8   1120.79   1102.94     48.73 o
  20   8   9     59.53     39.10     41.30 <
  20   8  10    130.88    -18.17     42.67 <
  21   1 -24   1506.54   1291.26     60.02 o
  21   1 -23   3186.60   3806.05     90.31 o
  21   1 -22   2244.49   2205.60     76.81 o
  21   1 -21    968.59    876.08     39.37 o
  21   1 -20     71.01     37.17     29.73 <
  21   1 -19     46.43      0.55     28.63 <
  21   1 -18   4789.32   4999.02     84.25 o
  21   1 -17      3.88    -74.61     27.26 <
  21   1 -16    323.14    267.89     26.43 o
  21   1 -15   2569.32   2919.51     63.60 o
  21   1 -14    379.94    270.09     27.26 o
  21   1 -13    908.46    716.39     33.04 o
  21   1 -12    245.37    228.52     25.33 o
  21   1 -11  18303.30  17918.80    175.38 o
  21   1 -10  12241.80  13156.30    142.07 o
  21   1  -9    399.89    455.38     21.20 o
  21   1  -8   6950.71   6970.88     72.13 o
  21   1  -7    678.66    420.42     18.17 o
  21   1  -6   6890.30   7325.77     73.24 o
  21   1  -5  18915.80  19335.30    148.12 o
  21   1  -4   7254.33   7334.03     63.05 o
  21   1  -3   3002.74   3197.04     35.24 o
  21   1  -2   4468.01   4021.35     41.57 o
  21   1  -1  27181.20  27462.30    212.00 o
  21   1   0      8.41    -50.38     12.39 <
  21   1   1   5671.39   6403.71     57.54 o
  21   1   2    818.67    828.99     23.40 o
  21   1   3  12303.70  12147.80    113.16 o
  21   1   4   4289.43   4124.87     51.76 o
  21   1   5   1184.20   1303.93     31.11 o
  21   1   6   1472.96   1243.08     29.46 o
  21   1   7    865.44    769.53     23.13 o
  21   1   8     27.57    -53.96     17.62 <
  21   1   9    214.49    113.43     19.55 o
  21   1  10   3381.54   3276.33     51.49 o
  21   1  11   1445.83   1657.99     47.63 o
  21   1  12    133.12     98.29     27.26 o
  21   1  13    612.00    479.89     31.94 o
  21   1  14    189.27    154.46     29.73 o
  21   1  15   1533.91   1570.71     51.49 o
  21   1  16   1836.14   2093.27     62.77 o
  21   1  17      7.24     10.46     30.01 <
  21   1  18    754.78    590.29     38.55 o
  21   1  19    207.60    117.84     39.37 <
  21   1  20      0.41    -92.51     37.72 <
  21   3 -23    226.18    156.93     41.02 o
  21   3 -22     28.21    -53.96     37.99 <
  21   3 -21    745.70    684.17     45.98 o
  21   3 -20     15.68   -105.17     35.52 <
  21   3 -19    218.99    123.07     31.39 o
  21   3 -18   1144.91    978.49     39.92 o
  21   3 -17    898.26    659.67     35.24 o
  21   3 -16   5753.80   5506.72     80.39 o
  21   3 -15   2531.73   2466.33     58.09 o
  21   3 -14      3.27    -18.17     22.30 <
  21   3 -13    167.58    173.18     24.50 o
  21   3 -12    160.48    109.30     23.40 o
  21   3 -11  15581.30  14770.50    147.30 o
  21   3 -10   3237.47   3341.03     52.86 o
  21   3  -9   3176.82   3189.88     48.46 o
  21   3  -8    190.62    186.67     17.62 o
  21   3  -7   9025.15   9086.18     80.94 o
  21   3  -6   6472.65   6266.05     61.12 o
  21   3  -5   1925.85   1827.31     33.04 o
  21   3  -4   8916.20   8683.93     75.99 o
  21   3  -3   3727.18   3737.22     47.36 o
  21   3  -2   7771.91   8074.64     75.44 o
  21   3  -1     58.19     -8.81     15.97 <
  21   3   0   9282.83   8737.34     81.22 o
  21   3   1   2395.24   2088.59     36.34 o
  21   3   2   1286.80   1531.07     38.82 o
  21   3   3      4.30     12.66     17.90 <
  21   3   4    617.72    556.15     22.85 o
  21   3   5    431.35    373.61     25.33 o
  21   3   6    176.61    165.74     22.58 o
  21   3   7   3228.21   3130.96     57.27 o
  21   3   8    339.36    370.31     26.16 o
  21   3   9    122.41    116.19     26.71 o
  21   3  10   1611.08   1601.00     52.31 o
  21   3  11   2212.69   2253.51     61.12 o
  21   3  12   3802.48   3362.23     72.96 o
  21   3  13    664.74    800.64     40.47 o
  21   3  14     33.12    -42.67     33.31 <
  21   3  15    166.00    126.92     35.24 o
  21   3  16    474.86    514.03     40.20 o
  21   3  17    792.92    866.71     47.91 o
  21   3  18    246.31    226.87     46.25 o
  21   3  19    123.25    169.60     46.53 o
  21   5 -21    158.35    126.65     40.47 o
  21   5 -20   2886.14   2998.81     85.63 o
  21   5 -19    128.70     95.81     35.52 <
  21   5 -18    251.04    311.39     37.17 o
  21   5 -17   1452.20   1391.20     49.83 o
  21   5 -16    761.34    674.81     34.69 o
  21   5 -15    998.48   1068.80     42.67 o
  21   5 -14   5222.53   5488.54     84.80 o
  21   5 -13   2921.20   3219.89     68.83 o
  21   5 -12    815.46    738.96     34.97 o
  21   5 -11    140.04    111.50     29.18 o
  21   5 -10    190.30    181.44     23.95 o
  21   5  -9   1671.07   1818.23     46.25 o
  21   5  -8      1.95     -9.64     19.00 <
  21   5  -7   1333.27   1206.74     27.81 o
  21   5  -6    250.18    197.96     17.90 o
  21   5  -5   1167.80   1194.90     28.91 o
  21   5  -4    903.66    883.23     25.60 o
  21   5  -3   1876.36   1715.53     35.24 o
  21   5  -2     37.85    -32.76     17.35 <
  21   5  -1    635.66    470.80     19.27 o
  21   5   0   2023.36   1828.41     36.89 o
  21   5   1   1051.57   1301.72     31.66 o
  21   5   2    128.98     -9.36     18.17 <
  21   5   3    413.87    353.51     23.13 o
  21   5   4   3003.54   2832.51     48.46 o
  21   5   5    526.98    354.61     23.95 o
  21   5   6   1381.54   1518.13     40.47 o
  21   5   7     54.33     26.71     23.68 <
  21   5   8      5.94    -47.36     25.05 <
  21   5   9    725.87    552.85     29.46 o
  21   5  10   1376.81   1228.49     38.27 o
  21   5  11    648.60    631.04     36.62 o
  21   5  12    358.73    336.99     38.27 o
  21   5  13   2745.77   3208.60     83.97 o
  21   5  14   4079.39   4381.75     93.06 o
  21   5  15    347.98    259.90     41.85 o
  21   5  16    142.73     90.03     40.20 <
  21   7 -17    800.01    718.59     47.08 o
  21   7 -16    706.67    688.86     45.98 o
  21   7 -15      2.08    -37.44     35.52 <
  21   7 -14      0.81    -22.30     35.24 <
  21   7 -13    668.55    686.93     40.47 o
  21   7 -12     84.61     11.29     34.69 <
  21   7 -11    208.05    167.12     33.59 o
  21   7 -10    924.92    817.16     41.30 o
  21   7  -9    346.76    358.19     31.94 o
  21   7  -8     39.94      8.53     27.53 <
  21   7  -7    444.42    382.15     31.39 o
  21   7  -6      1.98    -45.70     29.73 <
  21   7  -5    102.73     48.46     30.84 <
  21   7  -4   1193.57   1339.17     44.60 o
  21   7  -3    197.18    150.60     32.49 o
  21   7  -2    916.00   1100.74     38.55 o
  21   7  -1    130.90     95.26     28.36 o
  21   7   0   1076.38   1054.21     39.37 o
  21   7   1   2209.03   2586.93     59.19 o
  21   7   2     76.22     37.44     31.39 <
  21   7   3     27.19    -33.86     31.66 <
  21   7   4    378.54    266.51     33.86 o
  21   7   5   2674.43   3252.38     68.83 o
  21   7   6    280.13    236.23     33.31 o
  21   7   7    703.50    542.38     38.55 o
  21   7   8    663.67    741.72     40.47 o
  21   7   9    250.49    141.52     36.34 o
  21   7  10     76.97     76.81     38.55 <
  21   7  11      1.31    -72.68     39.65 <
  21   7  12      1.76     38.55     41.02 <
  21   9  -8    129.78    115.08     47.36 <
  21   9  -7     39.34      0.55     39.92 <
  21   9  -6    199.49     25.60     39.92 <
  21   9  -5     17.10    -34.14     38.55 <
  21   9  -4    500.24    557.25     41.57 o
  21   9  -3    154.02    222.46     37.44 o
  21   9  -2   1017.12   1145.06     46.25 o
  21   9  -1    129.38    106.55     37.44 <
  21   9   0    211.24    226.04     38.82 o
  21   9   1      0.03      0.55     46.25 <
  21   9   2   1846.36   2114.75     76.26 o
  21   9   3   1185.70   1190.77     49.83 o
  21   9   4    924.41    705.93     50.38 o
  22   0 -24   1133.18   1033.83     67.73 o
  22   0 -22   1858.22   1895.32    105.72 o
  22   0 -20   2717.72   2781.03    109.85 o
  22   0 -18    372.35    288.54     40.47 o
  22   0 -16    848.22    612.32     40.47 o
  22   0 -14     29.77    -10.19     32.76 <
  22   0 -12   4134.92   3792.56    101.59 o
  22   0 -10   5709.83   5639.15     88.10 o
  22   0  -8   2706.03   2917.04     77.37 o
  22   0  -6  11866.90  12432.70    144.82 o
  22   0  -4   2414.84   2154.39     45.43 o
  22   0  -2   5342.66   5071.71     67.18 o
  22   0   0   7471.54   6533.39     97.19 o
  22   0   2   2878.25   3286.52     64.15 o
  22   0   4    642.40    787.42     30.01 o
  22   0   6   3630.01   3550.28     64.43 o
  22   0   8    138.99     76.54     25.33 o
  22   0  10    109.62     14.59     35.24 <
  22   0  12      3.82    -17.07     37.72 <
  22   0  14    257.53    202.09     43.78 o
  22   0  16   3717.77   3994.37    112.61 o
  22   0  18     11.34    -28.08     45.98 <
  22   2 -24   1044.34    950.69     56.44 o
  22   2 -23     47.79      7.16     41.30 <
  22   2 -22   1919.80   1788.77     71.86 o
  22   2 -21    277.39    265.69     34.14 o
  22   2 -20    271.70    171.80     31.94 o
  22   2 -19    742.47    608.46     35.52 o
  22   2 -18   2400.28   2194.59     64.70 o
  22   2 -17     35.47    -64.15     28.08 <
  22   2 -16    715.19    719.42     33.86 o
  22   2 -15    141.95     86.18     29.18 <
  22   2 -14   5254.05   5445.32     97.19 o
  22   2 -13    697.40    585.61     34.97 o
  22   2 -12   4553.75   4013.37     72.68 o
  22   2 -11     75.24     30.29     25.33 <
  22   2 -10      4.14    -11.84     20.37 <
  22   2  -9  10128.30  10480.70    106.27 o
  22   2  -8   9579.93   9423.72     85.35 o
  22   2  -7   1693.30   1747.19     33.04 o
  22   2  -6   2304.05   2502.13     37.72 o
  22   2  -5    311.36    235.12     15.97 o
  22   2  -4   1460.80   1535.47     28.91 o
  22   2  -3   1475.31   1213.07     28.63 o
  22   2  -2    514.75    397.01     16.52 o
  22   2  -1     42.90     15.14     13.77 <
  22   2   0    863.27    765.12     23.68 o
  22   2   1   8623.19   8273.98     74.61 o
  22   2   2   3596.34   3365.81     45.98 o
  22   2   3      1.14    -12.11     16.79 <
  22   2   4     60.30     14.32     18.72 <
  22   2   5   1295.67   1326.50     39.37 o
  22   2   6   3064.38   2890.33     47.36 o
  22   2   7      3.84    -22.85     21.48 <
  22   2   8    592.11    473.83     25.33 o
  22   2   9     10.11    -70.48     22.30 <
  22   2  10    732.33    698.77     28.63 o
  22   2  11    141.62     73.24     25.05 <
  22   2  12     23.76    -52.04     25.05 <
  22   2  13    203.44    138.76     28.63 o
  22   2  14    293.99    316.62     30.29 o
  22   2  15    270.97    172.63     32.21 o
  22   2  16   1694.54   1319.34     50.66 o
  22   2  17    121.09     64.15     34.97 <
  22   2  18   1384.36   1213.34     50.11 o
  22   2  19   2985.16   3209.70     96.64 o
  22   4 -22    911.90    667.38     42.67 o
  22   4 -21     61.40    -30.29     35.24 <
  22   4 -20      3.60    -75.99     33.59 <
  22   4 -19      0.05    -43.23     32.76 <
  22   4 -18      7.94    -36.89     32.21 <
  22   4 -17    237.07    166.57     30.84 o
  22   4 -16    312.56    225.21     28.63 o
  22   4 -15   2025.89   1893.11     56.17 o
  22   4 -14    665.42    568.27     30.56 o
  22   4 -13    436.61    440.24     27.81 o
  22   4 -12   3419.68   3518.06     56.72 o
  22   4 -11     68.53      5.51     21.48 <
  22   4 -10   9812.19  10114.50     95.81 o
  22   4  -9   2735.31   2870.23     47.91 o
  22   4  -8    204.54    243.66     18.72 o
  22   4  -7    298.84    246.96     17.90 o
  22   4  -6   2379.11   2344.09     35.52 o
  22   4  -5   2037.51   2129.62     35.24 o
  22   4  -4   5279.91   4893.57     52.86 o
  22   4  -3   5886.05   5697.79     58.09 o
  22   4  -2   9923.95  10405.20     88.38 o
  22   4  -1    770.51    766.22     24.78 o
  22   4   0   1909.13   1797.03     37.17 o
  22   4   1      0.69     -7.43     17.35 <
  22   4   2   4892.09   5356.39     61.67 o
  22   4   3    334.99    265.69     22.85 o
  22   4   4    154.09     94.16     21.75 o
  22   4   5    630.56    368.66     27.26 o
  22   4   6   1117.07   1011.53     36.62 o
  22   4   7   2209.89   2091.07     54.51 o
  22   4   8     20.92    -26.98     23.68 <
  22   4   9      0.19    -31.11     24.23 <
  22   4  10     31.25    -25.88     25.88 <
  22   4  11     26.32     12.39     27.53 <
  22   4  12     66.76      8.53     31.11 <
  22   4  13     94.91      7.16     37.72 <
  22   4  14    226.89    163.54     40.75 o
  22   4  15    129.07    -44.33     38.82 <
  22   4  16     44.19    -11.56     39.10 <
  22   4  17     44.60    -37.99     38.55 <
  22   6 -19     62.43     30.84     42.40 <
  22   6 -18   1257.36   1264.83     55.62 o
  22   6 -17    149.78     77.37     39.92 <
  22   6 -16    250.70    120.04     40.47 <
  22   6 -15      1.56    -30.84     34.97 <
  22   6 -14    210.32    199.88     36.62 o
  22   6 -13    278.75    301.75     35.24 o
  22   6 -12    173.22    180.34     33.86 o
  22   6 -11   5449.60   5768.55     82.87 o
  22   6 -10    933.68    978.77     36.62 o
  22   6  -9   4983.93   5088.78     71.86 o
  22   6  -8   1502.69   1773.07     47.91 o
  22   6  -7    826.33    970.78     32.49 o
  22   6  -6   1663.52   1663.22     45.70 o
  22   6  -5    401.51    336.17     27.26 o
  22   6  -4   1427.70   1469.67     49.83 o
  22   6  -3   8377.59   9380.50    105.17 o
  22   6  -2     31.04     43.23     25.60 <
  22   6  -1   5514.00   5497.08     69.93 o
  22   6   0    363.39    299.27     28.08 o
  22   6   1    391.60    539.91     31.66 o
  22   6   2   2571.65   2882.62     58.64 o
  22   6   3    951.30    768.97     35.52 o
  22   6   4   5684.51   5161.19     76.81 o
  22   6   5   1032.52    827.62     36.62 o
  22   6   6     71.48     28.36     29.46 <
  22   6   7    681.23    517.88     33.86 o
  22   6   8    581.27    487.60     33.86 o
  22   6   9      1.21    -44.33     32.49 <
  22   6  10    211.14    106.27     34.42 o
  22   6  11    186.53    172.63     36.34 o
  22   6  12    357.04    358.47     41.30 o
  22   6  13    201.53    109.03     39.92 <
  22   6  14    512.46    640.40     46.80 o
  22   8 -13    181.75    158.31     42.67 o
  22   8 -12    731.31    563.03     45.43 o
  22   8 -11     26.31     17.07     41.02 <
  22   8 -10    299.05    238.70     41.57 o
  22   8  -9   1120.20    945.73     45.15 o
  22   8  -8     11.57     36.07     35.79 <
  22   8  -7   3362.35   3305.79     75.71 o
  22   8  -6    488.48    483.74     40.75 o
  22   8  -5    973.56    995.01     40.47 o
  22   8  -4     64.88    -12.94     31.66 <
  22   8  -3    192.53    176.48     33.59 o
  22   8  -2    134.19     73.51     32.76 <
  22   8  -1    945.69    900.03     40.20 o
  22   8   0    870.74    896.17     38.55 o
  22   8   1    124.16    110.96     33.04 o
  22   8   2    176.38    191.90     36.07 o
  22   8   3   4473.77   5086.57     82.60 o
  22   8   4    434.31    449.60     41.30 o
  22   8   5   1907.59   2420.63     69.38 o
  22   8   6    893.89    940.50     44.60 o
  22   8   7    626.63    717.21     43.23 o
  22   8   8    681.41    644.53     43.23 o
  23   1 -24    136.35    136.28     42.40 o
  23   1 -23    101.57     80.67     39.37 <
  23   1 -22   1570.53   1741.14     72.68 o
  23   1 -21    104.23     70.48     34.69 <
  23   1 -20    190.21    143.72     30.84 o
  23   1 -19    917.90    845.51     37.72 o
  23   1 -18    505.87    324.88     32.49 o
  23   1 -17      5.71   -106.55     27.26 <
  23   1 -16     15.38    -39.65     29.46 <
  23   1 -15    213.94    314.42     31.94 o
  23   1 -14     50.11     53.14     26.43 <
  23   1 -13    642.34    485.94     28.91 o
  23   1 -12    143.50    110.96     24.23 o
  23   1 -11    490.21    195.75     23.68 o
  23   1 -10    911.14    550.09     26.16 o
  23   1  -9   9515.10   9006.33     97.74 o
  23   1  -8   2048.81   2188.81     45.43 o
  23   1  -7  17996.60  17477.20    170.42 o
  23   1  -6   1896.81   1705.62     37.44 o
  23   1  -5  26236.70  26805.40    211.17 o
  23   1  -4   9782.26  10800.60     97.74 o
  23   1  -3   5365.20   5317.02     52.04 o
  23   1  -2    800.88    615.90     19.00 o
  23   1  -1      2.76      7.16     14.59 <
  23   1   0    103.58    107.10     14.87 o
  23   1   1   2974.97   3023.86     41.85 o
  23   1   2      7.94    -12.11     15.69 <
  23   1   3   6161.44   6383.62     72.96 o
  23   1   4   9196.18   9080.12     86.18 o
  23   1   5   8215.96   7909.45     74.89 o
  23   1   6   3582.52   3608.37     48.73 o
  23   1   7   1792.75   1933.31     37.99 o
  23   1   8    218.04    155.56     18.72 o
  23   1   9    817.27    728.23     25.05 o
  23   1  10   2897.86   2712.20     52.86 o
  23   1  11     24.97    -28.63     26.16 <
  23   1  12    220.56    156.38     28.63 o
  23   1  13   1174.91    904.98     37.17 o
  23   1  14    127.51     15.97     30.01 <
  23   1  15    477.64    312.49     33.31 o
  23   1  16    541.61    490.90     33.86 o
  23   1  17   3554.14   3862.49     96.36 o
  23   1  18   1173.54   1095.23     51.49 o
  23   1  19    829.13    597.45     47.91 o
  23   3 -23   3440.46   4058.25    112.88 o
  23   3 -22      1.21    -47.63     37.99 <
  23   3 -21    363.56    193.00     40.47 o
  23   3 -20    726.14    620.58     44.05 o
  23   3 -19   1271.26   1130.47     44.33 o
  23   3 -18    909.90    689.96     36.34 o
  23   3 -17     81.29     66.90     27.81 <
  23   3 -16   2183.35   1987.00     60.02 o
  23   3 -15    381.31    259.63     29.46 o
  23   3 -14    163.01     76.81     29.18 <
  23   3 -13      9.30    -34.69     24.78 <
  23   3 -12    460.21    413.26     26.16 o
  23   3 -11   4550.88   4334.12     64.43 o
  23   3 -10      0.44    -23.95     21.75 <
  23   3  -9   1612.18   1504.36     45.98 o
  23   3  -8   4997.86   5037.84     60.57 o
  23   3  -7     80.67     33.04     17.35 <
  23   3  -6    113.18     82.32     17.07 o
  23   3  -5   1016.91   1176.18     31.66 o
  23   3  -4  11366.20  11365.30    111.78 o
  23   3  -3    406.73    321.85     18.72 o
  23   3  -2     28.32      4.41     17.90 <
  23   3  -1   5445.02   5798.01     65.25 o
  23   3   0   7305.40   7126.16     69.11 o
  23   3   1    471.57    300.65     19.27 o
  23   3   2   1975.87   2001.59     46.80 o
  23   3   3  12718.90  12371.90    132.15 o
  23   3   4    621.60    513.20     28.36 o
  23   3   5   1802.24   1642.02     51.76 o
  23   3   6    131.38    127.47     25.05 o
  23   3   7   2944.74   3076.45     58.92 o
  23   3   8    635.81    433.08     28.63 o
  23   3   9    364.15    292.39     28.91 o
  23   3  10   3419.44   3885.34     68.28 o
  23   3  11   1703.36   1856.50     58.37 o
  23   3  12   3560.73   4111.93     76.54 o
  23   3  13   1334.40   1293.19     47.08 o
  23   3  14    629.96    621.13     40.75 o
  23   3  15      4.18    -67.18     34.97 <
  23   3  16     55.51     -8.53     38.82 <
  23   3  17   1618.17   1471.05     57.54 o
  23   3  18      0.08    -17.90     48.18 <
  23   5 -20   1184.68   1095.51     50.93 o
  23   5 -19      0.87    -32.49     37.72 <
  23   5 -18    323.98    233.47     37.17 o
  23   5 -17   2710.10   3038.18     77.64 o
  23   5 -16     13.13     21.48     31.39 <
  23   5 -15    801.53    624.43     36.34 o
  23   5 -14     54.58     23.68     31.11 <
  23   5 -13    587.40    418.77     33.86 o
  23   5 -12     21.19     39.37     28.36 <
  23   5 -11   2310.97   2343.27     57.54 o
  23   5 -10     50.63     -3.58     24.50 <
  23   5  -9     47.86      1.10     22.58 <
  23   5  -8      0.83    -25.88     20.92 <
  23   5  -7      1.18    -19.82     18.72 <
  23   5  -6      0.24    -35.24     17.90 <
  23   5  -5    468.47    381.05     21.20 o
  23   5  -4   3951.95   3592.13     49.01 o
  23   5  -3    132.21     54.24     20.37 <
  23   5  -2   1213.40   1333.38     34.42 o
  23   5  -1   3513.93   3543.12     44.60 o
  23   5   0    251.82    245.31     21.20 o
  23   5   1   9203.08   8856.56     81.77 o
  23   5   2   1250.03   1284.10     34.97 o
  23   5   3     17.21     10.74     23.40 <
  23   5   4     16.18    -34.42     24.50 <
  23   5   5      2.97    -34.42     25.88 <
  23   5   6    842.69    524.76     30.84 o
  23   5   7      0.95    -47.63     26.98 <
  23   5   8   2033.00   1735.63     52.31 o
  23   5   9   1277.03   1197.93     38.82 o
  23   5  10    850.41    746.67     37.17 o
  23   5  11    620.63    591.67     37.72 o
  23   5  12    235.22    153.63     36.07 o
  23   5  13     22.55      9.91     38.82 <
  23   5  14    406.81    564.14     45.98 o
  23   5  15    328.50    285.78     44.60 o
  23   7 -16     49.27     88.10     40.47 <
  23   7 -15   1074.13    988.68     47.36 o
  23   7 -14     59.84    -30.29     34.14 <
  23   7 -13    333.70    362.32     36.62 o
  23   7 -12     13.13      7.71     33.31 <
  23   7 -11   1887.87   2074.28     62.22 o
  23   7 -10    431.59    342.50     36.89 o
  23   7  -9      2.49    -26.16     33.86 <
  23   7  -8    195.30     90.86     33.59 <
  23   7  -7    294.43    296.52     33.31 o
  23   7  -6    174.67    116.46     31.94 o
  23   7  -5    901.17    958.40     39.65 o
  23   7  -4    108.97     30.01     29.73 <
  23   7  -3      4.98    -26.71     31.94 <
  23   7  -2    145.55    -22.30     28.08 <
  23   7  -1     29.97     -5.78     28.36 <
  23   7   0   3108.62   2656.03     60.30 o
  23   7   1    213.66    239.53     31.66 o
  23   7   2     84.49    163.82     33.31 o
  23   7   3    361.39    277.52     34.97 o
  23   7   4   2380.09   2567.65     65.80 o
  23   7   5    958.08    785.22     39.37 o
  23   7   6   1198.42   1229.86     45.98 o
  23   7   7   3301.48   3788.43     76.26 o
  23   7   8      7.19    -33.59     35.79 <
  23   7   9    376.61    443.54     39.65 o
  23   7  10     25.67     46.53     36.89 <
  23   7  11     83.28     98.01     41.85 <
  23   9  -6   1671.61   1439.38    117.01 o
  23   9  -5    182.55    118.66     41.02 <
  23   9  -4      8.59    -48.46     36.34 <
  23   9  -3   1114.10   1042.09     46.53 o
  23   9  -2      0.01    -50.38     37.17 <
  23   9  -1     58.34    -42.12     40.75 <
  23   9   0    552.74    406.10     43.23 o
  23   9   1     85.67     24.78    127.47 <
  24   0 -24    899.19    882.41     65.53 o
  24   0 -22   3293.49   3291.20    119.49 o
  24   0 -20   7392.98   7374.78    163.54 o
  24   0 -18  17106.50  18212.60    305.61 o
  24   0 -16   1532.11   1175.90     66.35 o
  24   0 -14    434.39    418.49     39.65 o
  24   0 -12    149.26    150.33     39.37 o
  24   0 -10   2057.98   1630.18     73.51 o
  24   0  -8  16107.50  17158.60    276.15 o
  24   0  -6  10200.10  10498.00    139.86 o
  24   0  -4    498.46    348.28     22.85 o
  24   0  -2     28.63     20.92     17.62 <
  24   0   0  12365.90  13488.60    198.78 o
  24   0   2  18883.40  19337.00    247.51 o
  24   0   4  15309.70  15518.80    185.57 o
  24   0   6  10483.20  10180.60    128.57 o
  24   0   8  15499.80  16543.30    191.35 o
  24   0  10     98.39     41.02     32.49 <
  24   0  12    858.66    545.69     46.53 o
  24   0  14     66.83      9.36     42.40 <
  24   0  16    607.25    375.54     49.83 o
  24   0  18    771.28    655.82     66.63 o
  24   2 -23   2620.26   2856.47     98.57 o
  24   2 -22   2116.52   2359.51     88.10 o
  24   2 -21     58.06     21.48     31.94 <
  24   2 -20    259.40    284.96     34.42 o
  24   2 -19   6890.28   7230.51    104.07 o
  24   2 -18    370.52    378.84     35.24 o
  24   2 -17      2.73    -76.26     32.76 <
  24   2 -16    919.51    774.21     41.85 o
  24   2 -15    135.35     84.25     32.76 <
  24   2 -14   3421.38   3269.72     72.41 o
  24   2 -13    127.35     18.45     28.08 <
  24   2 -12   8646.37   8775.06    107.93 o
  24   2 -11    137.18     47.36     23.95 <
  24   2 -10   1049.55    991.71     38.27 o
  24   2  -9    209.06    244.49     23.13 o
  24   2  -8  11624.90  11370.50    104.62 o
  24   2  -7    982.94    762.37     24.78 o
  24   2  -6    287.63    128.30     18.45 o
  24   2  -5   2315.90   2278.84     42.12 o
  24   2  -4  29019.00  27914.30    223.84 o
  24   2  -3      0.44    -42.12     15.14 <
  24   2  -2     99.41     72.96     17.35 o
  24   2  -1   9624.76   9534.40     94.16 o
  24   2   0   6517.60   6300.74     74.06 o
  24   2   1   1252.07   1141.21     37.44 o
  24   2   2   2676.31   2174.22     43.23 o
  24   2   3   2575.68   2585.27     52.31 o
  24   2   4   5682.26   5999.82     74.34 o
  24   2   5     80.08     39.10     21.20 <
  24   2   6  10775.40  11000.80    110.13 o
  24   2   7   4896.23   5407.87     69.66 o
  24   2   8    291.14    343.33     26.98 o
  24   2   9    404.02    321.85     27.26 o
  24   2  10   1176.71   1105.14     37.99 o
  24   2  11   1279.00   1191.59     39.37 o
  24   2  12     24.19    -92.78     29.73 <
  24   2  13      0.35    -69.66     32.21 <
  24   2  14   3287.91   3670.32     83.15 o
  24   2  15     34.57     19.27     34.97 <
  24   2  16    107.60      1.93     35.79 <
  24   2  17     27.32    -90.31     36.34 <
  24   2  18      4.31    -36.34     38.82 <
  24   4 -21    660.40    685.00     42.95 o
  24   4 -20      2.35    -41.57     34.69 <
  24   4 -19     57.70    -57.54     33.31 <
  24   4 -18   1138.59   1037.69     46.53 o
  24   4 -17    153.06    113.71     33.04 o
  24   4 -16   1953.83   2277.19     62.77 o
  24   4 -15   1375.90   1171.22     40.75 o
  24   4 -14    364.12    252.20     27.26 o
  24   4 -13   6271.99   6682.34     78.74 o
  24   4 -12    180.96    207.32     25.33 o
  24   4 -11    455.08    381.60     25.60 o
  24   4 -10   1007.56    867.82     27.26 o
  24   4  -9    303.93    142.34     21.48 o
  24   4  -8  10051.10  10166.00     86.73 o
  24   4  -7   6883.49   7050.17     66.35 o
  24   4  -6    251.08    236.78     19.00 o
  24   4  -5    344.45    192.73     19.27 o
  24   4  -4   1982.56   1924.23     42.40 o
  24   4  -3   6232.33   5813.42     65.25 o
  24   4  -2  10012.00  10199.60     94.99 o
  24   4  -1   1595.97   1316.04     36.34 o
  24   4   0     34.93    -12.39     19.55 <
  24   4   1    281.27    155.28     20.10 o
  24   4   2   3799.01   3614.43     57.54 o
  24   4   3   2335.53   1816.57     48.18 o
  24   4   4      3.45    -28.63     26.43 <
  24   4   5    269.90    233.47     28.63 o
  24   4   6    621.33    540.73     31.94 o
  24   4   7   2842.41   2705.59     58.92 o
  24   4   8      6.17    -42.12     26.43 <
  24   4   9     21.16      4.13     26.98 <
  24   4  10    263.00    269.27     31.94 o
  24   4  11    226.86    174.00     32.76 o
  24   4  12   1113.86    972.71     43.50 o
  24   4  13   2214.31   2476.25     81.77 o
  24   4  14    639.34    497.78     44.88 o
  24   4  15    197.34    136.84     42.67 o
  24   4  16   1007.74    988.41     51.76 o
  24   6 -18    902.97    717.21     48.46 o
  24   6 -17    412.69    431.43     44.33 o
  24   6 -16   1301.76   1232.62     53.14 o
  24   6 -15    522.47    465.85     39.92 o
  24   6 -14    432.60    295.97     35.79 o
  24   6 -13    162.20    164.09     32.76 o
  24   6 -12    773.27    724.65     36.89 o
  24   6 -11    515.41    640.12     36.34 o
  24   6 -10    998.09   1090.55     37.99 o
  24   6  -9   3117.60   3320.38     62.22 o
  24   6  -8    412.85    441.62     29.18 o
  24   6  -7    613.27    462.82     28.91 o
  24   6  -6   1090.92   1101.29     39.65 o
  24   6  -5    138.88     36.07     29.46 <
  24   6  -4      6.14    -73.24     28.63 <
  24   6  -3    984.49    786.87     34.97 o
  24   6  -2    476.60    305.06     28.63 o
  24   6  -1   3185.36   3092.14     57.54 o
  24   6   0     13.85     32.21     26.98 <
  24   6   1      3.66      9.64     28.63 <
  24   6   2    108.41     48.73     30.29 <
  24   6   3    581.75    589.74     34.97 o
  24   6   4   1700.82   1817.13     56.72 o
  24   6   5     57.71    -30.56     30.84 <
  24   6   6    368.42    440.52     33.04 o
  24   6   7      7.43    -27.81     30.56 <
  24   6   8    327.43    311.94     33.59 o
  24   6   9    151.13    162.44     34.97 o
  24   6  10    383.57    367.55     37.72 o
  24   6  11      1.12    -44.88     35.52 <
  24   6  12    104.98      4.41     38.55 <
  24   6  13    110.93     47.36     41.57 <
  24   8 -12   1624.46   1486.19     60.57 o
  24   8 -11    260.46    200.71     42.40 o
  24   8 -10     18.13     54.24     40.20 <
  24   8  -9    574.15    437.76     44.05 o
  24   8  -8    154.26    125.27     37.72 o
  24   8  -7   1067.29   1075.68     46.53 o
  24   8  -6     13.32     19.55     37.72 <
  24   8  -5     10.83      9.36     32.76 <
  24   8  -4    230.47    218.61     34.42 o
  24   8  -3      2.90    -28.63     32.76 <
  24   8  -2      1.72    -51.49     32.21 <
  24   8  -1    992.53    810.00     41.02 o
  24   8   0     56.20     74.61     35.79 <
  24   8   1    166.22    231.82     39.92 o
  24   8   2     13.52    -24.50     37.99 <
  24   8   3    952.07    868.92     44.05 o
  24   8   4      1.08    -54.24     38.82 <
  24   8   5   1041.04   1191.32     46.53 o
  24   8   6   1206.20   1099.64     46.25 o
  24   8   7    465.15    363.98     41.85 o
  25   1 -23     23.27    -18.72     39.37 <
  25   1 -22    977.41    936.65     45.70 o
  25   1 -21   2373.69   2413.47     78.47 o
  25   1 -20     14.86    -66.63     33.31 <
  25   1 -19    894.04    755.76     41.30 o
  25   1 -18    356.90    385.45     36.89 o
  25   1 -17   4065.60   4326.69     79.84 o
  25   1 -16   1124.04    837.53     36.34 o
  25   1 -15   1233.93   1334.21     49.83 o
  25   1 -14    522.21    334.24     28.63 o
  25   1 -13     81.47     86.73     28.08 o
  25   1 -12     94.90     47.08     24.23 <
  25   1 -11   1562.62   1700.94     51.76 o
  25   1 -10   1620.53   1708.10     45.70 o
  25   1  -9   1404.36   1262.35     46.80 o
  25   1  -8      4.51    -30.84     21.75 <
  25   1  -7     30.23     29.46     19.27 <
  25   1  -6   7674.96   7323.02     72.96 o
  25   1  -5    691.27    505.49     18.45 o
  25   1  -4   5261.00   5274.07     58.64 o
  25   1  -3    264.97    196.58     17.07 o
  25   1  -2   3428.63   3180.52     43.78 o
  25   1  -1   8948.80   9189.15     90.86 o
  25   1   0    151.19     91.13     17.35 o
  25   1   1   5296.77   5295.54     60.02 o
  25   1   2      3.40    -47.36     16.24 <
  25   1   3   1894.14   1942.67     46.25 o
  25   1   4   5017.13   4938.45     58.92 o
  25   1   5   2969.38   3516.14     48.18 o
  25   1   6   2588.04   2635.11     44.88 o
  25   1   7   1374.82   1412.95     38.55 o
  25   1   8     60.49     36.62     19.55 <
  25   1   9      0.48    -73.79     22.30 <
  25   1  10    644.17    538.53     28.36 o
  25   1  11    622.24    567.16     30.01 o
  25   1  12      0.94    -56.17     27.81 <
  25   1  13     60.89     -3.58     28.91 <
  25   1  14      3.17    -72.41     29.46 <
  25   1  15    202.00    181.71     39.65 o
  25   1  16     57.94     -6.88     35.52 <
  25   1  17    283.29    159.69     41.30 o
  25   1  18     55.69    -28.08     40.47 <
  25   3 -22    138.86     95.81     48.73 <
  25   3 -21    226.38    181.44     42.95 o
  25   3 -20   1452.49   1424.79     67.18 o
  25   3 -19   1947.86   1901.37     95.81 o
  25   3 -18    778.39    553.67     39.92 o
  25   3 -17    344.39    303.13     33.31 o
  25   3 -16    941.64    743.37     36.89 o
  25   3 -15   1915.96   1757.93     67.45 o
  25   3 -14     89.87     10.74     28.63 <
  25   3 -13     85.15     39.37     27.81 <
  25   3 -12   3880.01   3901.04     72.68 o
  25   3 -11   7193.40   7199.95     92.78 o
  25   3 -10   1223.93   1193.52     44.05 o
  25   3  -9    938.15    771.45     30.29 o
  25   3  -8    764.00    788.52     26.43 o
  25   3  -7   7524.60   7881.92     77.09 o
  25   3  -6   1103.66   1029.98     31.94 o
  25   3  -5   5813.50   5805.44     68.56 o
  25   3  -4    340.77    268.44     20.37 o
  25   3  -3   9663.53   9336.45     94.44 o
  25   3  -2   1258.47   1430.30     42.12 o
  25   3  -1   1001.98    963.08     31.66 o
  25   3   0   5779.08   5426.87     64.43 o
  25   3   1     66.82     27.53     21.75 <
  25   3   2   1881.96   1702.59     50.38 o
  25   3   3    254.48    154.46     26.16 o
  25   3   4    349.40    405.27     28.63 o
  25   3   5   4835.98   5068.13     75.99 o
  25   3   6     30.41    -34.14     24.78 <
  25   3   7    406.42    324.61     28.08 o
  25   3   8   1062.66    908.84     33.59 o
  25   3   9    203.85    179.51     30.01 o
  25   3  10   2527.39   2369.70     61.12 o
  25   3  11   1173.09    947.93     37.99 o
  25   3  12   1026.76    852.95     38.27 o
  25   3  13   1786.29   1773.62     72.13 o
  25   3  14      1.47    -26.16     35.24 <
  25   3  15      9.35    -91.68     39.10 <
  25   3  16     23.48    -41.57     40.75 <
  25   3  17    354.06    129.13     43.78 <
  25   5 -20      2.64    -88.10     40.75 <
  25   5 -19   2381.62   2337.21     83.70 o
  25   5 -18      0.46    -62.50     38.55 <
  25   5 -17     42.38    -33.31     34.69 <
  25   5 -16    155.79    136.56     33.31 o
  25   5 -15   1580.43   1483.99     51.49 o
  25   5 -14    815.26    531.92     33.86 o
  25   5 -13    355.00    269.82     31.39 o
  25   5 -12      2.26    -70.21     27.81 <
  25   5 -11   2923.79   2921.99     61.95 o
  25   5 -10    681.01    695.74     32.49 o
  25   5  -9      7.21    -51.49     23.13 <
  25   5  -8    262.70    228.24     24.23 o
  25   5  -7    758.04    784.39     28.36 o
  25   5  -6    964.11    848.82     31.11 o
  25   5  -5    152.72     33.86     24.50 <
  25   5  -4   1023.32    946.83     32.76 o
  25   5  -3    284.11    275.32     24.78 o
  25   5  -2    972.23    767.05     28.36 o
  25   5  -1   2591.60   2806.36     49.28 o
  25   5   0    529.17    623.33     28.08 o
  25   5   1   4222.23   4679.92     62.77 o
  25   5   2   9221.84   9375.82     96.64 o
  25   5   3   3861.97   4158.19     63.32 o
  25   5   4     10.36    -21.75     27.26 <
  25   5   5    830.19    822.11     33.59 o
  25   5   6    912.97    650.31     32.76 o
  25   5   7   3730.17   3864.97     66.63 o
  25   5   8    967.88    926.46     36.07 o
  25   5   9   1437.32   1624.12     51.21 o
  25   5  10    340.27    235.95     35.24 o
  25   5  11   1223.58   1122.76     45.15 o
  25   5  12     50.88     47.91     36.07 <
  25   5  13    294.35     62.77     40.47 <
  25   5  14     42.72     -9.91     42.12 <
  25   7 -15   2468.69   2909.88     90.03 o
  25   7 -14    437.28    434.18     43.50 o
  25   7 -13    962.78    831.47     48.46 o
  25   7 -12     24.92     30.01     39.10 <
  25   7 -11    882.18    943.25     48.46 o
  25   7 -10    496.41    505.77     42.95 o
  25   7  -9     85.09     21.48     34.42 <
  25   7  -8      1.56     -4.96     33.86 <
  25   7  -7    619.31    534.95     36.07 o
  25   7  -6    247.80    308.91     34.14 o
  25   7  -5   4355.58   4828.87     78.74 o
  25   7  -4    990.70    907.46     37.72 o
  25   7  -3    522.43    362.32     35.79 o
  25   7  -2    507.33    461.71     34.69 o
  25   7  -1    267.80    165.19     32.49 o
  25   7   0   1964.65   2221.02     60.02 o
  25   7   1    395.96    526.14     35.24 o
  25   7   2   1911.09   2357.03     64.15 o
  25   7   3    151.99    122.52     34.69 o
  25   7   4     22.58     99.67     34.14 <
  25   7   5    174.26    155.28     35.24 o
  25   7   6   3982.99   4760.04     81.50 o
  25   7   7   3265.10   3509.53     76.26 o
  25   7   8    249.88    320.75     39.10 o
  25   7   9    955.31    846.61     43.78 o
  25   7  10    800.62    645.63     42.67 o
  26   0 -22   1189.84    949.03     64.70 o
  26   0 -20   1710.56   1709.75     97.74 o
  26   0 -18    947.14    846.34     60.57 o
  26   0 -16   2318.87   2806.91    106.82 o
  26   0 -14   1188.18    925.63     54.79 o
  26   0 -12    135.40     37.99     39.65 <
  26   0 -10   4037.08   4420.85    106.27 o
  26   0  -8   4978.54   4610.27     89.20 o
  26   0  -6   3846.51   3880.66     72.41 o
  26   0  -4  19994.90  20609.20    233.20 o
  26   0  -2  12693.60  12566.00    141.24 o
  26   0   0  18771.50  20264.50    234.85 o
  26   0   2   1598.23   1493.90     57.54 o
  26   0   4   7730.78   7215.91    103.25 o
  26   0   6     70.11     56.44     26.71 <
  26   0   8  17561.20  17698.20    204.56 o
  26   0  10   7539.97   7470.04    136.28 o
  26   0  12   2049.07   2031.88     89.48 o
  26   0  14    330.83    226.87     46.25 o
  26   0  16      0.14   -158.59     52.59 <
  26   0  18    494.58    408.30     80.67 o
  26   2 -23    886.28    758.24     54.24 o
  26   2 -22   1301.52   1379.91     73.24 o
  26   2 -21    564.70    620.58     49.28 o
  26   2 -20    979.09    717.77     44.88 o
  26   2 -19   1022.32   1070.73     50.66 o
  26   2 -18   3844.48   4280.98     95.54 o
  26   2 -17   2194.26   2221.02     70.21 o
  26   2 -16   2461.41   2367.77     70.48 o
  26   2 -15    214.94    113.16     31.39 o
  26   2 -14    109.05     60.02     30.29 <
  26   2 -13   2746.70   2648.05     67.73 o
  26   2 -12   8377.32   8442.47    106.27 o
  26   2 -11     48.63     43.78     24.78 <
  26   2 -10    180.17    185.02     24.78 o
  26   2  -9     98.17    112.06     22.03 o
  26   2  -8   5561.71   4963.23     66.63 o
  26   2  -7    328.74    281.38     22.58 o
  26   2  -6    328.61    309.19     22.30 o
  26   2  -5     21.17    -23.95     19.00 <
  26   2  -4   1580.22   1556.12     37.72 o
  26   2  -3   2106.74   2230.93     40.47 o
  26   2  -2     72.24     84.80     18.72 o
  26   2  -1   9508.52   9663.53     96.91 o
  26   2   0   2645.90   2736.70     49.28 o
  26   2   1   2038.79   2033.53     50.38 o
  26   2   2     69.82     33.86     20.65 <
  26   2   3    330.81    252.75     25.88 o
  26   2   4   2478.83   2333.63     51.76 o
  26   2   5   4188.41   4383.40     66.35 o
  26   2   6   3180.04   3046.44     55.62 o
  26   2   7   1951.50   1735.63     49.56 o
  26   2   8    128.25    105.17     28.36 o
  26   2   9   4037.30   4135.61     72.68 o
  26   2  10   1443.36   1535.47     50.93 o
  26   2  11    221.99     97.46     32.21 o
  26   2  12    537.42    356.27     38.82 o
  26   2  13    259.42    121.69     37.44 o
  26   2  14   2039.01   2109.79     72.41 o
  26   2  15    135.48     44.88     36.07 <
  26   2  16   2065.04   2262.32     73.51 o
  26   2  17      0.79    -96.91     40.20 <
  26   4 -21    661.58    679.77     47.08 o
  26   4 -20    249.73    195.48     40.75 o
  26   4 -19    697.41    618.65     43.50 o
  26   4 -18   2350.12   2530.21     79.84 o
  26   4 -17    707.50    565.24     37.72 o
  26   4 -16    589.07    571.84     32.49 o
  26   4 -15     59.89     33.86     26.98 <
  26   4 -14   6873.07   7215.09     87.55 o
  26   4 -13   3235.97   3353.70     58.92 o
  26   4 -12    662.69    623.05     30.01 o
  26   4 -11   1226.29   1251.34     41.02 o
  26   4 -10      4.14    -21.48     23.95 <
  26   4  -9   4631.81   4586.86     62.22 o
  26   4  -8    282.80    207.59     20.92 o
  26   4  -7   2629.72   2914.28     47.08 o
  26   4  -6      0.01      3.85     19.00 <
  26   4  -5     81.79     37.44     21.48 <
  26   4  -4    269.61    258.80     22.85 o
  26   4  -3    614.27    594.97     26.43 o
  26   4  -2     58.98     50.11     22.30 <
  26   4  -1   3480.38   3461.62     53.41 o
  26   4   0    492.73    362.32     25.33 o
  26   4   1    167.43    169.05     25.33 o
  26   4   2    499.51    517.33     30.01 o
  26   4   3    691.62    880.76     35.79 o
  26   4   4   3129.42   3137.84     64.70 o
  26   4   5    301.04    237.60     30.29 o
  26   4   6     11.89    -49.28     26.16 <
  26   4   7     22.41    -38.55     26.71 <
  26   4   8    169.07     70.76     28.08 <
  26   4   9      0.83    -41.02     27.53 <
  26   4  10    923.90   1066.87     39.92 o
  26   4  11    304.65    278.63     35.52 o
  26   4  12    880.48    692.16     41.57 o
  26   4  13   1799.88   1906.05     69.66 o
  26   4  14      0.90      3.85     41.02 <
  26   4  15   1575.31   1998.29     77.09 o
  26   6 -17      2.49    -61.40     37.72 <
  26   6 -16   1934.66   1672.03     62.77 o
  26   6 -15   2420.98   2398.61     71.31 o
  26   6 -14    537.50    442.72     37.72 o
  26   6 -13    703.71    742.27     38.55 o
  26   6 -12    577.71    370.86     34.97 o
  26   6 -11    338.50    344.15     33.86 o
  26   6 -10      2.42    -49.56     28.63 <
  26   6  -9    472.37    494.48     36.34 o
  26   6  -8   1891.87   1755.45     51.49 o
  26   6  -7    125.45    147.30     31.39 o
  26   6  -6    167.42    150.60     31.11 o
  26   6  -5    163.33    134.36     31.39 o
  26   6  -4    508.49    430.05     33.59 o
  26   6  -3    101.35     67.73     29.46 <
  26   6  -2    317.55    328.73     31.11 o
  26   6  -1    755.59    594.15     31.66 o
  26   6   0     10.22    -19.27     27.81 <
  26   6   1    262.65    311.11     31.39 o
  26   6   2     22.20     38.27     30.84 <
  26   6   3    818.55    707.30     37.17 o
  26   6   4   1722.59   1533.54     50.66 o
  26   6   5    222.07    100.22     32.76 o
  26   6   6     93.84     55.34     31.39 <
  26   6   7     30.32    -14.59     33.04 <
  26   6   8    702.98    465.29     35.52 o
  26   6   9    120.64     57.27     34.97 <
  26   6  10   1423.65   1281.07     45.98 o
  26   6  11   1000.78    940.50     45.70 o
  26   6  12     47.55     20.10     39.92 <
  26   8 -10   1118.12   1120.56     53.14 o
  26   8  -9    995.68    990.06     49.56 o
  26   8  -8    310.06    332.86     44.33 o
  26   8  -7   2110.79   1928.91     68.00 o
  26   8  -6    500.71    552.57     42.67 o
  26   8  -5    417.38    410.23     38.82 o
  26   8  -4    107.25    101.59     34.69 <
  26   8  -3   1097.75   1103.49     44.60 o
  26   8  -2    286.49    254.95     37.44 o
  26   8  -1    613.53    591.94     40.47 o
  26   8   0    505.47    315.52     38.55 o
  26   8   1      4.58    -56.99     38.27 <
  26   8   2    523.57    403.07     42.67 o
  26   8   3    718.48    514.58     46.80 o
  26   8   4     15.55    -28.63     44.33 <
  26   8   5     58.34    -82.32     42.95 <
  27   1 -23    172.94     74.34     41.85 <
  27   1 -22    303.32    187.49     38.27 o
  27   1 -21   1302.27   1186.09     49.01 o
  27   1 -20    625.24    570.19     40.75 o
  27   1 -19   3767.88   4116.06     88.38 o
  27   1 -18    529.23    297.35     32.49 o
  27   1 -17     71.84     32.49     30.01 <
  27   1 -16   6436.53   7015.48    108.20 o
  27   1 -15  16973.50  19385.40    225.76 o
  27   1 -14   7453.52   8064.18    115.36 o
  27   1 -13    169.17    123.62     26.71 o
  27   1 -12    303.61    243.93     26.98 o
  27   1 -11   2165.90   2051.15     55.62 o
  27   1 -10     13.22    -11.56     22.85 <
  27   1  -9    467.01    369.76     27.53 o
  27   1  -8   3557.75   3267.25     60.30 o
  27   1  -7   5505.47   4808.50     68.83 o
  27   1  -6   5736.10   6066.72     66.08 o
  27   1  -5   5791.77   5766.07     60.85 o
  27   1  -4     50.94    -24.50     17.35 <
  27   1  -3   2827.19   2667.32     43.23 o
  27   1  -2   1485.18   1470.77     36.62 o
  27   1  -1  11191.40  11354.80    110.13 o
  27   1   0   2408.83   2415.95     42.67 o
  27   1   1    286.67    292.67     20.65 o
  27   1   2    147.05    134.91     20.10 o
  27   1   3    261.48    189.97     22.30 o
  27   1   4    127.99    117.56     20.37 o
  27   1   5   3851.53   3746.31     51.49 o
  27   1   6   1982.05   1960.57     43.23 o
  27   1   7   4745.03   5037.57     62.77 o
  27   1   8    336.46    292.39     25.05 o
  27   1   9    649.30    426.75     26.98 o
  27   1  10    240.63    196.85     26.71 o
  27   1  11   6543.46   7047.42     95.54 o
  27   1  12    928.97    922.05     40.20 o
  27   1  13    120.25     50.66     36.34 <
  27   1  14    161.28     73.24     37.72 <
  27   1  15    361.06    230.45     41.02 o
  27   1  16    199.38     28.36     39.65 <
  27   1  17      3.73   -118.39     43.23 <
  27   3 -22     62.28     11.01     55.62 <
  27   3 -21    451.54    386.00     49.01 o
  27   3 -20   4317.19   4501.24    115.08 o
  27   3 -19     42.40     75.99     43.23 <
  27   3 -18    670.09    612.59     39.65 o
  27   3 -17    163.74    125.27     30.29 o
  27   3 -16   2855.15   2803.05     71.31 o
  27   3 -15    469.94    367.00     33.31 o
  27   3 -14     15.69    -36.07     28.63 <
  27   3 -13     53.78     -2.20     27.26 <
  27   3 -12   4660.32   4856.13     77.09 o
  27   3 -11    611.45    548.44     31.11 o
  27   3 -10   3396.11   3224.57     63.32 o
  27   3  -9    489.55    484.84     28.91 o
  27   3  -8   2652.83   2601.52     50.11 o
  27   3  -7     84.78     27.53     20.37 <
  27   3  -6    218.15    160.79     22.30 o
  27   3  -5    179.76    140.41     22.30 o
  27   3  -4     32.70    -14.59     22.58 <
  27   3  -3    126.01     88.38     21.48 o
  27   3  -2     53.53     26.98     21.75 <
  27   3  -1   8106.17   8923.74     93.88 o
  27   3   0  10054.10  10637.30    107.93 o
  27   3   1    525.47    357.09     26.43 o
  27   3   2   3018.08   2605.37     57.54 o
  27   3   3     39.79     -9.91     25.60 <
  27   3   4     23.35    -38.82     25.88 <
  27   3   5      2.01    -64.70     26.16 <
  27   3   6    687.47    568.27     30.29 o
  27   3   7    631.73    526.42     30.84 o
  27   3   8    198.00     45.43     27.26 <
  27   3   9   1836.37   1913.76     59.47 o
  27   3  10   1869.32   2082.81     60.85 o
  27   3  11    370.52    356.27     33.86 o
  27   3  12   1265.55   1291.81     50.11 o
  27   3  13     72.85     28.08     37.44 <
  27   3  14    825.60    772.28     49.28 o
  27   3  15    102.83     28.08     41.30 <
  27   3  16    822.29    874.15     51.76 o
  27   5 -19   1048.85   1040.99     51.49 o
  27   5 -18    215.67    175.65     38.55 o
  27   5 -17      1.81    -12.11     35.79 <
  27   5 -16    382.17    233.47     33.04 o
  27   5 -15     51.80     19.55     30.56 <
  27   5 -14    968.34    973.54     39.37 o
  27   5 -13    164.51    193.55     30.29 o
  27   5 -12    974.79    964.73     36.07 o
  27   5 -11   4333.90   4487.20     72.41 o
  27   5 -10      2.96    -59.19     29.46 <
  27   5  -9   2151.01   2179.45     52.31 o
  27   5  -8    675.67    667.10     29.46 o
  27   5  -7     58.51     60.30     25.33 <
  27   5  -6   1005.89    927.56     34.69 o
  27   5  -5   2948.22   2896.94     58.64 o
  27   5  -4   5182.59   5615.19     72.13 o
  27   5  -3     79.85     70.21     25.60 <
  27   5  -2    111.47     30.01     24.78 <
  27   5  -1   1547.91   1541.25     41.57 o
  27   5   0   3144.00   2929.98     54.51 o
  27   5   1   1225.41   1443.79     42.12 o
  27   5   2   3093.05   3421.43     60.02 o
  27   5   3   3468.26   3475.94     63.60 o
  27   5   4   1279.72   1269.51     45.15 o
  27   5   5    444.64    260.45     31.94 o
  27   5   6    159.54    126.10     29.73 o
  27   5   7   1467.68   1184.99     41.57 o
  27   5   8      0.01    -58.92     30.56 <
  27   5   9     41.80     36.62     31.66 <
  27   5  10    158.97    139.31     35.52 o
  27   5  11    985.66    905.26     43.23 o
  27   5  12     32.47    -22.03     41.30 <
  27   5  13      7.66    -22.58     40.47 <
  27   7 -14    842.26    867.82     50.38 o
  27   7 -13   1334.76   1235.65     55.62 o
  27   7 -12    204.54    181.16     41.57 o
  27   7 -11      5.09    -67.18     37.99 <
  27   7 -10     76.98     25.88     38.55 <
  27   7  -9    642.69    542.38     43.23 o
  27   7  -8      1.76    -12.94     34.42 <
  27   7  -7    626.84    624.98     39.92 o
  27   7  -6    313.74    207.04     34.42 o
  27   7  -5   3121.96   3663.99     73.51 o
  27   7  -4    154.00    234.57     33.31 o
  27   7  -3   1647.66   1923.12     63.05 o
  27   7  -2    211.47    266.79     33.86 o
  27   7  -1     49.75     44.88     32.76 <
  27   7   0    131.89    133.26     34.69 o
  27   7   1    572.35    303.96     38.27 o
  27   7   2    366.49    315.52     36.62 o
  27   7   3    663.08    732.91     40.20 o
  27   7   4    489.51    586.99     39.37 o
  27   7   5    324.23    300.38     37.99 o
  27   7   6    641.77    501.64     41.57 o
  27   7   7    129.18    111.50     36.89 o
  27   7   8    386.09    387.10     41.02 o
  28   0 -22   1262.45   1139.83     70.21 o
  28   0 -20      0.73   -121.97     47.91 <
  28   0 -18   3302.95   4140.29    123.89 o
  28   0 -16    317.01    215.58     48.18 o
  28   0 -14   2254.72   2679.43    102.69 o
  28   0 -12   1283.54    887.64     71.58 o
  28   0 -10     36.35     11.56     36.34 <
  28   0  -8   2372.57   2508.73     72.13 o
  28   0  -6    156.66    166.57     27.53 o
  28   0  -4   1928.98   1809.97     53.69 o
  28   0  -2   1276.22   1472.15     57.54 o
  28   0   0   2722.87   2998.81     63.05 o
  28   0   2  12479.00  13083.90    180.34 o
  28   0   4     90.36     26.71     28.36 <
  28   0   6    367.80    325.98     34.42 o
  28   0   8   9814.93  11062.20    155.28 o
  28   0  10    408.02    561.66     45.70 o
  28   0  12     81.60     44.60     42.40 <
  28   0  14    435.54    436.66     58.64 o
  28   0  16     20.79   -160.79     64.98 <
  28   2 -22    130.59     27.53     49.56 <
  28   2 -21    797.69    646.73     56.17 o
  28   2 -20    728.63    510.72     43.23 o
  28   2 -19    722.91    626.36     44.33 o
  28   2 -18     88.98     66.35     33.59 <
  28   2 -17   2589.91   2784.33     75.99 o
  28   2 -16      4.16    -45.98     30.84 <
  28   2 -15     99.34     85.35     31.66 <
  28   2 -14   2052.75   2011.23     66.35 o
  28   2 -13   4005.11   4064.03     80.39 o
  28   2 -12   1171.30    992.54     38.82 o
  28   2 -11    121.34     22.03     24.50 <
  28   2 -10    461.75    303.96     25.33 o
  28   2  -9   1928.69   1712.78     56.17 o
  28   2  -8   2018.28   1871.64     56.17 o
  28   2  -7    797.23    718.59     29.18 o
  28   2  -6      1.71    -34.69     20.92 <
  28   2  -5    790.24    618.92     23.13 o
  28   2  -4    757.10    560.56     22.30 o
  28   2  -3    430.75    314.14     20.37 o
  28   2  -2   2173.17   2318.49     43.23 o
  28   2  -1   1046.16    960.60     30.29 o
  28   2   0   8195.31   8390.44     96.36 o
  28   2   1   3395.12   3426.38     62.50 o
  28   2   2   1303.04   1198.20     37.72 o
  28   2   3    157.94    195.20     26.71 o
  28   2   4   3384.95   3336.90     59.74 o
  28   2   5   3422.95   3526.05     67.45 o
  28   2   6   1845.90   1744.99     53.69 o
  28   2   7      3.52    -25.60     25.33 <
  28   2   8      0.13    -34.69     27.81 <
  28   2   9   3064.77   2972.93     66.63 o
  28   2  10   2175.81   2284.35     63.87 o
  28   2  11      6.10    -15.42     34.97 <
  28   2  12    101.49     67.18     36.62 <
  28   2  13     67.14     -4.96     37.17 <
  28   2  14     62.85    -39.37     35.24 <
  28   2  15    169.35     56.99     37.72 <
  28   2  16   1489.04   1338.62     56.72 o
  28   4 -20   1034.41    808.90     51.21 o
  28   4 -19    264.89    236.23     39.65 o
  28   4 -18    287.24    225.21     38.82 o
  28   4 -17     45.22     29.18     32.21 <
  28   4 -16   2701.16   2683.56     64.15 o
  28   4 -15     86.50     25.88     28.63 <
  28   4 -14    100.81     58.37     28.63 <
  28   4 -13      3.54    -63.05     26.98 <
  28   4 -12   4745.94   4607.51     70.21 o
  28   4 -11    389.97    310.01     28.08 o
  28   4 -10    363.98    350.21     28.91 o
  28   4  -9     33.07     47.63     25.88 <
  28   4  -8   1313.77   1174.25     39.37 o
  28   4  -7    717.85    705.93     29.73 o
  28   4  -6    132.82    104.35     26.43 o
  28   4  -5     50.73     32.21     25.60 <
  28   4  -4    897.82    922.05     34.42 o
  28   4  -3   1348.52   1277.49     45.15 o
  28   4  -2    140.24     28.91     26.16 <
  28   4  -1      6.48    -12.11     22.85 <
  28   4   0     43.77     35.52     23.68 <
  28   4   1   1840.69   1551.44     51.76 o
  28   4   2    492.55    480.16     31.39 o
  28   4   3      0.54    -11.01     28.91 <
  28   4   4   1893.23   1944.32     59.74 o
  28   4   5      5.80    -25.33     28.91 <
  28   4   6    906.26    954.27     35.79 o
  28   4   7   1400.23   1529.96     49.83 o
  28   4   8      0.09    -53.41     27.81 <
  28   4   9    479.57    493.65     35.52 o
  28   4  10   1801.92   1988.10     67.45 o
  28   4  11     17.22    -17.07     34.69 <
  28   4  12    605.82    703.17     47.63 o
  28   4  13     58.99    -44.88     39.92 <
  28   4  14   1733.31   1931.38     74.61 o
  28   6 -16   2533.86   2672.83     79.29 o
  28   6 -15     18.60     12.94     35.24 <
  28   6 -14    173.18    185.57     39.92 o
  28   6 -13   3247.60   3750.71     85.35 o
  28   6 -12   2407.94   2771.12     78.19 o
  28   6 -11      4.12    -16.79     36.62 <
  28   6 -10    379.33    324.61     38.55 o
  28   6  -9    619.85    617.55     38.55 o
  28   6  -8   2395.11   2496.34     63.60 o
  28   6  -7   2290.42   2397.78     63.60 o
  28   6  -6    381.73    289.64     33.86 o
  28   6  -5      1.28    -58.37     30.84 <
  28   6  -4      9.13    -27.26     30.84 <
  28   6  -3     25.70     87.55     29.73 <
  28   6  -2   2414.83   3110.86     63.87 o
  28   6  -1   2252.03   2393.65     61.40 o
  28   6   0   1273.54   1128.82     39.65 o
  28   6   1    126.25     56.44     32.21 <
  28   6   2      4.10    -81.22     30.84 <
  28   6   3    832.45    541.01     36.34 o
  28   6   4    827.12    612.87     37.17 o
  28   6   5   2541.03   2637.58     67.18 o
  28   6   6     79.11     91.68     32.21 <
  28   6   7    299.35    314.69     35.24 o
  28   6   8    453.04    407.75     38.27 o
  28   6   9    414.57    389.58     39.37 o
  28   6  10   3223.09   3912.33     79.57 o
  28   8  -8     49.22    -34.14     50.11 <
  28   8  -7   2408.96   2734.77     83.70 o
  28   8  -6    322.20    281.65     41.85 o
  28   8  -5     88.14     56.99     36.89 <
  28   8  -4    287.12    290.46     37.44 o
  28   8  -3   2056.86   2587.20     68.56 o
  28   8  -2    920.29    849.37     43.23 o
  28   8  -1   1301.12   1306.95     50.11 o
  28   8   0     36.43     27.81     40.47 <
  28   8   1     15.39    -60.30     39.37 <
  28   8   2    844.71    720.79     55.06 o
  29   1 -22    954.81    750.53     46.25 o
  29   1 -21    495.26    386.55     40.20 o
  29   1 -20     55.43     26.43     35.24 <
  29   1 -19   7061.68   7797.40    132.15 o
  29   1 -18      2.35     37.99     36.89 <
  29   1 -17    164.55    164.64     37.17 o
  29   1 -16   1724.84   1881.83     68.28 o
  29   1 -15    886.61    766.77     37.99 o
  29   1 -14   3432.43   3282.39     76.81 o
  29   1 -13   1948.10   2242.50     67.45 o
  29   1 -12     19.88      2.48     28.63 <
  29   1 -11   2432.73   2595.46     64.43 o
  29   1 -10     20.75     30.29     23.95 <
  29   1  -9   3569.67   3265.32     63.05 o
  29   1  -8   3376.32   3262.57     60.02 o
  29   1  -7    736.31    581.21     25.60 o
  29   1  -6   1233.33   1501.06     40.75 o
  29   1  -5  14996.00  15010.30    134.36 o
  29   1  -4     45.27     64.43     19.00 o
  29   1  -3   1431.06   1413.23     38.82 o
  29   1  -2      2.70    -48.46     17.90 <
  29   1  -1    308.58    257.98     20.92 o
  29   1   0   1264.98   1199.30     35.52 o
  29   1   1     53.15     41.30     19.82 <
  29   1   2    848.14    739.24     26.43 o
  29   1   3  14475.70  15464.30    147.02 o
  29   1   4    881.14    784.39     26.98 o
  29   1   5     47.05    -18.17     20.92 <
  29   1   6    108.85     81.22     22.58 o
  29   1   7   4475.22   4491.60     64.15 o
  29   1   8    737.80    617.27     28.63 o
  29   1   9    709.87    535.78     30.29 o
  29   1  10     62.05     -4.41     30.01 <
  29   1  11    439.06    342.78     38.27 o
  29   1  12   1902.13   1794.55     68.56 o
  29   1  13   3100.73   3202.27     88.93 o
  29   1  14    332.23    211.45     40.47 o
  29   1  15    413.11    279.73     47.08 o
  29   1  16    467.51    259.08     54.51 o
  29   3 -21      5.81    -12.66     45.43 <
  29   3 -20   2565.51   2826.73    102.14 o
  29   3 -19    926.21    787.15     48.18 o
  29   3 -18   3969.08   4326.13     91.68 o
  29   3 -17     11.02     32.21     31.39 <
  29   3 -16    537.81    461.16     35.79 o
  29   3 -15   5436.90   5703.30     93.33 o
  29   3 -14    559.97    411.33     32.49 o
  29   3 -13    458.68    396.19     31.66 o
  29   3 -12     55.53     57.27     28.36 <
  29   3 -11   6137.36   6545.51     90.58 o
  29   3 -10   6034.99   6416.38     88.38 o
  29   3  -9     19.68     35.52     26.16 <
  29   3  -8   6073.85   6370.68     85.90 o
  29   3  -7    875.86    898.65     34.42 o
  29   3  -6   1207.71   1117.26     38.82 o
  29   3  -5    435.44    251.64     24.23 o
  29   3  -4    682.22    632.41     28.91 o
  29   3  -3    141.43     87.83     25.88 o
  29   3  -2     31.64    -25.88     21.75 <
  29   3  -1     92.49     46.25     23.13 <
  29   3   0   2352.64   2721.28     52.86 o
  29   3   1    813.81    773.66     30.56 o
  29   3   2   3355.71   3863.87     67.45 o
  29   3   3   2781.39   2866.93     63.32 o
  29   3   4    424.84    446.30     31.11 o
  29   3   5    894.63    748.60     34.69 o
  29   3   6    167.74    223.29     28.36 o
  29   3   7    138.01     52.86     28.08 <
  29   3   8   2687.27   3032.95     65.53 o
  29   3   9    594.85    436.39     34.14 o
  29   3  10     85.40     67.18     30.29 <
  29   3  11   1376.93   1276.67     49.83 o
  29   3  12    367.64    347.18     38.82 o
  29   3  13      6.99     -1.38     39.65 <
  29   3  14      0.56    -76.54     42.12 <
  29   3  15     21.97    -33.59     50.66 <
  29   5 -18     48.22    -63.05     39.65 <
  29   5 -17    367.64    241.18     41.30 o
  29   5 -16    146.68     14.59     35.79 <
  29   5 -15    385.57    229.89     37.44 o
  29   5 -14    263.18    226.59     34.69 o
  29   5 -13    566.55    433.63     35.24 o
  29   5 -12   2544.59   2914.01     69.11 o
  29   5 -11   3935.93   4064.03     75.71 o
  29   5 -10    515.05    556.15     34.97 o
  29   5  -9   4833.03   4897.98     72.41 o
  29   5  -8    861.86    815.50     33.86 o
  29   5  -7     58.80      3.30     27.53 <
  29   5  -6    921.25    913.79     35.52 o
  29   5  -5    898.12    805.04     34.97 o
  29   5  -4   4258.26   4506.20     69.93 o
  29   5  -3    347.09    313.04     29.73 o
  29   5  -2   1156.46   1059.99     34.42 o
  29   5  -1    192.64    230.72     26.98 o
  29   5   0   1871.25   2178.07     54.24 o
  29   5   1    179.60    125.82     29.46 o
  29   5   2   1467.10   1322.92     45.70 o
  29   5   3    472.46    490.07     36.07 o
  29   5   4      8.93    -55.34     31.66 <
  29   5   5    517.74    465.29     36.89 o
  29   5   6     32.20    -56.17     30.01 <
  29   5   7    224.58    198.51     32.76 o
  29   5   8      4.00    -47.63     31.66 <
  29   5   9     71.68    -44.60     31.94 <
  29   5  10    531.60    382.97     38.55 o
  29   5  11    857.50    838.91     44.33 o
  29   5  12     24.82    -39.37     40.75 <
  29   7 -13    792.68    732.08    133.81 o
  29   7 -12     21.79    -43.23     39.65 <
  29   7 -11     44.96    -44.88     39.65 <
  29   7 -10   1315.67   1140.93     51.76 o
  29   7  -9     85.12     53.69     39.37 <
  29   7  -8    112.85     78.47     39.10 <
  29   7  -7     68.99     37.44     36.07 <
  29   7  -6   3368.24   3818.44     80.94 o
  29   7  -5    852.31    821.84     38.55 o
  29   7  -4    612.37    523.94     36.07 o
  29   7  -3   1916.76   2193.77     63.87 o
  29   7  -2    539.35    636.54     37.72 o
  29   7  -1     54.26     16.24     33.59 <
  29   7   0    170.78     74.61     36.07 <
  29   7   1      1.04    -66.35     36.34 <
  29   7   2    379.51    240.36     39.92 o
  29   7   3     39.44    -11.01     37.44 <
  29   7   4    397.49    276.42     40.20 o
  29   7   5    611.99    331.49     39.37 o
  29   7   6    113.19     94.16     37.99 <
  30   0 -22    254.02    138.21     56.72 <
  30   0 -20    115.39    112.06     52.04 <
  30   0 -18   2602.76   2634.56    112.61 o
  30   0 -16     78.91    136.01     47.91 <
  30   0 -14   1170.80    887.91     66.90 o
  30   0 -12   9540.83  10843.60    242.01 o
  30   0 -10   9230.74   9134.36    173.18 o
  30   0  -8  12675.20  12761.50    169.87 o
  30   0  -6    143.46    137.66     28.63 o
  30   0  -4  24281.50  24944.70    314.97 o
  30   0  -2  13015.50  13972.90    212.27 o
  30   0   0   1448.59   1373.86     60.57 o
  30   0   2    271.67    206.77     29.73 o
  30   0   4    941.59   1041.54     41.85 o
  30   0   6   2599.64   2435.22     72.96 o
  30   0   8   1424.45   1194.90     50.11 o
  30   0  10   1787.46   1716.91     77.64 o
  30   0  12    319.68    138.76     53.41 <
  30   0  14   1428.92   1109.55     88.38 o
  30   2 -21    797.07    633.79     56.72 o
  30   2 -20    484.59    341.12     42.95 o
  30   2 -19     29.72     10.46     37.44 <
  30   2 -18   3472.55   3954.45     96.09 o
  30   2 -17    377.01    262.11     36.07 o
  30   2 -16      3.65     17.35     31.94 <
  30   2 -15   1518.15   1647.80     63.60 o
  30   2 -14     60.32     14.59     30.84 <
  30   2 -13    999.86    767.87     36.62 o
  30   2 -12   1709.11   1819.33     57.82 o
  30   2 -11   7371.26   8085.11    102.42 o
  30   2 -10      1.44    -19.00     27.26 <
  30   2  -9    759.62    570.47     31.94 o
  30   2  -8  10929.70  11159.60    134.91 o
  30   2  -7   2793.67   3077.55     61.12 o
  30   2  -6    771.87    712.26     28.63 o
  30   2  -5     11.24     -2.48     20.37 <
  30   2  -4   3077.69   2941.54     48.18 o
  30   2  -3   2152.27   2195.14     44.05 o
  30   2  -2      0.97    -16.24     21.20 <
  30   2  -1    534.84    493.93     26.98 o
  30   2   0     45.19      3.03     24.78 <
  30   2   1    336.38    242.56     26.98 o
  30   2   2   1545.14   1642.57     50.66 o
  30   2   3   1194.44   1291.81     50.38 o
  30   2   4  10059.20  11291.80    128.57 o
  30   2   5    181.35    210.90     29.73 o
  30   2   6      2.13    -51.21     25.88 <
  30   2   7     50.78    -45.43     26.71 <
  30   2   8      6.45    -70.21     28.36 <
  30   2   9    874.42    862.58     37.17 o
  30   2  10     15.48    -16.24     31.66 <
  30   2  11    412.48    449.88     41.02 o
  30   2  12    728.31    684.17     44.33 o
  30   2  13    116.78     55.62     38.55 <
  30   2  14   1604.47   1738.93     65.25 o
  30   2  15    797.71    790.72     46.80 o
  30   4 -19    490.57    388.20     40.75 o
  30   4 -18    662.48    658.57     42.67 o
  30   4 -17   1519.05   1708.65     64.98 o
  30   4 -16   2235.12   2306.65     63.60 o
  30   4 -15    599.16    561.38     34.14 o
  30   4 -14      1.67    -48.73     28.63 <
  30   4 -13    749.41    645.08     33.59 o
  30   4 -12    128.37     47.91     28.36 <
  30   4 -11    324.08    179.51     30.56 o
  30   4 -10    266.33    235.12     28.63 o
  30   4  -9   1542.90   1559.70     53.41 o
  30   4  -8   1775.56   1919.55     58.92 o
  30   4  -7   3286.81   3005.42     65.53 o
  30   4  -6   2383.54   2750.74     60.85 o
  30   4  -5   2732.10   2798.65     60.57 o
  30   4  -4   1103.15    947.11     41.57 o
  30   4  -3   1126.21    989.51     37.99 o
  30   4  -2     49.53    -34.42     26.98 <
  30   4  -1      0.79    -41.85     24.23 <
  30   4   0   1582.42   1630.18     49.01 o
  30   4   1    277.11    240.63     29.46 o
  30   4   2     83.35     27.26     29.73 <
  30   4   3   3198.13   3321.48     72.96 o
  30   4   4    242.19    185.02     32.21 o
  30   4   5    214.94     93.33     31.11 o
  30   4   6   2131.98   2095.20     59.47 o
  30   4   7    190.73     27.53     28.91 <
  30   4   8    407.70    266.79     33.86 o
  30   4   9    141.14      8.53     34.69 <
  30   4  10    628.90    442.72     39.65 o
  30   4  11      0.18    -41.02     37.72 <
  30   4  12    380.44    303.13     44.05 o
  30   4  13     94.25     32.49     44.88 <
  30   6 -15     51.60     66.63     41.30 <
  30   6 -14     30.70    -17.07     38.82 <
  30   6 -13    237.44    213.93     40.47 o
  30   6 -12    959.56    780.81     45.15 o
  30   6 -11     42.78      5.23     37.72 <
  30   6 -10    335.52    255.22     39.65 o
  30   6  -9      4.31    -10.19     36.89 <
  30   6  -8     76.77     16.52     34.14 <
  30   6  -7   1046.44   1039.62     40.20 o
  30   6  -6    559.48    657.74     37.17 o
  30   6  -5      5.94    -37.72     31.66 <
  30   6  -4    142.64    125.82     33.04 o
  30   6  -3     44.77    118.94     31.39 o
  30   6  -2   2032.85   2517.54     66.08 o
  30   6  -1   4020.81   4571.45     74.89 o
  30   6   0   1195.09   1596.59     49.01 o
  30   6   1    833.22    734.83     40.75 o
  30   6   2    870.25    871.39     40.47 o
  30   6   3    646.31    487.87     36.89 o
  30   6   4     12.33    -20.10     33.31 <
  30   6   5    437.52    399.77     37.17 o
  30   6   6     12.66    -53.41     31.94 <
  30   6   7   1541.64   1385.42     45.70 o
  30   6   8    709.92    680.32     41.30 o
  30   6   9     13.87     12.66     36.89 <
  31   1 -21    319.32    203.46     42.40 o
  31   1 -20    581.18    599.93     46.25 o
  31   1 -19   1506.40   1351.83     64.15 o
  31   1 -18     21.55    -71.58     36.62 <
  31   1 -17    197.82     94.16     37.72 <
  31   1 -16     78.29     -7.16     35.52 <
  31   1 -15    123.61     73.79     31.39 <
  31   1 -14   4662.57   4712.14     88.38 o
  31   1 -13   1222.07    982.35     43.50 o
  31   1 -12    323.15    303.96     35.79 o
  31   1 -11   1278.51   1224.91     50.93 o
  31   1 -10    653.68    419.59     32.76 o
  31   1  -9      0.44    -25.88     26.43 <
  31   1  -8     34.30     30.29     26.43 <
  31   1  -7   2087.21   2279.67     55.62 o
  31   1  -6    167.56    153.63     25.05 o
  31   1  -5    696.90    605.98     25.05 o
  31   1  -4    601.23    503.84     25.60 o
  31   1  -3    739.58    765.95     27.53 o
  31   1  -2    759.36    654.44     24.50 o
  31   1  -1   2034.74   1984.25     43.78 o
  31   1   0    226.03    101.59     22.03 o
  31   1   1     17.96    -47.63     20.65 <
  31   1   2    578.24    507.42     26.43 o
  31   1   3   1298.65   1348.80     44.88 o
  31   1   4    986.04    872.49     30.29 o
  31   1   5   1406.93   1205.08     39.10 o
  31   1   6    614.15    521.18     27.81 o
  31   1   7   1104.30   1047.32     37.17 o
  31   1   8      6.70    -47.36     29.18 <
  31   1   9   1611.46   1461.13     49.56 o
  31   1  10      5.58    -35.24     34.14 <
  31   1  11    432.19    379.67     39.37 o
  31   1  12    922.53    950.69     48.73 o
  31   1  13     12.37    -47.08     40.75 <
  31   1  14    832.78    741.99     58.37 o
  31   3 -20    765.17    658.85     54.24 o
  31   3 -19    550.34    340.57     49.83 o
  31   3 -18    713.17    652.51     42.95 o
  31   3 -17    496.15    416.84     39.10 o
  31   3 -16   1062.65    972.99     44.33 o
  31   3 -15   3575.91   4330.82     79.57 o
  31   3 -14     44.92     39.92     30.01 <
  31   3 -13   1578.47   1661.29     59.47 o
  31   3 -12      5.80    -16.79     28.08 <
  31   3 -11    915.21    746.40     34.14 o
  31   3 -10   2226.88   2283.80     65.80 o
  31   3  -9   1833.72   1980.12     63.05 o
  31   3  -8    918.39    800.36     33.86 o
  31   3  -7   2017.05   2110.34     62.77 o
  31   3  -6    323.06    358.74     30.84 o
  31   3  -5   3116.41   3486.13     70.76 o
  31   3  -4   3102.19   3308.54     69.38 o
  31   3  -3    118.34     63.87     25.05 <
  31   3  -2     15.92    -19.55     25.05 <
  31   3  -1   1142.71   1161.58     37.72 o
  31   3   0    577.44    407.20     28.63 o
  31   3   1     34.75    -29.18     24.78 <
  31   3   2    245.22    154.46     28.91 o
  31   3   3    272.80    254.40     30.01 o
  31   3   4   1485.83   1447.92     53.69 o
  31   3   5     11.57    -60.57     28.36 <
  31   3   6    374.05    302.30     30.01 o
  31   3   7    161.44    146.20     29.73 o
  31   3   8    805.93    560.01     33.86 o
  31   3   9    121.87     22.30     31.94 <
  31   3  10   1341.12   1126.62     47.36 o
  31   3  11      0.11     15.69     35.52 <
  31   3  12    190.52    226.32     42.12 o
  31   3  13   2664.50   3018.63     90.58 o
  31   5 -17    719.58    659.40     46.80 o
  31   5 -16   1089.55   1134.05     49.83 o
  31   5 -15     79.86     43.50     36.62 <
  31   5 -14     11.02      4.96     35.24 <
  31   5 -13   2066.44   2198.45     77.92 o
  31   5 -12     14.92    -39.37     36.89 <
  31   5 -11     82.05     97.74     34.42 <
  31   5 -10    754.55    841.38     40.75 o
  31   5  -9   5583.27   6123.16     87.55 o
  31   5  -8    666.60    574.05     33.04 o
  31   5  -7    281.98    270.37     30.29 o
  31   5  -6   1294.03   1267.03     42.67 o
  31   5  -5   1765.63   1983.42     57.54 o
  31   5  -4     42.66     63.60     30.29 <
  31   5  -3    971.57    846.61     34.69 o
  31   5  -2    801.17    775.86     36.62 o
  31   5  -1     90.03     81.22     30.84 <
  31   5   0     56.24     20.65     28.91 <
  31   5   1   1179.13   1426.17     49.83 o
  31   5   2   2452.53   3133.44     74.06 o
  31   5   3     36.61      3.85     33.59 <
  31   5   4      1.33    -60.57     32.21 <
  31   5   5    805.36    815.50     40.47 o
  31   5   6   1023.09    765.40     38.55 o
  31   5   7   1263.70   1223.26     44.33 o
  31   5   8    297.21    202.09     34.42 o
  31   5   9     26.39     -8.26     33.59 <
  31   5  10     35.01    -30.01     36.07 <
  31   7 -11    251.79    223.56    125.27 <
  31   7 -10   1272.93   1521.98     56.72 o
  31   7  -9     39.35     30.56     40.47 <
  31   7  -8   2460.75   2743.58     82.05 o
  31   7  -7    209.35    219.71     42.12 o
  31   7  -6    590.61    577.90     41.85 o
  31   7  -5     12.36    -15.14     33.04 <
  31   7  -4   2411.05   2469.64     69.66 o
  31   7  -3    465.61    297.07     35.79 o
  31   7  -2     28.23    -34.69     33.59 <
  31   7  -1    355.74    374.99     39.10 o
  31   7   0   1239.25   1393.96     53.69 o
  31   7   1    819.78    872.22     45.15 o
  31   7   2     47.26    -12.39     37.99 <
  31   7   3   1784.10   1910.46     69.38 o
  31   7   4    296.42    206.22     44.60 o
  32   0 -20    137.95     44.88     52.04 <
  32   0 -18   3739.19   4327.79    157.21 o
  32   0 -16   2664.96   2518.09    130.78 o
  32   0 -14   1951.59   2020.86    118.94 o
  32   0 -12   5733.44   6441.98    176.48 o
  32   0 -10  14691.20  14701.10    253.30 o
  32   0  -8   2491.47   2692.10     80.94 o
  32   0  -6   4168.24   3616.35     77.92 o
  32   0  -4   1257.65   1142.86     52.31 o
  32   0  -2  28940.20  30382.30    425.65 o
  32   0   0   2624.97   2689.07     72.96 o
  32   0   2    212.88    102.42     34.97 <
  32   0   4   3703.53   3800.82     79.84 o
  32   0   6   2352.32   2240.02     74.06 o
  32   0   8    129.01     84.25     34.14 <
  32   0  10   1995.19   2159.90    135.73 o
  32   0  12     14.86   -119.76     63.05 <
  32   0  14    118.00     87.83     70.76 <
  32   2 -20    663.18    539.36     49.56 o
  32   2 -19    180.52     -1.38     39.10 <
  32   2 -18    453.83    355.72     42.12 o
  32   2 -17      0.04    -49.56     36.62 <
  32   2 -16   5588.20   5761.11    100.77 o
  32   2 -15    781.40    717.77     38.82 o
  32   2 -14   1147.10   1148.64     46.25 o
  32   2 -13      0.10    -30.56     27.81 <
  32   2 -12     97.56     72.96     30.01 <
  32   2 -11   5842.36   6378.94     97.19 o
  32   2 -10   1327.21   1428.65     55.06 o
  32   2  -9     57.57     13.22     28.36 <
  32   2  -8   1404.31   1328.15     50.38 o
  32   2  -7   3581.17   3928.57     74.89 o
  32   2  -6   1008.52   1038.51     42.95 o
  32   2  -5   1672.95   1964.97     55.34 o
  32   2  -4   1897.76   1999.39     55.06 o
  32   2  -3    903.82    885.16     36.34 o
  32   2  -2    137.14    130.78     25.88 o
  32   2  -1   1852.48   1857.32     49.56 o
  32   2   0    272.79    248.34     27.81 o
  32   2   1    412.43    385.17     29.73 o
  32   2   2    598.80    508.80     31.11 o
  32   2   3   2522.93   2534.06     62.77 o
  32   2   4   1596.38   1701.21     57.82 o
  32   2   5      0.75    -44.05     26.98 <
  32   2   6   6077.24   6683.99     88.93 o
  32   2   7    357.35    333.97     30.56 o
  32   2   8    680.98    461.16     33.59 o
  32   2   9    170.71     42.67     32.21 <
  32   2  10   1023.84    874.15     45.98 o
  32   2  11    513.85    428.95     41.85 o
  32   2  12    550.38    370.03     42.12 o
  32   2  13     64.39    -10.19     39.37 <
  32   4 -18   1119.43    996.39     46.53 o
  32   4 -17   1653.81   1753.80     64.98 o
  32   4 -16      2.24     14.04     30.84 <
  32   4 -15   1052.55   1112.85     43.50 o
  32   4 -14    276.89    205.94     31.39 o
  32   4 -13     82.50     37.72     29.46 <
  32   4 -12     16.12    -20.92     29.18 <
  32   4 -11     96.89     61.67     30.01 <
  32   4 -10   1421.81   1630.18     57.27 o
  32   4  -9    640.94    627.46     34.14 o
  32   4  -8   4930.71   5593.99     85.07 o
  32   4  -7   1218.58   1167.64     43.78 o
  32   4  -6   3654.23   3997.40     70.48 o
  32   4  -5  10027.80  10739.80    119.76 o
  32   4  -4     15.27     64.15     31.94 <
  32   4  -3    256.99    209.79     30.56 o
  32   4  -2    789.12    665.18     33.04 o
  32   4  -1     23.23    -16.52     25.60 <
  32   4   0    218.52    218.33     28.63 o
  32   4   1   1135.16   1066.32     36.62 o
  32   4   2   1351.96   1553.09     59.47 o
  32   4   3   2237.90   2556.64     69.38 o
  32   4   4     12.15    -38.55     30.84 <
  32   4   5   1498.52   1742.24     58.64 o
  32   4   6    863.22    875.25     39.65 o
  32   4   7    649.30    452.90     36.07 o
  32   4   8    307.61    336.17     35.79 o
  32   4   9     53.15     12.94     35.52 <
  32   4  10     81.00     -9.09     39.37 <
  32   4  11    396.53    371.41     48.73 o
  32   6 -14    918.86    888.19    137.94 o
  32   6 -13    443.95    352.14     43.23 o
  32   6 -12    895.03    769.25     46.53 o
  32   6 -11    532.08    486.49     42.95 o
  32   6 -10    880.99    941.05     47.63 o
  32   6  -9    306.99    305.88     41.30 o
  32   6  -8     19.68    -21.48     37.17 <
  32   6  -7    866.33    848.54     43.50 o
  32   6  -6    365.54    272.84     34.97 o
  32   6  -5     27.18     16.79     33.04 <
  32   6  -4    151.13     93.61     32.21 <
  32   6  -3    867.78    849.64     37.72 o
  32   6  -2    284.13    274.77     36.07 o
  32   6  -1    421.36    459.79     35.52 o
  32   6   0   2483.05   2996.33     75.16 o
  32   6   1   3005.26   3430.51     77.64 o
  32   6   2     53.23    -32.76     35.79 <
  32   6   3      0.08    -19.82     35.79 <
  32   6   4   1260.66   1151.67     46.80 o
  32   6   5    326.29    240.36     37.99 o
  32   6   6    151.25    196.85     34.97 o
  32   6   7     58.57    -20.92     36.34 <
  33   1 -20      1.09    -61.67     39.65 <
  33   1 -19      8.21    -51.49     39.10 <
  33   1 -18      1.52    -44.33     36.89 <
  33   1 -17      3.66    -61.40     36.89 <
  33   1 -16     92.92    -25.88     38.55 <
  33   1 -15   8519.77   9560.56    163.54 o
  33   1 -14    373.20    258.80     42.12 o
  33   1 -13     32.84    -59.47     33.04 <
  33   1 -12      4.49    -56.72     31.94 <
  33   1 -11    756.88    710.33     37.99 o
  33   1 -10    117.57     66.08     29.46 <
  33   1  -9   1094.10   1071.83     43.50 o
  33   1  -8    407.71    480.71     30.29 o
  33   1  -7   8155.60   8647.86    111.50 o
  33   1  -6   1085.27   1231.79     47.63 o
  33   1  -5   8104.08   8539.66    103.80 o
  33   1  -4     75.03     39.92     23.40 <
  33   1  -3    469.01    455.66     26.43 o
  33   1  -2     20.86     37.44     24.50 <
  33   1  -1   9028.02   9115.64     98.29 o
  33   1   0    154.67    129.95     24.23 o
  33   1   1   3732.82   3910.95     62.50 o
  33   1   2   3685.19   3798.34     65.53 o
  33   1   3    860.50    728.23     29.73 o
  33   1   4    195.49    181.16     28.63 o
  33   1   5      0.30    -59.74     26.16 <
  33   1   6    198.07     90.31     28.63 o
  33   1   7   2402.27   2594.08     70.21 o
  33   1   8    582.18    511.55     35.52 o
  33   1   9   1308.89   1070.45     47.36 o
  33   1  10    451.23    206.49     42.12 o
  33   1  11    539.97    492.55     45.98 o
  33   1  12    152.97     22.30     47.63 <
  33   1  13    116.98     14.87     49.56 <
  33   3 -19    581.94    460.61     51.49 o
  33   3 -18    854.39    626.63     47.36 o
  33   3 -17     12.77    -50.11     33.31 <
  33   3 -16    218.72     79.57     34.42 <
  33   3 -15   2361.01   2264.52     70.76 o
  33   3 -14    705.94    566.06     35.79 o
  33   3 -13     32.47     34.14     30.01 <
  33   3 -12    412.41    213.93     30.84 o
  33   3 -11    651.68    634.89     36.62 o
  33   3 -10    713.98    553.95     35.24 o
  33   3  -9     46.51      8.81     29.46 <
  33   3  -8   2421.04   2324.27     66.90 o
  33   3  -7    132.10     69.66     29.73 <
  33   3  -6    191.19    130.78     30.01 o
  33   3  -5     97.21    144.54     29.46 o
  33   3  -4   9263.83   9985.93    126.65 o
  33   3  -3     63.71    146.75     26.98 o
  33   3  -2   2934.20   2971.27     57.54 o
  33   3  -1      0.11    -47.36     24.23 <
  33   3   0   1127.22   1056.96     36.07 o
  33   3   1      0.15    -87.83     25.60 <
  33   3   2    129.59     94.71     31.11 o
  33   3   3    385.71    310.01     31.94 o
  33   3   4   3786.26   4220.14     76.81 o
  33   3   5    217.14    156.38     31.39 o
  33   3   6    800.13    882.13     36.07 o
  33   3   7   2429.20   2619.69     65.53 o
  33   3   8    669.89    741.17     38.27 o
  33   3   9    258.57    191.07     33.86 o
  33   3  10    189.91     26.43     37.44 <
  33   3  11    561.40    400.04     44.05 o
  33   3  12     82.41    -17.62     40.47 <
  33   5 -16   2154.99   2445.69    205.39 o
  33   5 -15    766.70    743.09     47.91 o
  33   5 -14   1211.51   1373.58     57.82 o
  33   5 -13   1588.29   1698.19     66.08 o
  33   5 -12     88.68     33.04     38.82 <
  33   5 -11    350.42    392.33     41.85 o
  33   5 -10    583.66    613.14     41.57 o
  33   5  -9   1354.89   1281.35     50.38 o
  33   5  -8      2.60     35.79     33.59 <
  33   5  -7      7.09    -10.74     31.66 <
  33   5  -6    141.21    188.60     34.14 o
  33   5  -5     84.16    -12.39     33.04 <
  33   5  -4      0.65     -1.38     32.49 <
  33   5  -3   3418.05   3502.65     69.66 o
  33   5  -2    522.01    416.29     35.24 o
  33   5  -1   2740.62   2725.14     69.38 o
  33   5   0    426.06    383.25     36.62 o
  33   5   1   1851.36   1874.39     68.28 o
  33   5   2   1668.54   1610.36     64.15 o
  33   5   3     46.62      4.41     34.69 <
  33   5   4     68.00     41.85     34.42 <
  33   5   5    150.52     36.89     34.69 <
  33   5   6      8.03    -47.08     32.76 <
  33   5   7    112.00     45.43     33.86 <
  33   5   8     32.47    -37.99     33.86 <
  33   7  -7      2.02    -38.27     48.46 <
  33   7  -6    231.32    148.40     39.92 o
  33   7  -5    122.18     90.03     36.34 <
  33   7  -4    509.31    380.77     40.20 o
  33   7  -3     22.61      3.30     34.42 <
  33   7  -2     42.17     72.41     35.24 <
  33   7  -1    479.24    393.71     39.92 o
  33   7   0   1017.53    821.56     80.12 o
  34   0 -20     68.09    -87.00     59.74 <
  34   0 -18      1.81    -65.25     58.37 <
  34   0 -16   2336.21   2589.40    134.91 o
  34   0 -14   1077.70   1224.63     88.93 o
  34   0 -12    239.02    106.82     56.17 <
  34   0 -10   6035.96   6553.76    126.10 o
  34   0  -8   1070.69    947.93     48.73 o
  34   0  -6   1095.73    881.31     42.40 o
  34   0  -4   3900.35   4027.13     99.39 o
  34   0  -2    380.40    367.00     39.37 o
  34   0   0     42.76     14.59     31.39 <
  34   0   2    727.16    642.33     42.40 o
  34   0   4   2760.95   2755.15     78.19 o
  34   0   6    683.57    729.05     54.51 o
  34   0   8      4.90    -54.24     58.64 <
  34   0  10    518.39    455.66     74.06 o
  34   0  12     18.02   -112.06     66.90 <
  34   2 -19    827.68    812.75     53.14 o
  34   2 -18    579.10    470.25     43.78 o
  34   2 -17      2.29    -96.91     35.24 <
  34   2 -16      0.14    -30.56     35.24 <
  34   2 -15    338.33    352.96     36.07 o
  34   2 -14    401.34    301.20     34.14 o
  34   2 -13    263.86    267.89     33.59 o
  34   2 -12   4907.68   5214.32     90.03 o
  34   2 -11    878.89    696.29     36.62 o
  34   2 -10   1470.67   1501.33     58.09 o
  34   2  -9   1052.44   1217.20     48.73 o
  34   2  -8      7.20    -14.59     28.63 <
  34   2  -7     30.30     23.40     28.91 <
  34   2  -6    958.33    832.57     37.44 o
  34   2  -5   1485.78   1492.52     52.31 o
  34   2  -4    514.54    459.24     30.01 o
  34   2  -3    527.28    379.12     28.63 o
  34   2  -2   2096.40   2388.14     56.99 o
  34   2  -1   4137.70   4312.64     70.21 o
  34   2   0    155.28    107.10     28.08 o
  34   2   1     89.47     14.32     25.88 <
  34   2   2    241.15    247.24     32.49 o
  34   2   3   1555.65   1852.37     60.57 o
  34   2   4     69.43      1.38     29.18 <
  34   2   5     76.76     51.49     28.36 <
  34   2   6     38.73     17.35     28.08 <
  34   2   7    350.02    393.16     33.59 o
  34   2   8   1859.39   2037.38     69.38 o
  34   2   9     13.64    -26.16     35.79 <
  34   2  10    240.00    158.04     38.55 o
  34   2  11     91.76    -25.88     37.99 <
  34   2  12     24.03    -85.63     41.57 <
  34   4 -17   2068.51   2479.00     79.02 o
  34   4 -16    240.74    181.99     35.79 o
  34   4 -15     58.05     17.62     31.39 <
  34   4 -14   1217.94   1293.74     47.08 o
  34   4 -13     92.11     45.70     32.21 <
  34   4 -12      0.01    -19.27     32.21 <
  34   4 -11    124.43     79.57     33.04 <
  34   4 -10    234.81    185.57     33.86 o
  34   4  -9     58.56     45.43     34.69 <
  34   4  -8     15.66     16.24     31.39 <
  34   4  -7    707.98    605.71     36.62 o
  34   4  -6   1589.44   1731.78     55.62 o
  34   4  -5    768.06    713.91     34.69 o
  34   4  -4   3069.25   3557.99     72.41 o
  34   4  -3    111.44    224.94     31.11 o
  34   4  -2   1372.06   1458.38     50.11 o
  34   4  -1     58.34     32.21     28.08 <
  34   4   0   3185.42   3134.27     64.98 o
  34   4   1    299.99    359.30     32.49 o
  34   4   2   2021.50   2097.13     68.00 o
  34   4   3     15.93     25.05     32.76 <
  34   4   4   1574.65   1562.18     63.05 o
  34   4   5   1072.73    881.86     43.23 o
  34   4   6     20.74    -15.42     31.94 <
  34   4   7      0.37    -72.96     33.59 <
  34   4   8     68.28     20.65     35.52 <
  34   4   9     56.58    -10.74     41.57 <
  34   4  10    147.57    302.03    112.06 <
  34   6 -12   1722.42   2415.68    224.39 o
  34   6 -11    684.75    649.48     45.98 o
  34   6 -10    922.34    787.15     46.53 o
  34   6  -9      4.08     23.40     39.37 <
  34   6  -8    148.04    134.63     40.47 o
  34   6  -7    458.15    482.36     42.95 o
  34   6  -6    352.40    390.41     37.17 o
  34   6  -5   2887.66   3238.61     72.96 o
  34   6  -4     18.43      7.16     32.49 <
  34   6  -3    152.60    153.08     33.31 o
  34   6  -2    176.99    281.93     37.17 o
  34   6  -1    928.28    797.88     39.65 o
  34   6   0   2522.78   2729.82     75.16 o
  34   6   1      2.56    -16.52     36.89 <
  34   6   2     90.43     28.36     37.44 <
  34   6   3    629.81    592.49     42.67 o
  34   6   4   2024.07   2225.70     73.51 o
  35   1 -19    318.46     47.08     44.60 <
  35   1 -18     85.05    -15.14     42.67 <
  35   1 -17     13.75    -83.97     40.20 <
  35   1 -16     72.91     -7.98     40.75 <
  35   1 -15      1.58    -56.72     39.65 <
  35   1 -14    431.39    348.83     44.33 o
  35   1 -13    648.38    437.76     40.75 o
  35   1 -12    114.24     23.13     31.66 <
  35   1 -11   5065.85   5271.04     89.20 o
  35   1 -10    211.08    145.65     30.84 o
  35   1  -9   1308.32   1476.83     54.24 o
  35   1  -8   2377.21   2765.61     69.66 o
  35   1  -7   4979.42   5488.54     82.87 o
  35   1  -6   3818.19   4160.67     71.31 o
  35   1  -5   1410.41   1753.53     52.59 o
  35   1  -4    171.65    106.82     26.43 o
  35   1  -3      0.41    -19.27     25.33 <
  35   1  -2   1563.59   1499.68     50.38 o
  35   1  -1    523.67    455.11     28.36 o
  35   1   0    606.66    535.50     28.36 o
  35   1   1   4363.08   4822.27     79.57 o
  35   1   2   7363.04   8041.33    109.03 o
  35   1   3   2816.56   3222.37     74.06 o
  35   1   4    357.56    340.02     29.46 o
  35   1   5    274.93    289.36     30.01 o
  35   1   6   1952.60   2050.60     67.73 o
  35   1   7    829.27    943.80     41.02 o
  35   1   8    867.11    816.33     48.18 o
  35   1   9    298.26    175.10     41.85 o
  35   1  10    154.99    121.69     47.08 <
  35   1  11      1.19    -64.15     46.80 <
  35   3 -17      9.97      1.10     37.99 <
  35   3 -16    479.94    419.04     41.30 o
  35   3 -15    124.85     49.56     33.86 <
  35   3 -14   1308.09   1389.00     58.37 o
  35   3 -13   2014.41   2385.94     73.51 o
  35   3 -12   1785.43   2008.47     68.83 o
  35   3 -11   1335.13   1142.86     46.53 o
  35   3 -10     30.81    -14.87     30.56 <
  35   3  -9    441.56    440.79     34.69 o
  35   3  -8    370.31    385.73     33.59 o
  35   3  -7   1334.30   1289.61     52.59 o
  35   3  -6     25.01    -57.82     29.18 <
  35   3  -5    515.95    483.19     34.42 o
  35   3  -4   2380.71   2608.40     68.28 o
  35   3  -3    634.11    645.08     32.49 o
  35   3  -2   8191.36   9566.89    104.62 o
  35   3  -1    261.36    286.61     29.46 o
  35   3   0    292.82    193.83     29.18 o
  35   3   1      1.45    -62.50     28.63 <
  35   3   2    359.87    331.76     32.76 o
  35   3   3     11.09    -28.08     29.73 <
  35   3   4      0.90    -49.56     30.01 <
  35   3   5     24.59     -6.06     28.91 <
  35   3   6   3702.86   3753.74     72.41 o
  35   3   7    274.73    274.22     32.76 o
  35   3   8    813.98    790.17     41.30 o
  35   3   9   1370.09   1492.52     66.35 o
  35   3  10    490.71    411.33     47.08 o
  35   5 -14    797.10    758.79     49.01 o
  35   5 -13    224.12    168.50     42.12 o
  35   5 -12    211.07    143.72     40.75 o
  35   5 -11    377.24    310.01     41.85 o
  35   5 -10   1047.76   1034.66     47.08 o
  35   5  -9    117.58     82.60     37.72 <
  35   5  -8    583.13    522.29     42.12 o
  35   5  -7     10.83     17.35     36.62 <
  35   5  -6    113.73     98.57     35.24 <
  35   5  -5    764.80    739.24     39.92 o
  35   5  -4    358.63    346.91     34.69 o
  35   5  -3   2314.51   2617.21     66.35 o
  35   5  -2    423.64    346.36     35.52 o
  35   5  -1    833.57    622.78     41.85 o
  35   5   0      0.98    -59.47     33.59 <
  35   5   1    404.60    374.99     42.95 o
  35   5   2    220.37    172.63     40.75 o
  35   5   3      2.67    -23.68     38.82 <
  35   5   4    827.28    744.75     46.80 o
  35   5   5    242.78    227.97     37.72 o
  35   5   6      6.32    -20.10     33.31 <
  36   0 -18   1130.88    947.93     79.57 o
  36   0 -16    193.41     48.18     60.02 <
  36   0 -14    274.71    221.91     61.40 o
  36   0 -12   9877.08  11194.00    256.88 o
  36   0 -10   2559.40   2999.36    133.26 o
  36   0  -8   3660.44   3761.45    102.69 o
  36   0  -6      6.42    -23.40     37.44 <
  36   0  -4   3260.18   3772.46     98.84 o
  36   0  -2    489.01    291.02     34.97 o
  36   0   0    365.92    330.39     41.85 o
  36   0   2   8169.59   8587.02    150.88 o
  36   0   4   2019.76   2417.60    102.14 o
  36   0   6    563.84    469.70     54.24 o
  36   0   8      7.06    -60.57     60.85 <
  36   0  10   1706.23   1291.26     89.75 o
  36   2 -18    560.62    445.20     46.53 o
  36   2 -17    853.31    648.66     45.70 o
  36   2 -16    145.86     91.96     37.72 <
  36   2 -15      0.36    -50.11     36.07 <
  36   2 -14    836.27    772.83     44.33 o
  36   2 -13     29.51     -1.10     31.94 <
  36   2 -12   1463.49   1336.69     54.24 o
  36   2 -11   1384.97   1313.84     53.41 o
  36   2 -10    790.15    787.15     39.10 o
  36   2  -9     22.58      7.71     30.29 <
  36   2  -8   2625.46   3083.88     73.79 o
  36   2  -7     27.49     11.56     29.46 <
  36   2  -6     54.54      1.93     28.36 <
  36   2  -5    287.70    252.20     28.63 o
  36   2  -4    859.27    669.31     33.04 o
  36   2  -3    324.88    210.62     30.29 o
  36   2  -2      0.10      6.88     26.43 <
  36   2  -1   4172.97   4771.33     78.19 o
  36   2   0     80.63     31.94     28.36 <
  36   2   1    424.23    403.07     32.49 o
  36   2   2   1570.20   1703.14     62.50 o
  36   2   3   1005.23    968.86     38.55 o
  36   2   4    671.61    631.86     36.07 o
  36   2   5   1891.22   2125.49     61.67 o
  36   2   6    788.36    759.89     37.72 o
  36   2   7    775.07    592.22     37.99 o
  36   2   8    736.66    757.41     44.60 o
  36   2   9    647.46    473.00     46.53 o
  36   2  10   1434.59   1439.11     64.43 o
  36   4 -15    402.27    338.65     37.44 o
  36   4 -14     40.48    -31.66     33.31 <
  36   4 -13    787.13    828.72     43.23 o
  36   4 -12    680.22    653.06     40.75 o
  36   4 -11   1067.49    906.91     42.95 o
  36   4 -10    358.34    277.25     38.82 o
  36   4  -9      0.34    -34.14     34.69 <
  36   4  -8    973.72    865.06     43.23 o
  36   4  -7    670.02    559.73     36.89 o
  36   4  -6   1075.15    974.91     40.20 o
  36   4  -5    280.73    248.34     34.69 o
  36   4  -4    523.73    443.82     36.89 o
  36   4  -3    380.04    376.09     33.04 o
  36   4  -2    174.94    152.80     31.66 o
  36   4  -1   1136.58    985.38     43.50 o
  36   4   0   2882.72   2943.74     77.37 o
  36   4   1    724.16    545.14     44.88 o
  36   4   2   1341.14   1343.57     60.85 o
  36   4   3      6.80    -32.76     38.27 <
  36   4   4    185.52    182.81     40.47 o
  36   4   5   1175.33   1294.01     53.41 o
  36   4   6    504.35    353.51     38.27 o
  36   4   7    624.96    665.73     42.40 o
  36   6  -8    140.79    238.98     42.40 o
  36   6  -7    515.41    437.49     44.05 o
  36   6  -6    451.82    430.33     43.50 o
  36   6  -5    436.99    386.00     37.99 o
  36   6  -4     75.94     24.23     33.31 <
  36   6  -3    534.71    510.45     39.92 o
  36   6  -2     29.52    -32.76     33.31 <
  36   6  -1     34.57      9.09     35.24 <
  36   6   0    295.64    206.77     39.92 o
  37   1 -18    978.80    774.76     54.51 o
  37   1 -17     88.92    -42.12     42.95 <
  37   1 -16     23.80    -78.74     41.85 <
  37   1 -15      4.30   -110.13     36.89 <
  37   1 -14     49.10    -44.88     36.89 <
  37   1 -13     29.96    -39.37     34.14 <
  37   1 -12    164.65    164.37     35.52 o
  37   1 -11   2576.72   2884.27     80.67 o
  37   1 -10    317.79    258.25     35.24 o
  37   1  -9   1862.85   1832.82     71.86 o
  37   1  -8    988.58    814.95     40.47 o
  37   1  -7    353.25    410.78     32.76 o
  37   1  -6   1729.94   2073.73     60.02 o
  37   1  -5   2697.00   2994.13     65.80 o
  37   1  -4    467.15    373.61     30.29 o
  37   1  -3    205.98    100.22     29.73 o
  37   1  -2    113.66     76.54     27.81 <
  37   1  -1     79.79     52.86     28.91 <
  37   1   0      1.49    -71.31     28.08 <
  37   1   1     72.48    131.60     30.01 o
  37   1   2   3491.63   4373.49     92.78 o
  37   1   3    240.84    248.07     33.59 o
  37   1   4    669.75    664.90     35.24 o
  37   1   5    217.89    212.55     36.34 o
  37   1   6   1411.93   1612.56     67.18 o
  37   1   7     13.65    -22.03     43.78 <
  37   1   8    197.99     64.98     45.15 <
  37   1   9    683.54    574.87     53.41 o
  37   1  10     78.18     -5.51     47.36 <
  37   3 -16   2615.23   3107.83     96.91 o
  37   3 -15    379.67    449.88     45.43 o
  37   3 -14   2161.90   2431.92     80.12 o
  37   3 -13   1517.56   2004.34     76.26 o
  37   3 -12     26.30     28.08     34.97 <
  37   3 -11    208.83     83.70     33.31 <
  37   3 -10      1.43     -8.81     31.94 <
  37   3  -9    500.81    376.36     35.52 o
  37   3  -8   1058.00   1176.73     49.01 o
  37   3  -7   2783.80   3040.66     74.34 o
  37   3  -6     20.14    -20.92     30.56 <
  37   3  -5    585.00    469.42     35.79 o
  37   3  -4     60.69     59.19     29.46 <
  37   3  -3    294.26    304.78     31.94 o
  37   3  -2   1697.45   1833.64     57.54 o
  37   3  -1    197.74    194.93     29.46 o
  37   3   0    459.25    403.90     31.11 o
  37   3   1    123.75     69.11     33.04 <
  37   3   2    109.24     20.10     30.84 <
  37   3   3   2866.59   3177.77     72.96 o
  37   3   4    583.14    392.88     35.52 o
  37   3   5    657.11    669.31     36.34 o
  37   3   6   1032.44    966.10     38.82 o
  37   3   7    350.62    302.85     36.07 o
  37   3   8    349.51    241.18     43.23 o
  37   5 -11      0.10     -8.81     39.37 <
  37   5 -10    749.23    747.50     46.25 o
  37   5  -9   1014.74   1174.25     52.86 o
  37   5  -8    166.68    177.03     40.20 o
  37   5  -7     34.28     -7.71     37.72 <
  37   5  -6    492.53    460.34     41.57 o
  37   5  -5   1012.50    948.48     43.50 o
  37   5  -4    106.43    156.93     33.86 o
  37   5  -3    298.18    322.40     35.24 o
  37   5  -2    340.92    299.27     35.52 o
  37   5  -1   2037.69   2322.62     75.44 o
  37   5   0    529.00    422.62     42.12 o
  37   5   1      2.83    -28.08     39.92 <
  37   5   2    112.75     60.57     40.75 <
  37   5   3   2426.13   2516.17     82.05 o
  38   0 -16   1665.00   1583.38    113.16 o
  38   0 -14     62.67     11.56     59.47 <
  38   0 -12   2194.66   2532.96    132.98 o
  38   0 -10     26.75     68.00     49.28 <
  38   0  -8   2308.31   2394.20     91.13 o
  38   0  -6   1105.71    838.08     49.83 o
  38   0  -4   3769.11   4410.38    106.82 o
  38   0  -2    417.50    386.00     42.95 o
  38   0   0   1059.44    898.10     54.24 o
  38   0   2     99.00     94.71     59.74 <
  38   0   4    390.20    541.83     68.28 o
  38   0   6  11107.40  14763.60    317.17 o
  38   0   8    719.79    520.63     72.68 o
  38   2 -16    661.91    591.12     48.46 o
  38   2 -15    621.61    487.32     43.23 o
  38   2 -14   2005.26   2471.84     82.87 o
  38   2 -13    919.85    822.11     45.70 o
  38   2 -12     65.02     47.91     35.52 <
  38   2 -11   1024.92    926.46     44.60 o
  38   2 -10    392.28    381.60     39.10 o
  38   2  -9     52.15     81.77     34.42 <
  38   2  -8   4797.69   5131.73     97.74 o
  38   2  -7      1.08    -22.03     32.49 <
  38   2  -6    482.49    359.57     36.07 o
  38   2  -5     98.82     98.29     32.49 o
  38   2  -4    684.68    525.59     34.42 o
  38   2  -3   1378.25   1491.14     52.59 o
  38   2  -2    206.34    197.96     28.91 o
  38   2  -1    446.26    332.59     33.86 o
  38   2   0     50.58      2.48     29.18 <
  38   2   1   2372.30   2502.13     69.93 o
  38   2   2    385.49    441.34     34.42 o
  38   2   3     85.52     53.14     31.39 <
  38   2   4     82.03     57.54     31.94 <
  38   2   5   3750.15   3929.12     78.47 o
  38   2   6    332.86    357.92     39.37 o
  38   2   7    160.10    138.76     41.30 o
  38   2   8    138.94    109.85     46.80 <
  38   4 -13      8.87    -19.00     35.79 <
  38   4 -12    274.92    245.04     38.27 o
  38   4 -11    695.32    716.66     45.70 o
  38   4 -10    114.76    128.85     38.55 o
  38   4  -9   1883.20   2057.48     77.92 o
  38   4  -8   1469.93   1650.28     61.12 o
  38   4  -7    267.54    240.36     37.17 o
  38   4  -6    127.26     64.43     32.76 <
  38   4  -5   1217.18   1373.03     52.31 o
  38   4  -4    235.96    136.01     34.69 o
  38   4  -3    471.95    347.18     37.17 o
  38   4  -2      0.01     -9.36     33.04 <
  38   4  -1   1256.16   1505.46     61.95 o
  38   4   0   1107.02   1455.08     64.15 o
  38   4   1   1250.47   1390.38     63.05 o
  38   4   2    762.90    659.67     47.08 o
  38   4   3    251.18    169.05     41.57 o
  38   4   4      8.06    -15.42     39.37 <
  38   4   5    433.17    423.45     40.20 o
  39   1 -16    236.34    105.72     42.95 <
  39   1 -15   1193.75    965.83     52.86 o
  39   1 -14     73.53     32.76     39.92 <
  39   1 -13    214.68     51.49     39.92 <
  39   1 -12    573.72    447.67     43.50 o
  39   1 -11    749.68    605.16     45.43 o
  39   1 -10   1019.44   1247.76     61.40 o
  39   1  -9   1784.94   1989.20     74.89 o
  39   1  -8    392.30    436.94     37.17 o
  39   1  -7   1838.62   2017.28     67.18 o
  39   1  -6     46.69     61.95     32.21 <
  39   1  -5   3322.76   3736.67     81.77 o
  39   1  -4    148.02     73.79     30.56 <
  39   1  -3    378.33    381.05     33.04 o
  39   1  -2      8.19    -44.60     29.46 <
  39   1  -1    111.41     73.51     30.01 <
  39   1   0     29.55    -18.45     29.46 <
  39   1   1    538.41    525.31     36.62 o
  39   1   2   1703.97   1854.02     74.06 o
  39   1   3    254.42    305.88     38.27 o
  39   1   4    152.94    131.60     37.72 o
  39   1   5    693.54    625.53     46.53 o
  39   1   6    804.90    665.73     52.86 o
  39   1   7    263.28    270.92     48.73 o
  39   1   8     13.52     10.19     45.43 <
  39   3 -14   5194.72   5758.64    119.49 o
  39   3 -13      3.24     38.82     41.02 <
  39   3 -12    561.41    518.43     45.43 o
  39   3 -11    132.39    163.82     40.75 o
  39   3 -10    542.48    417.11     43.78 o
  39   3  -9      7.98     -2.20     37.44 <
  39   3  -8    313.83    210.62     36.07 o
  39   3  -7    235.56    152.25     35.24 o
  39   3  -6    634.31    497.78     39.65 o
  39   3  -5    967.87   1196.00     49.01 o
  39   3  -4    603.48    607.09     39.10 o
  39   3  -3    461.30    468.87     34.97 o
  39   3  -2    405.64    422.34     34.42 o
  39   3  -1      0.10    -58.09     32.49 <
  39   3   0     15.54    -37.99     30.84 <
  39   3   1     19.71    -17.90     33.31 <
  39   3   2    951.94   1119.18     48.46 o
  39   3   3    279.75    230.45     34.69 o
  39   3   4   1154.78   1151.12     44.05 o
  39   3   5   1443.46   1498.85     53.69 o
  39   3   6     54.03     33.86     48.46 <
  39   5  -7    245.09    204.56     41.57 o
  39   5  -6    155.53    120.32     39.37 o
  39   5  -5     17.58     17.35     38.55 <
  39   5  -4    559.08    426.47     39.65 o
  39   5  -3     71.05     38.27     36.62 <
  39   5  -2      0.05    -12.39     38.55 <
  39   5  -1    402.96    297.07     88.93 o
  40   0 -14     27.68    -61.12     59.19 <
  40   0 -12    766.18    497.23     68.83 o
  40   0 -10      0.36    -47.36     50.11 <
  40   0  -8   2579.63   3427.48    142.62 o
  40   0  -6    458.25    525.31     52.59 o
  40   0  -4    964.23   1078.44     71.86 o
  40   0  -2   2599.13   2888.68    112.06 o
  40   0   0   1490.36   1330.91     70.48 o
  40   0   2   1697.00   1786.01    108.48 o
  40   0   4     10.37    -81.22     59.47 <
  40   0   6    403.71    495.30     72.13 o
  40   2 -14     23.95     30.56     42.12 <
  40   2 -13     38.47      2.48     40.47 <
  40   2 -12    526.62    524.49     46.53 o
  40   2 -11    630.37    689.68     47.63 o
  40   2 -10   1360.14   1471.60     64.98 o
  40   2  -9     36.29     32.76     34.42 <
  40   2  -8     47.45     94.44     34.42 <
  40   2  -7    466.73    485.94     38.55 o
  40   2  -6     38.84     16.79     32.21 <
  40   2  -5     41.68    -14.32     32.49 <
  40   2  -4   1611.96   1988.65     72.96 o
  40   2  -3    191.32    108.20     33.31 o
  40   2  -2     51.04     10.19     32.21 <
  40   2  -1     68.93     55.62     33.04 <
  40   2   0    272.98    210.90     33.31 o
  40   2   1    168.20    162.99     37.99 o
  40   2   2    906.53    904.43     39.92 o
  40   2   3     49.86     33.04     36.34 <
  40   2   4    101.00     81.77     34.97 <
  40   2   5    746.69    773.66     41.85 o
  40   2   6   2282.46   2653.28    102.97 o
  40   4 -10    162.71    133.53     47.08 <
  40   4  -9    323.85    256.60     47.36 o
  40   4  -8     12.79     -0.83     42.95 <
  40   4  -7    266.61    141.79     43.78 o
  40   4  -6    313.98    318.55     44.88 o
  40   4  -5    117.62     38.55     41.85 <
  40   4  -4     36.14     -6.06     37.99 <
  40   4  -3    570.34    464.47     42.12 o
  40   4  -2   1542.56   1434.15     63.87 o
  40   4  -1     82.83     55.89     45.98 <
  40   4   0    158.07    103.52     42.12 <
  40   4   1     46.65     -7.98     40.75 <
  40   4   2    167.79    198.51    104.07 <
  41   1 -14    423.01    366.73     46.25 o
  41   1 -13   1891.47   1989.48     84.80 o
  41   1 -12    561.93    475.48     46.53 o
  41   1 -11   2118.90   2143.38     89.20 o
  41   1 -10    904.48   1016.49     54.24 o
  41   1  -9   3161.40   3406.01     94.71 o
  41   1  -8   2552.20   3293.68     93.06 o
  41   1  -7    621.39    651.96     41.02 o
  41   1  -6      0.11    -13.77     36.07 <
  41   1  -5    289.09    150.33     37.99 o
  41   1  -4    529.12    409.40     41.02 o
  41   1  -3    153.94    134.36     32.49 o
  41   1  -2     68.43    -50.66     30.01 <
  41   1  -1   3975.13   4564.29     89.48 o
  41   1   0     12.12     14.32     33.59 <
  41   1   1     72.82     69.38     47.36 <
  41   1   2     21.33     27.26     38.27 <
  41   1   3     64.01     79.02     37.44 <
  41   1   4     23.67     12.94     40.20 <
  41   1   5      0.08    -33.86     44.33 <
  41   3 -11    928.14    856.53     55.34 o
  41   3 -10     40.93     71.58     41.02 <
  41   3  -9    174.16     99.12     39.65 <
  41   3  -8   1306.81   1281.07     57.54 o
  41   3  -7     29.01      3.30     37.17 <
  41   3  -6     31.02     23.13     36.07 <
  41   3  -5   1190.77   1023.37     48.18 o
  41   3  -4     19.53    -38.82     33.31 <
  41   3  -3     16.91    -76.26     34.14 <
  41   3  -2    913.91    881.58     42.95 o
  41   3  -1   3123.11   3298.36     80.12 o
  41   3   0     47.26     -2.48     37.72 <
  41   3   1    223.93    189.15     36.89 o
  41   3   2   1083.59    933.34     42.67 o
  42   0 -12    127.48     66.90     54.24 <
  42   0 -10    695.17    506.59     60.02 o
  42   0  -8   2240.54   2830.31    139.59 o
  42   0  -6   3138.12   4174.98    152.80 o
  42   0  -4   2685.36   2996.33    115.08 o
  42   0  -2    287.79    212.55     52.59 o
  42   0   0   1216.13   1036.04     66.35 o
  42   0   2    331.14    392.06     66.08 o
  42   0   4    649.09    499.71     72.68 o
  42   2 -11   1917.64   2365.57     93.06 o
  42   2 -10   1445.27   1530.24     82.32 o
  42   2  -9    183.18    145.65     39.92 o
  42   2  -8    135.73    149.23     36.89 o
  42   2  -7   3224.72   3672.25     88.65 o
  42   2  -6    178.83    226.87     40.47 o
  42   2  -5    856.98    807.24     47.91 o
  42   2  -4     92.31     25.33     33.31 <
  42   2  -3      1.17    -56.99     33.04 <
  42   2  -2   1134.12   1109.82     49.56 o
  42   2  -1    374.46    243.11     36.07 o
  42   2   0   1935.15   2291.23     85.07 o
  42   2   1      6.00     -8.26     34.42 <
  42   2   2      0.65    -41.02     36.34 <
  43   1 -11      0.57     48.18     48.18 <
  43   1 -10     66.01     62.50     39.92 <
  43   1  -9    364.38    238.98     44.88 o
  43   1  -8    251.82    275.32     44.88 o
  43   1  -7    328.21    329.56     45.70 o
  43   1  -6     57.43    155.01     41.30 o
  43   1  -5    171.61    189.15     39.37 o
  43   1  -4    410.90    400.32     41.57 o
  43   1  -3    976.55   1009.33     50.66 o
  43   1  -2     26.27     14.87     37.17 <
  43   1  -1    265.90    184.47     36.89 o
  43   1   0     31.48      3.85     38.82 <
  43   1   1     61.77     37.17     39.37 <
  44   0  -8   3877.10   4503.44    166.29 o
  44   0  -6   2808.62   3115.82    145.37 o
  44   0  -4   5740.79   7120.93    202.64 o
  44   0  -2     52.61     55.89     52.86 <
