# Supplementary material for: Crystal chemistry of layered structures formed by linear rigid silyl-capped molecules
Source: IUCrJ. 2015 Aug 20;2(Pt 5):584–600. doi: 10.1107/S2052252515011665 (PMC4547826; doi:10.1107/S2052252515011665)
Supplement: Supplementary file 8 [file m-02-00584-DSEM2sup8.hkl]

#
# h,k,l, Fc-squared, Fo-squared, sigma(Fo-squared) and status flag
#
data_DSEM2
_shelx_title                             '   '
_shelx_refln_list_code                   4
_shelx_F_calc_maximum                    372.94
_exptl_crystal_F_000                     2048
_reflns_d_resolution_high                0.8380

loop_
 _symmetry_equiv_pos_as_xyz
 'x, y, z'
 '-x+1/2, -y+1/2, z'
 '-x, y+1/2, -z+1/2'
 'x+1/2, -y, -z+1/2'
 '-x, -y, -z'
 'x+1/2, y+1/2, -z'
 'x, -y+1/2, z+1/2'
 '-x+1/2, y, z+1/2'

_cell_length_a                           33.630(10)
_cell_length_b                           8.271(2)
_cell_length_c                           19.717(6)
_cell_angle_alpha                        90
_cell_angle_beta                         90
_cell_angle_gamma                        90

_shelx_F_squared_multiplier              1.000

loop_
 _refln_index_h
 _refln_index_k
 _refln_index_l
 _refln_F_squared_calc
 _refln_F_squared_meas
 _refln_F_squared_sigma
 _refln_observed_status
   0   0   4 137453.00 139083.00   2445.93 o
   0   0   6  31216.30  30005.00    540.26 o
   0   0   8    948.06    920.15     53.32 o
   0   0  10   4802.12   4155.20    114.57 o
   0   0  12  38444.60  36970.00    680.79 o
   0   0  16    130.06     58.14    155.98 <
   0   0  18  13216.30  13172.60    509.78 o
   0   1   2   7282.19   6908.13     88.20 o
   0   1   4  23379.60  22233.30    285.02 o
   0   1   6   2824.60   2998.39     53.88 o
   0   1   8    419.10    262.90     28.93 o
   0   1  10    210.33    238.65     35.31 o
   0   1  12     61.62     41.97     35.59 <
   0   1  14    466.30    621.66     57.85 o
   0   1  16    394.95    406.69     72.04 o
   0   1  18    329.89    248.15    138.26 <
   0   1  22      7.15     24.39    150.74 <
   0   2   0  84116.50  86798.10   1358.46 o
   0   2   2  22251.40  21174.60    242.05 o
   0   2   4  19973.90  20618.60    239.36 o
   0   2   6   3240.47   2855.88     61.68 o
   0   2   8   1523.16   1558.40     46.65 o
   0   2  10   5943.39   6185.66     97.28 o
   0   2  12     29.80    255.81     43.11 o
   0   2  14   4846.21   4837.27    113.16 o
   0   2  16   1757.01   1985.50    104.65 o
   0   2  18   1423.23   2483.22    308.56 o
   0   2  22    706.51   1589.59    269.99 o
   0   3   2  40618.50  39031.70    439.73 o
   0   3   4   2332.47   2288.11     52.18 o
   0   3   6    159.10    104.22     35.73 <
   0   3   8  10037.20   9054.16    140.10 o
   0   3  10   1245.65   1182.76     52.61 o
   0   3  12   7982.12   6907.00    140.81 o
   0   3  14     46.89    236.81     68.49 o
   0   3  16   1542.10   1996.00    115.99 o
   0   3  18     25.32     79.69    124.93 <
   0   3  20    513.84    447.95    164.91 <
   0   3  22     98.70    522.96    229.29 <
   0   4   0  18840.80  19724.70    330.26 o
   0   4   2   9612.81   9693.25    127.20 o
   0   4   4   3679.04   3785.95     71.47 o
   0   4   6    795.44    994.59     42.68 o
   0   4   8   5331.63   4716.03     93.73 o
   0   4  10   4467.94   3881.39    100.39 o
   0   4  12    522.23    625.49     68.63 o
   0   4  14   2814.99   2868.36    153.29 o
   0   4  16   5709.61   4970.70    424.41 o
   0   4  20    226.03    383.57    270.98 <
   0   5   2   3791.99   3530.29     67.64 o
   0   5   4   3743.47   3784.53     74.02 o
   0   5   6   1502.60   1735.65     68.35 o
   0   5   8   5660.29   4787.78    116.70 o
   0   5  10   4623.71   4469.86    162.36 o
   0   5  12   4361.81   4282.40    432.21 o
   0   5  16     44.81    850.10    220.64 o
   0   5  18   1145.46   1689.70    278.36 o
   0   6   0   1213.46   1154.69     69.06 o
   0   6   2   1852.02   1970.75     62.39 o
   0   6   4    792.41    904.41     53.03 o
   0   6   6   2122.20   2397.58     84.66 o
   0   6   8   9051.27   8041.27    187.89 o
   0   6  10   2969.41   3091.13    150.88 o
   0   6  12   4496.02   4052.82    218.37 o
   0   6  16    241.52    625.63    241.77 <
   0   7   2  11972.30  11021.60    241.91 o
   0   7   4   4999.63   5061.74    155.41 o
   0   7   6   1159.07   1305.00     89.62 o
   0   7   8      1.10    -34.17     91.04 <
   0   7  10   1518.81   1749.12    134.29 o
   0   7  12    262.62    309.55    213.98 <
   0   8   0     35.10    -37.58    114.29 <
   0   8   2   1555.22   1904.53    138.54 o
   0   8   4    813.53   1108.60    218.52 o
   0   8   6     13.10    418.88    204.05 <
   0   8   8    900.28    953.90    130.03 o
   0   8  12    155.54    236.81    158.39 <
   0   9   2    106.55    128.05    188.74 <
   0   9   6    753.87    960.56    212.56 o
   1   0   4  13524.80  13365.30    186.18 o
   1   0   6   6361.86   6658.71     96.85 o
   1   0   8  14767.00  13241.80    180.23 o
   1   0  10   3858.39   4067.29    104.79 o
   1   0  12   5920.78   7059.58    163.21 o
   1   0  14  12308.90  10264.30    160.24 o
   1   0  16    190.82    251.70     65.65 o
   1   0  18   6524.44   8929.65    308.70 o
   1   0  20     16.69   1593.70    194.84 o
   1   0  22   1474.53   3742.56    382.86 o
   1   1   1  32227.40  33737.90    263.04 o
   1   1   2    103.57    200.79     11.06 o
   1   1   3  13525.40  13756.60    126.49 o
   1   1   4   4981.80   4945.04     50.48 o
   1   1   5    659.14    987.08     21.70 o
   1   1   6   1206.25   1220.91     25.38 o
   1   1   7   1399.17   1290.82     26.66 o
   1   1   8     87.48     82.53     20.99 o
   1   1   9   1985.12   2033.15     39.56 o
   1   1  10    237.09    340.61     25.95 o
   1   1  11   1695.53   1603.06     38.57 o
   1   1  12     11.01      0.00     24.67 <
   1   1  13   4497.99   3970.86     66.79 o
   1   1  14   1177.70   1495.15     47.36 o
   1   1  15     13.06     40.84     39.85 <
   1   1  16     84.45    117.69     51.90 <
   1   1  17    378.06    516.44     83.24 o
   1   1  18     10.01     84.37     83.95 <
   1   1  19      0.15     29.92    110.46 <
   1   1  20    757.55    801.60    133.01 o
   1   1  21      3.84     52.18    148.32 <
   1   1  22      5.59     46.51    127.05 <
   1   1  23   1264.11    664.48    263.75 <
   1   2   1  14369.70  14170.50    118.40 o
   1   2   2   3629.67   3931.72     40.84 o
   1   2   3  29980.00  29517.60    230.29 o
   1   2   4  13874.00  14760.90    130.60 o
   1   2   5   1916.99   1719.91     34.03 o
   1   2   6   1610.48   1615.83     34.32 o
   1   2   7     11.62     -0.71     22.12 <
   1   2   8    157.53    524.95     28.64 o
   1   2   9     43.65     37.15     23.40 <
   1   2  10   3839.17   3710.66     51.19 o
   1   2  11   3180.33   3750.93     53.46 o
   1   2  12   1968.81   1877.87     43.39 o
   1   2  13     20.83     75.58     29.49 <
   1   2  14   2764.21   2756.05     64.09 o
   1   2  15   7747.92   6793.28    119.25 o
   1   2  16     82.13   1000.69    104.51 o
   1   2  17    222.47    303.74     86.22 o
   1   2  18   1345.53   2404.24    174.70 o
   1   2  20      0.16    269.28    147.62 <
   1   2  21     52.27    321.75    195.83 <
   1   2  23     97.51    113.44    208.16 <
   1   3   0      2.93     37.58     23.54 <
   1   3   1     34.80    339.19     22.69 o
   1   3   2   6284.65   7275.40     67.50 o
   1   3   3    131.88    457.88     24.11 o
   1   3   4    349.89    455.04     21.13 o
   1   3   5   2395.07   2525.20     41.26 o
   1   3   6    574.13    708.44     29.64 o
   1   3   7     23.41    160.66     27.23 o
   1   3   8    308.92    708.58     31.48 o
   1   3   9   6052.37   5205.38     67.36 o
   1   3  10    505.42    650.30     32.61 o
   1   3  11   6740.04   5625.26     88.06 o
   1   3  12    303.79    884.98     47.93 o
   1   3  13   1176.29   1164.76     48.92 o
   1   3  14    647.48    625.91     51.19 o
   1   3  15     54.95    519.14     61.97 o
   1   3  16    652.53   1080.81     71.47 o
   1   3  17   4108.11   3756.88    174.98 o
   1   3  18    166.69    529.06     85.51 o
   1   3  19    282.18    140.38    166.90 <
   1   3  20     14.60    142.37    152.29 <
   1   3  21    250.01    753.67    171.72 o
   1   3  22    831.25   1589.73    322.31 o
   1   4   1   3072.02   3329.35     45.66 o
   1   4   2   3061.40   3204.99     45.94 o
   1   4   3   5205.92   5196.45     57.43 o
   1   4   4   1173.73   1586.76     34.60 o
   1   4   5  11670.90  11386.60    103.51 o
   1   4   6   3562.91   3318.01     47.79 o
   1   4   7      0.57     -6.10     25.67 <
   1   4   8    831.67    879.45     37.44 o
   1   4   9    696.46    752.40     37.86 o
   1   4  10    298.71    570.04     39.99 o
   1   4  11     37.01    206.04     42.26 o
   1   4  12    954.81    946.10     55.30 o
   1   4  13     13.19    135.42     49.35 <
   1   4  14     91.33   1040.68     83.66 o
   1   4  15   5780.77   4864.64    152.58 o
   1   4  16    642.67   1267.56    131.59 o
   1   4  17    424.37   1023.24    203.63 o
   1   4  18    444.46    366.84    112.45 o
   1   4  19     39.50    -17.16    104.08 <
   1   4  21    342.31    285.30    227.02 <
   1   5   0  11128.40  10269.10    134.57 o
   1   5   1   7068.02   7344.17     73.17 o
   1   5   2   3026.76   2865.52     44.67 o
   1   5   3    824.60    708.16     28.22 o
   1   5   4   1166.31   1312.23     32.47 o
   1   5   5    206.72    180.09     26.09 o
   1   5   6  10225.60   9711.97    109.19 o
   1   5   7   2917.99   2636.37     59.56 o
   1   5   8    148.18    335.36     39.42 o
   1   5   9   1984.22   1984.08     56.15 o
   1   5  10   1010.51   1421.70     65.37 o
   1   5  11    264.62    359.18     68.49 o
   1   5  12   2122.50   2712.38    105.64 o
   1   5  13   2475.40   2846.80    154.14 o
   1   5  14      5.85    870.66    150.59 o
   1   5  15    279.62    124.08    196.40 <
   1   5  17   2940.12   3003.92    180.94 o
   1   5  18    515.78   1092.58    158.53 o
   1   5  19    287.40    532.46    233.55 <
   1   5  20    356.38    409.52    284.74 <
   1   6   1    294.55    374.36     28.64 o
   1   6   2   3682.31   3808.93     60.55 o
   1   6   3   1380.07   1306.98     39.99 o
   1   6   4      0.10     29.35     34.03 <
   1   6   5    440.48    491.62     38.00 o
   1   6   6   2061.69   2230.53     55.30 o
   1   6   7     24.88    112.02     44.10 <
   1   6   8   1075.24   2101.92     92.60 o
   1   6   9   2970.45   2790.79    100.11 o
   1   6  10     10.34    628.60     89.48 o
   1   6  11      0.98     34.46     87.63 <
   1   6  12    129.40    773.53    204.34 o
   1   6  13    409.15    371.24    187.60 <
   1   6  14      9.38     90.19    154.28 <
   1   6  15    837.84   1087.05    206.32 o
   1   6  17      7.64    169.88    184.77 <
   1   6  18    153.87    360.03    242.20 <
   1   7   0   1731.13   1622.35     90.47 o
   1   7   1    571.27    572.45     54.31 o
   1   7   2    961.48   1819.31     65.09 o
   1   7   3     49.22     47.93     41.97 <
   1   7   4   1757.00   2284.70     75.01 o
   1   7   5   3119.12   3211.52    106.21 o
   1   7   6    435.39    567.63     59.27 o
   1   7   7   1046.52   1526.92     84.09 o
   1   7   8    164.00    132.73     60.55 <
   1   7   9    398.30    688.45    129.18 o
   1   7  10    321.16    642.08    102.52 o
   1   7  11     73.09    -48.50    118.83 <
   1   7  12      1.00    230.71    282.61 <
   1   8   1   5623.43   5304.36    200.93 o
   1   8   2     16.13    298.49     72.74 o
   1   8   3     24.62     -9.22     75.30 <
   1   8   4      4.82    202.21     86.50 <
   1   8   5   1261.49   1538.97    105.22 o
   1   8   6    867.07   1078.40    105.22 o
   1   8   7    115.09    470.36    168.88 <
   1   8   8     34.01     36.16    146.05 <
   1   8   9   3920.05   3574.53    173.42 o
   1   8  10    370.86    467.23    125.64 o
   1   8  11   1947.36   2114.68    237.80 o
   1   9   0    106.82    129.04    129.46 <
   1   9   2    267.66    521.83    137.40 o
   1   9   3      6.53    381.30     88.34 o
   1   9   4     12.84    302.32    110.89 <
   1   9   7    184.48    437.32    146.34 <
   1   9   8    328.68    902.14    143.50 o
   1   9   9    128.96    -32.47    159.10 <
   2   0   2   9135.68   8172.86    105.22 o
   2   0   4   5896.12   5491.40     78.27 o
   2   0   6   2359.56   2721.45     52.75 o
   2   0   8    223.70    315.65     31.34 o
   2   0  10  39511.40  36936.70    475.74 o
   2   0  12  11422.50  10909.60    162.08 o
   2   0  14    244.06    524.66     66.79 o
   2   0  16    680.34    784.45    140.67 o
   2   0  18   2896.09   3169.40    363.58 o
   2   0  20   4148.98   3904.92    284.03 o
   2   1   1  31126.20  31676.60    249.85 o
   2   1   2   2521.76   2329.65     26.94 o
   2   1   3     52.51     62.53     14.32 o
   2   1   4   9121.63   9548.62     90.75 o
   2   1   5    337.30    390.66     18.01 o
   2   1   6    383.89    405.69     18.15 o
   2   1   7   3004.99   2702.59     36.16 o
   2   1   8     61.99     94.72     19.57 o
   2   1   9   5448.31   5297.13     60.12 o
   2   1  10    879.53    794.80     28.79 o
   2   1  11   3623.72   3811.05     53.74 o
   2   1  12    366.92    339.76     29.64 o
   2   1  13    196.40    673.13     43.53 o
   2   1  14   3420.53   3627.14     70.33 o
   2   1  15    566.71    707.02     50.76 o
   2   1  16     38.47    538.99     69.06 o
   2   1  17    591.78    818.19     77.85 o
   2   1  18    125.84    338.48     79.27 o
   2   1  19     18.52   1243.88    139.67 o
   2   1  20    527.33    685.75    159.81 o
   2   1  21    106.41    575.29    114.15 o
   2   1  22    302.40    340.89    255.10 <
   2   1  23      7.43    732.55    188.88 o
   2   2   0  10381.20   9374.20    116.84 o
   2   2   1   1529.60   1481.54     25.67 o
   2   2   2   1677.24   1919.14     28.22 o
   2   2   3  11136.60  11118.50     93.45 o
   2   2   4     69.22     67.50     16.87 o
   2   2   5   4384.65   3934.42     47.36 o
   2   2   6   9979.40   9423.26     95.86 o
   2   2   7    435.05    591.31     26.80 o
   2   2   8  16104.40  15752.30    144.64 o
   2   2   9    453.66    787.71     33.32 o
   2   2  10   3811.33   3579.77     48.92 o
   2   2  11   7606.09   6825.89     76.86 o
   2   2  12    402.03    454.19     32.90 o
   2   2  13    976.06   1123.78     44.53 o
   2   2  14    476.54    695.11     42.40 o
   2   2  15   2199.03   2566.75     86.64 o
   2   2  16   4339.21   3805.52    100.39 o
   2   2  17   1529.86   1607.60    116.14 o
   2   2  18   2899.58   3219.88    198.52 o
   2   2  19     71.25    530.05    153.43 o
   2   2  20     44.21    279.49    201.93 <
   2   2  21      2.12    268.43    212.42 <
   2   2  23    347.72    411.93    154.42 <
   2   3   1  19825.20  20579.30    165.77 o
   2   3   2   4839.37   5252.60     53.18 o
   2   3   3  23967.30  22764.20    184.62 o
   2   3   4   2029.83   2125.18     35.17 o
   2   3   5    629.10   1014.45     28.50 o
   2   3   6     79.69    198.38     26.38 o
   2   3   7   5235.50   4820.39     64.24 o
   2   3   8   4174.76   4156.05     59.98 o
   2   3   9   2743.84   2774.06     50.34 o
   2   3  10    519.18    611.16     32.47 o
   2   3  11      5.34    362.16     40.13 o
   2   3  12   2780.44   3228.11     70.05 o
   2   3  13    270.47    326.85     39.56 o
   2   3  14   1219.39   1688.85     61.54 o
   2   3  15   3918.90   4135.07    109.75 o
   2   3  16    539.41    696.39     91.04 o
   2   3  17    627.16   1481.97    103.80 o
   2   3  18   2071.96   2908.34    158.39 o
   2   3  19    565.45   1141.50    128.90 o
   2   3  20    170.81    236.95    165.91 <
   2   3  21    963.16   1405.25    205.04 o
   2   3  22   1391.85   2025.92    336.07 o
   2   4   0   1070.76    981.97     39.42 o
   2   4   1    170.26    286.01     24.53 o
   2   4   2   7258.70   7492.21     74.02 o
   2   4   3   1922.21   2201.89     40.27 o
   2   4   4  16728.10  16500.90    137.83 o
   2   4   5   3618.81   4079.91     50.76 o
   2   4   6   3572.75   3211.37     47.22 o
   2   4   7     87.39    140.38     26.38 o
   2   4   8      0.65     94.58     28.36 o
   2   4   9    208.07    187.74     31.76 o
   2   4  10   1064.89   1144.19     47.79 o
   2   4  11   2691.84   2357.87     68.92 o
   2   4  12    369.44    422.00     50.91 o
   2   4  13    467.16    646.90     58.85 o
   2   4  14   4847.00   4865.20    127.62 o
   2   4  15    611.85   1795.06     91.04 o
   2   4  16    875.19   1306.27    119.11 o
   2   4  17   1710.95   1626.18    106.21 o
   2   4  19    143.24    244.61    158.82 <
   2   4  20    243.83    580.53    159.81 o
   2   4  21      2.63    443.27    225.04 <
   2   5   1   4952.45   4858.96     57.57 o
   2   5   2      0.17     58.71     23.68 <
   2   5   3     60.71    205.47     24.53 o
   2   5   4     25.47     27.51     23.82 <
   2   5   5    364.98    476.88     28.79 o
   2   5   6    104.75    630.59     38.43 o
   2   5   7    110.14    398.46     34.74 o
   2   5   8    377.23    453.76     43.39 o
   2   5   9     92.54    203.20     40.56 o
   2   5  10    815.59    688.87     63.53 o
   2   5  11    136.73    371.95     78.70 o
   2   5  12      2.74    331.25     90.89 o
   2   5  13     22.26    511.90    131.59 o
   2   5  14     10.64     15.46    101.10 <
   2   5  15    286.45    239.64    125.07 <
   2   5  16    108.13    511.05    154.56 o
   2   5  17    631.50   1604.91    226.46 o
   2   5  18    298.80    949.64    164.06 o
   2   5  20      2.02      0.14    266.59 <
   2   6   0   1985.56   2105.04     59.98 o
   2   6   1   1693.44   1830.23     41.69 o
   2   6   2   4707.84   4277.29     62.82 o
   2   6   3     18.22     78.56     30.35 <
   2   6   4    605.97    717.94     40.13 o
   2   6   5   1514.77   1635.68     53.74 o
   2   6   6    863.67   1091.02     45.09 o
   2   6   7   1988.07   1922.68     60.41 o
   2   6   8   6067.15   5330.88    102.81 o
   2   6   9     29.63    224.19     50.48 o
   2   6  10   5686.45   5552.51    158.25 o
   2   6  11    145.22    246.59     89.33 <
   2   6  12   1301.66   1260.76    117.41 o
   2   6  14    494.33    400.59    215.40 <
   2   6  15    625.19    787.71    161.51 o
   2   6  17    559.36    831.81    181.65 o
   2   6  18   1170.16    839.61    244.32 o
   2   7   1    357.62    408.39     47.93 o
   2   7   2   6720.89   6638.43    107.34 o
   2   7   3    725.66    719.64     46.94 o
   2   7   4    564.25   1002.54     63.53 o
   2   7   5   7360.21   6678.84    114.43 o
   2   7   6    423.05    700.50     66.08 o
   2   7   7   1798.71   2275.49    116.70 o
   2   7   8    888.00    971.05     89.19 o
   2   7   9   1001.22   1527.34    123.79 o
   2   7  10    291.36    447.81    111.60 o
   2   7  11    547.18    702.20    131.88 o
   2   7  12    932.19    944.82    178.67 o
   2   7  13   2425.58   3072.69    223.62 o
   2   8   0     34.66    -99.69    136.98 <
   2   8   1    176.87   1107.33    130.17 o
   2   8   2   1270.19   2081.08    109.75 o
   2   8   3    120.33   -214.54    142.65 <
   2   8   4    258.51    616.69     92.88 o
   2   8   5      4.63    475.18     93.73 o
   2   8   6    373.07    504.81    103.66 o
   2   8   7   1123.60    896.33    172.01 o
   2   8   9      2.21    430.79    168.60 <
   2   8  10      4.77    227.45    312.11 <
   2   9   1     41.72    219.08    178.67 <
   2   9   2    478.30   1056.99    163.21 o
   2   9   3   2719.97   2891.05    212.70 o
   2   9   4    738.09   1008.07    233.40 o
   2   9   5     96.75    294.38    172.01 <
   2   9   6    688.14    925.25    196.25 o
   2   9   7    463.17    697.52    199.37 o
   3   0   4   2232.52   2809.51     44.95 o
   3   0   6   2933.72   3066.17     62.11 o
   3   0   8   2489.43   2382.83     57.29 o
   3   0  10   8788.48  10496.10    164.21 o
   3   0  12     25.95    267.30     49.63 o
   3   0  14    366.26    381.16     50.48 o
   3   0  16    812.39    725.46     98.13 o
   3   0  18    378.72    881.01    109.75 o
   3   0  20    610.43   1245.72    149.60 o
   3   0  22     22.21    185.90    159.53 <
   3   1   0   1907.47   1447.79     26.94 o
   3   1   1   4051.74   3966.89     38.71 o
   3   1   2   5887.67   5238.71     48.50 o
   3   1   3   3170.85   3878.55     41.41 o
   3   1   4  38346.40  38369.60    341.03 o
   3   1   5   1962.69   2140.07     33.75 o
   3   1   6    707.55    728.01     20.56 o
   3   1   7   7954.71   7864.87     75.01 o
   3   1   8   2274.66   1957.28     37.58 o
   3   1   9   1617.16   1795.06     36.16 o
   3   1  10   2326.73   2251.24     40.70 o
   3   1  11   3273.62   3119.06     52.04 o
   3   1  12     40.50     40.27     25.81 <
   3   1  13   4768.67   4156.48     64.94 o
   3   1  14   6231.35   5515.50     78.27 o
   3   1  15   4172.13   3459.95     96.28 o
   3   1  16   3233.71   2886.65    112.02 o
   3   1  17   2860.41   2699.33    148.61 o
   3   1  18    857.10    769.70     91.04 o
   3   1  19   3984.97   3840.12    407.68 o
   3   1  20    329.95   1168.73    231.99 o
   3   1  21   1410.40   1960.54    217.10 o
   3   1  22    701.83   1233.53    198.95 o
   3   1  23    997.17   1264.87    281.33 o
   3   2   1      2.44     35.17     15.17 <
   3   2   2  34653.50  34424.40    274.24 o
   3   2   3   4025.76   4465.04     45.94 o
   3   2   4     97.11     62.96     16.45 o
   3   2   5   2983.65   2914.30     39.85 o
   3   2   6   2147.54   2205.15     41.12 o
   3   2   7   6107.76   5696.02     66.36 o
   3   2   8   1020.56   1291.53     37.01 o
   3   2   9  16396.70  14910.40    135.99 o
   3   2  10    535.70    668.03     26.80 o
   3   2  11   1739.79   2026.34     45.38 o
   3   2  12   1273.26   1339.74     38.14 o
   3   2  13   3395.77   2884.38     55.87 o
   3   2  14    252.11    346.70     38.29 o
   3   2  15     24.37    323.59     45.66 o
   3   2  16   1118.84   1769.96     78.70 o
   3   2  17    131.18    485.39     79.13 o
   3   2  18     65.51    417.46    112.45 o
   3   2  19     55.27    462.70    120.96 o
   3   2  20    309.39    467.23    162.79 <
   3   2  21   1626.28   1681.20    195.40 o
   3   3   0   1121.97   1081.09     35.17 o
   3   3   1   4394.24   4746.80     48.92 o
   3   3   2  18990.70  20125.20    164.21 o
   3   3   3     82.15    487.65     24.53 o
   3   3   4   2817.89   2948.33     40.98 o
   3   3   5  11060.30  12027.00    108.34 o
   3   3   6   8098.19   7525.96     82.67 o
   3   3   7   5064.63   4690.65     62.53 o
   3   3   8    543.36    872.50     35.17 o
   3   3   9   1621.17   1957.43     44.53 o
   3   3  10   2185.34   2134.25     46.65 o
   3   3  11   4506.65   3835.87     66.93 o
   3   3  12   8244.26   7555.03    111.88 o
   3   3  13     10.18    159.53     38.14 o
   3   3  14   2963.29   2698.48     89.90 o
   3   3  15   3807.65   3537.80    119.96 o
   3   3  16    143.16    249.71     77.85 o
   3   3  17      2.33    109.19    110.04 <
   3   3  18   3070.14   3382.39    172.01 o
   3   3  19   2076.27   2065.90    142.09 o
   3   3  20    450.85    272.12    208.16 <
   3   3  21    527.55    673.41    241.49 <
   3   4   1   1490.51   1437.16     31.34 o
   3   4   2    362.52    621.37     25.95 o
   3   4   3   5872.14   5539.47     60.83 o
   3   4   4    550.06    889.66     28.79 o
   3   4   5   6226.40   6257.98     66.50 o
   3   4   6   1026.77   1320.17     39.00 o
   3   4   7     56.17    201.93     26.80 o
   3   4   8   2633.95   2163.60     48.35 o
   3   4   9   1094.75   1116.69     43.82 o
   3   4  10    443.75    547.92     41.26 o
   3   4  11     80.07    204.19     42.26 o
   3   4  12    200.09    323.17     52.18 o
   3   4  13   2791.89   2738.61     91.46 o
   3   4  14   3750.14   4012.84    111.17 o
   3   4  15   1280.88   1840.72    123.08 o
   3   4  16    489.60    575.57     88.20 o
   3   4  17   1082.10    984.39    126.49 o
   3   4  18    492.01    523.10    225.18 <
   3   4  19    216.07    106.21    244.89 <
   3   4  20    654.22   1105.77    302.32 o
   3   4  21      6.30    876.76    295.80 <
   3   5   0   8572.11   8329.27    114.57 o
   3   5   1   3996.01   3900.39     51.47 o
   3   5   2    824.04    982.40     29.78 o
   3   5   3   5671.28   5171.92     61.12 o
   3   5   4   1257.93   1168.73     32.33 o
   3   5   5    923.14    949.36     32.61 o
   3   5   6  14775.40  13971.30    149.18 o
   3   5   7   4598.77   4325.93     67.36 o
   3   5   8    264.00    378.33     38.85 o
   3   5   9    268.38    318.91     44.38 o
   3   5  10      3.10     31.91     55.59 <
   3   5  11   4445.04   4217.60    135.85 o
   3   5  12   1424.62   1604.06    113.44 o
   3   5  13     22.15    314.23    106.49 <
   3   5  14     77.65     84.80    146.20 <
   3   5  15    231.51     69.91    191.71 <
   3   5  16      0.38     10.92    187.18 <
   3   5  17    105.03    544.23    128.19 o
   3   5  18    783.47    976.44    188.31 o
   3   5  19     89.42    559.41    270.70 <
   3   5  20    108.46    150.03    218.37 <
   3   6   1    180.85    205.19     28.93 o
   3   6   2    220.66    313.95     31.48 o
   3   6   3   2015.93   1813.36     47.50 o
   3   6   4    833.04    953.19     39.85 o
   3   6   5   2603.05   2402.82     59.27 o
   3   6   6     76.12    167.61     37.86 o
   3   6   7      0.66     65.09     45.09 <
   3   6   8      6.71    382.15     55.30 o
   3   6   9    291.74    298.92     64.80 o
   3   6  10    465.49   1083.36    100.96 o
   3   6  11     18.34     34.60    101.39 <
   3   6  12    148.31    453.05    141.94 o
   3   6  13    208.84    246.17    154.99 <
   3   6  14   1022.04    844.28    211.14 o
   3   6  15    874.94   1149.02    223.76 o
   3   6  17    260.32    622.79    187.46 o
   3   6  18    103.25    736.09    241.49 o
   3   7   0    144.94     96.85     68.21 <
   3   7   1    234.59    320.19     55.59 o
   3   7   2   2215.51   2636.37     73.03 o
   3   7   3    836.86    862.86     63.39 o
   3   7   4   2628.67   2865.80     82.10 o
   3   7   5   2363.97   3180.89    102.66 o
   3   7   6      8.18     82.10     46.94 <
   3   7   7     75.65    291.12     91.46 o
   3   7   8   2218.39   2461.53    120.53 o
   3   7   9    660.17    658.95    103.09 o
   3   7  10    280.01    287.01     93.73 o
   3   7  11    292.13    301.47    127.62 <
   3   8   1   7050.09   5864.76    221.63 o
   3   8   2   1877.53   2184.31    136.41 o
   3   8   3   1236.63   1272.81    110.18 o
   3   8   4   1111.39   1856.32    129.32 o
   3   8   5   2672.93   2894.45    195.12 o
   3   8   6      6.06    117.98    147.47 <
   3   8   7     39.02     88.20    103.51 <
   3   8   8    500.19    528.92     96.85 o
   3   8   9   2347.27   2643.03    261.48 o
   3   8  11   2019.51   1944.66    230.71 o
   3   9   1    236.27    323.17    140.67 <
   3   9   2   1485.43   1676.52    136.13 o
   3   9   3      4.89    639.81    146.48 o
   3   9   4    769.00   1311.95    166.05 o
   3   9   5   2291.16   3939.81    426.40 o
   3   9   6    318.32    703.62    132.58 o
   3   9   9   1624.99   2194.38    305.58 o
   4   0   0   1596.15   1350.94     30.91 o
   4   0   2   1260.15   1094.56     24.53 o
   4   0   4  12995.80  13237.90    167.47 o
   4   0   6    301.12    315.93     25.10 o
   4   0   8   5679.73   5691.05     99.40 o
   4   0  10  18897.70  18790.00    249.71 o
   4   0  12   3343.82   3032.99     72.60 o
   4   0  14    301.98    367.41     59.84 o
   4   0  16      4.74    133.01    124.79 <
   4   0  18      6.42     87.21     93.45 <
   4   0  20    321.45    569.76    234.40 <
   4   1   1  33068.20  32619.70    264.18 o
   4   1   2  10194.40  10229.70     87.21 o
   4   1   3 110636.00 111784.00    939.72 o
   4   1   4  19535.80  20884.40    178.10 o
   4   1   5  12916.00  12336.10    112.73 o
   4   1   6   3462.14   3429.75     43.25 o
   4   1   7   2681.72   2916.29     40.98 o
   4   1   8   2594.05   2393.89     41.26 o
   4   1   9   2931.33   3392.74     48.21 o
   4   1  10   1134.52   1326.13     31.91 o
   4   1  11    101.63    229.43     31.34 o
   4   1  12    510.63    684.62     33.47 o
   4   1  13     17.08    165.91     33.04 o
   4   1  15    790.54   1620.22     86.22 o
   4   1  16     14.24    726.02     61.97 o
   4   1  17    125.31    495.88     78.70 o
   4   1  18      1.86    133.43     90.04 <
   4   1  19    648.21   1004.24    118.69 o
   4   1  20   1283.57   1168.02    131.73 o
   4   1  21    800.43   1250.69    161.09 o
   4   1  22    607.60   1248.70    198.66 o
   4   1  23    357.14    844.43    194.69 o
   4   2   0  20330.10  20338.60    229.86 o
   4   2   1    240.41    225.89     16.17 o
   4   2   2     10.83    153.85     17.44 o
   4   2   3  15059.50  15239.50    129.46 o
   4   2   4   6627.90   6903.03     66.50 o
   4   2   5    555.59    645.34     22.55 o
   4   2   6     26.30    100.82     21.98 o
   4   2   7    356.21    535.44     27.51 o
   4   2   8    146.82    233.12     26.38 o
   4   2   9   1693.25   2501.94     45.38 o
   4   2  10    341.69    471.06     27.23 o
   4   2  11    168.79    254.11     27.23 o
   4   2  12     27.29    203.49     30.49 o
   4   2  13     33.13    442.42     33.75 o
   4   2  14   1178.35   1268.84     49.06 o
   4   2  15    519.53    697.09     54.74 o
   4   2  16    552.26    821.46     86.50 o
   4   2  17    124.66    177.25     78.70 <
   4   2  18    154.95    210.01    100.54 <
   4   2  19    652.97    823.58    154.00 o
   4   2  20   1287.45   1324.57    149.46 o
   4   2  21    131.23   1271.82    148.18 o
   4   2  22     32.31      7.37    131.73 <
   4   3   1   1496.33   1906.66     32.19 o
   4   3   2    233.98    670.15     25.10 o
   4   3   3   9671.12   9614.13     85.79 o
   4   3   4   5750.66   5998.76     62.39 o
   4   3   5    434.01    616.55     26.23 o
   4   3   6   5750.93   5564.57     67.64 o
   4   3   7   5977.98   6026.27     71.33 o
   4   3   8   7068.79   7111.34     83.66 o
   4   3   9   9322.48   8419.03     93.73 o
   4   3  10   3639.44   3688.68     62.96 o
   4   3  11    902.48    987.65     39.99 o
   4   3  12   2493.74   3313.05     69.62 o
   4   3  13   1581.99   1444.39     55.16 o
   4   3  14    164.15    753.25     54.74 o
   4   3  15   1269.03   1754.22     92.60 o
   4   3  16     14.73    106.07     72.74 <
   4   3  17    240.25    438.02     84.23 o
   4   3  18   1124.56   1657.23    181.65 o
   4   3  19     11.74    342.45    150.17 <
   4   3  20    311.93    572.88    259.07 <
   4   3  22   1473.77   2167.43    183.07 o
   4   4   0     38.19    129.18     33.61 o
   4   4   1   2921.70   2990.16     44.24 o
   4   4   2   1043.50   1289.26     30.20 o
   4   4   3   2097.07   2135.81     40.27 o
   4   4   4   1249.27   1407.09     32.47 o
   4   4   5      0.63    200.79     23.96 o
   4   4   6  16953.80  14868.90    133.86 o
   4   4   7   5171.40   5026.71     65.80 o
   4   4   8    407.36    582.24     31.34 o
   4   4   9   3560.90   3109.14     63.67 o
   4   4  10   1795.00   1860.15     55.30 o
   4   4  11   1400.58   1126.47     52.75 o
   4   4  12   2834.68   2514.85     85.08 o
   4   4  13    513.80    785.15     59.27 o
   4   4  14   1142.16   1997.27    112.59 o
   4   4  15   1430.93   2523.92    122.38 o
   4   4  16      0.22    101.81    108.76 <
   4   4  17    157.72    157.54    109.19 <
   4   4  18    233.56    599.11    173.71 o
   4   4  19    412.98   1138.95    142.23 o
   4   5   1    143.51    218.52     24.25 o
   4   5   2    934.85   1116.69     31.62 o
   4   5   3    461.56    684.62     28.36 o
   4   5   4    478.38    550.19     28.50 o
   4   5   5   1428.90   1504.23     37.29 o
   4   5   6   1486.02   2079.37     51.62 o
   4   5   7   1717.06   1955.01     48.07 o
   4   5   8    230.24    273.25     35.02 o
   4   5   9    524.72    789.83     47.65 o
   4   5  10    178.36    262.90     49.35 o
   4   5  11    538.01   1042.52     97.70 o
   4   5  12     86.88    240.21     77.14 o
   4   5  13   1829.80   2198.06    130.03 o
   4   5  14    169.62    360.74    111.31 o
   4   5  15    126.03     15.60    133.86 <
   4   5  16    314.01    313.66    208.02 <
   4   5  17    665.02    692.70    228.02 o
   4   5  18    193.89    693.13    190.16 o
   4   5  19    722.48   1244.59    139.96 o
   4   6   0   1013.99    966.09     51.05 o
   4   6   1   3519.20   3179.33     55.02 o
   4   6   2   2917.50   2686.28     52.04 o
   4   6   3    435.78    527.93     36.73 o
   4   6   4    549.46    556.57     37.44 o
   4   6   5   1606.70   1786.27     49.21 o
   4   6   6   1927.04   1843.70     53.46 o
   4   6   7   1237.53   1372.21     52.61 o
   4   6   8    927.36   1043.94     64.94 o
   4   6   9    309.77    373.79     61.83 o
   4   6  10    964.64   1170.71    135.99 o
   4   6  11    322.44    366.56    121.52 o
   4   6  12    433.94    339.47    119.96 <
   4   6  13    842.00    847.55    137.40 o
   4   6  14    611.76   1011.47    244.18 o
   4   6  15    283.08    429.80    112.87 o
   4   6  16     58.15    -12.05    199.66 <
   4   6  18    316.51    201.64    142.65 <
   4   7   1    281.21    198.52     51.33 o
   4   7   2   3345.01   3365.23     84.23 o
   4   7   3    637.77    719.78     53.03 o
   4   7   4    573.58    819.61     52.04 o
   4   7   5   4891.19   4062.61     89.05 o
   4   7   6     78.98    168.18     65.94 <
   4   7   7    269.82    444.26     73.03 o
   4   7   8   2123.90   2569.16     94.44 o
   4   7   9    419.26    576.00    126.20 o
   4   7  10      9.33    165.20    141.09 <
   4   7  11    638.63    592.02    165.20 o
   4   8   0   1316.05   1107.04    108.76 o
   4   8   1     24.39    707.45     79.69 o
   4   8   2   1103.38   1504.37    103.94 o
   4   8   3    124.46    274.67    100.11 <
   4   8   4    951.52    942.13    109.75 o
   4   8   5    213.33    794.80    107.06 o
   4   8   6    191.72    318.63     79.13 o
   4   8   7   1364.08   1665.31    202.07 o
   4   8   8    494.76    420.02    112.87 o
   4   8   9     32.57    242.34    144.92 <
   4   8  10    622.15    819.61    171.86 o
   4   9   1    164.27    331.11    187.04 <
   4   9   2   1787.47   2782.43    210.01 o
   4   9   3    297.08    355.78    170.45 <
   4   9   4    514.66    697.09    151.16 o
   4   9   5    757.97   1363.99    212.28 o
   4   9   6    842.27   1881.70    257.65 o
   4   9   8      0.29    108.90    118.12 <
   4   9   9    903.57   1349.52    156.12 o
   5   0   2   6119.64   5899.79     81.54 o
   5   0   4  11267.00  12031.70    145.21 o
   5   0   6      8.73     11.06     25.10 <
   5   0   8     16.84    171.01     34.03 o
   5   0  10     11.42    121.52     42.40 <
   5   0  12   1221.55   1401.28     58.56 o
   5   0  14   3638.73   2891.61    116.99 o
   5   0  16     42.13    349.68     73.31 o
   5   0  18     36.44    178.53    113.16 <
   5   0  20    192.02    390.66    154.42 <
   5   0  22     18.36    124.08    163.21 <
   5   1   0    368.10    488.93     21.98 o
   5   1   1   3275.09   3246.68     37.15 o
   5   1   2   9880.38   9770.39     84.94 o
   5   1   3  61878.90  61927.90    494.89 o
   5   1   4  45826.40  43569.70    361.03 o
   5   1   5   5922.10   6055.48     61.40 o
   5   1   6   3409.46   3233.21     41.97 o
   5   1   7  20503.70  18757.30    166.62 o
   5   1   8     25.07    144.21     23.40 o
   5   1   9    915.48   1017.14     30.20 o
   5   1  10    764.43    909.09     30.06 o
   5   1  11   8486.58   7452.37     86.36 o
   5   1  12   4311.55   4031.27     66.93 o
   5   1  13     11.28     24.39     30.91 <
   5   1  14   6984.86   6291.87     99.83 o
   5   1  15   4404.18   3798.01     91.18 o
   5   1  16   2447.13   2440.26    100.82 o
   5   1  17      5.66    117.27     54.17 <
   5   1  18      0.58    100.39    103.37 <
   5   1  19    914.32    977.15    119.40 o
   5   1  20    186.42    304.02    158.96 <
   5   1  21    130.29   1385.40    263.18 o
   5   1  23   1035.79   1096.83    277.22 o
   5   2   1     10.19     34.03     15.31 <
   5   2   2   4340.22   4137.62     44.24 o
   5   2   3  22143.90  23187.90    192.99 o
   5   2   4   7023.57   7387.85     70.48 o
   5   2   5   3833.20   3828.21     45.23 o
   5   2   6   8874.60   8866.13     84.66 o
   5   2   7   4453.50   3978.09     54.45 o
   5   2   8    199.95    343.16     28.50 o
   5   2   9  10804.70   9653.83     97.13 o
   5   2  10   1190.62   1230.13     31.76 o
   5   2  11    305.00    283.89     27.79 o
   5   2  12   2672.55   2463.37     55.73 o
   5   2  13   2271.68   2068.74     56.86 o
   5   2  14   2620.06   2392.33     63.24 o
   5   2  15   1014.13   1059.68     60.12 o
   5   2  16   1353.33   1402.27     91.46 o
   5   2  17    265.81    421.72     88.63 o
   5   2  18    184.79    374.07    125.07 <
   5   2  19    389.06    801.74    235.53 o
   5   2  20   1291.75   1507.63    270.84 o
   5   2  21   2501.67   2931.60    249.43 o
   5   2  22     20.29    153.15    162.08 <
   5   3   0  15411.30  15251.70    178.67 o
   5   3   1     43.93     58.14     18.72 o
   5   3   2   6765.12   6955.78     67.36 o
   5   3   3    948.48   1237.50     29.21 o
   5   3   4   1167.34   1387.24     31.34 o
   5   3   5    502.44    496.87     26.38 o
   5   3   6   6584.85   6184.81     69.06 o
   5   3   7     36.55    122.09     26.23 o
   5   3   8   4237.92   4382.79     59.27 o
   5   3   9    175.81    313.38     29.64 o
   5   3  10   6387.28   5835.83     76.15 o
   5   3  11   1953.21   1967.49     58.14 o
   5   3  12   3906.12   4237.17     73.74 o
   5   3  13    348.54    374.36     43.96 o
   5   3  14   4423.47   3557.51     95.57 o
   5   3  15    867.38    925.40     72.89 o
   5   3  16    297.87    426.26     99.83 o
   5   3  17      6.50    -25.10     96.57 <
   5   3  18   1173.31   1633.13    182.36 o
   5   3  19    212.25    297.78    131.02 <
   5   3  20   2143.64   2730.24    288.71 o
   5   3  21     24.82    403.85    172.01 <
   5   3  22   1065.76   1417.73    211.43 o
   5   4   1   4041.36   4135.07     49.63 o
   5   4   2    688.44    904.13     27.93 o
   5   4   3   3195.70   2952.45     46.09 o
   5   4   4   4319.15   4189.66     55.16 o
   5   4   5   2989.05   2808.66     45.66 o
   5   4   6    175.83    534.31     26.80 o
   5   4   7  11957.10  10834.20    112.02 o
   5   4   8    669.94    656.11     35.88 o
   5   4   9    128.95    260.20     34.32 o
   5   4  10      3.48    398.74     39.28 o
   5   4  11    768.74    775.94     51.05 o
   5   4  12    581.89    811.95     57.85 o
   5   4  13    604.65    721.77     70.48 o
   5   4  14   1251.96   1622.63     98.69 o
   5   4  15   4214.15   3688.68    139.39 o
   5   4  16     30.32    -46.09    101.10 <
   5   4  17    537.95    522.40    136.27 o
   5   4  18    384.12    817.06    164.21 o
   5   4  19   1931.21   1721.33    214.12 o
   5   4  20     94.51    682.91    274.95 <
   5   4  21     21.89    865.84    291.83 <
   5   5   0      1.48     74.02     33.18 <
   5   5   1   4543.82   4428.46     54.17 o
   5   5   2   3158.21   3021.50     47.36 o
   5   5   3   1672.52   1821.86     38.29 o
   5   5   4   8824.61   7965.40     83.38 o
   5   5   5   2912.61   2592.41     50.20 o
   5   5   6   4653.19   4467.45     69.06 o
   5   5   7   2285.10   2280.87     53.88 o
   5   5   8   1198.82   1449.78     48.78 o
   5   5   9   3713.88   3457.26     82.53 o
   5   5  10   1017.95   1166.17     57.85 o
   5   5  11   7294.57   6146.80    147.19 o
   5   5  12    297.47    467.38     68.06 o
   5   5  13    159.59    305.86    132.58 <
   5   5  14    145.17    504.24    192.71 <
   5   5  16   1451.88   1572.86    175.41 o
   5   5  17      2.03    240.49    103.51 <
   5   5  19   1780.71   1715.51    279.07 o
   5   6   1    133.27    232.55     28.64 o
   5   6   2    611.94    751.41     33.89 o
   5   6   3   2569.24   2401.55     52.75 o
   5   6   4   1546.27   1641.78     45.94 o
   5   6   5   4931.91   4266.66     78.70 o
   5   6   6      1.95    173.99     38.71 o
   5   6   7   2280.26   2517.40     69.06 o
   5   6   8    612.88    728.15     56.86 o
   5   6   9   2022.60   2109.01     86.78 o
   5   6  10    170.59    280.06     65.23 o
   5   6  11    159.35    394.07     69.91 o
   5   6  12    422.68    421.43     85.36 o
   5   6  13    199.35    426.82    176.12 <
   5   6  14    341.03    472.06    138.68 o
   5   6  17    419.76    402.72    146.20 <
   5   6  18     34.56    159.24    221.49 <
   5   7   0    806.11    730.14     76.29 o
   5   7   1    196.90    140.24     51.90 <
   5   7   2    475.62    743.89     54.74 o
   5   7   3      0.64    213.13     44.81 o
   5   7   4   1076.26   1286.56     63.95 o
   5   7   5    216.68    583.09     59.98 o
   5   7   6   1648.33   1976.57     81.96 o
   5   7   7     15.69     88.91     64.24 <
   5   7   8   2305.97   2472.45     98.98 o
   5   7   9     42.35     10.07     71.75 <
   5   7  10    147.19    -29.35    143.65 <
   5   7  11     61.52    315.51    190.30 <
   5   7  12   1969.24   1594.56    348.26 o
   5   7  13   2002.56   2286.97    241.20 o
   5   7  15    123.93    963.54    241.63 o
   5   8   1    751.36    766.15     82.95 o
   5   8   2      0.41     62.39     73.17 <
   5   8   3     61.47     35.02     84.80 <
   5   8   4     17.18    267.86     90.33 <
   5   8   5   1576.61   1765.43    156.12 o
   5   8   6    189.97    731.70    147.05 o
   5   8   7     93.28    357.77    105.93 o
   5   8   8     87.62    342.45    127.20 <
   5   8   9    797.02    870.80    187.46 o
   5   8  10     33.33    352.66    166.33 <
   5   9   0   1752.69   2184.73    260.77 o
   5   9   1     78.46    -79.69    155.70 <
   5   9   2   1395.03   2481.66    232.98 o
   5   9   3    598.03    402.01    134.29 <
   5   9   4    405.01    896.89    164.91 o
   5   9   5     40.74    104.22    164.91 <
   5   9   6   1351.14   1175.11    219.23 o
   5   9   7    513.73    909.94    191.57 o
   5   9   8    389.56    474.33    137.40 o
   6   0   0  15312.30  15218.70    236.24 o
   6   0   2   3776.58   3878.55     56.58 o
   6   0   4  70760.10  71268.90    760.34 o
   6   0   6  13066.90  13050.10    175.41 o
   6   0   8   4123.06   4191.50     84.09 o
   6   0  10    325.87    326.43     38.00 o
   6   0  12   2221.76   1919.14     66.65 o
   6   0  14    355.33    632.43     73.74 o
   6   0  16   4239.82   3293.90    130.74 o
   6   0  18      6.52    302.18    118.40 <
   6   0  20    284.04    807.13    241.49 o
   6   0  22    830.50   1565.77    303.31 o
   6   1   1  15838.20  14526.70    126.63 o
   6   1   2  18280.40  17916.00    157.68 o
   6   1   3   1659.01   1540.53     27.79 o
   6   1   4   9962.65   9910.78     88.91 o
   6   1   5    221.24    277.79     19.00 o
   6   1   6   1589.23   2268.82     40.27 o
   6   1   7   8597.96   8054.17     79.55 o
   6   1   8   5001.24   4662.00     58.28 o
   6   1   9    308.82    304.16     27.37 o
   6   1  10   1977.13   1921.83     43.67 o
   6   1  11    793.42   1073.44     37.29 o
   6   1  12   5175.07   5168.80     76.29 o
   6   1  13    542.61    585.36     41.12 o
   6   1  14   1262.44   2217.91     67.92 o
   6   1  15    315.01    708.16     76.29 o
   6   1  16   1433.63   1360.16     74.16 o
   6   1  17    606.46    661.08     77.28 o
   6   1  18     59.36    429.94     87.49 o
   6   1  19   1870.84   1646.88    100.54 o
   6   1  20    520.19    839.46    141.38 o
   6   1  23    221.28    693.41    185.48 o
   6   2   0   4415.04   4510.98     67.92 o
   6   2   1    827.88   1002.54     22.12 o
   6   2   2     38.72     55.73     17.73 o
   6   2   3     69.34    350.39     19.14 o
   6   2   4  17540.30  18337.60    151.87 o
   6   2   5   1084.76   1135.54     26.80 o
   6   2   6     75.92    152.29     21.84 o
   6   2   7   2544.13   2520.94     43.53 o
   6   2   8  13629.60  12990.10    122.94 o
   6   2   9   3422.68   3468.03     53.18 o
   6   2  10     79.12    162.50     26.09 o
   6   2  11   2437.96   2198.35     49.77 o
   6   2  12   2338.84   2351.92     56.01 o
   6   2  13    240.26    394.21     36.44 o
   6   2  14    913.72   1138.10     62.11 o
   6   2  15      5.41    226.32     55.73 o
   6   2  16    253.94    480.14     63.67 o
   6   2  17     63.71    295.51     67.78 o
   6   2  18   1924.04   2217.49    128.05 o
   6   2  19    300.18    436.89    100.39 o
   6   2  20    139.37    415.34    160.80 <
   6   2  21     25.29    709.57    224.33 o
   6   2  22      9.43    376.91    219.93 <
   6   3   1      8.37    124.50     20.42 o
   6   3   2   2219.86   2508.18     38.29 o
   6   3   3     35.99     92.88     22.55 o
   6   3   4   4887.24   4786.93     57.57 o
   6   3   5   6358.91   6756.55     71.75 o
   6   3   6    249.76    378.61     27.51 o
   6   3   7    499.08    546.08     29.21 o
   6   3   8  14644.10  13086.60    125.92 o
   6   3   9    782.99    848.96     32.47 o
   6   3  10    752.29   1131.86     57.00 o
   6   3  11     41.62    172.86     35.88 o
   6   3  12   4717.08   4673.77     81.39 o
   6   3  13    321.17    578.41     51.19 o
   6   3  14   2137.91   2330.79     97.98 o
   6   3  15     74.39    248.29     55.44 o
   6   3  16      3.83    426.11     79.27 o
   6   3  17     75.97    149.74     88.48 <
   6   3  18    129.48    520.98     96.99 o
   6   3  19   1768.90   1530.18    271.69 o
   6   3  21    407.04    767.85    284.45 <
   6   3  22    192.50    868.67    241.49 o
   6   4   0   2499.83   2384.25     58.42 o
   6   4   1    589.01    866.97     28.64 o
   6   4   2   6976.47   6954.50     69.48 o
   6   4   3     35.09    152.44     25.52 o
   6   4   4   1427.26   1779.04     40.13 o
   6   4   5   1183.68   1241.75     32.47 o
   6   4   6   1205.40   1385.68     36.58 o
   6   4   7    328.95    639.52     34.32 o
   6   4   8      7.99    310.12     32.33 o
   6   4   9    256.81    293.95     33.61 o
   6   4  10   8921.19   7810.13    104.22 o
   6   4  11    521.49    640.80     51.05 o
   6   4  12   1182.71   1316.20     62.68 o
   6   4  13    143.30    237.52     87.07 <
   6   4  14     51.28    289.42     81.39 o
   6   4  15     12.13    626.34     84.23 o
   6   4  16     79.05     60.69     82.53 <
   6   4  17   1436.34   1670.70    133.86 o
   6   4  18     24.04    243.47    167.89 <
   6   4  19     29.29    973.89    154.00 o
   6   4  20   1503.19   1356.47    201.78 o
   6   4  21    193.45    195.12    196.96 <
   6   5   1    793.39    954.32     29.21 o
   6   5   2     10.93    101.10     23.68 o
   6   5   3   2803.83   2500.95     47.65 o
   6   5   4     11.91     98.98     26.38 o
   6   5   5     16.39     92.88     28.36 o
   6   5   6     18.59    216.25     31.34 o
   6   5   7     91.69    210.29     34.88 o
   6   5   8   2407.45   2542.50     70.19 o
   6   5   9   5157.45   4466.88     90.61 o
   6   5  10     13.69     64.24     49.63 <
   6   5  11    522.35   1346.83     98.84 o
   6   5  12   1466.34   1634.83    104.65 o
   6   5  13    194.33    235.82     82.81 <
   6   5  14    713.83    914.90    137.40 o
   6   5  15   1031.35    718.79    221.07 o
   6   5  16    588.83    649.59    160.94 o
   6   5  17      2.32    -50.48    158.82 <
   6   5  18    141.78    164.77    208.73 <
   6   5  19     35.61    688.16    142.65 o
   6   6   0     42.19     43.11     47.50 <
   6   6   1    150.91    131.73     31.20 o
   6   6   2     36.12    315.51     30.91 o
   6   6   3   1741.84   1753.66     49.35 o
   6   6   4   3274.26   3250.51     72.32 o
   6   6   5    652.74    740.77     45.66 o
   6   6   6     22.63     76.29     38.43 <
   6   6   7   3532.12   3336.44     78.13 o
   6   6   8   2418.69   2393.32     83.80 o
   6   6   9     29.25    238.08     67.92 o
   6   6  10    103.23     48.07     86.92 <
   6   6  11   2460.82   2465.07    225.46 o
   6   6  12    230.38    354.79    100.54 o
   6   6  13    105.75    209.72    104.51 <
   6   6  14    348.24    219.23    172.15 <
   6   6  17     15.28   -168.04    199.37 <
   6   6  18      0.06     75.58    214.83 <
   6   7   1      1.40     34.88     44.95 <
   6   7   2   4055.09   3631.67    103.23 o
   6   7   3   3312.39   3080.92     90.75 o
   6   7   4   1248.41   1342.29     62.82 o
   6   7   5   1973.73   2113.69     71.75 o
   6   7   6    270.51    468.23     73.03 o
   6   7   7     15.70     28.79     60.41 <
   6   7   8   1076.07   1217.36    115.28 o
   6   7   9      0.16     57.00    116.14 <
   6   7  10      0.04     -6.66     85.22 <
   6   7  11     42.59    150.74     73.88 <
   6   8   0   3825.24   3407.20    217.66 o
   6   8   1      0.39     89.90    115.43 <
   6   8   2    831.74   1236.79    109.90 o
   6   8   3      0.13    120.39    122.09 <
   6   8   4    786.34   1261.75    120.82 o
   6   8   5    140.88    400.30    207.60 <
   6   8   6   3546.26   3892.02    360.60 o
   6   8   7      1.65    177.11     97.56 <
   6   8   8    943.39   1530.60    162.79 o
   6   8   9    128.98    115.57    170.87 <
   6   8  10    613.84   1357.04    224.05 o
   6   8  11    342.17    645.48    192.85 o
   6   9   1      6.31    204.05    143.65 <
   6   9   2    964.56   1567.05    196.96 o
   6   9   3    334.71    940.71    180.51 o
   6   9   4    932.17    869.24    168.74 o
   6   9   5   2782.97   2111.28    237.09 o
   6   9   7    683.68    365.71    170.73 <
   6   9   8      0.46    418.17    136.70 o
   7   0   2   8569.84   8885.41    112.59 o
   7   0   4 119070.00 121134.00   1288.12 o
   7   0   6   1047.58   1092.58     36.44 o
   7   0   8   4607.78   4838.54     98.84 o
   7   0  10   1284.44   1233.81     52.89 o
   7   0  12    532.46    629.74     48.92 o
   7   0  14   4172.89   4042.76    110.61 o
   7   0  16    944.28   1341.58    160.66 o
   7   0  18   9538.46   7350.84    544.52 o
   7   0  20    192.28    304.87    224.47 <
   7   0  22   3689.24   4147.40    295.37 o
   7   1   0  39831.20  37063.60    453.91 o
   7   1   1   4183.42   4209.09     45.09 o
   7   1   2     19.36     48.64     18.29 <
   7   1   3  28933.20  28228.70    236.67 o
   7   1   4   5351.57   5025.72     52.75 o
   7   1   5   4440.06   5174.33     57.29 o
   7   1   6  66224.90  61950.00    527.64 o
   7   1   7   1343.09   1427.80     32.90 o
   7   1   8     16.22     79.41     24.39 o
   7   1   9   1792.31   1923.11     41.12 o
   7   1  10   3917.29   3624.44     56.15 o
   7   1  11     39.85     99.69     28.22 o
   7   1  12  10171.10   9182.49    111.31 o
   7   1  13    206.89    528.64     44.67 o
   7   1  14   4372.12   4090.26     95.72 o
   7   1  15    632.51    766.86     61.12 o
   7   1  16      4.17    221.49     59.27 o
   7   1  17    842.83   1047.20     84.09 o
   7   1  18   2503.71   2917.85    133.43 o
   7   1  19    394.14    434.20    130.17 o
   7   1  20    878.94    988.92    177.54 o
   7   1  21      7.74    784.59    243.76 o
   7   1  22      0.70    -33.75    220.50 <
   7   1  23    278.14    131.59    232.27 <
   7   2   1   6493.12   6325.47     60.12 o
   7   2   2    768.47    907.81     22.12 o
   7   2   3    111.92    161.94     19.00 o
   7   2   4  14475.50  14106.70    117.13 o
   7   2   5   4452.86   3917.40     47.93 o
   7   2   6     23.13     62.39     24.11 <
   7   2   7   2368.94   2510.02     44.24 o
   7   2   8   1497.68   1438.29     35.02 o
   7   2   9   4662.27   4447.46     60.83 o
   7   2  10   2247.79   2004.36     44.67 o
   7   2  11   1833.04   1895.74     49.35 o
   7   2  12    137.52    508.92     45.09 o
   7   2  13    362.71    406.83     39.14 o
   7   2  14   3220.05   2990.45     81.39 o
   7   2  15    628.67    531.19     54.88 o
   7   2  16    597.84    535.16     62.53 o
   7   2  17    844.51   1061.95     91.46 o
   7   2  18   2019.56   2412.47    216.53 o
   7   2  19    134.58    468.23    115.85 o
   7   2  20    377.88    758.35    141.38 o
   7   2  21    601.45    486.38    139.82 o
   7   3   0   3166.09   3376.15     61.97 o
   7   3   1   7162.26   7466.26     71.75 o
   7   3   2   4811.60   4588.83     51.47 o
   7   3   3   3969.32   4347.91     54.74 o
   7   3   4  17199.00  16842.60    149.18 o
   7   3   5    738.95    878.89     29.21 o
   7   3   6   5297.20   4931.42     60.41 o
   7   3   7   1108.61    880.02     31.62 o
   7   3   8   2725.50   2759.03     49.21 o
   7   3   9     86.17    139.11     27.37 o
   7   3  10  20681.60  17513.90    182.92 o
   7   3  11    166.57    142.65     33.47 o
   7   3  12    903.01    962.69     52.18 o
   7   3  13   1477.64   1700.34     58.14 o
   7   3  14    877.86    954.61     69.77 o
   7   3  15    506.20    455.04     62.68 o
   7   3  16   2969.13   2848.50    145.77 o
   7   3  17     43.34    -13.61    191.29 <
   7   3  18    354.26    445.96    121.67 o
   7   3  19     58.88    570.75    140.10 o
   7   3  20   1472.64   1604.77    145.91 o
   7   3  21      7.58    326.71    258.79 <
   7   4   1   9704.07   9894.75     92.60 o
   7   4   2    462.40    501.27     25.95 o
   7   4   3   3139.47   3443.22     49.63 o
   7   4   4  21254.60  20420.70    179.66 o
   7   4   5    903.23    971.05     31.48 o
   7   4   6    818.52    712.98     30.77 o
   7   4   7   4194.48   4005.04     60.12 o
   7   4   8  11121.10   9932.90    120.67 o
   7   4   9    274.31    314.66     33.89 o
   7   4  10   4169.82   4435.69     84.51 o
   7   4  11   3320.16   2940.96     78.42 o
   7   4  12   1903.94   1963.24     90.89 o
   7   4  13    171.43    345.85     68.06 o
   7   4  14   2937.45   2764.70    113.16 o
   7   4  15   1454.76   1382.70    172.15 o
   7   4  16    106.66    146.20     88.06 <
   7   4  17    954.70    664.77    166.33 o
   7   4  18    239.15    644.34    144.21 o
   7   4  19   1791.98   1901.98    144.50 o
   7   4  20    391.51    594.29    235.82 <
   7   4  21    137.90     76.86    262.62 <
   7   5   0   9236.23   9203.47    125.64 o
   7   5   1   2233.69   2114.26     41.41 o
   7   5   2   3663.14   3434.43     49.91 o
   7   5   3   1129.37   1159.93     34.74 o
   7   5   4    115.28     88.77     27.65 o
   7   5   5     86.34     73.31     29.64 <
   7   5   6   5493.22   5359.10     75.72 o
   7   5   7    680.58    694.83     39.00 o
   7   5   8   4823.17   4166.97     80.68 o
   7   5   9   1585.53   2013.44     69.34 o
   7   5  10    116.51    252.41     50.20 o
   7   5  11   5543.60   4082.46    124.93 o
   7   5  12   1241.39   1298.62     99.26 o
   7   5  13     12.27    126.49    135.14 <
   7   5  14   1655.29   2109.01    266.87 o
   7   5  15      3.13    235.39    121.81 <
   7   5  16    295.87    403.71    178.10 <
   7   5  17      1.75    -51.05    161.09 <
   7   5  18    617.28    211.57    216.96 <
   7   5  19    898.65    880.87    201.22 o
   7   6   1    206.75    230.85     33.47 o
   7   6   2   9844.82   9356.33    105.93 o
   7   6   3   2304.48   2293.35     52.32 o
   7   6   4    804.30   1063.65     44.95 o
   7   6   5   1951.24   1801.87     53.18 o
   7   6   6   1619.18   1853.48     56.30 o
   7   6   7    206.98    409.66     48.21 o
   7   6   8     73.41    281.19     58.14 o
   7   6   9    851.42    883.56     80.12 o
   7   6  10    105.49    124.08     77.57 <
   7   6  11      4.49    313.81    165.06 <
   7   6  12      2.87    200.79    104.22 <
   7   6  13     47.38    238.51    156.41 <
   7   6  14      0.36    602.66    310.97 <
   7   6  16     93.54    170.73    224.33 <
   7   6  17     65.48    194.27    139.96 <
   7   6  18    176.73    240.35    223.76 <
   7   7   0    342.78    405.55    100.54 o
   7   7   1    920.44    695.82     54.31 o
   7   7   2    463.61    698.23     71.47 o
   7   7   3   1547.34   1755.36     74.87 o
   7   7   4   1439.93   1848.81     78.70 o
   7   7   5    256.77    408.53     59.13 o
   7   7   6   1115.43   1202.19     84.51 o
   7   7   7    626.59    623.50     80.26 o
   7   7   8    333.61    445.26     90.04 o
   7   7   9     84.02    -19.57     93.45 <
   7   7  10    445.24    341.60    143.65 <
   7   7  11   1008.03   1087.62    346.70 o
   7   7  12    715.00    905.40    196.25 o
   7   7  13    565.24    471.63    186.18 <
   7   7  14    735.53   1081.23    244.89 o
   7   8   1     99.80     61.54     80.40 <
   7   8   2   5364.64   5016.79    192.71 o
   7   8   3    406.92    461.56     78.42 o
   7   8   4   3283.52   3122.18    162.36 o
   7   8   5    984.11   1013.45    137.55 o
   7   8   6     27.18    564.37     93.02 o
   7   8   8   2485.59   2917.99    250.99 o
   7   8  10    727.05   1596.82    392.79 o
   7   8  11     31.41    152.72    185.76 <
   7   9   0   3973.16   3512.14    334.51 o
   7   9   1    146.11    699.65    176.12 o
   7   9   2    463.02    779.34    128.90 o
   7   9   3    189.68     43.25    125.49 <
   7   9   4      0.54    152.86    193.56 <
   7   9   7    452.83    574.72    150.45 o
   7   9   8    276.80    332.52    164.21 <
   8   0   0  55683.20  52486.30    796.21 o
   8   0   2  25463.60  24824.60    295.51 o
   8   0   4   2943.35   3252.78     55.30 o
   8   0   6   7460.17   6895.37     90.33 o
   8   0   8  34653.40  33051.60    411.51 o
   8   0  10   1127.87   1230.27     52.75 o
   8   0  12     19.04    139.25     39.14 o
   8   0  14   4173.74   4256.59    124.79 o
   8   0  16   9623.99   8249.43    257.09 o
   8   0  18    293.43   2968.19    253.68 o
   8   0  20     87.65     93.16    156.41 <
   8   1   1   2428.40   2216.21     33.61 o
   8   1   2  14659.10  14030.50    123.22 o
   8   1   3  10653.70  10158.90     92.60 o
   8   1   4    491.96    548.20     21.41 o
   8   1   5    403.85    532.75     22.12 o
   8   1   6  10832.00  11724.00    108.76 o
   8   1   7    746.88    711.13     29.07 o
   8   1   8     30.74     -0.85     25.24 <
   8   1   9   8929.90   8548.21     88.34 o
   8   1  10    504.68    529.34     30.35 o
   8   1  11    167.18    379.04     36.30 o
   8   1  12    891.88   1294.50     55.02 o
   8   1  13   3827.90   3833.31     79.55 o
   8   1  14   1899.10   2190.55     73.74 o
   8   1  15   1285.57   1354.49     79.41 o
   8   1  16    878.11    869.53     69.34 o
   8   1  17    118.81    603.79     69.48 o
   8   1  18    725.96   1364.41    113.02 o
   8   1  19    216.57    274.81    233.83 <
   8   1  20     36.16    159.53    231.14 <
   8   1  21   1955.38   2391.34    229.29 o
   8   1  22     72.51    140.10    138.82 <
   8   2   0  19862.10  21269.60    254.39 o
   8   2   1   5380.87   5486.86     56.44 o
   8   2   2  22000.10  22881.10    192.71 o
   8   2   3   3437.53   3122.18     39.28 o
   8   2   4    100.18    187.89     20.56 o
   8   2   5    735.24    936.88     27.08 o
   8   2   6   3757.98   4538.07     57.57 o
   8   2   7  10009.20   9804.14     94.58 o
   8   2   8    924.83    978.15     32.19 o
   8   2   9    124.68    248.58     26.80 o
   8   2  10   4548.96   4496.52     60.41 o
   8   2  11   4933.74   4621.45     68.92 o
   8   2  12  11562.70  10244.00    127.48 o
   8   2  13    233.57    239.93     38.57 o
   8   2  14    277.62    779.20     55.59 o
   8   2  15    142.16    220.36     55.02 o
   8   2  16     10.15    205.33     82.10 <
   8   2  17    318.23    409.95     71.47 o
   8   2  18   1511.83   1831.93    116.28 o
   8   2  19    779.15    866.83    121.10 o
   8   2  20    904.48   1132.28    156.69 o
   8   2  21    251.02    669.59    183.77 o
   8   2  22   2122.95   2475.85    338.90 o
   8   3   1    776.84    872.36     27.93 o
   8   3   2   6529.40   6870.27     69.91 o
   8   3   3   1597.73   1857.60     38.57 o
   8   3   4   4793.63   4982.19     59.70 o
   8   3   5   4060.38   3867.91     52.75 o
   8   3   6    263.92    459.29     27.65 o
   8   3   7    889.21   1042.95     32.76 o
   8   3   8     47.38    127.90     26.52 o
   8   3   9   1026.42    965.81     33.89 o
   8   3  10   3322.95   3883.09     68.06 o
   8   3  11     73.21    120.39     35.45 o
   8   3  12      5.08     15.74     42.97 <
   8   3  13     16.81    199.94     43.96 o
   8   3  14    618.09    807.42     59.13 o
   8   3  15    166.18    256.38     66.50 o
   8   3  16      8.13    389.95     79.69 o
   8   3  17    849.75    793.95    106.21 o
   8   3  18   2819.94   2607.58    228.44 o
   8   3  19    920.25   1029.90    187.89 o
   8   3  21    223.99    -39.70    252.97 <
   8   4   0  25072.40  25485.90    301.61 o
   8   4   1   2695.34   2810.50     45.23 o
   8   4   2   1380.65   1320.60     31.91 o
   8   4   3   1553.35   1627.60     36.02 o
   8   4   4   2211.41   2587.02     47.50 o
   8   4   5    117.93    112.73     26.23 o
   8   4   6   5295.44   5185.39     67.07 o
   8   4   7   1304.30   1513.02     41.26 o
   8   4   8  11633.40  10172.50    117.55 o
   8   4   9     44.56    187.60     34.60 o
   8   4  10   5622.33   5181.99     88.63 o
   8   4  11    379.24    737.51     53.46 o
   8   4  12     24.86     70.62     61.97 <
   8   4  13    464.12    385.42     63.24 o
   8   4  14     79.01    313.52     71.04 o
   8   4  15    342.31    508.92     83.24 o
   8   4  16    216.50    308.70    104.65 <
   8   4  17    183.51    569.47    164.06 o
   8   4  18   1870.53   2047.61    164.49 o
   8   4  19    278.39    808.98    153.00 o
   8   4  20    501.50    704.47    187.46 o
   8   5   1   3158.52   3024.05     49.35 o
   8   5   2   5755.07   5790.31     65.23 o
   8   5   3    368.02    370.95     28.50 o
   8   5   4    788.35    830.96     33.32 o
   8   5   5   1059.46   1016.72     39.14 o
   8   5   6     37.03    159.53     36.02 o
   8   5   7   1271.13   1430.78     45.66 o
   8   5   8      0.30    163.64     41.12 o
   8   5   9   9380.87   7639.12    129.04 o
   8   5  10    757.13    757.50     61.83 o
   8   5  11    888.18   1212.54     89.19 o
   8   5  12    766.21    888.39     96.71 o
   8   5  13     57.31     -2.69    108.48 <
   8   5  14     20.52    249.57    145.35 <
   8   5  15    319.20    240.78    133.72 <
   8   5  16    244.27    158.11    117.13 <
   8   5  17    102.39    235.96    133.43 <
   8   5  19     39.88    268.86    128.19 <
   8   6   0    121.96     41.41     44.24 <
   8   6   1   3330.51   3277.60     62.25 o
   8   6   2    182.07    451.35     34.88 o
   8   6   3     89.43    113.87     39.00 <
   8   6   4   3542.19   3490.86     69.34 o
   8   6   5   1534.52   1634.54     51.33 o
   8   6   6   5636.95   5420.50    101.25 o
   8   6   7   2411.55   2599.64     83.24 o
   8   6   8   1324.01   1321.87     67.07 o
   8   6   9      3.69     17.16     54.59 <
   8   6  10    480.87    437.17     64.38 o
   8   6  11   1991.24   2216.21    164.49 o
   8   6  12   1973.19   1632.13    207.17 o
   8   6  13     27.72    199.80    182.92 <
   8   6  14   1650.86   1888.08    150.59 o
   8   6  15    346.60    483.97    173.71 <
   8   6  16    158.92    231.70    160.66 <
   8   6  17     83.59    271.98    115.14 <
   8   6  18    348.80    158.39    214.69 <
   8   7   1    672.69    687.17     55.87 o
   8   7   2   2509.46   2504.49     72.32 o
   8   7   3   1495.30   1412.62     76.57 o
   8   7   4    530.45    567.21     69.48 o
   8   7   5   1148.72   1015.72     79.69 o
   8   7   6    417.63    432.78     58.56 o
   8   7   7     33.73     78.56     55.02 <
   8   7   8    597.27    455.75     77.00 o
   8   7   9    408.75    349.11    113.30 o
   8   7  10    283.90    235.53    256.09 <
   8   7  11    123.59    358.05    147.90 <
   8   7  12   1169.61   1548.04    226.46 o
   8   7  15    622.06    757.22    241.63 o
   8   8   0    269.67     70.05     93.45 <
   8   8   1     79.91      9.64     84.23 <
   8   8   2      7.65    353.37     85.51 o
   8   8   3     38.93     51.47     91.46 <
   8   8   4    806.49   1101.09     98.69 o
   8   8   5      0.22    103.23     84.66 <
   8   8   6     65.53    444.12    131.73 o
   8   8   7     72.68    -48.92    137.26 <
   8   8   8    302.80    872.08    192.14 o
   8   8   9      4.39     80.12    135.85 <
   8   8  11     16.64   -174.56    159.38 <
   8   9   1      5.78    -51.33    101.25 <
   8   9   2    170.92    326.00    118.69 <
   8   9   3    451.99    415.34    138.11 o
   9   0   2  16947.80  16671.70    192.85 o
   9   0   4  15558.60  16674.30    204.34 o
   9   0   6     89.48    101.39     28.50 o
   9   0   8  19976.10  20241.90    270.27 o
   9   0  10    361.35    555.72     41.69 o
   9   0  12   1737.16   1440.56     60.69 o
   9   0  14    364.51    430.93     96.00 o
   9   0  16   1418.38   3346.51    198.66 o
   9   0  18     13.76     70.90    107.20 <
   9   0  20      9.76     47.08     99.54 <
   9   1   0    356.95    431.79     27.23 o
   9   1   1  19635.00  19915.00    168.46 o
   9   1   2   1336.27   1794.50     32.19 o
   9   1   3     58.41    106.64     18.29 o
   9   1   4   5264.58   4907.32     53.74 o
   9   1   5   8256.52   8207.32     80.54 o
   9   1   6  23763.00  23037.80    201.50 o
   9   1   7    359.67    404.13     26.52 o
   9   1   8    725.35    699.65     29.07 o
   9   1   9   2135.50   2429.48     47.22 o
   9   1  10    494.25    504.67     28.79 o
   9   1  11   9848.46   9011.62    100.82 o
   9   1  12   2187.99   2292.93     55.44 o
   9   1  13   6252.91   6021.17     97.13 o
   9   1  14    425.65    610.74     51.19 o
   9   1  15   3486.93   3163.16    116.42 o
   9   1  16      7.06    345.71     56.72 o
   9   1  17   4184.51   3557.51    113.44 o
   9   1  18    512.38    692.13     85.08 o
   9   1  19     42.48    302.32    106.78 <
   9   1  20     22.72    170.87    157.12 <
   9   1  21    720.20   1043.09    154.71 o
   9   1  22     31.33     21.70    162.22 <
   9   2   1   1653.39   1629.30     33.47 o
   9   2   2   2286.60   2950.03     40.56 o
   9   2   3   2240.25   2226.56     36.58 o
   9   2   4    132.45    109.47     21.98 o
   9   2   5    235.49    308.56     25.38 o
   9   2   6  20048.70  18988.60    164.91 o
   9   2   7   8137.01   7959.31     82.39 o
   9   2   8    575.15    723.75     32.33 o
   9   2   9      1.65     26.38     25.95 <
   9   2  10   6360.53   6435.09     79.83 o
   9   2  11   4008.95   3956.40     63.24 o
   9   2  12    525.59    770.55     52.32 o
   9   2  13    111.06    222.77     41.97 o
   9   2  14     34.06    192.14     49.77 o
   9   2  15    305.20    634.14     56.01 o
   9   2  16   2295.49   2408.78     97.98 o
   9   2  17    280.56    435.19     75.01 o
   9   2  18      5.13    619.25     97.13 o
   9   2  19    292.80    419.73     99.97 o
   9   2  20     75.31    249.00    141.09 <
   9   2  21    102.88    255.24    167.75 <
   9   2  22      9.53    824.01    274.10 o
   9   3   0   1434.98   1404.54     47.22 o
   9   3   1   1520.28   1787.83     39.42 o
   9   3   2    691.56    899.87     29.35 o
   9   3   3   9524.12   9842.00     92.31 o
   9   3   4     33.92    195.12     26.80 o
   9   3   5   2470.52   2609.99     45.66 o
   9   3   6  11700.30  11561.10    110.04 o
   9   3   7    195.63    373.36     27.93 o
   9   3   8   1432.37   1467.22     37.29 o
   9   3   9    705.08    817.34     35.02 o
   9   3  10   4699.80   4473.83     66.50 o
   9   3  11    163.58    331.25     35.88 o
   9   3  12    146.49    140.52     43.11 o
   9   3  13    765.07    823.16     59.41 o
   9   3  14     63.98    144.64     55.16 <
   9   3  15    954.71    864.14     68.77 o
   9   3  16     30.88    108.62     96.71 <
   9   3  17   1046.90   1104.21    130.32 o
   9   3  18    322.17   1097.68    120.39 o
   9   3  19   1287.20   1162.35    193.98 o
   9   3  20    854.37   1289.54    288.28 o
   9   3  21     79.27    628.04    262.47 <
   9   4   1    305.77    416.47     26.94 o
   9   4   2    321.20    346.28     27.08 o
   9   4   3    601.34    549.20     28.93 o
   9   4   4    885.88   1081.38     33.47 o
   9   4   5    476.40    691.28     30.91 o
   9   4   6   2276.43   2759.74     52.04 o
   9   4   7    239.05    462.56     33.47 o
   9   4   8    901.36    840.46     41.12 o
   9   4   9   3672.53   3443.08     70.33 o
   9   4  10   1289.71   1742.74     54.88 o
   9   4  11   4652.40   3896.27     90.33 o
   9   4  12      0.43    462.27     80.68 o
   9   4  13    241.84    310.69     72.89 o
   9   4  14    286.47    270.70    110.04 <
   9   4  15    196.97     62.68     74.30 <
   9   4  16    499.81    489.07    113.72 o
   9   4  17    558.23    512.19    163.92 o
   9   4  18    265.02   1130.87    147.47 o
   9   4  19    536.95    544.94    234.82 <
   9   4  20    553.80    748.14    199.80 o
   9   5   0      1.29     69.62     39.28 <
   9   5   1   4528.52   4265.38     57.57 o
   9   5   2   2533.80   2576.25     48.07 o
   9   5   3   1791.40   1958.42     40.98 o
   9   5   4   1895.74   1790.38     45.23 o
   9   5   5    168.70    167.04     35.02 o
   9   5   6     79.05     35.31     36.73 <
   9   5   7    823.13    825.57     43.39 o
   9   5   8    803.35    763.60     51.47 o
   9   5   9   1111.13   1569.74     72.60 o
   9   5  10    685.23    574.86     66.36 o
   9   5  11    646.53    591.03     76.57 o
   9   5  12     24.21     93.45    106.78 <
   9   5  13      0.35     11.91    140.24 <
   9   5  14     61.57    147.47    119.96 <
   9   5  15    137.48     20.28    101.53 <
   9   5  16   1141.97   1146.46    226.60 o
   9   5  17    671.41    908.24    200.79 o
   9   5  18    695.44    484.68    177.82 <
   9   5  19    138.05    269.42    254.96 <
   9   6   1   7518.46   7168.34     98.13 o
   9   6   2      9.91     57.43     38.14 <
   9   6   3    830.00    935.18     45.66 o
   9   6   4    408.06    550.61     41.97 o
   9   6   5      0.37     56.58     43.39 <
   9   6   6     76.05    478.15     56.44 o
   9   6   7   7679.76   7276.11    125.92 o
   9   6   8   1677.86   1757.91     68.63 o
   9   6   9    335.05    360.17     59.41 o
   9   6  10      2.85     22.26     73.03 <
   9   6  11    204.31    370.67    105.07 o
   9   6  12    906.20    934.61    169.45 o
   9   6  13   1062.63    774.09    144.92 o
   9   6  14     62.22    539.13    240.49 <
   9   6  15   2468.93   2040.80    184.06 o
   9   6  16    496.00    742.61    347.27 <
   9   6  17    749.93    836.91    133.29 o
   9   7   0    253.72    160.38    105.64 <
   9   7   1    386.06    425.40     61.26 o
   9   7   2    608.98    821.17     58.42 o
   9   7   3   2018.59   1949.48     78.27 o
   9   7   4     78.58    213.98     62.68 o
   9   7   5     11.75    136.13     70.76 <
   9   7   6     68.44    128.90     68.49 <
   9   7   7    585.16    494.74     61.12 o
   9   7   8     11.73    -82.53     71.33 <
   9   7   9     98.68    107.06     84.37 <
   9   7  11   1369.77   1580.52    400.45 o
   9   7  12    263.66    463.69    179.24 <
   9   8   1     13.74     47.50     69.34 <
   9   8   2    223.26    231.99     99.40 <
   9   8   3    411.70    396.05    100.39 o
   9   8   4    560.03    714.40    135.14 o
   9   8   5    479.03    784.87    105.64 o
   9   8   7    190.64    940.43    319.34 <
   9   8   8    127.54   -370.39    322.17 <
   9   8   9    325.51    137.97    183.92 <
   9   8  10   1142.81   1865.11    244.18 o
   9   9   0    718.44    184.06    152.86 <
   9   9   1      0.08     54.74    141.66 <
   9   9   2     23.36    163.50    170.59 <
   9   9   3     41.12    213.27    168.18 <
   9   9   4    142.64   1280.18    313.66 o
   9   9   5      4.81    767.15    170.30 o
   9   9   6      2.31     24.11    195.97 <
  10   0   0  22672.90  23079.00    358.61 o
  10   0   2   8274.96   8347.56    110.04 o
  10   0   4  55672.80  54135.20    636.83 o
  10   0   6    367.27    278.07     31.91 o
  10   0   8  12708.10  12633.50    173.28 o
  10   0  10   5132.93   5297.84     96.28 o
  10   0  12   2068.55   1962.25     74.02 o
  10   0  14    131.16    300.62     76.29 o
  10   0  16   2785.85   3373.60    156.69 o
  10   0  18    203.35    351.67    104.51 o
  10   0  20     16.22    323.87    121.24 <
  10   0  22   1851.84   2229.68    234.54 o
  10   1   1   2337.41   2011.88     32.05 o
  10   1   2   6199.72   6203.52     62.96 o
  10   1   3    922.69    976.44     24.82 o
  10   1   4   3086.75   2927.77     40.41 o
  10   1   5   7227.73   7420.18     76.01 o
  10   1   6   3470.53   3709.95     50.34 o
  10   1   7  15853.70  16334.40    144.50 o
  10   1   8    319.03    530.76     28.08 o
  10   1   9   2691.67   2708.69     47.22 o
  10   1  10     21.92     66.65     27.08 <
  10   1  11   1081.23   1372.92     41.83 o
  10   1  12    855.87    861.16     39.42 o
  10   1  13   2585.44   2775.76     65.80 o
  10   1  14    204.87    188.17     47.79 o
  10   1  15   2317.88   2605.60     93.59 o
  10   1  16   2564.41   2585.46    117.98 o
  10   1  17     51.06    456.32     82.53 o
  10   1  18     17.47    165.48     84.37 <
  10   1  19   1248.45   1128.03     92.74 o
  10   1  20    467.52    472.06    152.86 o
  10   1  21     34.92    412.36    156.12 <
  10   1  22     17.97    350.67    261.34 <
  10   2   0   1862.49   1556.98     46.79 o
  10   2   1   3075.00   3455.27     44.81 o
  10   2   2  24358.20  24620.10    205.61 o
  10   2   3    298.21    708.58     26.23 o
  10   2   4      6.80     40.56     24.67 <
  10   2   5   1575.34   1721.89     39.00 o
  10   2   6    178.14    337.49     27.65 o
  10   2   7   6602.50   6199.98     71.61 o
  10   2   8  16010.50  14381.30    137.26 o
  10   2   9   1084.96   1210.70     36.30 o
  10   2  10  11113.90  10035.60    114.15 o
  10   2  11   5144.81   4567.70     70.76 o
  10   2  12     95.57    116.14     34.32 o
  10   2  13   3495.13   2974.71     98.41 o
  10   2  14    836.27   1059.96     59.84 o
  10   2  15   2123.03   2075.26     82.24 o
  10   2  16   5275.93   4503.18    131.17 o
  10   2  17    134.22    234.82     84.51 <
  10   2  18   3605.69   3232.50    212.70 o
  10   2  19      0.35    187.04    141.52 <
  10   2  20    425.76    699.36    179.24 o
  10   2  21     61.27    280.62    252.41 <
  10   2  22    842.00   1087.76    169.03 o
  10   3   1    849.80    794.94     30.49 o
  10   3   2  13740.30  14556.80    131.73 o
  10   3   3   3224.67   3768.51     51.05 o
  10   3   4   2838.99   2826.95     46.65 o
  10   3   5    397.81    424.27     27.23 o
  10   3   6    134.83    588.62     29.49 o
  10   3   7   6998.12   7005.13     74.73 o
  10   3   8     11.10     82.53     29.07 <
  10   3   9   1355.40   1481.11     43.11 o
  10   3  10   1038.52   1188.86     39.56 o
  10   3  11   1887.88   1947.07     58.42 o
  10   3  12      4.87    129.89     44.67 <
  10   3  13     53.01    273.25     53.03 o
  10   3  14    949.54   1115.69     80.40 o
  10   3  15     81.09    187.32     73.59 <
  10   3  16     30.53     18.15     91.46 <
  10   3  17    469.13    745.88    104.79 o
  10   3  18   1150.63   1124.77    159.67 o
  10   3  19     59.42    414.34    149.60 <
  10   3  20    410.12    573.59    150.59 o
  10   3  21    983.86    905.83    196.11 o
  10   4   0  26925.90  27438.40    335.08 o
  10   4   1   2013.52   1859.16     39.99 o
  10   4   2    857.00    919.30     30.77 o
  10   4   3   2149.15   2148.29     44.67 o
  10   4   4    463.73    641.65     32.05 o
  10   4   5  11869.20  10675.90    106.64 o
  10   4   6   7385.79   7078.44     82.95 o
  10   4   7   6563.93   5781.81     74.45 o
  10   4   8   1734.82   1419.15     42.54 o
  10   4   9   3170.70   3112.82     77.71 o
  10   4  10   3038.83   2650.55     76.43 o
  10   4  11    326.09    574.29     67.50 o
  10   4  12  11127.10   9739.91    208.31 o
  10   4  13   2892.06   2456.85     94.87 o
  10   4  14    132.71    131.31     78.27 <
  10   4  15     54.15     81.96     71.75 <
  10   4  16    412.44    296.93    163.64 <
  10   4  17    645.04    497.15    180.65 <
  10   4  18   2234.62   2358.72    324.02 o
  10   4  19      9.47    443.41    163.07 <
  10   4  20   1087.00   1263.45    215.68 o
  10   5   1   4410.14   4169.81     63.53 o
  10   5   2    129.94    234.40     30.35 o
  10   5   3   1781.96   1856.18     41.69 o
  10   5   4   1077.32    906.54     37.72 o
  10   5   5    161.44    146.76     36.44 o
  10   5   6     48.59     18.58     35.31 <
  10   5   7   1021.81    780.33     50.91 o
  10   5   8   5450.20   4652.50     91.75 o
  10   5   9    160.02    212.56     46.65 o
  10   5  10    213.86    174.98     66.65 <
  10   5  11   2985.60   2595.25    112.02 o
  10   5  12    225.43    237.23     94.44 <
  10   5  13     57.69    154.71    117.27 <
  10   5  14    776.20    737.37    115.14 o
  10   5  15   1022.08   1098.53    223.76 o
  10   5  16    127.99     61.54    324.44 <
  10   5  17    315.89    184.20    215.68 <
  10   5  18     18.71    163.92    154.14 <
  10   6   0    923.62   1012.60     59.84 o
  10   6   1    249.20    356.77     39.99 o
  10   6   2   1422.62   1378.59     59.56 o
  10   6   3     27.70     45.80     40.70 <
  10   6   4   1490.38   1394.19     55.44 o
  10   6   5   1629.14   1452.19     57.29 o
  10   6   6   4368.14   4186.83     87.21 o
  10   6   7    269.81    439.73     50.48 o
  10   6   8    398.02    543.10     59.41 o
  10   6   9   1157.85   1072.59     70.05 o
  10   6  10      0.23    126.91     83.66 <
  10   6  11   1334.91   1422.83    133.72 o
  10   6  12    278.14    349.11    226.03 <
  10   6  13     15.64    164.77    127.76 <
  10   6  14   1259.56   1262.46    206.75 o
  10   6  15     63.89    -14.61    318.20 <
  10   6  16   1629.43   1921.55    258.36 o
  10   7   1   2211.14   2048.18     80.83 o
  10   7   2   2265.71   1969.76     73.31 o
  10   7   3     43.48    135.70     52.61 <
  10   7   4    757.49    584.51     87.78 o
  10   7   5    237.96    343.02     58.00 o
  10   7   6     45.74    208.16     69.34 o
  10   7   7      6.55    133.01     59.84 <
  10   7   8    296.59    243.19     94.30 <
  10   7   9    144.37    309.84     96.14 o
  10   7  10     53.83     86.22     95.01 <
  10   7  11    727.90   1014.87    167.18 o
  10   7  13   1021.25   1099.81    156.69 o
  10   7  14    909.16   1078.68    297.22 o
  10   8   0    432.51    395.20    135.42 <
  10   8   1    251.90    245.03     73.59 o
  10   8   2    762.57    960.14     96.14 o
  10   8   3     98.30     24.96    139.82 <
  10   8   4   2811.42   3808.22    279.77 o
  10   8   5      1.41    209.30    119.68 <
  10   8   6      0.20    471.77    168.04 <
  10   8   7    184.93    567.21    168.60 o
  10   8   8    717.93    949.36    233.40 o
  10   9   2    156.10    117.84    137.12 <
  10   9   3     75.91    -70.48    170.16 <
  10   9   5    344.83    321.32    165.48 <
  11   0   2  57595.80  56476.90    658.81 o
  11   0   4      3.22     84.23     30.06 <
  11   0   6   1085.05    980.41     40.84 o
  11   0   8    790.86   1088.18     47.50 o
  11   0  10   5600.63   5610.37     96.14 o
  11   0  12    807.61   1099.10     62.25 o
  11   0  14   6836.25   6196.01    164.77 o
  11   0  16   4138.45   3846.93    165.06 o
  11   0  18   1231.06   1485.51    202.49 o
  11   0  20    665.95    556.29    144.35 o
  11   1   0   2413.40   2106.32     51.76 o
  11   1   1   1614.90   1742.74     32.05 o
  11   1   2   2423.02   2395.31     38.14 o
  11   1   3  11511.20  11991.30    109.61 o
  11   1   4    695.28    871.37     27.65 o
  11   1   5      9.86     31.48     25.81 <
  11   1   6    887.78    959.71     31.48 o
  11   1   7  28721.60  27782.80    240.35 o
  11   1   8   2046.01   1950.34     43.25 o
  11   1   9     40.40    134.29     25.81 o
  11   1  10     25.68     75.58     28.93 <
  11   1  11   3707.44   3181.60     63.53 o
  11   1  12   2217.49   2075.26     58.00 o
  11   1  13     64.39    309.84     44.38 o
  11   1  14     51.28     27.65     58.99 <
  11   1  15   3423.35   4105.43    138.26 o
  11   1  16      0.46    419.45     64.94 o
  11   1  17     40.95     48.78     78.84 <
  11   1  18     81.30    272.40     88.48 o
  11   1  19    326.70    546.79    118.69 o
  11   1  20      7.80    254.25     91.89 <
  11   1  21     20.18    -80.12    233.69 <
  11   1  22     57.01    346.85    251.98 <
  11   2   1   2319.77   2270.81     41.69 o
  11   2   2    598.37    703.90     26.66 o
  11   2   3  20775.70  21213.60    183.35 o
  11   2   4   7907.00   7292.42     75.01 o
  11   2   5    717.87    765.73     30.06 o
  11   2   6     94.31    213.70     27.23 o
  11   2   7    473.29    532.75     29.07 o
  11   2   8   1034.39   1905.95     44.24 o
  11   2   9   1105.99   1041.96     35.59 o
  11   2  10    350.40    486.95     34.32 o
  11   2  11    217.58    316.78     35.02 o
  11   2  12      5.81      5.39     36.87 <
  11   2  13      2.40    568.48     49.77 o
  11   2  14    393.32    513.18     54.17 o
  11   2  15   1969.83   2167.57     78.98 o
  11   2  16   1541.69   1694.38     83.66 o
  11   2  17    120.36    375.06    107.20 o
  11   2  18      1.78    499.57    103.94 o
  11   2  19   1162.61   1252.67    159.10 o
  11   2  20      0.56    198.38    139.53 <
  11   2  21    123.28    145.21    172.01 <
  11   2  22     17.86    344.72    264.46 <
  11   3   0  29088.10  30386.20    365.00 o
  11   3   1   2841.63   3043.20     49.63 o
  11   3   2    555.22    785.01     31.05 o
  11   3   3    319.09    501.55     29.07 o
  11   3   4  14718.50  14000.20    123.65 o
  11   3   5   1021.06   1131.15     32.19 o
  11   3   6   4801.33   5132.36     60.55 o
  11   3   7  11611.80  10502.20    106.07 o
  11   3   8      0.55     89.19     31.34 <
  11   3   9    239.74    398.74     33.18 o
  11   3  10    113.08     89.76     34.03 <
  11   3  11  10752.90   8851.10    124.08 o
  11   3  12    797.22    660.37     49.21 o
  11   3  13   2852.33   2651.83     74.87 o
  11   3  14   2349.96   2260.88     78.84 o
  11   3  15   1928.78   1953.17    105.22 o
  11   3  16   1947.25   2055.27    105.07 o
  11   3  17   1783.45   1380.01    155.98 o
  11   3  18     68.62    111.17    131.17 <
  11   3  19     12.43     82.24    235.25 <
  11   3  20    156.98    366.84    175.83 <
  11   3  21    303.28    257.80    179.24 <
  11   4   1   4606.93   4510.13     59.98 o
  11   4   2   2855.11   2587.59     46.65 o
  11   4   3   3593.26   3801.41     54.45 o
  11   4   4   1297.53   1230.27     35.59 o
  11   4   5   4109.96   4152.08     59.70 o
  11   4   6     60.14    133.43     30.63 o
  11   4   7   3142.31   2818.02     55.02 o
  11   4   8    570.41    452.20     36.30 o
  11   4   9     64.91    204.62     34.32 o
  11   4  10    796.42   1226.16     63.39 o
  11   4  11     10.73    209.01     52.89 o
  11   4  12    185.59    711.56     89.90 o
  11   4  13   2062.16   2401.41    108.62 o
  11   4  14   1133.43   1249.84    111.60 o
  11   4  15    441.74    265.88     92.74 <
  11   4  16     67.63    158.82    101.53 <
  11   4  17     54.66    209.72    114.86 <
  11   4  18      8.80    415.05    149.74 <
  11   4  19    899.63    875.20    199.09 o
  11   4  20     42.24    399.88    136.13 <
  11   5   0    150.51    145.91     47.08 o
  11   5   1    422.06    619.53     33.32 o
  11   5   2    521.72    626.48     34.60 o
  11   5   3   1330.77   1601.22     40.56 o
  11   5   4   1215.01   1193.83     44.53 o
  11   5   5    241.38    300.48     37.44 o
  11   5   6    482.50    492.48     41.12 o
  11   5   7   1058.35    940.99     48.35 o
  11   5   8    122.39    198.66     46.23 o
  11   5   9    801.89    835.64     66.22 o
  11   5  10     37.91     77.71     68.77 <
  11   5  11     17.09    203.34     63.67 o
  11   5  12    142.48    100.96    113.44 <
  11   5  13    654.46    826.42    140.24 o
  11   5  14     75.34    180.94    214.54 <
  11   5  15      0.92    142.65    167.04 <
  11   5  16     13.44     -9.22    138.11 <
  11   5  17    206.02    273.25    139.67 <
  11   5  18    951.66    421.72    233.97 <
  11   5  19    137.29    250.42    226.74 <
  11   6   1   3461.25   2926.92     68.77 o
  11   6   2   2220.22   2237.91     61.26 o
  11   6   3    479.76    480.57     48.64 o
  11   6   4    705.67    810.25     47.08 o
  11   6   5    204.46    262.62     45.66 o
  11   6   6   3244.69   3077.94     96.14 o
  11   6   7    927.02    835.92     62.11 o
  11   6   8   2913.73   2507.47     83.52 o
  11   6   9    274.94    383.86     83.24 o
  11   6  10    584.89    409.81     75.58 o
  11   6  11   2283.97   2577.66    144.64 o
  11   6  12   1367.03   1056.14    153.57 o
  11   6  13    385.43    304.02    182.36 <
  11   6  14     32.81     39.56    161.23 <
  11   6  15    576.36    872.50    223.62 o
  11   6  16    734.47   1437.01    163.78 o
  11   6  17    662.31    638.67    158.25 o
  11   7   0   1464.69   1307.83     99.54 o
  11   7   1    603.65    590.89     69.06 o
  11   7   2    434.44    416.47     97.98 o
  11   7   3    132.73     84.94     54.17 <
  11   7   4    109.99    107.63     73.88 <
  11   7   5   1879.96   2030.03     92.31 o
  11   7   6   1455.98   1295.64     82.10 o
  11   7   7   1315.53   1117.11     94.01 o
  11   7   8    234.14    294.95     85.36 o
  11   7   9    261.12    588.47    147.76 o
  11   7  10    189.75    184.77    171.15 <
  11   7  13      1.71   -423.28    338.90 <
  11   7  14    331.65    304.87    212.99 <
  11   8   1    121.03    -35.88    128.19 <
  11   8   2     47.87     20.14     95.29 <
  11   8   3     51.07    131.02    107.06 <
  11   8   5    626.89    613.86    143.65 o
  11   8   6     93.95    379.18    127.05 <
  11   8   7   1350.89   1490.90    176.83 o
  11   8   8    712.80    745.02    255.24 <
  11   8   9     30.65    374.64    315.22 <
  11   9   0    520.52    980.70    214.26 o
  11   9   1   1989.48   2217.21    286.01 o
  11   9   2      4.69    247.16    131.59 <
  11   9   3    659.77    761.76    114.29 o
  11   9   4    776.60   1188.72    157.40 o
  11   9   5   1095.40   1287.27    170.45 o
  11   9   6    719.85    498.15    216.81 <
  12   0   0   2605.60   2427.50     68.92 o
  12   0   2  25712.10  26617.10    318.20 o
  12   0   4    805.70    853.36     39.28 o
  12   0   6    244.41    395.34     37.44 o
  12   0   8   1130.45   1298.62     50.34 o
  12   0  10   4899.94   5551.52    104.93 o
  12   0  12    612.03    710.42     58.56 o
  12   0  14    816.10   3257.03    261.06 o
  12   0  16   1911.67   3125.87    163.92 o
  12   0  18     13.05    615.42    165.62 o
  12   0  20    326.43   1003.67    183.63 o
  12   0  22   1285.24   1703.18    317.21 o
  12   1   1      6.04     -4.25     21.41 <
  12   1   2    546.89    696.10     26.52 o
  12   1   3     18.92     50.34     24.67 <
  12   1   4   5369.20   4849.75     58.42 o
  12   1   5    748.01    761.33     31.76 o
  12   1   6   2110.68   2303.56     44.53 o
  12   1   7   1200.35   1281.60     34.03 o
  12   1   8   1724.96   1760.89     39.14 o
  12   1   9    374.73    295.51     29.35 o
  12   1  10    525.98    648.46     35.02 o
  12   1  11   6904.54   6307.32     89.33 o
  12   1  12    739.98   1290.82     48.21 o
  12   1  13   2812.13   2534.13     73.17 o
  12   1  14     13.68     61.83     50.06 <
  12   1  15  13337.00  11576.90    196.40 o
  12   1  16    718.09    753.53     76.57 o
  12   1  17    151.00    271.83     67.07 o
  12   1  18    107.43    155.84     91.18 <
  12   1  19    130.22    235.11    109.33 <
  12   1  20      5.99     29.49    110.04 <
  12   1  21    500.69    853.22    156.97 o
  12   1  22    112.21    499.14    139.82 o
  12   2   0   1529.58   1581.65     51.33 o
  12   2   1  31170.40  31043.40    276.37 o
  12   2   2   1686.62   1706.30     38.57 o
  12   2   3   3667.61   4301.97     57.00 o
  12   2   4   3565.08   3491.43     48.50 o
  12   2   5   9505.94   9299.47     92.17 o
  12   2   6   2839.74   2501.94     45.80 o
  12   2   7     18.34      6.24     25.81 <
  12   2   8  18696.90  17052.00    159.53 o
  12   2   9    134.47    129.32     30.77 o
  12   2  10    740.31    826.42     38.43 o
  12   2  11    176.76    271.98     36.58 o
  12   2  12    842.30   1018.70     51.90 o
  12   2  13   8037.09   7269.59    111.03 o
  12   2  14    533.84    738.50     64.80 o
  12   2  15     84.94    413.92     67.50 o
  12   2  16   2034.82   2072.85     97.98 o
  12   2  17   2558.53   2831.63    132.73 o
  12   2  18   1615.43   1526.49     88.91 o
  12   2  19     16.77    240.07    121.24 <
  12   2  20   1978.65   2004.93    162.65 o
  12   2  21    169.80    535.72    188.88 <
  12   3   1    471.89    483.40     31.34 o
  12   3   2    114.38    138.54     28.22 o
  12   3   3   4312.04   4256.17     57.00 o
  12   3   4    607.97    775.65     30.91 o
  12   3   5     40.57    158.25     26.52 o
  12   3   6    181.50    332.38     28.22 o
  12   3   7   6145.36   5777.69     72.89 o
  12   3   8   2522.67   2393.46     50.91 o
  12   3   9    329.05    429.23     36.44 o
  12   3  10     56.09     86.64     38.00 <
  12   3  11    460.66    694.68     60.69 o
  12   3  12   1200.88   1130.87     56.44 o
  12   3  13    184.78    382.72     55.44 o
  12   3  14    232.68    788.41     79.69 o
  12   3  15     14.02    326.29     73.88 o
  12   3  16    424.53    662.78    124.64 o
  12   3  17    189.26    236.52    125.35 <
  12   3  18     29.45     20.14    116.56 <
  12   3  19    784.26    986.51    165.48 o
  12   3  20     10.38    -24.53    168.18 <
  12   3  21     34.51   -145.06    180.23 <
  12   4   0  12019.30  12073.70    164.21 o
  12   4   1   1259.32   1377.60     37.15 o
  12   4   2   5367.90   4999.63     65.94 o
  12   4   3   3071.53   3301.70     51.62 o
  12   4   4    155.55    147.47     28.79 o
  12   4   5    360.53    447.95     31.20 o
  12   4   6    791.68    837.90     35.02 o
  12   4   7    272.88    219.51     31.91 o
  12   4   8    745.85    716.66     41.55 o
  12   4   9    380.83    330.54     41.26 o
  12   4  10   1991.06   1954.45     76.71 o
  12   4  11   3575.61   2847.80     90.33 o
  12   4  12   4745.81   3855.15    101.39 o
  12   4  13   2247.94   2371.77     95.15 o
  12   4  14     50.12    165.34     86.78 <
  12   4  15    924.82    918.87    123.22 o
  12   4  16      3.95    -58.14     96.99 <
  12   4  17    141.16    424.70    239.50 <
  12   4  18    829.63    800.33    165.62 o
  12   4  19    108.94    160.80    231.28 <
  12   5   1  10122.90   9830.38    110.04 o
  12   5   2    489.04    393.50     35.02 o
  12   5   3   7306.64   6614.75     78.27 o
  12   5   4    126.42    284.17     37.58 o
  12   5   5   5837.80   5533.65     87.63 o
  12   5   6      6.56      0.85     38.57 <
  12   5   7    955.86   1004.38     51.33 o
  12   5   8    533.22    523.67     49.06 o
  12   5   9    742.83    677.10     62.25 o
  12   5  10      5.93    229.29     59.70 o
  12   5  11    263.95    317.21     89.48 o
  12   5  12    337.10    285.45    100.11 <
  12   5  13   1733.16   1568.18    129.46 o
  12   5  14      1.94      7.80    128.33 <
  12   5  15    404.81    337.20    169.45 <
  12   5  16    183.81    366.13    142.37 <
  12   5  17    375.17    326.00    188.17 <
  12   6   0    682.76    567.91     68.35 o
  12   6   1    112.72    139.96     45.66 o
  12   6   2      5.06    119.25     53.88 <
  12   6   3     12.37     -3.26     45.38 <
  12   6   4   1356.57   1255.37     62.82 o
  12   6   5    691.66    622.08     55.16 o
  12   6   6   3595.03   3483.21     85.22 o
  12   6   7      0.02     15.03     58.71 <
  12   6   8      1.25    216.96     65.65 o
  12   6   9    269.45    471.63     89.90 o
  12   6  10    216.96    260.35    153.43 <
  12   6  11    376.75    446.39     99.54 o
  12   6  12    158.24    362.44    167.75 <
  12   6  13    160.41    -70.19    185.62 <
  12   6  14    958.56    679.65    204.76 o
  12   6  17   1195.13    792.53    169.03 o
  12   7   1   1188.11   1182.62     76.43 o
  12   7   2   1711.20   1304.29     92.60 o
  12   7   3   1328.79   1027.07     67.50 o
  12   7   4    485.30    384.57     80.26 o
  12   7   5   1121.43   1470.20     80.83 o
  12   7   6     96.82    256.66     63.95 o
  12   7   7     54.11    261.06     80.26 o
  12   7   8     79.40    342.73    106.21 o
  12   7   9   1709.69   1938.14    222.06 o
  12   7  10     36.54     21.70    232.27 <
  12   7  11     50.55     30.77    178.95 <
  12   7  12     53.67    459.29    264.74 <
  12   7  13     92.35    290.55    346.42 <
  12   8   0   2384.01   2026.48    185.48 o
  12   8   1    180.42    106.21    111.46 <
  12   8   2    742.49    679.09    107.63 o
  12   8   3   1092.99   1047.77    127.62 o
  12   8   4    438.29    290.69    141.09 <
  12   8   5    157.21    249.00    139.11 <
  12   8   6   1783.08   1763.30    199.66 o
  12   8   7   2778.41   2978.68    326.29 o
  12   8   8    326.42    678.95    192.99 o
  12   8   9    195.78    293.39    201.78 <
  12   8  10    169.28    -94.72    183.77 <
  12   9   1    784.42   1252.11    259.64 o
  12   9   2    106.04    463.69    169.03 <
  12   9   3    557.86    150.88    231.42 <
  12   9   4    515.09    961.13    264.18 o
  12   9   6      9.62      0.71    209.44 <
  13   0   2  38459.70  37658.70    445.54 o
  13   0   4  18055.70  18835.00    234.54 o
  13   0   6    368.75    445.68     40.27 o
  13   0   8  15240.70  14918.10    191.15 o
  13   0  10   5852.86   5647.38    104.79 o
  13   0  12      4.21     70.48     56.86 <
  13   0  14  16309.50  15204.90    315.65 o
  13   0  16   4611.58   4445.75    181.79 o
  13   0  18   6291.05   6330.29    224.47 o
  13   0  20   3721.02   3108.71    191.43 o
  13   1   0   9739.74   9612.29    122.66 o
  13   1   1   4354.08   4395.42     52.75 o
  13   1   2  10056.40  10379.90     99.40 o
  13   1   3   6851.43   6969.82     74.30 o
  13   1   4   1394.66   1393.62     36.58 o
  13   1   5    146.76    155.70     29.49 o
  13   1   6    425.83    554.59     29.64 o
  13   1   7   2491.85   2390.34     44.67 o
  13   1   8    998.12   1041.96     34.32 o
  13   1   9    275.15    280.06     27.65 o
  13   1  10   1947.03   1770.11     46.23 o
  13   1  11    254.30    415.05     37.29 o
  13   1  12   7935.53   7054.90     99.54 o
  13   1  13    494.40    786.01     52.04 o
  13   1  14     75.71    132.73     63.95 <
  13   1  15    289.41    302.46    122.23 <
  13   1  16    324.44    315.22     83.52 o
  13   1  17    691.48    900.44     97.70 o
  13   1  18   1137.82   1210.56    104.93 o
  13   1  19   1201.07   1256.50    125.21 o
  13   1  20      5.51    139.25     96.00 <
  13   1  21    132.91    167.18    107.63 <
  13   1  22    584.49    300.62    243.76 <
  13   2   1   1408.81   2193.38     45.52 o
  13   2   2     47.08     57.43     28.08 <
  13   2   3    424.98    633.28     31.76 o
  13   2   4    511.23    514.31     30.49 o
  13   2   5   1936.53   2107.03     43.25 o
  13   2   6    743.45    617.97     31.20 o
  13   2   7    746.07    526.65     31.34 o
  13   2   8  11812.30  11841.50    116.84 o
  13   2   9   1095.74   1113.57     37.01 o
  13   2  10   1895.58   1779.75     51.47 o
  13   2  11     44.64     15.17     36.44 <
  13   2  12   1378.03   1217.36     51.76 o
  13   2  13   1064.34   1667.44     64.94 o
  13   2  14   4605.70   3994.97    115.99 o
  13   2  15    586.50    630.31     69.06 o
  13   2  16    465.59    624.21     84.51 o
  13   2  17     14.07    655.12     84.23 o
  13   2  18    315.17    784.87     97.84 o
  13   2  19    165.59    278.78    144.21 <
  13   2  20     53.66    733.82    138.26 o
  13   2  21    185.09    406.40    265.45 <
  13   3   0   2216.00   2535.97     68.06 o
  13   3   1    508.27    521.83     32.47 o
  13   3   2     60.67     67.78     28.36 <
  13   3   3    260.43    376.06     29.49 o
  13   3   4   4559.29   4243.69     57.43 o
  13   3   5      8.07     88.20     27.51 o
  13   3   6  12282.30  11469.20    111.60 o
  13   3   7   8437.78   8328.70     93.02 o
  13   3   8   1557.47   1670.28     44.38 o
  13   3   9   2510.96   2447.21     57.57 o
  13   3  10   2260.63   2137.94     57.15 o
  13   3  11   1096.96   1087.05     54.03 o
  13   3  12    192.96    256.38     51.19 o
  13   3  13    187.15    492.62     54.74 o
  13   3  14   8295.60   7393.10    129.89 o
  13   3  15      1.65     50.91     63.10 <
  13   3  16   1600.20   1741.04     97.70 o
  13   3  17     80.56    133.15    111.03 <
  13   3  18      7.81     59.84    110.61 <
  13   3  19     16.17    130.32    171.44 <
  13   3  20     28.87     41.26    172.01 <
  13   3  21    136.23    231.85    247.59 <
  13   4   1    138.14     84.37     28.93 <
  13   4   2   6164.87   5838.39     73.17 o
  13   4   3   1684.39   1502.67     39.14 o
  13   4   4    120.89    137.55     30.35 o
  13   4   5    921.08   1029.62     37.72 o
  13   4   6    542.94    660.94     36.30 o
  13   4   7      2.48    -26.23     32.05 <
  13   4   8    909.63    879.73     48.64 o
  13   4   9    497.48    487.94     50.91 o
  13   4  10   1848.76   1709.56     69.91 o
  13   4  11     23.48    155.27     54.31 <
  13   4  12    537.49    529.91     63.10 o
  13   4  13    585.81    638.67     94.16 o
  13   4  14    908.28    948.51    112.87 o
  13   4  15    800.13    808.55    114.72 o
  13   4  16    114.30    247.44    110.89 <
  13   4  17    315.07    531.05    110.61 o
  13   4  18    214.12    301.47    171.15 <
  13   4  19     17.94   -223.20    219.51 <
  13   4  20     25.16    191.86    245.46 <
  13   5   0    721.23    740.06     55.73 o
  13   5   1   1596.30   1597.82     46.23 o
  13   5   2   5866.21   6308.17     85.36 o
  13   5   3    883.53   1223.75     44.95 o
  13   5   4  13023.30  12494.30    135.42 o
  13   5   5    335.12    583.65     42.68 o
  13   5   6    820.85    957.44     50.20 o
  13   5   7   5209.27   4820.39     81.39 o
  13   5   8    205.34    374.07     51.47 o
  13   5   9     51.86    101.81     66.08 <
  13   5  10   7440.75   6676.71    136.13 o
  13   5  11    287.87    336.21     92.03 o
  13   5  12     16.53     30.63     90.75 <
  13   5  13     25.35    140.67     82.53 <
  13   5  14    204.37    665.61    356.49 <
  13   5  15    205.05    354.36    138.11 <
  13   5  16   1543.29    940.43    259.07 o
  13   5  17    208.12   -138.54    210.01 <
  13   5  18    627.90    209.16    239.79 <
  13   6   1    643.77    501.69     51.76 o
  13   6   2   5897.79   5720.97    100.54 o
  13   6   3   1134.44   1139.80     57.43 o
  13   6   4    715.20    720.21     55.02 o
  13   6   5      1.87     15.46     46.37 <
  13   6   6   3959.41   3571.55     89.48 o
  13   6   7     84.60    137.97     63.53 <
  13   6   8   1617.23   1390.79     90.61 o
  13   6   9   2885.81   2585.04     96.42 o
  13   6  10     28.82     28.50    108.05 <
  13   6  11    358.86    431.36     99.83 o
  13   6  12   1566.20   1229.56    191.71 o
  13   6  13    116.06     78.70    235.96 <
  13   6  14    439.47    561.82    258.22 <
  13   6  15    328.97    147.47    171.72 <
  13   6  17    100.53    114.86    219.65 <
  13   7   0   4331.79   4270.77    200.51 o
  13   7   1    264.25    269.71     79.13 o
  13   7   2    124.44     37.58     82.67 <
  13   7   3    288.37    351.10     58.85 o
  13   7   4    200.54    288.85     75.01 o
  13   7   5     97.45     38.14     76.71 <
  13   7   6   3352.76   3115.52    123.51 o
  13   7   7   1081.78    888.81     97.13 o
  13   7   8    398.89    816.07    123.65 o
  13   7   9    264.59    438.45    143.93 o
  13   7  10    198.42   -100.96    195.54 <
  13   7  11    162.69    209.30    138.11 <
  13   7  12   2063.83   1790.81    473.19 o
  13   7  13    531.00    277.51    189.87 <
  13   7  14     34.61     46.65    179.10 <
  13   8   1      0.24     81.11    134.85 <
  13   8   2    235.30    286.86    105.22 <
  13   8   3    233.04    275.95    102.95 <
  13   8   4    121.35    323.31    102.52 o
  13   8   5    525.01    616.98    179.38 o
  13   8   6      0.57     79.69    170.45 <
  13   8   7    508.75   1339.31    210.43 o
  13   8   8     21.47    278.07    247.44 <
  13   9   0   1952.96   1873.20    246.88 o
  13   9   1     53.30    947.94    252.12 o
  13   9   2     22.24   -159.95    148.75 <
  13   9   4    623.66    540.83    141.09 o
  13   9   5    492.24    661.50    240.78 <
  14   0   0  16831.60  15886.40    259.36 o
  14   0   2   2426.53   2833.47     62.11 o
  14   0   4  17806.30  19144.50    239.64 o
  14   0   6   7801.65   7216.27    107.06 o
  14   0   8     20.75    154.00     38.85 o
  14   0  10   7447.61   7815.95    128.05 o
  14   0  12    771.83    696.10     74.02 o
  14   0  14   2581.63   3673.93    247.30 o
  14   0  16    884.64   1136.54    119.11 o
  14   0  18   2633.31   4192.78    209.87 o
  14   0  20    191.68    410.94    250.28 <
  14   1   1   3265.54   3281.14     48.92 o
  14   1   2    101.84    374.50     29.49 o
  14   1   3     22.43     53.60     28.08 <
  14   1   4   6650.93   6528.53     75.15 o
  14   1   5   6847.42   6393.54     76.29 o
  14   1   6   2928.49   3316.02     52.04 o
  14   1   7    748.65    944.11     32.76 o
  14   1   8    753.22    714.96     32.47 o
  14   1   9   1176.25   1086.20     34.74 o
  14   1  10    505.01    556.43     34.17 o
  14   1  11     11.31    105.93     37.58 <
  14   1  12    375.07    761.76     50.20 o
  14   1  13   1712.40   1549.89     65.51 o
  14   1  14      1.98    106.07     60.12 <
  14   1  15   1934.11   1765.28     90.04 o
  14   1  16    375.95    439.58     73.03 o
  14   1  17      4.76     55.16     73.17 <
  14   1  18    289.73    631.44    109.47 o
  14   1  19    607.83   1116.97    119.40 o
  14   1  20    388.97    553.73    163.35 o
  14   1  21     63.59     57.85    185.48 <
  14   2   0   5808.71   6651.47    104.22 o
  14   2   1  11384.80  11556.50    109.61 o
  14   2   2   1193.21   1120.94     34.32 o
  14   2   3   6186.07   6322.78     71.47 o
  14   2   4  10924.80  10525.30    104.37 o
  14   2   5    926.46   1029.90     32.33 o
  14   2   6    464.23    368.97     29.21 o
  14   2   7    507.80    523.25     32.61 o
  14   2   8   1030.82   1115.83     36.16 o
  14   2   9    906.18   1010.19     39.99 o
  14   2  10   3873.46   3755.75     69.77 o
  14   2  11   1412.79   1310.39     52.75 o
  14   2  12    566.09    763.17     50.62 o
  14   2  13    780.87   1106.05     58.99 o
  14   2  14    101.81    358.33     55.02 o
  14   2  15     30.51     79.41     56.15 <
  14   2  16    980.89    826.70     80.26 o
  14   2  17   1990.94   2127.16    131.17 o
  14   2  18    291.27    425.97    104.37 o
  14   2  19     25.30     87.78    135.42 <
  14   2  20    373.73    431.93    128.47 o
  14   2  21    670.77    720.49    150.03 o
  14   3   1     74.58    120.82     30.20 o
  14   3   2   3133.86   3013.99     50.62 o
  14   3   3     30.06     85.08     27.51 o
  14   3   4    118.64    425.55     30.49 o
  14   3   5   2048.94   2278.46     46.37 o
  14   3   6   1577.39   1985.64     43.67 o
  14   3   7      3.83    127.90     30.63 o
  14   3   8   1066.93    946.81     37.86 o
  14   3   9   5015.83   4677.46     73.74 o
  14   3  10     84.20    223.62     46.23 o
  14   3  11   1721.22   1729.98     63.81 o
  14   3  12    278.77    373.36     57.71 o
  14   3  13   6133.74   5117.47    112.87 o
  14   3  14    909.35   1479.98     84.94 o
  14   3  15    338.52    355.35     66.08 o
  14   3  16     56.93    348.97     95.86 o
  14   3  17    161.76    415.34    106.64 o
  14   3  18     53.31     80.12    103.09 <
  14   3  19    121.34    255.38    239.93 <
  14   3  20     10.84    133.15    190.01 <
  14   4   0   2416.84   2121.35     65.09 o
  14   4   1     49.89      0.85     29.64 <
  14   4   2   3977.13   3684.00     59.41 o
  14   4   3    815.77    821.88     35.02 o
  14   4   4      0.44    -11.63     29.35 <
  14   4   5    130.51    106.92     33.18 o
  14   4   6   2316.38   1960.69     48.35 o
  14   4   7     11.72     -0.57     34.32 <
  14   4   8   2329.73   2081.36     65.37 o
  14   4   9      0.54    141.38     47.79 <
  14   4  10     22.80    231.99     54.45 o
  14   4  11     97.16     14.04     61.83 <
  14   4  12    161.05    109.61     58.28 <
  14   4  13   1657.77   1719.91     96.28 o
  14   4  14    614.24    639.95    100.54 o
  14   4  15    120.72    285.45     88.48 o
  14   4  16   1212.31   1125.90     95.72 o
  14   4  17    572.45    658.81    126.49 o
  14   4  18      2.42     97.70    232.27 <
  14   5   1    502.71    463.83     38.43 o
  14   5   2   3745.33   3829.77     71.47 o
  14   5   3   4680.61   4450.43     79.55 o
  14   5   4   8665.11   8814.51    113.30 o
  14   5   5   2439.71   2247.69     57.71 o
  14   5   6    672.69    679.51     48.07 o
  14   5   7   2693.18   2779.59     78.98 o
  14   5   8  12668.30  11593.40    160.38 o
  14   5   9    471.84    411.08     79.41 o
  14   5  10   2073.50   2446.21    112.17 o
  14   5  11    674.60    775.65    108.19 o
  14   5  12   1369.04   1104.63     98.55 o
  14   5  13    778.19    636.69    135.28 o
  14   5  14   5546.33   5398.09    337.63 o
  14   5  15   1297.76   1275.08    206.60 o
  14   5  16    471.58    316.64    243.62 <
  14   5  17    581.95    402.29    170.30 <
  14   5  18    553.56    724.89    367.27 <
  14   6   0    112.23     49.63     73.59 <
  14   6   1    184.92    228.02     52.32 o
  14   6   2    787.16    825.42     60.41 o
  14   6   3     18.61     31.62     60.69 <
  14   6   4    395.26    259.07     53.03 o
  14   6   5    187.85     -7.66     58.14 <
  14   6   6   4727.20   4618.04    109.19 o
  14   6   7     27.87     85.22     59.84 <
  14   6   8   2029.91   1788.11     77.14 o
  14   6   9     76.40    275.10     79.83 o
  14   6  10      0.56    -11.06    108.76 <
  14   6  11    444.65    329.55    129.75 <
  14   6  12   1301.09   1584.06    206.18 o
  14   6  13    292.54    441.57    355.78 <
  14   6  14    857.92   1014.16    177.96 o
  14   6  15     15.26    165.20    358.62 <
  14   6  16    833.51    822.16    205.47 o
  14   7   1      0.74    -13.61     69.48 <
  14   7   2    174.05    148.75     73.88 <
  14   7   3   1692.68   1677.65     90.47 o
  14   7   4    320.20    213.98     82.67 <
  14   7   5      9.82    -92.74     67.21 <
  14   7   6    313.26    326.00     74.87 o
  14   7   7    214.91    530.34     94.72 o
  14   7   8   2073.40   1852.21    166.33 o
  14   7   9    953.74    709.57    247.30 <
  14   7  10    544.83   1278.06    366.27 o
  14   7  11    405.62    193.56    211.85 <
  14   7  12    529.47    579.54    196.96 <
  14   7  13      4.33    247.44    187.60 <
  14   7  14    865.13    862.01    185.05 o
  14   8   0    695.65    697.66    195.40 o
  14   8   1    247.79    130.03     90.47 <
  14   8   2    129.55    111.88    106.78 <
  14   8   3   1223.76   1115.13    117.41 o
  14   8   4    178.03    -70.33    117.98 <
  14   8   5    104.83     62.82    140.10 <
  14   8   6    709.66    808.41    185.33 o
  14   8   7   1841.50   2309.38    295.51 o
  14   8   8     34.83     29.35    174.56 <
  14   8   9    817.48   1012.74    217.24 o
  14   8  10      7.78    190.44    200.22 <
  14   9   1   1242.15   1257.07    201.64 o
  14   9   3    151.69    349.40    383.15 <
  14   9   4     12.50    -94.01    236.52 <
  15   0   2  16253.80  17497.30    209.16 o
  15   0   4   3798.96   3517.67     75.58 o
  15   0   6   2717.56   2812.35     67.07 o
  15   0   8  18076.50  17131.20    217.52 o
  15   0  10  14597.90  13661.40    198.38 o
  15   0  12  12844.90  11996.20    206.46 o
  15   0  14   3245.43   2986.76    135.28 o
  15   0  16    263.30    536.29    108.48 o
  15   0  18      6.36    451.64    133.15 o
  15   1   0  11912.00  10622.30    137.55 o
  15   1   1     41.23     44.53     29.78 <
  15   1   2  10127.40  10027.90     99.69 o
  15   1   3   1378.03   1478.28     39.85 o
  15   1   4    873.49   1077.69     37.44 o
  15   1   5    165.44    207.17     32.19 o
  15   1   6   6877.14   6488.26     76.01 o
  15   1   7      6.25     71.89     27.79 <
  15   1   8   7932.65   7005.69     82.81 o
  15   1   9   3508.97   3085.31     52.18 o
  15   1  10   1535.08   1451.76     42.26 o
  15   1  11     10.23     18.58     35.59 <
  15   1  12   1796.42   1947.78     64.94 o
  15   1  13    421.78    373.51     48.64 o
  15   1  14   1032.97   1016.29     70.76 o
  15   1  15    546.83    546.50     75.01 o
  15   1  16    387.22    317.21     97.70 o
  15   1  17      9.79    -51.05    107.49 <
  15   1  18   1640.69   1724.30    125.78 o
  15   1  19    212.66    599.39     93.31 o
  15   1  20   1293.81   1611.29    153.29 o
  15   1  21    316.82    342.59    168.74 <
  15   2   1    376.27    376.77     31.20 o
  15   2   2    170.28    152.86     30.06 o
  15   2   3   4398.61   4365.92     60.41 o
  15   2   4     34.97     69.77     31.20 <
  15   2   5   3193.82   3012.00     49.77 o
  15   2   6   3501.46   3430.17     53.74 o
  15   2   7   4144.60   3860.26     61.26 o
  15   2   8      0.33     17.44     30.49 <
  15   2   9   8133.10   6927.84     87.92 o
  15   2  10   7554.30   7090.49     95.15 o
  15   2  11     65.62    326.14     58.14 o
  15   2  12   2041.54   2097.52     63.81 o
  15   2  13   4064.26   3463.64     89.90 o
  15   2  14    547.15    572.73     64.66 o
  15   2  15    414.47    520.55     63.67 o
  15   2  16    271.23    487.80     87.78 o
  15   2  17    162.46    537.85     79.41 o
  15   2  18    537.92    489.50     89.76 o
  15   2  19    492.45    700.92    112.59 o
  15   2  20     14.51   -176.12    240.07 <
  15   3   0   5099.37   5014.80     90.61 o
  15   3   1   7269.70   6984.42     80.12 o
  15   3   2    282.58    228.44     30.20 o
  15   3   3    134.21    195.69     29.07 o
  15   3   4  15760.30  14440.80    135.14 o
  15   3   5   1946.99   1805.98     43.96 o
  15   3   6   5726.74   5209.07     68.63 o
  15   3   7   1773.13   1665.60     42.12 o
  15   3   8     14.94     44.10     35.31 <
  15   3   9    406.00    436.18     39.99 o
  15   3  10   1722.66   1750.96     62.39 o
  15   3  11      6.15    145.21     51.05 <
  15   3  12   3736.51   3269.65    100.25 o
  15   3  13     10.49    376.34     65.37 o
  15   3  14   1718.41   2093.84     99.26 o
  15   3  15    398.32    334.23     77.14 o
  15   3  16   3172.66   3183.01    124.22 o
  15   3  17     58.34     87.21    144.50 <
  15   3  18    165.88    214.83    175.69 <
  15   3  19    407.40    237.09    196.40 <
  15   3  20    188.33    184.48    256.80 <
  15   4   1     10.62    -24.67     31.48 <
  15   4   2     12.26     47.65     32.61 <
  15   4   3   1065.02   1029.76     37.86 o
  15   4   4    549.01    494.46     35.88 o
  15   4   5    906.75    781.89     39.14 o
  15   4   6    455.60    390.52     38.14 o
  15   4   7     44.48     50.34     38.00 <
  15   4   8    361.28    316.78     48.35 o
  15   4   9      8.34      2.84     47.36 <
  15   4  10   2459.95   2275.34     75.30 o
  15   4  11     39.51    112.45     77.42 <
  15   4  12     19.57     34.32     62.39 <
  15   4  13    210.02    171.30     69.06 <
  15   4  14    565.91    519.70     94.16 o
  15   4  15    461.84    435.90     93.16 o
  15   4  16    137.28    299.48    104.37 <
  15   4  17     10.46     77.85    233.26 <
  15   4  18   1139.97   1191.41    179.38 o
  15   4  19    116.81    107.20    159.10 <
  15   5   0   8834.86   7874.65    153.85 o
  15   5   1     45.02     68.06     39.99 <
  15   5   2   2769.22   2901.11     62.96 o
  15   5   3    779.55    725.31     50.06 o
  15   5   4   1246.73   1376.18     54.59 o
  15   5   5    524.77    784.16     53.46 o
  15   5   6   4775.05   4449.73    104.65 o
  15   5   7   3354.71   3235.34     87.07 o
  15   5   8   2495.95   3147.99     92.17 o
  15   5   9    675.16    750.55     88.06 o
  15   5  10   1770.75   1584.20     89.62 o
  15   5  11    636.00    503.39    111.88 o
  15   5  12    828.47    703.62    104.08 o
  15   5  13    121.48    280.20    139.67 <
  15   5  14   2796.65   3218.04    209.58 o
  15   5  15      0.10     73.17    139.11 <
  15   5  16     21.69    116.70    147.62 <
  15   5  17     81.82    375.77    158.25 <
  15   5  18     77.49    306.72    246.45 <
  15   6   1    705.98    575.29     57.43 o
  15   6   2    403.39    238.23     63.53 o
  15   6   3    392.88    258.36     54.59 o
  15   6   4   2126.39   1758.62     70.62 o
  15   6   5     23.98    -62.96     63.24 <
  15   6   6    148.74    288.28     66.65 o
  15   6   7      9.82    -45.80     63.67 <
  15   6   8   2045.90   1999.26    121.81 o
  15   6   9    486.54    561.96    101.10 o
  15   6  10     13.35    -13.47     97.42 <
  15   6  11    215.42    136.98    167.18 <
  15   6  12   1595.85   1550.31    174.56 o
  15   6  13     56.13   -109.47    134.99 <
  15   6  14     11.02    -78.13    176.26 <
  15   6  15    604.04    172.15    216.67 <
  15   6  16    205.24    -57.00    205.75 <
  15   7   0   2100.74   1666.87    183.35 o
  15   7   1   1117.41   1125.76     95.01 o
  15   7   2    907.23    888.53     92.45 o
  15   7   3    350.59    359.89    104.08 o
  15   7   4    122.69     14.04     81.96 <
  15   7   5   1793.73   1663.61    100.11 o
  15   7   6     45.31     37.15     95.72 <
  15   7   7    178.78    260.63     90.19 <
  15   7   8    100.54    283.60    118.97 <
  15   7   9    133.73    225.18    109.33 <
  15   7  10   2956.26   2966.91    241.63 o
  15   7  11   2067.45   1877.73    310.97 o
  15   7  12    697.11    551.47    177.54 o
  15   7  13    952.24    623.08    164.91 o
  15   8   1     37.87     46.23    118.26 <
  15   8   2     12.93     79.98    117.98 <
  15   8   3     41.87     34.32    104.22 <
  15   8   4      5.21    409.95    188.31 <
  15   8   5     18.68     33.75    126.77 <
  15   8   6    915.80    543.10    140.10 o
  15   8   7     89.66    282.89    178.67 <
  15   8   8    103.16    278.07    258.22 <
  15   8   9     30.19    111.46    250.42 <
  15   8  10     24.00    544.23    205.75 <
  15   9   0      0.10    282.33    357.77 <
  15   9   1     63.96    719.50    360.74 <
  15   9   2     95.18    260.49    179.24 <
  15   9   3      0.66    106.07    166.33 <
  16   0   0  14448.50  15731.90    261.62 o
  16   0   2   4493.23   4298.14     79.27 o
  16   0   4   2120.85   2062.78     72.18 o
  16   0   6   3682.20   3335.45     72.32 o
  16   0   8   2118.01   1996.14     62.68 o
  16   0  10   4550.79   5048.84    100.25 o
  16   0  12   4319.42   4721.56    132.58 o
  16   0  14    358.52    704.47    123.65 o
  16   0  16    638.19    643.07    132.87 o
  16   0  18    135.93    680.79    138.54 o
  16   0  20    459.15    749.42    277.08 <
  16   1   1   3069.89   3151.25     51.76 o
  16   1   2   4118.79   4306.36     58.14 o
  16   1   3   1154.86   1383.98     38.00 o
  16   1   4   4381.04   4625.28     65.23 o
  16   1   5    460.82    334.51     33.89 o
  16   1   6    728.18    701.92     35.02 o
  16   1   7      6.05     63.10     29.49 <
  16   1   8   1159.04   1353.21     37.72 o
  16   1   9     42.96     60.55     32.05 <
  16   1  10    311.33    495.88     37.72 o
  16   1  11    426.04    523.81     39.28 o
  16   1  12     17.63     49.35     43.25 <
  16   1  13    936.11    975.73     66.65 o
  16   1  14    939.11    930.50     69.77 o
  16   1  15    157.55    244.75     72.89 o
  16   1  16      0.71     37.29     98.13 <
  16   1  17    660.05    688.30    113.87 o
  16   1  18    590.42    503.82    124.93 o
  16   1  19    920.91   1259.48    120.96 o
  16   1  20    137.10    506.66    256.94 <
  16   1  21    185.68    392.79    218.37 <
  16   2   0   1966.04   2219.90     62.11 o
  16   2   1   1060.99   1129.02     35.02 o
  16   2   2      3.56      7.23     28.64 <
  16   2   3   2854.90   2830.35     49.49 o
  16   2   4    931.72    932.63     36.58 o
  16   2   5   6754.88   6057.33     72.18 o
  16   2   6    138.08    127.34     29.78 o
  16   2   7   9251.03   8555.01     97.13 o
  16   2   8   1254.39   1352.78     43.53 o
  16   2   9   5569.77   5076.63     75.01 o
  16   2  10    423.95    644.06     44.53 o
  16   2  11  15953.70  13669.60    165.77 o
  16   2  12   5644.61   4841.81     97.13 o
  16   2  13    282.29    457.88     57.85 o
  16   2  14    659.72    570.61     63.95 o
  16   2  15    510.35    552.74     65.80 o
  16   2  16    232.34    123.79     81.54 <
  16   2  17      3.13     40.98     85.93 <
  16   2  18    252.68    203.63     96.42 <
  16   2  19    699.46   1020.69    187.18 o
  16   3   1     46.83    100.39     31.34 o
  16   3   2    796.54    876.76     34.74 o
  16   3   3   3332.79   3042.21     51.47 o
  16   3   4    663.24    845.70     35.17 o
  16   3   5   1787.25   1663.47     41.41 o
  16   3   6     85.53    203.91     31.76 o
  16   3   7     35.11    104.65     32.33 o
  16   3   8   1164.86   1083.08     43.39 o
  16   3   9    382.18    350.82     40.56 o
  16   3  10    148.55    289.42     45.52 o
  16   3  11   2889.13   2730.81     93.16 o
  16   3  12    317.98    626.48     63.67 o
  16   3  13   1800.10   1541.95     83.95 o
  16   3  14     49.85    174.84     70.76 <
  16   3  15     22.34    157.82     78.27 <
  16   3  16     49.36    515.87    100.96 o
  16   3  17     33.20    284.31    249.57 <
  16   3  18      5.21    177.54    156.97 <
  16   3  19    171.36    337.49    166.48 <
  16   4   0   9700.21   9535.71    143.08 o
  16   4   1    740.80    683.20     36.73 o
  16   4   2     40.66     25.81     33.47 <
  16   4   3   1961.63   1898.29     47.36 o
  16   4   4   4318.54   3923.78     61.26 o
  16   4   5   1174.51   1248.42     45.09 o
  16   4   6   3072.69   2753.36     69.77 o
  16   4   7    940.17    715.81     44.95 o
  16   4   8   2362.03   2179.77     66.50 o
  16   4   9   1086.57    977.58     64.52 o
  16   4  10    306.56    376.91     67.07 o
  16   4  11    945.11    983.68     73.17 o
  16   4  12    529.82    462.98     68.77 o
  16   4  13    527.08    759.35     85.79 o
  16   4  14    101.49    260.77    111.17 <
  16   4  15    164.49    135.42     88.06 <
  16   4  16     76.58      2.84    134.43 <
  16   4  17    469.42    426.26    163.78 <
  16   4  18    651.51    850.38    276.80 o
  16   4  19      0.01     57.00    244.61 <
  16   5   1      2.58     15.31     41.97 <
  16   5   2    164.12    202.49     43.53 o
  16   5   3    869.92    845.14     50.48 o
  16   5   4    815.52    807.42     50.06 o
  16   5   5   7175.47   6397.08    111.88 o
  16   5   6    538.55    472.34     50.48 o
  16   5   7   2643.08   2544.48     83.52 o
  16   5   8    954.55   1108.60     67.21 o
  16   5   9   3475.23   3341.41    109.61 o
  16   5  10   1265.23   1287.27     99.12 o
  16   5  11    291.95    307.28     99.26 o
  16   5  12      0.63    173.57    116.42 <
  16   5  13   1812.43   1682.61    148.61 o
  16   5  14   1736.05   1544.36    128.33 o
  16   5  16    174.21   -111.74    219.23 <
  16   5  17   1872.24   1188.29    277.51 o
  16   6   0     51.32     13.47     86.92 <
  16   6   1     59.64      8.22     56.30 <
  16   6   2     26.64     91.46     57.57 <
  16   6   3    208.09    100.39     63.10 <
  16   6   4    208.49    253.54     58.85 o
  16   6   5    262.32    176.83     54.17 o
  16   6   6     41.97     -8.79     62.96 <
  16   6   7    179.74    119.25     76.43 <
  16   6   8    588.93    478.86     82.39 o
  16   6   9      0.72     64.09     84.23 <
  16   6  10      0.01    105.22    134.29 <
  16   6  11    215.16    348.55    164.91 <
  16   6  12    334.40    550.19    149.46 o
  16   6  13     13.76    -90.75    197.10 <
  16   6  14     19.84    -15.31    197.25 <
  16   6  15    174.62     26.80    367.41 <
  16   7   1   1107.72   1171.28    101.10 o
  16   7   2    750.25    599.68    110.46 o
  16   7   3    497.04    550.19     89.62 o
  16   7   4    170.73    198.52     80.12 <
  16   7   5     12.58     72.46     88.20 <
  16   7   6    136.08    161.65     92.60 <
  16   7   7   1026.25    943.83    152.29 o
  16   7   8    201.74    303.45    113.58 <
  16   7   9     10.58    166.19    147.05 <
  16   7  10      0.24    732.40    156.83 o
  16   7  11    547.48    632.43    205.90 o
  16   7  12     24.44    348.69    208.87 <
  16   8   0     54.39     21.27    200.51 <
  16   8   1    328.77     41.55    145.63 <
  16   8   2    367.04    382.30    153.71 <
  16   8   3    515.11    422.14    112.45 o
  16   8   4      1.35     44.10    140.10 <
  16   8   5    513.20    346.14    144.21 <
  16   8   6     30.01     38.14    143.93 <
  16   8   7    525.97    819.04    166.33 o
  16   8   9    823.07   1667.58    385.13 o
  16   9   2      4.51   -301.75    227.31 <
  17   0   2   1950.16   1746.99     55.87 o
  17   0   4      4.31     20.28     47.93 <
  17   0   6    800.75    901.15     50.62 o
  17   0   8  11529.20  10616.70    148.75 o
  17   0  10   1211.08   1270.11     65.65 o
  17   0  12  11075.50   9983.66    200.65 o
  17   0  14      1.37     86.50     94.30 <
  17   0  16   2201.61   2142.33    159.67 o
  17   0  18   6551.81   5872.13    354.93 o
  17   0  20    460.96    925.96    186.18 o
  17   1   0   1120.32   1135.54     51.76 o
  17   1   1      3.11     35.73     29.92 <
  17   1   2  10832.70  10507.90    102.10 o
  17   1   3    303.40    408.53     32.76 o
  17   1   4   3998.03   3851.04     60.41 o
  17   1   5   1554.15   1601.79     43.53 o
  17   1   6     20.12     45.80     31.20 <
  17   1   7    964.02   1036.57     38.85 o
  17   1   8   5542.83   5242.39     70.90 o
  17   1   9    277.70    365.56     37.29 o
  17   1  10   9020.65   8186.61     97.98 o
  17   1  11   7359.17   6644.81     91.60 o
  17   1  12    603.48    542.96     50.06 o
  17   1  13     12.29     81.39     55.44 <
  17   1  14     84.05    262.76     76.15 o
  17   1  15   1204.46   1020.83     81.11 o
  17   1  16    564.80    525.80     83.80 o
  17   1  17   1350.71   1405.53    105.07 o
  17   1  18    244.08    199.66    107.91 <
  17   1  19     44.10    201.36    132.58 <
  17   1  20    334.04    634.84    175.12 o
  17   2   1   2741.71   2940.39     50.34 o
  17   2   2   1216.95   1310.67     35.88 o
  17   2   3    542.05    606.48     33.61 o
  17   2   4    435.40    437.74     32.61 o
  17   2   5      6.41    108.90     30.91 o
  17   2   6   1834.54   1736.22     42.82 o
  17   2   7   1188.93   1325.98     42.68 o
  17   2   8    602.91    727.58     39.42 o
  17   2   9   2403.58   2381.84     61.54 o
  17   2  10   1980.20   2091.99     57.15 o
  17   2  11    125.83    491.62     57.71 o
  17   2  12   2116.51   1786.70     68.92 o
  17   2  13     28.49      4.68     55.59 <
  17   2  14    765.73    638.96     70.33 o
  17   2  15    189.27    139.96     73.59 <
  17   2  16    120.25     45.52     76.43 <
  17   2  17    215.48      3.83    176.68 <
  17   2  18    447.67    593.58    106.07 o
  17   2  19    349.06    651.58    139.53 o
  17   2  20    124.89    264.18    129.89 <
  17   3   0    675.35    477.87     47.79 o
  17   3   1    564.94    600.95     35.31 o
  17   3   2     21.59     64.52     30.91 <
  17   3   3     63.00     72.32     30.35 <
  17   3   4   3155.50   3157.35     54.31 o
  17   3   5    118.54    142.09     31.48 o
  17   3   6   5720.70   5051.10     72.32 o
  17   3   7   1821.05   1782.16     46.51 o
  17   3   8    272.60    286.58     38.85 o
  17   3   9      9.43      2.41     42.97 <
  17   3  10   1501.39   1444.67     56.15 o
  17   3  11   7598.41   6807.17    126.91 o
  17   3  12   2634.01   2398.43     86.92 o
  17   3  13     10.49     58.99     71.18 <
  17   3  14    412.86    635.55     83.38 o
  17   3  15   1966.95   1582.93    118.69 o
  17   3  16   2476.00   2512.15    130.60 o
  17   3  17    599.79    434.05    142.51 o
  17   3  18    462.63    424.13    133.43 o
  17   3  19    102.96    172.86    165.48 <
  17   4   1   2007.95   1968.63     49.63 o
  17   4   2    178.23    144.92     36.16 o
  17   4   3   1879.45   1615.83     45.23 o
  17   4   4   5649.92   5486.01     77.00 o
  17   4   5     32.07     36.58     40.13 <
  17   4   6   1112.98   1130.30     51.33 o
  17   4   7   1064.95   1061.24     48.35 o
  17   4   8   4302.50   4340.82     95.72 o
  17   4   9   2981.96   2871.62     83.38 o
  17   4  10   2725.43   2720.17     95.15 o
  17   4  11     15.35     55.44     60.27 <
  17   4  12    439.44    570.75     82.81 o
  17   4  13   4046.12   3691.94    154.56 o
  17   4  14   1428.64   1302.30    112.45 o
  17   4  15    158.48    190.87    130.60 <
  17   4  16    101.20    148.04     95.01 <
  17   4  17   1531.88   1549.60    239.36 o
  17   4  18     44.04    150.03    191.71 <
  17   4  19     92.39     19.28    256.66 <
  17   5   0   3018.49   3189.40    103.09 o
  17   5   1    107.23    110.18     49.63 <
  17   5   2   1390.14   1271.25     54.31 o
  17   5   3    102.51     69.48     46.37 <
  17   5   4   1894.23   1685.45     60.55 o
  17   5   5    312.57    546.64     58.28 o
  17   5   6   3402.55   3194.07     94.01 o
  17   5   7    319.11    346.56     62.53 o
  17   5   8    146.32    180.51     63.39 <
  17   5   9    368.50    566.64     74.45 o
  17   5  10    522.75    498.01     74.16 o
  17   5  11    429.04    452.49    100.11 o
  17   5  12   2346.23   2210.82    175.27 o
  17   5  13     77.45    505.80    105.93 o
  17   5  14   1240.31   1173.12    133.29 o
  17   5  15     14.64     18.15    118.26 <
  17   5  16      3.95     41.41    235.96 <
  17   5  17      9.82     43.25    236.24 <
  17   6   1   3217.39   2761.72     95.29 o
  17   6   2   2739.75   2673.10     88.77 o
  17   6   3    103.61    103.66     57.57 <
  17   6   4   2361.20   2056.97     84.51 o
  17   6   5     15.98    -75.15     56.86 <
  17   6   6    949.22    750.98     72.18 o
  17   6   7    655.41    677.81     84.94 o
  17   6   8    649.54    819.90    113.58 o
  17   6   9    113.97    100.54     93.87 <
  17   6  10     18.37     95.15    115.85 <
  17   6  11    108.86    395.91    156.55 <
  17   6  12    172.88    244.46    126.20 <
  17   6  13    586.39    431.08    133.01 o
  17   6  14     12.97    113.72    117.27 <
  17   6  15      0.00     97.98    267.15 <
  17   7   0   2625.43   1912.05    190.58 o
  17   7   1    316.60    293.24    107.34 <
  17   7   2   1726.63   1831.65     98.27 o
  17   7   3      0.21     -1.99     82.39 <
  17   7   4      6.01     47.65    116.84 <
  17   7   5    685.91    656.68     99.54 o
  17   7   6    786.62    811.95    112.45 o
  17   7   7     39.42     49.77    139.39 <
  17   7   8    181.61    381.02    126.77 o
  17   7   9    243.28    496.30    153.57 o
  17   7  10   4962.00   4547.85    296.22 o
  17   7  11     22.58    260.35    157.12 <
  17   7  12     12.92    426.11    259.50 <
  17   7  13     27.31   -512.61    410.52 <
  17   8   1     28.15     26.09    108.90 <
  17   8   2    481.47    549.91    154.28 o
  17   8   3      3.31    145.49    106.92 <
  17   8   4    606.32    704.75    206.46 o
  17   8   5    265.75    503.68    123.65 o
  17   8   6     84.52    111.74    152.58 <
  17   8   7     38.85    991.47    336.21 <
  17   8   8    202.89   -608.90    399.60 <
  17   8   9     59.66    123.79    210.86 <
  18   0   0   4290.47   4647.11    112.59 o
  18   0   2    135.98    108.90     41.69 <
  18   0   4   4138.91   4175.62     88.06 o
  18   0   6   4441.62   4492.41     96.14 o
  18   0   8     31.65     94.30     50.34 <
  18   0  10    455.47    697.80     68.06 o
  18   0  12     13.99    131.59     86.92 <
  18   0  14    776.03    782.03     95.15 o
  18   0  16    252.18    431.22    113.16 o
  18   0  18    110.87   1716.79    258.36 o
  18   0  20   1234.39   1245.44    331.82 o
  18   1   1    918.16    973.32     34.60 o
  18   1   2    120.53    273.54     31.76 o
  18   1   3   8501.16   7922.86     83.38 o
  18   1   4    613.63    533.46     34.60 o
  18   1   5   1049.71    927.38     37.72 o
  18   1   6     54.67     77.42     33.89 <
  18   1   7   8385.10   7911.24     93.31 o
  18   1   8    627.17    781.61     41.69 o
  18   1   9   2670.19   2613.82     56.86 o
  18   1  10     19.87    336.35     38.57 o
  18   1  11   1233.54   1229.13     53.60 o
  18   1  12     24.58    -37.29     48.21 <
  18   1  13   1024.89   1081.23     68.49 o
  18   1  14     69.74    141.66     74.87 <
  18   1  15      4.90    128.47     67.92 <
  18   1  16     21.05    157.12     84.23 <
  18   1  17    327.00    496.87     99.40 o
  18   1  18     10.32    -78.98    197.81 <
  18   1  20      7.47     25.24    151.02 <
  18   2   0   2620.36   2738.04     72.18 o
  18   2   1    292.00    416.90     32.90 o
  18   2   2   1917.21   2000.11     43.53 o
  18   2   3   6821.85   6868.57     79.27 o
  18   2   4     25.82     21.55     29.78 <
  18   2   5    531.23    483.97     34.46 o
  18   2   6    325.95    273.39     34.60 o
  18   2   7   5247.31   4698.87     71.18 o
  18   2   8   5723.77   5181.14     77.00 o
  18   2   9   1773.32   1672.69     54.03 o
  18   2  10   6398.49   6001.46    101.53 o
  18   2  11   2130.57   1856.89     63.95 o
  18   2  12   2296.84   1968.91     71.61 o
  18   2  13    176.02    175.83     59.56 <
  18   2  14     17.71    128.33     71.47 <
  18   2  15    564.64    565.50     83.24 o
  18   2  16    712.37    756.23    101.96 o
  18   2  17      0.73    -64.52    110.61 <
  18   2  18   1656.03   1719.20    134.85 o
  18   2  19   1071.56   1105.06    155.70 o
  18   3   1   1691.56   1583.78     43.39 o
  18   3   2   1932.52   2378.29     48.92 o
  18   3   3    128.07     49.91     31.76 <
  18   3   4    348.90    346.28     33.47 o
  18   3   5   3992.38   3725.97     63.24 o
  18   3   6     53.40    234.11     37.01 o
  18   3   7   3740.65   3113.39     63.10 o
  18   3   8    651.44    618.96     47.22 o
  18   3   9    711.54    779.06     52.04 o
  18   3  10     46.30    145.91     51.62 <
  18   3  11      6.46    289.42     52.47 o
  18   3  12    424.08    396.48     61.97 o
  18   3  13      6.64     73.45     75.72 <
  18   3  14     14.73     77.28     93.31 <
  18   3  15     31.50    317.49     94.87 o
  18   3  16     25.41    110.89     81.25 <
  18   3  17    539.77    332.38     93.59 o
  18   3  18     27.93    104.37     95.57 <
  18   3  19     13.40    451.64    174.42 <
  18   4   0    395.83    355.78     55.73 o
  18   4   1   1375.90   1338.32     46.94 o
  18   4   2   3145.86   3171.39     63.53 o
  18   4   3   3607.89   3261.15     62.82 o
  18   4   4   6574.19   6727.91     92.88 o
  18   4   5   4870.32   4396.69     76.71 o
  18   4   6     36.56     33.89     43.67 <
  18   4   7      9.45     37.15     44.53 <
  18   4   8    962.90   1028.63     54.45 o
  18   4   9    701.65    709.43     68.21 o
  18   4  10   1278.75   1389.09     74.16 o
  18   4  11   1079.11    975.88     89.48 o
  18   4  12      3.04    197.96     80.54 <
  18   4  13   1302.30   1664.18    120.11 o
  18   4  14     43.06    234.26     94.16 <
  18   4  15    601.47    507.36     94.30 o
  18   4  16   1590.35   1350.37    148.04 o
  18   4  17   3117.37   3007.46    229.29 o
  18   4  18    112.39    102.24    257.80 <
  18   5   1    794.62    896.04     53.74 o
  18   5   2     32.90     12.05     50.48 <
  18   5   3    139.88    119.54     55.44 <
  18   5   4    606.19    707.30     56.58 o
  18   5   5   8102.79   7491.50    117.98 o
  18   5   6   1503.65   1352.36     63.10 o
  18   5   7   1301.05   1323.01     67.07 o
  18   5   8     82.57     55.73     61.97 <
  18   5   9   4659.11   4043.75    117.27 o
  18   5  10    223.25    222.49     78.70 <
  18   5  11    125.63    122.80    111.03 <
  18   5  12    105.49    407.25    107.49 o
  18   5  13   2838.30   2769.66    164.63 o
  18   5  14     23.18    177.54    156.41 <
  18   5  15      7.29    -74.16    141.94 <
  18   5  16    754.95    425.83    160.80 <
  18   5  17    127.88    143.36    157.40 <
  18   6   0   2645.88   2280.59    133.29 o
  18   6   1   1471.83   1338.04     78.84 o
  18   6   2    725.65    826.42     79.27 o
  18   6   3     66.88    145.35     64.80 <
  18   6   4    997.21    883.00     75.15 o
  18   6   5   1647.59   1621.21     85.93 o
  18   6   6    115.88    202.49     89.48 <
  18   6   7   2290.45   2134.54    100.54 o
  18   6   8   1262.03    921.71     90.19 o
  18   6   9    119.99    156.26    117.69 <
  18   6  10   1387.47   1084.35    117.13 o
  18   6  11   2088.87   1736.22    135.42 o
  18   6  12      3.14     55.30    123.08 <
  18   6  13     39.92    162.36    188.45 <
  18   6  14    256.33    317.49    198.10 <
  18   6  15    726.61    387.40    412.08 <
  18   7   1    809.89    682.06    127.76 o
  18   7   2    104.73     15.74     92.03 <
  18   7   3     28.38    -49.63     71.61 <
  18   7   4   1697.93   1448.22    138.54 o
  18   7   5    668.07    534.02    100.54 o
  18   7   6     18.84     91.04    113.87 <
  18   7   7    647.88    537.57    149.46 o
  18   7   8    630.45    489.50    128.19 o
  18   7   9    558.23    725.31    153.00 o
  18   7  10     74.75    582.66    201.36 <
  18   7  11    630.88    852.37    175.83 o
  18   7  12    152.22    655.12    377.05 <
  18   8   0    659.66    282.75    229.15 <
  18   8   1    389.11    420.58    160.94 <
  18   8   2    530.51    814.51    208.45 o
  18   8   3    374.95    296.65    186.18 <
  18   8   4    757.79    724.60    278.78 <
  18   8   6    983.89   1039.55    126.91 o
  18   8   7    508.21    670.72    279.21 <
  18   8   8    182.68    376.06    157.68 <
  18   8   9    344.89    486.52    272.83 <
  19   0   2  11684.80  11582.20    151.16 o
  19   0   4      6.54     11.91     48.35 <
  19   0   6   1005.44   1191.98     65.51 o
  19   0   8    879.89    837.62     59.98 o
  19   0  10      3.36    -60.97     61.97 <
  19   0  12    382.29    303.74     89.48 o
  19   0  14      5.25     63.95     99.83 <
  19   0  16      1.76    -34.03    165.20 <
  19   0  18   1667.78   1802.01    269.85 o
  19   0  20     61.18    -45.09    217.95 <
  19   1   0    117.04    191.43     42.26 o
  19   1   1    897.74   1012.74     36.58 o
  19   1   2   5490.48   5242.96     64.66 o
  19   1   3   1579.69   1817.75     42.54 o
  19   1   4    498.27    524.10     35.31 o
  19   1   5   1095.57   1137.39     42.12 o
  19   1   6   2331.78   2405.38     57.29 o
  19   1   7  12007.90  11856.60    133.43 o
  19   1   8   2419.03   2293.35     56.44 o
  19   1   9    231.71    337.35     42.68 o
  19   1  10   2035.34   2198.06     58.71 o
  19   1  11   1620.13   2039.10     64.09 o
  19   1  12    125.06    159.10     52.47 o
  19   1  13   2026.24   1886.67     83.10 o
  19   1  14    242.99    195.26     70.76 <
  19   1  15   5137.33   4965.46    162.93 o
  19   1  16    143.57    132.02    103.66 <
  19   1  17   1605.49   1527.48    121.95 o
  19   1  18    193.59     71.18    173.85 <
  19   1  19    120.65     67.78    153.29 <
  19   2   1   2138.49   2375.46     48.92 o
  19   2   2   8165.98   8225.61     90.19 o
  19   2   3      1.94    139.25     32.47 o
  19   2   4    191.29    177.96     33.32 o
  19   2   5    704.85    616.84     36.73 o
  19   2   6   3397.04   2999.52     62.53 o
  19   2   7     59.56    210.43     39.14 o
  19   2   8     92.03    200.65     39.28 o
  19   2   9    102.26    218.66     45.66 o
  19   2  10    118.78    342.17     51.76 o
  19   2  11    918.66    869.24     58.85 o
  19   2  12     62.04    167.75     51.90 o
  19   2  13    281.42    291.97     78.13 o
  19   2  14    541.32    537.85     68.35 o
  19   2  15     89.53    128.19     81.54 <
  19   2  16     42.76     58.42     82.39 <
  19   2  17      0.05     16.59     96.85 <
  19   2  18     87.83    392.79    141.66 <
  19   2  19    150.40    223.05    112.59 <
  19   3   0    294.51    203.77     45.52 o
  19   3   1   2614.66   2752.36     54.74 o
  19   3   2    199.32    229.72     33.89 o
  19   3   3     26.39      4.25     33.75 <
  19   3   4   1205.35   1242.46     41.55 o
  19   3   5   1994.79   2115.53     51.90 o
  19   3   6   7221.58   6733.15     86.07 o
  19   3   7    590.55    635.84     43.82 o
  19   3   8     58.48     67.92     45.66 <
  19   3   9    219.65    321.89     51.05 o
  19   3  10   3334.95   2973.01     87.07 o
  19   3  11   2005.03   1619.51     76.86 o
  19   3  12    493.99    457.73     60.27 o
  19   3  13     17.00     60.41     76.15 <
  19   3  14   2157.63   1898.29    108.62 o
  19   3  15    585.13    735.24    102.95 o
  19   3  16    131.62     31.20     95.57 <
  19   3  17     80.66     -4.68    104.65 <
  19   3  18      7.27    109.19    124.50 <
  19   4   1    903.95    709.86     46.65 o
  19   4   2     95.19    248.72     41.26 o
  19   4   3    820.22    827.84     44.95 o
  19   4   4   1675.04   1808.68     58.00 o
  19   4   5   2151.15   2062.22     58.00 o
  19   4   6   1676.58   1467.50     56.44 o
  19   4   7    350.82    364.71     48.64 o
  19   4   8   1259.26   1392.77     74.02 o
  19   4   9   1038.55    971.91     75.44 o
  19   4  10    365.28    478.86     65.51 o
  19   4  11     15.84     72.89     80.40 <
  19   4  12   1007.65    860.31    118.12 o
  19   4  13     44.84    277.08     83.66 o
  19   4  14     54.80    131.45     88.48 <
  19   4  15      1.17     50.62     94.01 <
  19   4  16    182.67    375.63    122.80 o
  19   4  17    293.90    646.90    116.14 o
  19   4  18    306.58    286.44    212.56 <
  19   5   0   1759.99   1665.03     92.03 o
  19   5   1   2718.72   2782.71     73.03 o
  19   5   2    558.44    487.65     54.74 o
  19   5   3   1262.64   1181.77     66.79 o
  19   5   4    149.41    176.68     56.01 o
  19   5   5    680.48    728.72     59.70 o
  19   5   6    100.61    149.74     58.00 <
  19   5   7      0.04      8.93     57.00 <
  19   5   8     75.32     58.14     66.50 <
  19   5   9      4.38    150.45     72.74 <
  19   5  10    656.96    721.77     95.29 o
  19   5  11     20.71     80.40     96.57 <
  19   5  12    578.35    604.36    109.19 o
  19   5  13    236.68    441.71    131.02 o
  19   5  14     34.37     35.31    150.03 <
  19   5  15    228.58    499.14    149.32 o
  19   5  16     20.32    378.18    140.67 <
  19   6   1    220.10    174.13     68.77 <
  19   6   2   1385.28   1541.52     94.87 o
  19   6   3   4550.65   4436.82    131.45 o
  19   6   4    755.72    469.65     73.59 o
  19   6   5     77.23     45.38     72.18 <
  19   6   6   1843.16   1465.66     91.75 o
  19   6   7    286.50    214.12     88.48 <
  19   6   8     70.26      6.24     99.12 <
  19   6   9   4161.88   3522.77    152.86 o
  19   6  10    181.18    426.96    146.05 <
  19   6  11    209.63    494.60    128.76 o
  19   6  12    266.67    141.52    129.46 <
  19   6  13      0.21   -140.52    213.98 <
  19   6  14   1258.59   1184.04    236.10 o
  19   7   0   3311.92   2916.43    211.28 o
  19   7   1     56.00    -16.31     98.41 <
  19   7   2     19.81    -65.65    113.30 <
  19   7   3      7.77    -71.18     80.12 <
  19   7   4    355.01    384.42    128.61 <
  19   7   5    149.98    263.04    129.04 <
  19   7   6     41.90     33.75    103.80 <
  19   7   7      0.08    102.52    121.52 <
  19   7   8    181.13    362.73    146.48 <
  19   7   9     23.55    109.47    141.09 <
  19   7  10   1468.29   1289.40    155.98 o
  19   7  11    151.45    752.26    221.21 o
  19   7  12      0.57   -213.27    167.89 <
  19   8   1    137.28    190.44    186.33 <
  19   8   2   1158.31   1086.77    173.85 o
  19   8   3      0.05     52.89    183.63 <
  19   8   4    551.06    600.95    158.53 o
  19   8   5    295.56    508.07    150.74 o
  19   8   6    156.75    476.31    156.26 o
  19   8   7    646.21    693.69    171.44 o
  20   0   0   2326.51   2600.35     90.89 o
  20   0   2   3366.55   3701.72     80.40 o
  20   0   4   9767.01   9396.18    151.59 o
  20   0   6   4108.94   4072.68    102.52 o
  20   0   8    747.00    735.66     66.79 o
  20   0  10    308.23    302.18     61.83 o
  20   0  12      3.87     57.29     81.96 <
  20   0  14     43.90    146.34    138.40 <
  20   0  18   1740.78   1896.73    266.59 o
  20   1   1  10737.10  10578.90    105.64 o
  20   1   2   2461.47   2509.46     49.49 o
  20   1   3   3330.76   3429.89     55.30 o
  20   1   4   2092.47   2223.44     50.48 o
  20   1   5  11095.90  10665.90    122.94 o
  20   1   6      0.02     45.23     35.59 <
  20   1   7     75.35    202.78     40.41 o
  20   1   8   3205.42   3043.48     67.21 o
  20   1   9   3225.57   3049.72     76.57 o
  20   1  10   1681.03   1553.58     61.40 o
  20   1  11   4736.03   4290.20    102.81 o
  20   1  12    251.95    296.51     60.97 o
  20   1  13    437.15    505.95     69.06 o
  20   1  14    621.95    842.44     74.30 o
  20   1  15    561.06    719.36     89.62 o
  20   1  16    143.34    179.10     94.72 <
  20   1  17    470.66    489.64    143.65 o
  20   1  18      0.58    291.12    226.32 <
  20   1  19     18.28     75.15    157.54 <
  20   1  20    295.54    271.83    229.72 <
  20   2   0  27385.90  28399.10    348.41 o
  20   2   1   1702.68   1806.55     47.65 o
  20   2   2    171.99    204.19     35.45 o
  20   2   3   1850.81   1891.20     48.21 o
  20   2   4    842.72    855.35     39.00 o
  20   2   5     71.29     64.80     34.60 <
  20   2   6   6229.28   6137.44     88.77 o
  20   2   7    389.88    430.08     42.97 o
  20   2   8   2432.74   2448.62     64.94 o
  20   2   9    841.79    857.90     53.60 o
  20   2  10   1374.28   1390.50     60.12 o
  20   2  11      7.12    121.38     61.12 <
  20   2  12   4743.17   4267.23    103.51 o
  20   2  13   1325.09   1208.29     77.85 o
  20   2  14   1636.24   1419.71     95.29 o
  20   2  15      0.29    110.32     93.73 <
  20   2  16     25.95     34.46     99.83 <
  20   2  17    826.24    933.19    130.46 o
  20   2  19      3.56   -163.92    135.85 <
  20   3   1     43.33     63.95     34.32 <
  20   3   2   7657.05   7820.06     85.36 o
  20   3   3   2120.53   2071.86     49.06 o
  20   3   4   4853.92   4873.14     69.62 o
  20   3   5      0.31     26.94     37.86 <
  20   3   6    191.22    211.28     39.85 o
  20   3   7    130.68    110.46     42.68 <
  20   3   8   6918.73   6306.19     99.40 o
  20   3   9   1462.27   1356.33     59.84 o
  20   3  10   1578.86   1548.61     69.62 o
  20   3  11     86.10    217.66     63.10 o
  20   3  12    507.71    569.62     71.33 o
  20   3  13    795.50    723.90     79.69 o
  20   3  14   1507.96   1479.98    100.96 o
  20   3  15    765.52    634.84     90.33 o
  20   3  16    138.64    158.39     92.60 <
  20   3  17     57.65    113.44     99.54 <
  20   3  18    961.92    806.14    145.06 o
  20   3  19    224.50    346.28    229.43 <
  20   4   0     14.91     32.05     62.68 <
  20   4   1    204.48    220.36     44.81 o
  20   4   2   4780.54   4835.42     78.27 o
  20   4   3   2900.17   2919.55     71.47 o
  20   4   4   5762.90   5491.82     88.48 o
  20   4   5    984.57    948.93     51.19 o
  20   4   6    350.80    326.85     50.76 o
  20   4   7   1867.79   1767.70     61.26 o
  20   4   8   5613.59   5245.51    112.45 o
  20   4   9     10.33    103.94     63.53 <
  20   4  10   2092.91   2117.24     85.36 o
  20   4  11    122.64    196.68     76.86 <
  20   4  12     92.34    173.99     91.89 <
  20   4  13   3750.77   3386.50    144.21 o
  20   4  14    232.39    406.97     94.72 o
  20   4  15     15.66    172.71     97.42 <
  20   4  16   1788.48   1706.01    147.90 o
  20   4  17   1268.32    793.52    172.57 o
  20   4  18      9.68     90.33    130.88 <
  20   5   1     55.47     93.59     49.77 <
  20   5   2     94.61     24.67     52.18 <
  20   5   3     13.99    -39.85     59.13 <
  20   5   4     48.23    163.92     59.70 <
  20   5   5     88.95     89.33     60.41 <
  20   5   6    324.99    302.60     77.14 o
  20   5   7    229.26    121.52     64.52 <
  20   5   8    633.53    563.94     81.82 o
  20   5   9      0.76     33.04    108.34 <
  20   5  10    356.20    381.16     84.09 o
  20   5  11    365.10    337.91    104.08 o
  20   5  12    404.13    508.78     89.90 o
  20   5  13     72.06    413.49    130.17 o
  20   5  14    351.76    287.01    189.16 <
  20   5  15   1053.46   1101.23    115.43 o
  20   5  16    651.38    877.75    184.91 o
  20   6   0    267.84    144.92    109.90 <
  20   6   1     14.34    -13.19     65.37 <
  20   6   2   1457.68   1464.38     92.31 o
  20   6   3    394.70    354.79     76.71 o
  20   6   4    158.34    382.86     81.96 o
  20   6   5    115.55     42.68     73.03 <
  20   6   6    162.31    151.73     75.01 <
  20   6   7    273.39    281.19     83.80 o
  20   6   8    182.10     99.40     92.74 <
  20   6   9     46.92    479.15    109.61 o
  20   6  10   2827.10   2519.24    143.65 o
  20   6  11    221.73    269.71    111.60 <
  20   6  12      1.01    233.40    153.71 <
  20   6  13    172.90    101.81    220.22 <
  20   6  14    367.79    307.99    278.07 <
  20   7   1     69.26    -78.98    106.21 <
  20   7   2   1026.25    738.78     88.34 o
  20   7   3    720.48    787.14    104.51 o
  20   7   4     67.37     46.65    123.65 <
  20   7   5    319.29    175.98    118.69 <
  20   7   6     12.41     -2.69     96.28 <
  20   7   7      4.10    -77.14    137.55 <
  20   7   8      4.67    342.73    112.45 o
  20   7   9     40.37    118.40    123.51 <
  20   7  10     31.76    296.22    157.12 <
  20   7  11    314.13    350.25    166.05 <
  20   8   0   6042.27   5310.60    369.96 o
  20   8   1    458.50    276.65    273.82 <
  20   8   2     89.33    193.42    104.08 <
  20   8   3    522.22    301.33    158.11 <
  20   8   4     25.87   -173.42    188.45 <
  20   8   5      1.29    409.81    155.13 <
  20   8   6   3589.71   3506.75    191.71 o
  20   8   7     94.23    416.47    273.96 <
  21   0   2   9937.72   9500.55    137.12 o
  21   0   4      1.65     91.32     52.75 <
  21   0   6      1.90    145.77     54.17 <
  21   0   8   3851.66   3509.87    104.79 o
  21   0  10    632.80    614.71     81.68 o
  21   0  12   1460.83   1479.41    113.02 o
  21   0  14    193.13    195.12    105.93 <
  21   0  16   1610.40   1924.95    184.34 o
  21   0  18    227.61    656.40    250.99 <
  21   0  20      7.68     52.18    230.00 <
  21   1   0    474.41    402.43     46.65 o
  21   1   1   2819.45   2715.78     50.91 o
  21   1   2     88.13    126.63     33.18 o
  21   1   3    723.66    685.04     36.44 o
  21   1   4   5613.61   5802.51     76.43 o
  21   1   5   7562.13   7096.87     91.60 o
  21   1   6    204.02    181.79     39.28 o
  21   1   7   3279.64   3237.75     68.49 o
  21   1   8    427.23    528.49     48.21 o
  21   1   9   4551.61   3895.28     88.77 o
  21   1  10    562.24    683.06     57.43 o
  21   1  11    721.50    851.66     61.97 o
  21   1  12    374.64    329.12     58.14 o
  21   1  13      1.55     40.27     59.84 <
  21   1  14   2315.20   2102.91    108.34 o
  21   1  15    235.09    561.53     93.02 o
  21   1  16   1301.32   1303.86    132.87 o
  21   1  17    429.20    316.50    116.14 <
  21   1  18    409.22    291.97    228.73 <
  21   1  19   2748.68   2136.38    291.68 o
  21   2   1   1866.04   1885.82     46.79 o
  21   2   2    157.58    189.87     37.01 o
  21   2   3      1.84    -13.47     34.60 <
  21   2   4   3106.36   3082.48     60.55 o
  21   2   5     27.43     30.35     37.15 <
  21   2   6    865.03    720.49     48.07 o
  21   2   7    327.43    220.93     44.67 o
  21   2   8   3572.64   3242.00     78.27 o
  21   2   9     18.75     26.09     48.64 <
  21   2  10    415.91    460.71     56.72 o
  21   2  11      3.11    102.10     60.97 <
  21   2  12    797.95    902.85     67.64 o
  21   2  13     37.24    269.56     65.80 o
  21   2  14   1642.17   1615.26     96.85 o
  21   2  15    310.03    263.33     86.64 o
  21   2  16   1442.86   1210.42    144.64 o
  21   2  17    638.38    641.93    135.70 o
  21   2  18   1095.17    991.90    136.55 o
  21   2  19      4.77    178.24    238.93 <
  21   3   0  14425.20  13829.90    192.00 o
  21   3   1    129.25    146.20     36.58 o
  21   3   2    679.21    671.15     39.99 o
  21   3   3     15.81    110.18     37.58 <
  21   3   4   6010.49   5841.93     77.42 o
  21   3   5    155.27    111.60     39.28 <
  21   3   6    577.42    468.80     45.38 o
  21   3   7   2179.38   2126.88     60.69 o
  21   3   8      8.79    203.77     48.50 o
  21   3   9   2682.15   2164.17     72.89 o
  21   3  10    279.53    333.38     63.67 o
  21   3  11   4316.51   3959.52    100.68 o
  21   3  12   4253.83   4167.68    114.86 o
  21   3  13    170.68    140.24     74.87 <
  21   3  14    219.48    192.99     89.33 <
  21   3  15   1546.93   1408.65     97.84 o
  21   3  16   2338.68   2289.38    172.71 o
  21   3  17     21.98    113.02    114.86 <
  21   3  18    626.38    623.08    140.38 o
  21   4   1    240.43    323.45     48.21 o
  21   4   2   2178.33   2254.78     66.36 o
  21   4   3     60.66    164.91     45.94 o
  21   4   4     71.53    113.72     45.94 <
  21   4   5     84.92    109.75     49.06 <
  21   4   6   1408.62   1260.61     57.29 o
  21   4   7     48.46    203.77     52.04 o
  21   4   8     27.40    257.65     61.40 o
  21   4   9    372.78    313.81     70.19 o
  21   4  10    207.78    406.83     77.99 o
  21   4  11     24.79    127.05     76.43 <
  21   4  12    900.82    857.33     92.74 o
  21   4  13    146.01    409.38     85.65 o
  21   4  14   3155.83   2809.51    147.47 o
  21   4  15     11.55     17.30     95.57 <
  21   4  16    853.95    876.76    110.04 o
  21   4  17     35.63    261.77    112.59 <
  21   5   0   1749.97   1551.87    101.10 o
  21   5   1     81.57    135.28     56.86 <
  21   5   2    248.06    201.78     60.69 o
  21   5   3     13.69    -35.88     62.25 <
  21   5   4   4685.66   4189.38    103.94 o
  21   5   5    151.17     94.16     61.97 <
  21   5   6    264.62    165.20     67.21 <
  21   5   7    372.20    401.30     70.33 o
  21   5   8     49.69     10.35     78.27 <
  21   5   9    376.63    337.91     84.94 o
  21   5  10    455.71    333.80     97.28 o
  21   5  11      0.33     50.06    117.84 <
  21   5  12     46.02    149.03    107.49 <
  21   5  13      1.67   -158.11    198.52 <
  21   5  14    153.92    231.28    138.96 <
  21   5  15    125.88    264.03    165.20 <
  21   5  16    548.57    377.62    150.45 <
  21   6   1    461.65    368.97     74.16 o
  21   6   2    446.53    499.85     71.47 o
  21   6   3   2255.11   2275.91     95.86 o
  21   6   4   1704.51   1299.33    108.62 o
  21   6   5      2.69     43.25     70.90 <
  21   6   6    274.88     99.54     95.57 <
  21   6   7    104.96    149.74     86.78 <
  21   6   8   1221.59   1117.68     99.54 o
  21   6   9   2702.07   2388.36    149.18 o
  21   6  10     17.68    394.63    131.31 o
  21   6  11    239.51    112.59    158.39 <
  21   6  12    618.66    490.49    156.26 o
  21   6  13    349.88    530.34    144.07 o
  21   7   0   2731.16   2023.93    271.27 o
  21   7   1    249.36    208.45    102.24 <
  21   7   2    162.94    206.75     99.69 <
  21   7   3     22.19    -20.70    125.21 <
  21   7   4    250.18    131.88    111.88 <
  21   7   5     48.76    229.15    147.47 <
  21   7   6    139.92    102.95    181.79 <
  21   7   7    117.53    142.09    125.49 <
  21   7   8      2.57      7.09    111.46 <
  21   7   9      4.10    478.01    160.94 <
  21   7  10    744.99    670.01    207.17 o
  21   8   1    158.07    133.29    150.45 <
  21   8   2    814.91    868.67    170.02 o
  21   8   3    568.04    406.97    289.84 <
  21   8   4    423.92    481.42    139.96 o
  21   8   5    561.76    677.81    217.10 o
  22   0   0   2811.80   2428.63    102.38 o
  22   0   2   1751.10   1891.06     64.94 o
  22   0   4    761.75    844.99     62.39 o
  22   0   6  12108.70  11677.60    188.60 o
  22   0   8   5884.32   5390.86    127.76 o
  22   0  10      5.96     94.30     88.20 <
  22   0  12    238.16    272.97    124.50 <
  22   0  14    297.63    362.16    113.30 o
  22   0  16    140.96    248.44    141.23 <
  22   0  18   1715.32   1890.07    273.39 o
  22   1   1   2952.57   2951.03     54.03 o
  22   1   2    719.98    628.18     37.58 o
  22   1   3   3731.35   3609.41     59.70 o
  22   1   4    145.22    448.09     39.70 o
  22   1   5   1155.84   1345.55     48.92 o
  22   1   6      3.71     32.61     42.54 <
  22   1   7   1247.62   1368.95     53.03 o
  22   1   8    250.42    242.34     51.05 o
  22   1   9      0.45     89.90     56.58 <
  22   1  10    236.54    185.19     57.15 o
  22   1  11   1856.73   1818.60     78.27 o
  22   1  12    229.71    179.80     68.63 <
  22   1  13   2690.09   2472.59     88.77 o
  22   1  14    369.79    518.43     82.10 o
  22   1  15   2250.81   2381.55    120.96 o
  22   1  16    359.88    408.25    115.43 o
  22   1  17     84.54    173.42    153.15 <
  22   1  18    197.70    184.62    233.97 <
  22   1  19   1104.34   1461.83    274.95 o
  22   2   0   1765.69   1649.43     66.08 o
  22   2   1   2764.27   2784.41     58.00 o
  22   2   2    744.29    717.37     40.84 o
  22   2   3     15.06     41.69     36.87 <
  22   2   4   7690.68   7171.74     87.21 o
  22   2   5    359.56    417.04     44.53 o
  22   2   6      0.88    -45.66     45.09 <
  22   2   7    169.01    190.44     48.92 o
  22   2   8    679.38    564.51     55.16 o
  22   2   9    356.33    363.72     53.88 o
  22   2  10    702.09    720.21     58.28 o
  22   2  11      6.22    146.05     65.94 <
  22   2  12   3437.07   3353.88     96.28 o
  22   2  13   2224.33   2282.58     93.73 o
  22   2  14   1889.75   1858.31    113.16 o
  22   2  15     16.79    -75.15     93.59 <
  22   2  16     65.57    272.54    109.61 <
  22   2  17    466.56    592.87    139.11 o
  22   2  18      0.10     -9.22    161.09 <
  22   2  19      8.38      3.12    182.21 <
  22   3   1   1321.33   1362.00     46.09 o
  22   3   2    274.14    270.84     40.98 o
  22   3   3   1433.10   1340.02     46.23 o
  22   3   4    195.51    228.44     42.12 o
  22   3   5   1122.51   1170.71     50.91 o
  22   3   6     32.36     -8.51     44.38 <
  22   3   7   1753.83   1625.61     64.80 o
  22   3   8    408.04    375.77     54.45 o
  22   3   9     14.32    100.54     57.29 <
  22   3  10     37.75     62.82     68.92 <
  22   3  11    145.35    331.11     75.01 o
  22   3  12     50.79    428.38     81.96 o
  22   3  13    364.07    397.04     87.21 o
  22   3  14     62.61    156.69     80.26 <
  22   3  15   1676.83   1674.67    109.04 o
  22   3  16    106.24    329.55    107.49 o
  22   3  17    318.83    362.16    102.52 o
  22   3  18    481.65    593.01    130.46 o
  22   4   0   4405.73   4202.42    114.86 o
  22   4   1     14.78     22.83     47.36 <
  22   4   2   1574.30   1662.90     59.27 o
  22   4   3   1778.39   1899.15     64.24 o
  22   4   4    319.27    292.39     51.62 o
  22   4   5    332.01    284.60     52.04 o
  22   4   6    509.11    490.49     54.17 o
  22   4   7   5111.60   4803.09     99.54 o
  22   4   8   4383.55   3791.62    100.68 o
  22   4   9      3.04    144.78     73.45 <
  22   4  10   1947.95   2190.97    106.35 o
  22   4  11    235.48    242.91     88.20 <
  22   4  12     40.47    167.04     88.20 <
  22   4  13    363.80    331.67    105.78 o
  22   4  14      0.18    250.28    109.61 <
  22   4  15    439.68    319.34    110.89 <
  22   4  16    361.11    497.15    131.17 o
  22   4  17     42.99    119.40    160.94 <
  22   5   1   4371.37   4508.57    103.09 o
  22   5   2    177.34    223.76     70.05 o
  22   5   3   1357.38   1258.06     71.89 o
  22   5   4     36.93     87.07     62.11 <
  22   5   5    102.31     27.51     58.71 <
  22   5   6    200.09    168.74     61.54 <
  22   5   7    208.81    198.80     71.18 <
  22   5   8      2.39    -43.53     76.57 <
  22   5   9     48.54    212.70    103.09 <
  22   5  10     88.58     59.98    101.25 <
  22   5  11    325.75    245.17    119.82 <
  22   5  12     42.31     61.83     99.69 <
  22   5  13      0.35    229.58    124.79 <
  22   5  14      0.65     14.04    112.17 <
  22   5  15    323.88    621.66    228.16 <
  22   6   0     68.79    173.99    110.32 <
  22   6   1   3214.87   3149.12    125.78 o
  22   6   2    680.58    741.76     93.31 o
  22   6   3   2006.94   1773.37    101.10 o
  22   6   4   1784.58   1873.05     93.02 o
  22   6   5   1497.52   1276.50    106.21 o
  22   6   6    780.81    874.21    118.97 o
  22   6   7    114.25    126.91    100.39 <
  22   6   8     22.07    287.71     99.12 <
  22   6   9    131.06    245.74    110.75 <
  22   6  10      0.15    140.38     98.27 <
  22   6  11    593.39    672.99    120.39 o
  22   6  12    127.58   -115.43    175.41 <
  22   6  13   1294.56    921.00    157.12 o
  22   7   1    646.29    676.25    120.82 o
  22   7   2    181.54    125.07    110.18 <
  22   7   3     30.56   -195.40    148.18 <
  22   7   4    122.18     29.35    127.48 <
  22   7   5   1633.38   1237.22    169.45 o
  22   7   6     26.87     27.79    183.35 <
  22   7   7     36.53    -11.34    140.81 <
  22   7   8     21.87    675.12    206.60 o
  22   7   9    373.58    445.11    156.26 <
  22   7  10     85.95    760.76    216.25 o
  22   8   0    204.05    235.67    399.45 <
  22   8   1    494.31    231.99    283.32 <
  22   8   2    319.45    348.55    170.45 <
  22   8   3    871.06    682.06    169.45 o
  22   8   4    100.84    158.25    291.68 <
  23   0   2    468.78    609.89     55.30 o
  23   0   4    869.70   1102.79     67.36 o
  23   0   6     41.54     90.75     59.27 <
  23   0   8    140.90    173.99     69.62 <
  23   0  10   2892.75   3079.64    155.98 o
  23   0  12     76.28    137.83    124.36 <
  23   0  14   2717.68   2972.44    166.62 o
  23   0  16     12.87     12.34    116.28 <
  23   1   0    186.25    205.19     51.90 o
  23   1   1   7940.69   8044.81     88.06 o
  23   1   2    605.26    640.80     37.86 o
  23   1   3   2498.19   2545.48     55.59 o
  23   1   4   4397.29   4492.41     73.03 o
  23   1   5   4030.37   4081.89     73.88 o
  23   1   6   4793.98   4404.92     79.69 o
  23   1   7    134.98    147.76     48.64 o
  23   1   8    348.01    226.60     53.18 o
  23   1   9    151.17    171.15     57.15 <
  23   1  10    236.08    307.99     59.41 o
  23   1  11      0.48     91.04     65.23 <
  23   1  12     64.14     31.20     63.67 <
  23   1  13    273.38    318.77     76.71 o
  23   1  14   2369.39   2114.97    110.32 o
  23   1  15   1514.08   1593.56    119.54 o
  23   1  16   1062.34   1038.84    109.61 o
  23   1  17    180.73    241.20    108.90 <
  23   1  18     12.75      5.25    226.88 <
  23   1  19    342.98   -304.73    227.31 <
  23   2   1    272.04    407.96     41.12 o
  23   2   2   2416.81   2427.07     56.01 o
  23   2   3    264.95    312.11     40.56 o
  23   2   4   5017.29   4777.57     74.73 o
  23   2   5      0.40    -60.41     43.67 <
  23   2   6     68.04    -55.16     48.92 <
  23   2   7    257.93    262.76     51.90 o
  23   2   8   2965.73   2642.61     77.57 o
  23   2   9     78.04    125.92     55.73 <
  23   2  10    298.41    388.96     62.82 o
  23   2  11    546.68    668.03     75.44 o
  23   2  12      3.19    148.89     65.37 <
  23   2  13     44.10    212.42     76.43 <
  23   2  14    162.74    280.91     86.64 o
  23   2  15    353.60    445.40     94.87 o
  23   2  16     12.15     80.83     93.31 <
  23   2  17     36.92    143.50    133.01 <
  23   2  18    653.44    869.81    166.76 o
  23   3   0   6452.81   6332.85    119.82 o
  23   3   1    409.77    498.86     45.52 o
  23   3   2    161.11    212.99     43.82 o
  23   3   3    124.50    182.92     44.10 o
  23   3   4     44.11     -3.97     43.82 <
  23   3   5    105.73     72.89     45.94 <
  23   3   6    630.54    561.53     53.18 o
  23   3   7     12.68     69.77     50.34 <
  23   3   8     71.35    170.87     55.59 o
  23   3   9    796.81    732.69     61.40 o
  23   3  10    260.88    313.81     62.82 o
  23   3  11      0.08     69.34     71.75 <
  23   3  12   2018.12   1698.21     86.64 o
  23   3  13     18.68     70.90     79.69 <
  23   3  14      6.63     57.29     87.63 <
  23   3  15    957.84    979.00    103.51 o
  23   3  16    106.71    202.21     96.99 <
  23   3  17    167.02    283.60    123.65 <
  23   4   1     87.03    140.67     50.34 <
  23   4   2  10766.60  10929.60    143.50 o
  23   4   3    598.98    585.64     56.15 o
  23   4   4    328.53    242.62     53.74 o
  23   4   5     36.58     42.97     53.46 <
  23   4   6   1348.02   1399.44     69.77 o
  23   4   7     82.23    207.17     53.46 o
  23   4   8      7.37     69.20     67.07 <
  23   4   9   3233.09   2782.57    105.36 o
  23   4  10    119.28    185.62     81.68 <
  23   4  11    362.83    502.40     93.59 o
  23   4  12   1073.07   1333.92    117.41 o
  23   4  13    383.49    470.64    108.05 o
  23   4  14    167.60    147.05    102.95 <
  23   4  15    110.84     65.80    113.72 <
  23   4  16   2240.60   2149.57    149.18 o
  23   5   0   2171.87   1984.65    113.44 o
  23   5   1    974.58   1034.02     74.59 o
  23   5   2   2041.59   2046.90     88.48 o
  23   5   3    232.67    336.64     70.76 o
  23   5   4    554.58    657.53     71.18 o
  23   5   5    168.05    185.05     67.78 <
  23   5   6   1513.36   1370.79     78.56 o
  23   5   7     29.92    -26.66     74.59 <
  23   5   8    196.28    197.81     86.22 <
  23   5   9    116.26    157.12    105.93 <
  23   5  10     21.79    142.51    105.78 <
  23   5  11    381.12    513.18    113.02 o
  23   5  12   1885.28   1687.01    114.86 o
  23   5  13    256.07    339.90    131.17 <
  23   5  14    924.35    499.57    172.01 <
  23   5  15      7.02   -270.42    204.90 <
  23   6   1   1050.47    975.03     95.57 o
  23   6   2    117.02    197.67     83.10 <
  23   6   3    716.21    573.02     86.50 o
  23   6   4    558.22    376.77     91.04 o
  23   6   5    133.72    193.27    108.05 <
  23   6   6    294.31    327.28     87.63 o
  23   6   7    716.54    826.70     98.27 o
  23   6   8    834.16    704.33    130.60 o
  23   6   9    452.88    360.88    131.02 <
  23   6  10    637.53    616.69    136.55 o
  23   6  11     66.33    316.78    160.66 <
  23   6  12    115.24    287.01    198.95 <
  23   6  13    467.09   1158.80    288.57 o
  23   7   0   4576.10   3482.78    245.46 o
  23   7   1    369.88    272.68    119.40 <
  23   7   2    256.63    127.76    113.87 <
  23   7   3     95.41     10.49    100.54 <
  23   7   4   2095.49   1806.83    114.29 o
  23   7   5     11.69     25.81    124.50 <
  23   7   6    468.24    406.83    130.17 o
  23   7   7      0.90    105.93    103.23 <
  23   7   8     33.56    238.08    128.61 <
  23   7   9    174.84    475.03    130.03 o
  23   8   1    507.88    393.21    213.98 <
  24   0   0  26572.50  27321.40    474.04 o
  24   0   2    497.85    591.31     57.57 o
  24   0   4  15750.90  15573.50    239.64 o
  24   0   6    943.22   1123.49     78.13 o
  24   0   8   1039.83   1094.00     83.66 o
  24   0  10     94.45    125.07    102.81 <
  24   0  12    575.10    356.35    133.29 <
  24   0  14   2244.69   1821.01    171.01 o
  24   0  16     23.61   -173.00    152.29 <
  24   1   1    616.41    728.29     40.56 o
  24   1   2   1162.04   1171.28     43.25 o
  24   1   3   1833.98   1954.31     52.75 o
  24   1   4    423.19    452.49     44.67 o
  24   1   5    564.65    740.49     50.76 o
  24   1   6    158.48    351.24     48.78 o
  24   1   7   2367.52   2310.94     70.90 o
  24   1   8    667.76    520.27     57.15 o
  24   1   9   1400.79   1353.35     69.06 o
  24   1  10   1372.02   1349.24     84.23 o
  24   1  11    167.95    134.14     74.16 <
  24   1  12      9.08     -7.52     75.01 <
  24   1  13    273.61    344.29     91.32 o
  24   1  14    701.88    696.53     94.44 o
  24   1  15    176.14    209.30    139.96 <
  24   1  16    488.84    470.07    104.22 o
  24   1  17    832.87    652.29    243.76 <
  24   1  18    166.13    160.24    126.91 <
  24   2   0   5859.77   5794.99    117.98 o
  24   2   1   5047.80   5161.43     76.57 o
  24   2   2      3.82     35.59     41.69 <
  24   2   3      1.20    -15.88     42.40 <
  24   2   4    376.37    383.71     46.51 o
  24   2   5    487.17    507.08     52.18 o
  24   2   6    304.57    248.58     53.32 o
  24   2   7     33.44     76.15     52.32 <
  24   2   8      0.33     38.71     57.29 <
  24   2   9    140.76     96.57     57.71 <
  24   2  10    773.58    996.44     73.31 o
  24   2  11    237.67    327.42     71.89 o
  24   2  12     62.72    152.01     70.05 <
  24   2  13    570.35    580.96     85.36 o
  24   2  14    244.70    241.77     88.06 <
  24   2  15    242.16    341.60    110.46 o
  24   2  16    500.62    525.52    127.48 o
  24   2  17    826.36    845.84    140.95 o
  24   2  18    104.20    306.01    155.98 <
  24   3   1   1506.20   1445.95     53.32 o
  24   3   2   5210.09   5294.44     83.95 o
  24   3   3   3595.95   3501.07     74.45 o
  24   3   4    163.42    206.46     48.50 o
  24   3   5   1150.44   1220.34     57.29 o
  24   3   6    828.80    876.90     57.00 o
  24   3   7   2330.87   2160.34     72.18 o
  24   3   8      7.04     82.95     55.16 <
  24   3   9     43.30     14.32     57.71 <
  24   3  10    173.27    263.47     70.19 o
  24   3  11      4.56    251.56     75.58 o
  24   3  12    217.45    278.92     89.19 o
  24   3  13    172.06    219.08     83.80 <
  24   3  14    652.92    703.76    106.92 o
  24   3  15   2062.89   1948.92    133.29 o
  24   3  16    625.42    590.18    126.49 o
  24   3  17      7.41    181.36    109.90 <
  24   4   0     17.66     15.74     70.48 <
  24   4   1   1613.77   1407.66     60.97 o
  24   4   2     12.42    187.04     55.59 o
  24   4   3    534.29    441.57     60.55 o
  24   4   4    292.67    250.56     58.00 o
  24   4   5   1074.20   1079.39     63.67 o
  24   4   6    582.54    584.51     61.83 o
  24   4   7    816.72    736.23     64.94 o
  24   4   8     71.42    -18.15     74.73 <
  24   4   9    393.99    322.31     73.59 o
  24   4  10     27.87    158.11    123.51 <
  24   4  11     41.94    117.55     81.11 <
  24   4  12   2483.59   2185.02    154.85 o
  24   4  13    235.07    418.17    121.52 o
  24   4  14     14.19     38.14    107.20 <
  24   4  15      3.79    -80.40    119.96 <
  24   4  16    710.71    861.16    144.35 o
  24   5   1   1930.87   1625.89     79.69 o
  24   5   2     86.06     81.11     75.01 <
  24   5   3     73.81     46.23     62.39 <
  24   5   4    408.68    446.11     66.08 o
  24   5   5    115.17     15.74     69.62 <
  24   5   6      8.68    -10.07     69.06 <
  24   5   7    228.57    174.42     81.39 <
  24   5   8    593.39    527.64     87.35 o
  24   5   9   1545.27   1488.20    127.34 o
  24   5  10    463.21    375.92    103.80 o
  24   5  11   1625.53   1573.57    126.35 o
  24   5  12    117.47    202.35    103.23 <
  24   5  13     57.72     35.31    115.71 <
  24   5  14    358.48    501.98    133.58 o
  24   6   0    543.87    615.70    135.56 o
  24   6   1     20.71    -10.21     85.08 <
  24   6   2    317.17    270.42     85.93 o
  24   6   3    639.75    415.48     94.72 o
  24   6   4    277.99    169.31     99.40 <
  24   6   5    215.22     51.62     98.13 <
  24   6   6    168.07    118.26    113.72 <
  24   6   7    555.64    422.00    111.88 o
  24   6   8    175.34    194.41    102.10 <
  24   6   9      3.51    115.71    145.77 <
  24   6  10      9.15    129.18    129.18 <
  24   6  11     67.72    228.02    161.65 <
  24   6  12    149.63   -242.34    235.67 <
  24   7   1    184.59    190.16    118.97 <
  24   7   2    184.48     16.59    102.52 <
  24   7   3     49.02    131.88    133.58 <
  24   7   4     29.06    211.57    104.37 <
  24   7   5    779.16    555.86    138.68 o
  24   7   6     25.25     98.55    131.31 <
  24   7   7   1134.84   1029.62    168.32 o
  24   7   8     89.23     86.36    159.24 <
  25   0   2  11937.50  11932.20    170.02 o
  25   0   4      6.47    261.77     66.36 o
  25   0   6   2588.49   2292.64     96.00 o
  25   0   8   3413.15   3299.86    131.88 o
  25   0  10    277.38    113.72    103.80 <
  25   0  12    365.53    414.63    118.97 o
  25   0  14    111.15    150.03    116.42 <
  25   0  16     33.12    377.90    151.16 <
  25   0  18      5.70   -140.67    238.23 <
  25   1   0    570.08    692.27     61.54 o
  25   1   1   1032.94   1066.20     44.53 o
  25   1   2    247.90    231.70     41.83 o
  25   1   3    725.29    737.37     44.81 o
  25   1   4   2821.30   2688.13     66.79 o
  25   1   5     52.25    179.80     50.91 o
  25   1   6   5648.19   5702.68    102.66 o
  25   1   7    105.07    208.31     55.87 o
  25   1   8    313.92    408.25     58.85 o
  25   1   9    150.33    196.68     63.67 o
  25   1  10    488.07    633.28     75.30 o
  25   1  11    992.97   1026.50     86.64 o
  25   1  12    733.99    826.98     88.20 o
  25   1  13    950.67   1039.12     91.18 o
  25   1  14   1131.51    971.76     92.60 o
  25   1  15    496.66    419.17    105.36 o
  25   1  16    275.34    338.62    111.46 o
  25   1  17      9.01    127.90    147.19 <
  25   1  18    247.75   -108.48    234.82 <
  25   2   1   3200.81   3305.81     69.06 o
  25   2   2   2358.73   2151.98     58.28 o
  25   2   3   3706.22   3711.22     74.02 o
  25   2   4     18.44     65.23     48.78 <
  25   2   5    152.48    144.35     52.04 <
  25   2   6   5942.81   5829.74    101.81 o
  25   2   7   2323.72   2461.39     79.55 o
  25   2   8    534.40    480.57     63.67 o
  25   2   9    645.65    693.83     69.62 o
  25   2  10    653.61    665.19     73.17 o
  25   2  11    935.04    979.28     90.04 o
  25   2  12     81.50    322.74     75.72 o
  25   2  13    518.36    614.57     89.33 o
  25   2  14     47.89    125.78     97.56 <
  25   2  15   2495.03   2413.74    137.97 o
  25   2  16     53.48    147.76    119.96 <
  25   2  17     24.54    140.38    131.73 <
  25   3   0   2230.15   1874.61     83.95 o
  25   3   1    180.85    234.11     47.93 o
  25   3   2    278.33    402.72     50.91 o
  25   3   3     72.86     68.63     52.32 <
  25   3   4   1677.42   1897.87     62.68 o
  25   3   5    924.38    893.91     59.56 o
  25   3   6      1.45     46.65     53.46 <
  25   3   7    962.50   1089.18     68.63 o
  25   3   8   1624.69   1600.65     78.27 o
  25   3   9     70.04    212.56     68.06 o
  25   3  10   5557.06   5512.81    143.93 o
  25   3  11   2097.82   2216.92    115.57 o
  25   3  12     63.16    121.38     78.13 <
  25   3  13    310.30    422.85     90.04 o
  25   3  14     11.81    120.67     87.21 <
  25   3  15    600.90    844.57    108.90 o
  25   3  16    853.02    721.20    118.12 o
  25   3  17    744.22   1026.93    230.14 o
  25   4   1   1995.70   1912.47     68.21 o
  25   4   2    570.37    526.51     58.42 o
  25   4   3    431.47    412.50     59.98 o
  25   4   4    222.38    205.61     62.82 o
  25   4   5      2.35    -54.59     63.95 <
  25   4   6    143.62    127.76     60.83 <
  25   4   7    792.89    713.69     70.90 o
  25   4   8     53.27    124.22     74.45 <
  25   4   9     87.71     12.76     67.64 <
  25   4  10      1.59     94.44     93.73 <
  25   4  11    464.44    583.37     98.69 o
  25   4  12     64.11    262.47    131.88 <
  25   4  13    352.64    328.70    111.31 <
  25   4  14      9.43   -101.39    140.67 <
  25   4  15    365.80    145.91    134.57 <
  25   5   0     66.08    820.75    101.67 o
  25   5   1     26.20    164.21     67.21 <
  25   5   2   4028.33   3974.41    110.04 o
  25   5   3    605.23    488.36     79.41 o
  25   5   4   1384.12   1307.41     87.07 o
  25   5   5    245.58    188.03     81.39 <
  25   5   6     98.39     83.38     82.81 <
  25   5   7     17.86     49.77     99.40 <
  25   5   8    118.22    283.46    113.30 <
  25   5   9    494.49    704.61    118.55 o
  25   5  10     25.99    269.56    114.72 <
  25   5  11      0.05    285.02    123.08 <
  25   5  12   1130.36   1118.95    147.05 o
  25   5  13    835.61    653.42    140.52 o
  25   5  14   1516.14   1018.13    292.39 o
  25   6   1     24.91     34.32     81.11 <
  25   6   2    147.70    152.01     86.92 <
  25   6   3     56.67     20.56     76.43 <
  25   6   4     75.97     63.53     80.12 <
  25   6   5      3.01     98.98    130.60 <
  25   6   6     70.44      7.80     96.99 <
  25   6   7    251.05    200.08    110.32 <
  25   6   8    137.40    137.26    129.89 <
  25   6   9    218.75    178.39    153.43 <
  25   6  10    138.44    215.11    117.98 <
  25   6  11    114.52    414.48    142.37 <
  25   7   0    642.71    227.17    173.28 <
  25   7   1   1357.87   1085.21    119.25 o
  25   7   2     17.35    -78.98    103.80 <
  25   7   3     23.15    -50.06    116.14 <
  25   7   4   1658.49   1202.33    128.61 o
  25   7   5   1087.63   1024.51    145.06 o
  25   7   6   1843.94   1501.96    159.10 o
  25   7   7     89.58     27.51    154.14 <
  26   0   0   4107.58   4330.61    141.52 o
  26   0   2    200.38    357.62     64.52 o
  26   0   4   5803.76   6008.26    130.03 o
  26   0   6    914.87    980.13     89.48 o
  26   0   8    108.22    386.12     93.73 o
  26   0  10    341.21    352.66    113.30 o
  26   0  12    784.12   1100.66    129.18 o
  26   0  14    364.60    303.03    120.67 <
  26   0  16   4217.60   3966.18    393.92 o
  26   1   1   2857.60   2990.59     63.53 o
  26   1   2    126.62    134.57     43.39 o
  26   1   3   1405.58   1414.18     53.03 o
  26   1   4    742.52    789.97     53.74 o
  26   1   5   8164.03   7995.89    122.80 o
  26   1   6    102.07    296.36     60.12 o
  26   1   7      2.18     69.34     59.84 <
  26   1   8    872.43    824.72     66.50 o
  26   1   9   1510.32   1685.59     87.78 o
  26   1  10    272.66    303.31     83.24 o
  26   1  11     84.89    216.53     92.31 <
  26   1  12     13.68    108.90     81.25 <
  26   1  13   1168.44   1163.34     96.14 o
  26   1  14    659.00    589.33     91.32 o
  26   1  15     21.53     70.90    103.66 <
  26   1  16    166.70    199.09     96.14 <
  26   1  17    376.42    233.83    130.74 <
  26   2   0     49.92     66.50     65.65 <
  26   2   1     43.91    127.90     46.94 <
  26   2   2     30.88     10.78     47.50 <
  26   2   3     52.96     68.63     50.34 <
  26   2   4   1361.77   1337.04     64.09 o
  26   2   5    566.68    549.34     56.72 o
  26   2   6   1047.56   1092.86     62.82 o
  26   2   7   1447.69   1545.21     85.08 o
  26   2   8    672.95    716.52     70.33 o
  26   2   9    375.93    451.92     64.24 o
  26   2  10   1552.75   1557.69     80.83 o
  26   2  11   3154.76   3117.79    106.07 o
  26   2  12    652.53    742.33     86.92 o
  26   2  13     47.49     54.45     78.84 <
  26   2  14      2.53     97.70     85.79 <
  26   2  15    324.67    387.12    108.05 o
  26   2  16   3168.09   2476.84    172.29 o
  26   2  17      1.67    -80.97    129.04 <
  26   3   1   1183.02   1190.28     57.00 o
  26   3   2     62.46     38.43     49.77 <
  26   3   3    657.98    635.70     58.42 o
  26   3   4   1116.70   1065.21     65.37 o
  26   3   5     32.71     55.59     54.74 <
  26   3   6    147.25    176.12     59.56 <
  26   3   7    134.98    207.46     66.79 o
  26   3   8   1225.68   1468.64     80.40 o
  26   3   9    147.47    205.61     70.19 <
  26   3  10     55.31    440.86     80.54 o
  26   3  11      2.12    244.61     85.36 <
  26   3  12   1901.06   1875.32     96.00 o
  26   3  13     53.39    244.75     82.67 <
  26   3  14     57.21    298.63    103.51 <
  26   3  15    343.00    387.97    114.15 o
  26   3  16    642.09    595.14    129.89 o
  26   4   0    528.52    652.99     84.94 o
  26   4   1    643.60    638.39     60.83 o
  26   4   2    329.43    345.29     63.95 o
  26   4   3   1200.76   1120.94     69.48 o
  26   4   4   1274.11   1330.10     69.91 o
  26   4   5     85.80    170.30     67.50 <
  26   4   6     66.98     72.89     72.89 <
  26   4   7   1281.57   1190.99     74.30 o
  26   4   8     11.38     86.50     74.73 <
  26   4   9     70.09    194.41     75.58 <
  26   4  10    169.83    376.20     97.28 o
  26   4  11    116.74    294.24    106.49 <
  26   4  12      4.29     80.12    109.19 <
  26   4  13    142.36    168.74    129.18 <
  26   4  14     32.20    119.40    132.58 <
  26   4  15    432.54    309.27    168.88 <
  26   5   1      4.40     33.32     78.13 <
  26   5   2   2340.72   2571.57    101.10 o
  26   5   3    316.16    357.34     74.87 o
  26   5   4    878.43    998.42     86.07 o
  26   5   5    424.55    425.69     80.26 o
  26   5   6    214.72    120.67     98.84 <
  26   5   7    390.85    407.96     96.28 o
  26   5   8    484.27    850.10    111.03 o
  26   5   9   2053.08   2005.21    161.23 o
  26   5  10    671.88    967.65    164.21 o
  26   5  11    368.17    544.23    136.84 o
  26   5  12    103.52     26.23    142.79 <
  26   5  13     80.93    269.28    132.87 <
  26   6   0   1526.63   1671.41    138.11 o
  26   6   1    509.78    404.84    103.23 o
  26   6   2    110.33     93.87     89.05 <
  26   6   3    450.29    300.62     83.24 o
  26   6   4   1356.98   1118.53    109.90 o
  26   6   5    393.64    510.34    119.96 o
  26   6   6      0.41    137.97    111.17 <
  26   6   7    883.65    711.98    166.05 o
  26   6   8     38.63     91.60    130.46 <
  26   6   9      0.88      9.36    154.28 <
  26   6  10     10.84    487.09    162.36 <
  26   7   1     34.90     15.17    136.84 <
  26   7   2   1300.56   1309.68    139.39 o
  26   7   3   1142.54    958.86    131.02 o
  26   7   4    156.93    281.62    139.11 <
  26   7   5     51.53     85.22    136.98 <
  26   7   6    312.28    371.09    214.40 <
  27   0   2    833.58    866.41     71.61 o
  27   0   4   7463.69   7276.82    150.17 o
  27   0   6      9.66     -0.99     81.82 <
  27   0   8  12754.60  12412.60    278.07 o
  27   0  10   1212.03   1238.35    129.75 o
  27   0  12   1478.52   1503.38    139.39 o
  27   0  14    517.91    463.83    124.08 o
  27   0  16    289.82    448.38    133.01 o
  27   1   0   3955.54   4016.81    110.04 o
  27   1   1   2915.98   2973.72     65.37 o
  27   1   2     73.57    133.15     45.38 <
  27   1   3    171.34    154.42     49.21 o
  27   1   4    311.75    400.16     52.47 o
  27   1   5   1698.68   1793.22     68.63 o
  27   1   6   1794.60   1877.02     76.86 o
  27   1   7    171.15    301.61     68.92 o
  27   1   8    162.79    193.27     73.03 <
  27   1   9     25.55    100.68     78.98 <
  27   1  10     55.59     65.65     78.84 <
  27   1  11      1.20    -39.56     79.27 <
  27   1  12    218.14    247.59     85.65 <
  27   1  13    226.58    260.77     89.48 <
  27   1  14    660.33    566.64     92.60 o
  27   1  15    156.22    133.15     86.92 <
  27   1  16    373.96    569.33    121.52 o
  27   1  17    159.14    126.49    173.14 <
  27   2   1   2174.15   2138.65     65.51 o
  27   2   2   3025.08   3013.84     76.43 o
  27   2   3     45.32     52.89     52.04 <
  27   2   4   2651.87   2526.76     75.72 o
  27   2   5    736.42    817.77     61.83 o
  27   2   6     47.34     85.79     60.27 <
  27   2   7     33.88    271.83     67.50 o
  27   2   8   1650.61   1661.49     81.11 o
  27   2   9    162.53    249.00     73.45 o
  27   2  10     10.43    159.24     79.55 <
  27   2  11    631.29    923.69     87.49 o
  27   2  12    153.88    263.61     85.08 o
  27   2  13     28.67    -30.77     81.11 <
  27   2  14      1.03   -131.59    102.52 <
  27   2  15    243.35    263.18    108.48 <
  27   2  16     48.03    234.82    157.26 <
  27   3   0   7895.76   8137.69    155.27 o
  27   3   1   1199.85   1406.67     61.83 o
  27   3   2    786.24    709.15     61.83 o
  27   3   3    129.47    138.82     57.71 <
  27   3   4     64.77    119.96     62.25 <
  27   3   5   1470.47   1412.48     65.51 o
  27   3   6   1067.85   1067.76     65.94 o
  27   3   7    416.85    473.19     73.31 o
  27   3   8   1055.75   1070.17     79.55 o
  27   3   9     86.57    292.25     75.58 o
  27   3  10   1261.08   1666.59     94.58 o
  27   3  11    101.36    214.12     81.82 <
  27   3  12   1300.31   1590.73    102.52 o
  27   3  13     25.71    171.30    105.78 <
  27   3  14    433.06    690.86    116.84 o
  27   3  15    124.11    146.62    102.52 <
  27   4   1     66.82     68.92     58.85 <
  27   4   2      3.69    -11.20     62.39 <
  27   4   3     43.66     63.81     62.82 <
  27   4   4    563.92    616.41     67.36 o
  27   4   5     53.20     43.82     69.34 <
  27   4   6     15.94     51.76     82.67 <
  27   4   7    131.57    171.72     77.00 <
  27   4   8   1020.07   1156.11     87.35 o
  27   4   9     27.58     62.11     80.26 <
  27   4  10    465.29    325.43     95.57 o
  27   4  11     16.15    158.96     89.19 <
  27   4  12    997.30   1130.16    128.47 o
  27   4  13     99.55    453.76    148.04 o
  27   4  14    467.76    265.88    154.42 <
  27   5   0   2991.34   2873.04    153.71 o
  27   5   1    940.71    926.39     87.92 o
  27   5   2   2502.46   2436.15    102.81 o
  27   5   3   2608.75   2797.88     98.98 o
  27   5   4   3287.93   3324.96    103.94 o
  27   5   5    610.68    548.77     95.72 o
  27   5   6   1751.06   1324.00    102.10 o
  27   5   7   1955.66   1742.74    123.79 o
  27   5   8    653.59    844.28    104.08 o
  27   5   9    306.69    516.02    140.24 o
  27   5  10   1369.65   1526.21    137.97 o
  27   5  11   1250.29   1315.21    175.98 o
  27   5  12    394.19    461.42    140.67 o
  27   6   1    343.42    321.89     92.31 o
  27   6   2     18.30     68.21     91.89 <
  27   6   3      9.92    -45.52     90.47 <
  27   6   4    377.44    272.54    107.77 <
  27   6   5    367.62    196.96    132.02 <
  27   6   6      5.04     71.61    116.56 <
  27   6   7    422.77    301.04    137.97 <
  27   6   8    361.99    290.41    134.99 <
  27   6   9      1.15    162.65    161.09 <
  27   7   0    740.91    577.13    153.57 o
  27   7   1    134.35     95.57    122.80 <
  27   7   2     37.39     58.56    107.91 <
  27   7   3    130.07     36.30    140.95 <
  27   7   4     91.43     32.47    137.69 <
  28   0   0   1436.14   1525.50    109.61 o
  28   0   2   4440.94   4729.22    122.09 o
  28   0   4   2829.30   3244.56    112.87 o
  28   0   6   1706.47   1773.37    113.58 o
  28   0   8   2637.03   2785.83    135.85 o
  28   0  10   7731.59   7455.91    231.56 o
  28   0  12    166.62    190.16    121.38 <
  28   0  14    320.74    315.08    124.22 <
  28   0  16     67.36    197.25    161.51 <
  28   1   1      2.23     13.90     47.22 <
  28   1   2     10.68     -6.66     48.92 <
  28   1   3     38.53     61.97     50.91 <
  28   1   4    245.98    234.68     57.85 o
  28   1   5   1722.54   1708.99     69.48 o
  28   1   6     10.31    319.48     62.82 o
  28   1   7    445.11    563.38     65.51 o
  28   1   8      5.82     52.75     75.01 <
  28   1   9    365.35    495.03     93.87 o
  28   1  10    110.19     90.33     94.58 <
  28   1  11    712.95    999.70    105.64 o
  28   1  12     16.77    -86.92     86.22 <
  28   1  13    878.91    852.79     97.56 o
  28   1  14    177.85     73.88     87.35 <
  28   1  15   1563.27   1221.19    111.88 o
  28   1  16      0.02     25.38    106.35 <
  28   2   0   5599.06   5475.09    130.60 o
  28   2   1   1802.89   1813.50     62.25 o
  28   2   2      0.15     42.97     56.15 <
  28   2   3      4.00    -42.26     60.12 <
  28   2   4    174.09    222.77     60.27 o
  28   2   5   1850.19   1845.69     72.04 o
  28   2   6   2027.20   2008.62     84.51 o
  28   2   7   1601.76   1528.19     78.70 o
  28   2   8    550.91    675.54     82.95 o
  28   2   9   1049.21   1173.26     79.69 o
  28   2  10      4.21    172.01     76.29 <
  28   2  11   2261.45   2395.73    100.68 o
  28   2  12      2.38    216.10     87.35 <
  28   2  13    120.27    165.06     91.32 <
  28   2  14    766.95    830.96     99.12 o
  28   2  15      7.29    -36.73     97.42 <
  28   2  16    427.55    245.74    180.51 <
  28   3   1     21.75     60.69     56.30 <
  28   3   2   1203.91   1092.44     65.94 o
  28   3   3    160.98    143.93     64.52 <
  28   3   4    281.07    263.75     61.68 o
  28   3   5    416.54    531.61     64.38 o
  28   3   6    898.88    898.03     67.92 o
  28   3   7    880.89    888.81     79.69 o
  28   3   8    101.07    310.26     74.30 o
  28   3   9   1257.10   1513.02     93.45 o
  28   3  10    136.15    465.53     84.51 o
  28   3  11    727.23    877.89     85.79 o
  28   3  12    484.58    544.94     97.70 o
  28   3  13   1974.73   1880.43    114.72 o
  28   3  14    180.02    184.48    110.18 <
  28   3  15    142.98     94.72    136.13 <
  28   4   0    494.79    670.01     97.70 o
  28   4   1     20.40     41.83     71.89 <
  28   4   2      2.07    -43.82     67.50 <
  28   4   3    239.62    223.34     70.90 o
  28   4   4    971.49    842.02     81.54 o
  28   4   5     59.67    132.58     73.88 <
  28   4   6   2091.87   2211.25     94.58 o
  28   4   7     20.54     94.44     90.75 <
  28   4   8    502.73    441.14    132.73 o
  28   4   9      5.99    174.27     93.31 <
  28   4  10     96.18    258.36    113.44 <
  28   4  11     69.99    106.64    112.31 <
  28   4  12   1022.12    702.06    161.79 o
  28   4  13    128.58    543.10    135.85 o
  28   5   1    298.27    295.23     84.80 o
  28   5   2    175.62    131.73     86.92 <
  28   5   3      8.52    167.61     79.41 <
  28   5   4     93.51    299.91     87.78 o
  28   5   5    222.26    236.67     92.45 <
  28   5   6      5.35    141.94     97.42 <
  28   5   7     38.06    130.88    107.20 <
  28   5   8    479.28    387.12    137.97 <
  28   5   9   1620.13   1553.43    183.77 o
  28   5  10     28.03    382.58    135.14 <
  28   5  11      1.03    523.25    138.54 o
  28   6   0   1008.22    922.13    174.56 o
  28   6   1     15.19    -71.75     88.48 <
  28   6   2   1645.16   1407.95    103.37 o
  28   6   3    633.14    351.10    124.22 <
  28   6   4    146.07    -75.72    116.84 <
  28   6   5      2.60    -16.31    118.83 <
  28   6   6    176.79    115.99    119.68 <
  28   6   7    321.70    378.33    142.23 <
  28   6   8     88.72    328.70    138.40 <
  28   7   1     14.54      1.70    172.71 <
  29   0   2    624.15    731.27     85.65 o
  29   0   4   1563.94   1581.51     95.57 o
  29   0   6     49.16      1.13     87.07 <
  29   0   8    321.45    659.23    115.28 o
  29   0  10     25.30    304.45    121.38 <
  29   0  12     79.23    -27.23    124.36 <
  29   0  14      2.88     22.83    124.08 <
  29   0  16    284.94    273.39    138.54 <
  29   1   0    846.79    781.04     80.54 o
  29   1   1    268.43    213.70     53.60 o
  29   1   2    318.72    338.62     55.16 o
  29   1   3   6292.04   6055.48    101.96 o
  29   1   4     87.71    216.67     60.41 o
  29   1   5      2.61    149.46     63.81 <
  29   1   6    621.05    650.73     70.33 o
  29   1   7   1831.86   1700.48     86.64 o
  29   1   8    206.20    218.23     80.68 <
  29   1   9     57.07     59.27     95.01 <
  29   1  10     22.79     50.62     95.43 <
  29   1  11    972.87   1057.70    109.75 o
  29   1  12     28.28    -14.75     85.65 <
  29   1  13     12.95    -86.50     87.63 <
  29   1  14     11.40     77.42     89.33 <
  29   1  15      2.74      2.27    113.58 <
  29   1  16     31.43   -130.74    168.46 <
  29   2   1    301.76    224.90     57.43 o
  29   2   2     69.67     77.00     58.14 <
  29   2   3   1599.87   1688.00     73.88 o
  29   2   4   1087.91    934.90     72.89 o
  29   2   5   2223.02   2282.72     80.83 o
  29   2   6    277.50    519.84     69.91 o
  29   2   7   1862.15   2038.54     96.99 o
  29   2   8    288.49    544.52     84.23 o
  29   2   9   3393.85   3443.22    109.61 o
  29   2  10   1152.81   1294.50     96.14 o
  29   2  11    177.54    302.32     89.76 o
  29   2  12    383.60    445.68     99.69 o
  29   2  13   1268.29   1135.83     95.72 o
  29   2  14    569.82    515.02     97.56 o
  29   2  15     96.50     60.83    129.46 <
  29   3   0    868.47    903.27     96.85 o
  29   3   1    875.10    913.48     64.38 o
  29   3   2   1489.06   1445.24     70.19 o
  29   3   3    715.27    703.19     68.77 o
  29   3   4     43.59    196.82     64.24 o
  29   3   5   1373.83   1389.37     72.04 o
  29   3   6      3.02    204.05     68.06 <
  29   3   7     25.57    124.50     77.99 <
  29   3   8    377.19    525.66     84.37 o
  29   3   9    497.84    716.10     86.50 o
  29   3  10   1575.17   1698.07    106.78 o
  29   3  11     68.18    217.38     90.33 <
  29   3  12     17.10     16.02     96.85 <
  29   3  13     78.27    330.40     88.91 o
  29   3  14     26.51    152.86    132.73 <
  29   4   1    145.11    192.28     72.18 <
  29   4   2    174.98    172.15     71.18 <
  29   4   3    185.50    212.13     70.62 o
  29   4   4      5.89    112.87     82.24 <
  29   4   5    839.12    860.31    106.07 o
  29   4   6    917.11   1219.49     92.74 o
  29   4   7    509.62    360.32    104.37 o
  29   4   8    259.21    548.63    106.49 o
  29   4   9    379.68    323.59    114.01 <
  29   4  10    718.55    625.91    117.55 o
  29   4  11      9.24     28.79    105.64 <
  29   4  12    255.34    448.94    155.56 <
  29   4  13    775.41    963.26    181.51 o
  29   5   0     41.86    -37.44    117.84 <
  29   5   1     26.23    -25.24     78.98 <
  29   5   2      1.13     15.60     80.26 <
  29   5   3     26.54    -19.85     90.19 <
  29   5   4    144.30    134.99    104.65 <
  29   5   5     28.42    154.85     83.80 <
  29   5   6     98.33     10.07    107.49 <
  29   5   7    790.85    677.81    118.83 o
  29   5   8     32.02    213.27    139.96 <
  29   5   9    628.23    595.42    166.19 o
  29   5  10     55.78   -157.40    123.08 <
  29   6   1    435.71    412.78    100.82 o
  29   6   2    419.48    444.12    100.82 o
  29   6   3      1.13    -33.89    103.66 <
  29   6   4     29.15    -40.41    120.11 <
  29   6   5    597.57    527.64    147.05 o
  29   6   6    815.43    865.55    153.85 o
  29   6   7     41.00    228.16    125.92 <
  30   0   0   4771.87   4624.57    157.68 o
  30   0   2   5458.01   5933.11    145.77 o
  30   0   4     29.95     54.17     87.63 <
  30   0   6   1352.65   1106.48    110.89 o
  30   0   8   8341.39   8208.88    257.51 o
  30   0  10   5939.67   5732.60    211.00 o
  30   0  12    807.49    811.24    139.67 o
  30   0  14    145.22    -53.88    124.22 <
  30   1   1    216.78    102.38     57.15 <
  30   1   2     14.98     -7.52     59.13 <
  30   1   3     40.62    204.62     57.71 o
  30   1   4    511.98    538.28     64.80 o
  30   1   5   1265.75   1229.84     76.01 o
  30   1   6    219.47    314.37     76.43 o
  30   1   7    356.19    354.36     73.88 o
  30   1   8    506.34    633.85     84.80 o
  30   1   9    621.76    676.82     94.72 o
  30   1  10    551.87    470.78     91.89 o
  30   1  11    430.99    510.48     95.86 o
  30   1  12    382.50    357.34    101.10 o
  30   1  13    587.06    519.56     99.54 o
  30   1  14     37.01     58.28     99.54 <
  30   1  15     97.05   -152.86     91.18 <
  30   2   0     19.74    -26.09     78.70 <
  30   2   1    227.63    173.71     59.56 <
  30   2   2      8.52     76.15     61.12 <
  30   2   3   1046.79   1135.40     70.62 o
  30   2   4   2333.77   2494.14     85.22 o
  30   2   5    198.19    520.98     71.47 o
  30   2   6   1385.17   1459.42     83.80 o
  30   2   7      4.20    179.66     77.28 <
  30   2   8    545.98    629.74     78.84 o
  30   2   9     19.25    472.77     89.90 o
  30   2  10    257.20    375.49     90.89 o
  30   2  11      0.02     77.99     86.07 <
  30   2  12   1639.28   1617.39    119.11 o
  30   2  13      0.90    -13.33     91.04 <
  30   2  14    490.92    508.50    108.19 o
  30   3   1     74.87     49.91     68.21 <
  30   3   2   1907.64   1872.34     83.10 o
  30   3   3    205.96    234.96     67.07 o
  30   3   4    915.08    984.95     79.41 o
  30   3   5     14.52     79.83     81.11 <
  30   3   6    356.85    413.21     77.00 o
  30   3   7    411.32    501.55     81.54 o
  30   3   8   1978.58   2151.27     90.19 o
  30   3   9   1278.28   1431.20     95.57 o
  30   3  10    227.28    579.54     88.06 o
  30   3  11      8.08    -48.07     87.49 <
  30   3  12   1245.66   1101.23    115.57 o
  30   3  13    186.30    172.86    105.93 <
  30   4   0   1865.96   1923.25    143.93 o
  30   4   1     99.31     94.44     78.84 <
  30   4   2    285.99    238.23     81.96 <
  30   4   3    518.31    439.44     86.50 o
  30   4   4     63.80    237.38     89.48 <
  30   4   5   2213.93   2643.60    116.28 o
  30   4   6   3189.61   3134.94    132.44 o
  30   4   7     20.56     -5.53    105.50 <
  30   4   8    759.56    876.47    110.46 o
  30   4   9    716.27    635.70    105.36 o
  30   4  10    281.69    188.17    112.17 <
  30   4  11    158.17    280.20    125.07 <
  30   4  12    264.87    108.48    151.87 <
  30   5   1     43.51     53.88     81.96 <
  30   5   2   2084.89   1990.32    114.15 o
  30   5   3      0.90     12.34     90.47 <
  30   5   4      4.60     70.76     91.75 <
  30   5   5    132.90     77.57    100.82 <
  30   5   6     14.50    -44.95    121.24 <
  30   5   7     67.64    -84.80    120.82 <
  30   5   8     14.58     26.23    157.82 <
  30   5   9     38.22    374.78    164.06 <
  30   6   0   2805.94   2801.28    185.48 o
  30   6   1     35.56    359.04    104.51 o
  30   6   2    665.80    676.82    107.91 o
  30   6   3     24.50    -65.65    141.66 <
  30   6   4      0.24     13.05    124.50 <
  30   6   5     53.80      9.36    126.49 <
  31   0   2  10178.20  10170.00    194.84 o
  31   0   4    273.60    293.24    102.10 <
  31   0   6   1436.21   1256.36    122.80 o
  31   0   8    149.71    311.11    121.81 <
  31   0  10    478.10    479.86    133.72 o
  31   0  12    783.71    762.75    135.56 o
  31   0  14     41.16   -103.80    164.06 <
  31   1   0     93.28     41.26     79.27 <
  31   1   1    555.02    537.99     64.24 o
  31   1   2     71.22     45.52     61.83 <
  31   1   3    212.41    142.51     68.63 <
  31   1   4     59.45    182.78     72.04 <
  31   1   5   3005.95   2865.24    100.96 o
  31   1   6    809.95    918.16     85.51 o
  31   1   7   4116.03   4600.18    132.58 o
  31   1   8      4.12    170.73     84.80 <
  31   1   9    904.80   1085.21    100.82 o
  31   1  10    123.17    239.64     92.45 <
  31   1  11   1747.96   1850.51    121.24 o
  31   1  12    307.72    426.68     97.84 o
  31   1  13    438.14    345.85     96.28 o
  31   1  14     19.64    -98.69     91.75 <
  31   2   1   1299.35   1390.22     74.16 o
  31   2   2    731.74    803.02     72.32 o
  31   2   3   1035.40   1121.51     73.31 o
  31   2   4    619.40    790.26     72.60 o
  31   2   5    567.83    696.81     82.53 o
  31   2   6    271.97    319.48     77.42 o
  31   2   7     19.17    182.78     84.51 <
  31   2   8      0.46    175.41     79.98 <
  31   2   9    535.15    658.53     90.33 o
  31   2  10    202.69    167.18     91.04 <
  31   2  11    205.75    406.97     95.57 o
  31   2  12      8.72    273.39    106.21 <
  31   2  13     15.04    -79.55     91.04 <
  31   2  14     37.97     22.97    139.25 <
  31   3   0    134.16     72.04     95.86 <
  31   3   1     70.44     10.35     73.74 <
  31   3   2     14.63    -19.00     78.27 <
  31   3   3     26.63     12.19     81.25 <
  31   3   4    478.25    566.35     71.33 o
  31   3   5     51.91     74.30     70.19 <
  31   3   6      0.01    117.69    112.31 <
  31   3   7      7.62     76.29     82.67 <
  31   3   8      3.61    351.67     92.74 o
  31   3   9     40.74    179.66     92.60 <
  31   3  10    189.45    300.05     90.89 o
  31   3  11     14.63    -46.65     97.13 <
  31   3  12     33.08     23.40    116.56 <
  31   3  13    106.06   -186.89    218.94 <
  31   4   1    582.90    540.41     96.42 o
  31   4   2     65.86     36.44     78.27 <
  31   4   3   1553.96   1742.60    102.24 o
  31   4   4   1187.86   1287.41    102.95 o
  31   4   5    713.67    873.50     92.60 o
  31   4   6      2.85    318.49    105.78 o
  31   4   7    129.87    351.24    116.70 o
  31   4   8    777.14    723.47    137.83 o
  31   4   9    371.36    242.76    125.07 <
  31   4  10    830.77    603.51    124.64 o
  31   4  11     15.33    657.82    165.48 o
  31   5   0     87.94     90.04    126.20 <
  31   5   1    764.13    674.12     90.19 o
  31   5   2    433.97    394.35    104.79 o
  31   5   3    305.11    402.01    104.79 o
  31   5   4    275.03    344.58     96.14 o
  31   5   5      2.41   -119.54     99.97 <
  31   5   6     35.89    216.39    126.49 <
  31   5   7    226.04    171.30    125.49 <
  31   5   8    124.01    696.95    178.10 o
  31   6   1    671.00    625.63    133.58 o
  31   6   2    253.09    280.34    111.31 <
  31   6   3   1226.76   1177.38    142.37 o
  32   0   0   2930.24   3378.13    181.22 o
  32   0   2    411.32    597.98     93.59 o
  32   0   4   1374.64   1451.19    119.54 o
  32   0   6    701.60    781.33    117.69 o
  32   0   8     58.78    337.06    134.85 <
  32   0  10   1124.04   1242.89    149.88 o
  32   0  12   3152.01   3204.28    187.60 o
  32   0  14     74.53    -86.36    239.50 <
  32   1   1   2550.75   2424.66     80.97 o
  32   1   2    422.78    538.14     68.77 o
  32   1   3   2131.52   2047.89     90.61 o
  32   1   4    186.84    365.85     77.00 o
  32   1   5     60.64    166.48     75.72 <
  32   1   6    269.82    435.61     89.90 o
  32   1   7   1692.28   2098.09    108.19 o
  32   1   8    382.39    460.14    104.22 o
  32   1   9    387.35    433.35     99.12 o
  32   1  10     16.33    129.18    101.10 <
  32   1  11      6.70    -47.65    116.70 <
  32   1  12    218.39    429.52    109.33 o
  32   1  13    125.39    204.90     96.71 <
  32   1  14    156.62    414.91    253.12 <
  32   2   0     17.07     28.64     92.60 <
  32   2   1    139.59    110.61     67.50 <
  32   2   2     96.89    101.96     73.03 <
  32   2   3     15.10    119.82     67.78 <
  32   2   4    446.42    478.44     72.04 o
  32   2   5    106.83    219.93     77.57 <
  32   2   6     59.16    184.48     85.22 <
  32   2   7     53.53    301.89     93.31 o
  32   2   8   1210.48   1530.89    113.16 o
  32   2   9     55.53    155.98    105.78 <
  32   2  10    740.78    796.78     97.13 o
  32   2  11    206.76    233.26    101.25 <
  32   2  12    186.41    176.40     95.01 <
  32   2  13    127.35      8.08    104.65 <
  32   3   1     76.02    -44.67     76.15 <
  32   3   2    474.17    515.16     83.38 o
  32   3   3    160.40    272.68     82.95 o
  32   3   4    286.24    456.32     82.81 o
  32   3   5     34.67     83.66     86.22 <
  32   3   6    238.43    357.48     85.93 o
  32   3   7     44.25    181.08     89.19 <
  32   3   8   1384.33   1690.41    103.09 o
  32   3   9    407.52    578.83     93.02 o
  32   3  10    136.58     35.02    100.39 <
  32   3  11    249.33    323.45    108.19 <
  32   3  12    790.65    757.93    141.52 o
  32   4   0    543.66    444.97    118.83 o
  32   4   1    214.12    227.17     91.18 <
  32   4   2    639.47    572.17     87.78 o
  32   4   3    144.33    189.59     90.33 <
  32   4   4   1874.29   1863.41    116.56 o
  32   4   5     28.00    295.23    109.61 <
  32   4   6   1228.46   1402.27    114.86 o
  32   4   7     11.45     77.14    125.78 <
  32   4   8    137.13    138.96    118.83 <
  32   4   9     25.05    393.64    122.52 o
  32   4  10     12.17   -191.71    133.15 <
  32   5   1     38.80     70.62     97.13 <
  32   5   2    116.91    159.10    112.73 <
  32   5   3    586.39    558.84    109.33 o
  32   5   4     12.71     13.05    110.32 <
  32   5   5     11.17    -40.70    114.72 <
  32   5   6    420.51    509.92    150.88 o
  32   5   7      1.58     53.32    128.47 <
  33   0   2    365.07    354.22     93.87 o
  33   0   4    909.24    989.77    120.67 o
  33   0   6    407.51    583.94    123.93 o
  33   0   8    103.48    266.45    136.27 <
  33   0  10     21.48    222.34    139.96 <
  33   0  12   1065.70   1139.23    149.88 o
  33   1   0     39.50    133.15    100.54 <
  33   1   1    267.60    288.14     69.91 o
  33   1   2     16.01    133.43     68.63 <
  33   1   3    391.67    418.03     79.13 o
  33   1   4    244.15    260.49     82.67 o
  33   1   5     88.68    166.48     80.12 <
  33   1   6   1575.67   1822.57     99.12 o
  33   1   7      3.19    125.35     89.33 <
  33   1   8    156.02    285.73    105.07 <
  33   1   9     20.18     96.99    104.22 <
  33   1  10      0.03     73.59    107.63 <
  33   1  11    166.04    185.62    105.78 <
  33   1  12    594.61    682.63    112.59 o
  33   1  13    757.67    659.23    151.44 o
  33   2   1   2142.39   2081.93     97.70 o
  33   2   2   2073.78   2170.13     91.18 o
  33   2   3   1858.24   2081.22     86.07 o
  33   2   4    273.93    403.57     85.08 o
  33   2   5    340.57    475.03     85.51 o
  33   2   6   1782.38   1743.45    106.35 o
  33   2   7     11.41    148.89    101.53 <
  33   2   8    492.10    670.58    102.95 o
  33   2   9      9.22    121.38    105.50 <
  33   2  10     16.64     43.25    103.51 <
  33   2  11    580.09    651.29    103.80 o
  33   2  12    325.52    229.58     99.54 <
  33   3   0   1903.54   1830.09    167.61 o
  33   3   1     50.27    232.98     90.33 <
  33   3   2   1680.35   1882.13     89.19 o
  33   3   3    974.41   1406.81     99.69 o
  33   3   4   2916.75   2758.04    106.49 o
  33   3   5      6.68    228.58     99.83 <
  33   3   6    773.63    864.42    110.75 o
  33   3   7    439.44    958.29    109.19 o
  33   3   8    287.18    650.87    105.07 o
  33   3   9     40.26    -95.72     92.03 <
  33   3  10   1452.27   1320.74    130.60 o
  33   3  11     33.39    -17.16    161.51 <
  33   4   1     16.29    -55.16     91.18 <
  33   4   2    390.09    441.57    101.96 o
  33   4   3    178.79    205.47    111.31 <
  33   4   4    168.57    324.87    102.81 o
  33   4   5    781.01   1043.80    121.10 o
  33   4   6    477.40    561.82    104.08 o
  33   4   7    131.85    360.32    130.74 <
  33   4   8    279.18    144.92    145.77 <
  33   4   9     42.09    781.18    234.96 o
  33   5   0    264.15    688.45    194.41 o
  33   5   1   2894.26   2770.23    129.04 o
  33   5   2     25.36    237.66    117.13 <
  33   5   3   1502.07   1472.75    130.46 o
  33   5   4     80.17    126.63    113.58 <
  33   5   5     56.46     -4.40    109.90 <
  34   0   0   2022.28   2309.09    168.18 o
  34   0   2      0.19    -26.94     92.03 <
  34   0   4     14.37    115.57    115.14 <
  34   0   6    298.88    362.30    116.14 o
  34   0   8    232.93    431.22    142.09 o
  34   0  10    947.99    964.25    149.32 o
  34   0  12     22.79   -137.83    168.32 <
  34   1   1    518.48    684.19     78.13 o
  34   1   2   2819.93   2746.12     91.04 o
  34   1   3     49.94    198.80     75.44 <
  34   1   4    116.39    302.04     91.60 o
  34   1   5   2523.34   2654.52    116.14 o
  34   1   6    663.87    821.17     92.03 o
  34   1   7      8.57    197.67     90.75 <
  34   1   8      6.49     49.35    105.36 <
  34   1   9   1344.87   1431.34    124.64 o
  34   1  10     80.75   -111.03    115.71 <
  34   1  11    627.69    745.31    104.51 o
  34   1  12     27.30    -78.13    245.60 <
  34   2   0    147.92    172.29    126.35 <
  34   2   1     55.16    224.90     86.92 <
  34   2   2      3.25    189.16     83.38 <
  34   2   3     26.09    110.18     80.40 <
  34   2   4    147.41    186.89     82.24 <
  34   2   5    258.45    548.49     95.72 o
  34   2   6   2751.98   3288.94    135.85 o
  34   2   7     30.26    419.59    113.44 o
  34   2   8    530.84    415.48    122.38 o
  34   2   9     92.33    206.18    106.21 <
  34   2  10    873.75    797.63    104.79 o
  34   2  11     22.29     30.35    105.36 <
  34   3   1      0.26    372.37     92.31 o
  34   3   2   4118.19   4426.04    149.74 o
  34   3   3     19.57    346.56     86.64 o
  34   3   4    611.18    859.74    110.04 o
  34   3   5    696.18    925.82    108.19 o
  34   3   6    798.93   1002.54    135.28 o
  34   3   7    770.36   1083.79    112.73 o
  34   3   8    344.18    352.09    123.22 <
  34   3   9    369.70    304.31    125.07 <
  34   3  10    186.47    211.99    167.47 <
  34   4   0   1297.36   1311.24    201.64 o
  34   4   1    244.11    262.62    109.75 <
  34   4   2     60.44    226.32    102.24 <
  34   4   3    204.44    374.36    116.28 o
  34   4   4    842.14    919.01    113.16 o
  34   4   5    127.01    353.08    113.87 o
  34   4   6     19.83    565.08    128.33 o
  34   4   7     34.32    348.97    129.61 <
  34   4   8    270.88    749.84    500.27 <
  34   5   1      7.72     32.90    110.18 <
  34   5   2    175.92    168.32    129.89 <
  34   5   3    192.14    834.08    223.05 o
  35   0   2    272.98    255.53    137.83 <
  35   0   4   1236.64   1522.10    141.80 o
  35   0   6     42.18    244.61    115.71 <
  35   0   8    312.01    251.70    143.93 <
  35   0  10      9.53    192.14    177.96 <
  35   1   0     31.64    299.06    109.19 <
  35   1   1   1153.90   1356.75     94.58 o
  35   1   2    862.79   1200.06     88.77 o
  35   1   3    762.96   1072.59     98.41 o
  35   1   4    784.06   1034.72    100.39 o
  35   1   5   1531.25   1752.38    109.47 o
  35   1   6     22.90    245.32     99.97 <
  35   1   7    588.44    584.93     99.97 o
  35   1   8    385.29    516.44    113.16 o
  35   1   9    261.94    419.45    117.69 o
  35   1  10    242.73    320.47    118.12 <
  35   1  11     78.32    -32.90    248.29 <
  35   2   1    550.40    536.01     90.61 o
  35   2   2     14.11    128.47     85.93 <
  35   2   3    392.12    466.38     87.21 o
  35   2   4    188.38    259.64     94.30 <
  35   2   5    270.48    486.10     96.99 o
  35   2   6      0.83    544.94    123.22 o
  35   2   7      4.30     25.95    110.46 <
  35   2   8    183.32    352.52    107.77 o
  35   2   9    269.68    361.45    126.91 <
  35   2  10      1.10     36.44     98.27 <
  35   3   0   1669.00   2136.52    214.12 o
  35   3   1      2.98    219.23    111.31 <
  35   3   2    508.93    794.37    102.66 o
  35   3   3      1.06    266.02     97.84 <
  35   3   4      1.13    172.43    104.79 <
  35   3   5    125.28    360.74    128.05 <
  35   3   6   1389.47   1851.78    124.64 o
  35   3   7    202.31    508.64    141.94 o
  35   3   8    219.03    561.53    143.93 o
  35   3   9    107.24    914.90    499.14 <
  35   4   1     12.37    122.94    111.88 <
  35   4   2      7.03     46.51    117.41 <
  35   4   3    465.23    600.39    105.93 o
  35   4   4    153.56    286.15    127.20 <
  35   4   5   1632.31   1648.01    146.05 o
  35   4   6     29.41    509.78    218.52 <
  36   0   0      3.51    132.02    173.42 <
  36   0   2    465.64    613.72    147.62 o
  36   0   4    520.99    671.29    132.02 o
  36   0   6    381.80    330.26    126.63 <
  36   0   8     35.16    192.42    176.83 <
  36   0  10    102.98    -32.19    232.55 <
  36   1   1    302.14    466.38     90.89 o
  36   1   2   1102.20   1331.09     97.42 o
  36   1   3    568.05    911.50    104.79 o
  36   1   4      4.99    321.61     96.28 o
  36   1   5    710.66   1058.41    104.79 o
  36   1   6   1073.51   1197.51    127.90 o
  36   1   7     99.83     59.13     96.85 <
  36   1   8      5.03    153.15    116.14 <
  36   1   9   2032.46   2306.40    146.91 o
  36   1  10      1.70   -107.49    166.62 <
  36   2   0      0.15    -12.34    146.62 <
  36   2   1     11.14    250.71     97.84 <
  36   2   2     79.49    239.22     96.42 <
  36   2   3      4.63    287.71     93.31 o
  36   2   4    474.59    686.32    109.75 o
  36   2   5     84.22    432.64    117.55 o
  36   2   6     15.81    157.97    112.17 <
  36   2   7    161.28    308.13    111.74 <
  36   2   8   1540.38   1442.97    124.36 o
  36   2   9    188.36    431.08    269.85 <
  36   3   1    396.97    476.17    113.16 o
  36   3   2    252.22    383.57    110.46 o
  36   3   3    395.04    558.55    111.03 o
  36   3   4    159.80    307.71    115.14 <
  36   3   5    114.78    277.65    119.40 <
  36   3   6    190.70    644.91    123.51 o
  36   3   7      6.11    106.35    164.21 <
  36   4   0   2007.25   2019.68    227.45 o
  36   4   1     82.53    354.36    125.21 <
  36   4   2    248.80    413.35    108.90 o
  36   4   3     25.18    162.93    145.06 <
  36   4   4    383.92   1139.80    320.76 o
  37   0   2     82.34    313.10    151.44 <
  37   0   4    259.60    353.37    129.04 <
  37   0   6    124.40    305.16    130.03 <
  37   0   8    114.65    500.56    153.29 o
  37   1   0    290.63    348.69    130.46 <
  37   1   1    147.79    292.11     97.98 <
  37   1   2    716.28   1159.51    117.41 o
  37   1   3      0.04    262.47    117.41 <
  37   1   4    933.17    888.10     94.87 o
  37   1   5    491.90    751.69    102.95 o
  37   1   6    253.68    269.00    130.46 <
  37   1   7    294.05    336.07    101.39 o
  37   1   8   1021.23   1038.69    145.63 o
  37   2   1    676.39    842.72    104.79 o
  37   2   2     53.38    170.02     98.84 <
  37   2   3    553.52    641.79    115.00 o
  37   2   4    175.77    444.69    109.19 o
  37   2   5    465.04    889.80    136.13 o
  37   2   6    416.16    775.79    124.50 o
  37   2   7    207.29    340.89    118.83 <
  37   3   0    881.42   1084.92    170.59 o
  37   3   1     10.41    218.80    109.19 <
  37   3   2     91.71    397.61    133.15 <
  37   3   3    300.12    341.03    113.30 o
  37   3   4     10.12    283.60    118.12 <
  37   3   5    256.70    729.57    257.65 <
  38   0   0   2467.46   2175.09    222.49 o
  38   0   2    446.67    665.19    161.09 o
  38   0   4     20.23     47.65    185.90 <
  38   0   6    396.43    964.53    160.24 o
  38   1   1    163.89    206.89     97.56 <
  38   1   2    306.11    644.06    125.35 o
  38   1   3      5.58    292.54    110.46 <
  38   1   4    519.86    568.48    102.66 o
  38   1   5     21.73    253.82    101.81 <
  38   1   6    306.18    323.87    122.66 <
  38   1   7    220.77    466.81    188.60 <
  38   2   0     14.84    151.73    153.43 <
  38   2   1   1110.73   1406.67    122.52 o
  38   2   2      0.09    292.25    109.33 <
  38   2   3    367.82    504.39    127.34 o
  38   2   4      8.74    321.75    119.82 <
  38   2   5    957.91   1448.36    147.33 o
  38   3   1      6.06   1404.54    307.99 o
  38   3   2     20.54    757.22    299.20 <
  39   0   2   1438.30   1313.65    173.71 o
  39   0   4     18.93    282.47    157.82 <
  39   1   0     30.91    322.74    157.97 <
  39   1   1     51.56    185.90    109.75 <
  39   1   2    185.40    502.97    124.64 o
  39   1   3    103.78    395.06    124.22 o
  39   1   4     20.40    130.88    134.43 <
  39   2   1     93.90   1023.38    306.43 o
  39   2   2    498.91   1414.75    308.56 o
