# Supplementary material for: Crystal chemistry of layered structures formed by linear rigid silyl-capped molecules
Source: IUCrJ. 2015 Aug 20;2(Pt 5):584–600. doi: 10.1107/S2052252515011665 (PMC4547826; doi:10.1107/S2052252515011665)
Supplement: Supplementary file 9 [file m-02-00584-ESEMOXsup9.hkl]

#
# h,k,l, Fc-squared, Fo-squared, sigma(Fo-squared) and status flag
#
data_ESEMOX
_shelx_title                             '   '
_shelx_refln_list_code                   4
_shelx_F_calc_maximum                    330.10
_exptl_crystal_F_000                     1208
_reflns_d_resolution_high                0.7090

loop_
 _symmetry_equiv_pos_as_xyz
 'x, y, z'
 '-x, -y, -z'

_cell_length_a                           10.5399(4)
_cell_length_b                           13.8276(5)
_cell_length_c                           19.9987(8)
_cell_angle_alpha                        79.940(2)
_cell_angle_beta                         84.589(2)
_cell_angle_gamma                        89.771(2)

_shelx_F_squared_multiplier              1.000

loop_
 _refln_index_h
 _refln_index_k
 _refln_index_l
 _refln_F_squared_calc
 _refln_F_squared_meas
 _refln_F_squared_sigma
 _refln_observed_status
 _jana_refln_twin_domain
   1 -17   9     98.37     42.61     28.55 <    1
   1 -11  20     51.55     18.20     21.47 <    1
   1 -10  21      4.90    -21.79     21.90 <    1
   1  -9  22      0.87    -18.31     19.94 <    1
   1  -8  23     88.13     73.12     31.49 <    1
   1  -6  -1     19.98     29.42      4.14 o    1
   1  -5   2    836.36    885.37     11.55 o    1
   1  -4   0   1030.81   1097.97     13.51 o    1
   1  -4   1    716.21    697.62      9.37 o    1
   1  -4   2    479.93    447.75      6.97 o    1
   1  -4   3   1817.17   1880.58     23.32 o    1
   1  -4   4    503.93    488.51      8.83 o    1
   1  -4  26    457.37    565.87     37.81 o    1
   1  -3   0    356.83    346.74      5.12 o    1
   1  -3   1   3566.17   3616.99     40.32 o    1
   1  -3   2    549.23    602.81      8.50 o    1
   1  -3   3    660.05    744.04     10.24 o    1
   1  -3   4    789.91    774.77     11.66 o    1
   1  -2  -3  16436.20  15799.00    191.24 o    1
   1  -2  -2  18331.80  17778.60    239.73 o    1
   1  -2  -1   1354.86   1294.76     16.67 o    1
   1  -2   0  14320.30  13720.90    144.06 o    1
   1  -2   1   1639.14   1619.60     18.42 o    1
   1  -2   2  41301.20  40665.60    475.10 o    1
   1  -2   3   3184.39   2951.74     35.20 o    1
   1  -2   4    224.64    187.10      4.69 o    1
   1  -1  -3     15.47     11.44      1.63 o    1
   1  -1  -2   3353.00   3179.26     36.61 o    1
   1  -1  -1   1351.76   1279.73     15.26 o    1
   1  -1   0    575.01    564.35      6.87 o    1
   1  -1   1      9.20     17.54      1.20 o    1
   1  -1   2    331.29    299.12      5.45 o    1
   1  -1   3   3307.75   3023.44     35.74 o    1
   1  -1   4   1282.97   1212.82     15.26 o    1
   1   0   1      0.68      3.92      0.87 o    1
   1   0   2     14.12     13.95      1.31 o    1
   1   1  -2    794.83    763.00      8.61 o    1
   1   1  -1     57.60     63.09      1.53 o    1
   1   2  -1   1920.32   1870.77     26.70 o    1
   1   2   0  17203.20  17386.80    231.99 o    1
   1   2  28    397.75    495.04     26.48 o    1
   1   3  28      4.20     -1.96     21.79 <    1
   1   4  28     47.43     83.25     23.65 o    1
   1   5   3     91.93    114.74      3.81 o    1
   1   8  27    389.48    615.56     73.88 o    1
   2 -19  -9     22.04     34.98     17.76 <    1
   2 -18 -14    143.53    134.90     26.92 o    1
   2 -16 -19    171.40    166.07     31.93 o    1
   2 -14 -22    566.84    554.65     44.35 o    1
   2 -13 -23     34.14     30.18     22.23 <    1
   2 -12 -24    755.29    848.54     42.50 o    1
   2  -9 -26      3.46     29.09     26.81 <    1
   2  -6 -27     20.10     75.52     17.43 o    1
   2  -2   0  10416.40  10061.40    113.44 o    1
   2  -2   1   5068.76   4759.20     54.16 o    1
   2  -2   2   5542.16   5243.24     59.61 o    1
   2  -1 -27      4.21    -18.42     18.52 <    1
   2  -1   1   6222.90   6026.83     72.79 o    1
   2  -1   2   6585.01   6586.16     84.34 o    1
   2   0   0  67133.90  68957.10    780.54 o    1
   2   0   1   8785.15   9489.96    105.05 o    1
   2   6 -24      8.78     12.97     17.65 <    1
   2  12 -18    940.83   1266.10     81.84 o    1
   2  15 -13     59.21     69.41     27.57 <    1
   2  17  -8    114.55    175.77     30.95 o    1
   3 -18   5     13.41     54.16     41.08 <    1
   3 -10  21     23.38    103.41     44.24 <    1
   3  -8  23     73.99    202.46     35.41 o    1
   3   4  28    266.31    480.44     39.56 o    1
   3  15  21    110.01    257.17     20.81 o    1
   3  18  14     76.99     46.20     17.98 <    1
   3  19   8     14.67     78.02     20.92 o    1
   4  -6  24     26.21     -5.99     31.06 <    1
   4  -5  -4     37.88     32.80      5.88 o    1
   4  -5  -3    418.26    440.56     11.33 o    1
   4  -5  -2   2012.70   2082.06     33.02 o    1
   4  -5  -1    178.65    157.79      6.65 o    1
   4  -5   0      2.42     14.60      4.03 o    1
   4  -5   1     64.18     62.11      4.36 o    1
   4  -4  -2   1372.85   1444.27     22.12 o    1
   4  -4  -1   1348.64   1389.67     20.49 o    1
   4  -4   0  11881.10  11597.30    148.96 o    1
   4  -4   1   8110.65   8628.67    105.05 o    1
   4  -4   2   1450.66   1522.83     20.92 o    1
   4  -3  -4   3887.01   4243.67     52.63 o    1
   4  -3  -3   2614.25   2933.76     37.16 o    1
   4  -3  -2   5821.71   6281.16     85.21 o    1
   4  -3  -1    379.57    398.28      8.28 o    1
   4  -3   0    976.12    937.24     13.84 o    1
   4  -3   1   1503.36   1551.93     20.92 o    1
   4  -3   2   1260.85   1303.59     16.89 o    1
   4  -3  26      4.14    -33.13     23.32 <    1
   4  -2   0    331.24    393.70      7.74 o    1
   4  -2   1   1016.92   1082.71     15.26 o    1
   4  -2   2   1910.02   2053.07     26.59 o    1
   4  -1  -4     35.74     24.95      3.92 o    1
   4  -1  -1   2537.46   2416.38     34.00 o    1
   4  -1   0  17421.40  18528.90    222.62 o    1
   4  -1   1   3002.01   3075.42     38.36 o    1
   4  -1   2    232.14    207.91      5.99 o    1
   4  -1   3    717.96    724.64     10.35 o    1
   4   0  -2     90.42     69.85      4.03 o    1
   4   0  -1   3429.48   3747.21     47.84 o    1
   4   0   0    573.01    502.13      7.95 o    1
   4   0   1    591.05    518.80      7.95 o    1
   4   0  27      6.07     -9.92     22.99 <    1
   4   1 -18     42.52    598.78     38.25 o    1
   4   1  -2    161.70    146.13      4.90 o    1
   4   1   0    503.64    674.73     10.13 o    1
   4   6 -11      0.09     54.59     23.32 <    1
   4   6  27      0.09     41.41     36.72 <    1
   4   9 -18    509.38    766.16     38.25 o    1
   4   9  13   1356.07   3175.23     75.52 o    1
   4  11  12    120.23    230.58     31.93 o    1
   4  11  16    706.17   1243.33     55.90 o    1
   4  13 -15    128.91    145.69     40.65 o    1
   4  14  13    104.95    475.54     35.96 o    1
   5  -9 -24      0.43     62.55     23.76 <    1
   5  -6 -25      1.83     88.59     15.91 o    1
   5   0 -25    636.35    617.85     41.52 o    1
   5   3 -24     69.63     97.42     38.57 <    1
   5   6 -22    149.50    162.25     23.65 o    1
   5  11 -17      0.68    -72.68     31.06 <    1
   5  13 -14     14.31    -51.65     31.06 <    1
   6  -1  26     39.12     50.56     21.79 <    1
   6   7  26     12.31     63.75     18.52 o    1
   6  17  13     65.65     84.23     21.14 o    1
   7  -7 -20    134.43    193.85     51.76 o    1
   7  -5  23    634.14    724.53     58.62 o    1
   7  -4   2      2.50      6.10     14.71 <    1
   7  -3 -20    182.11    371.36     49.58 o    1
   7  -3  24     91.40     -9.70     32.15 <    1
   7  -1 -20    267.64    461.48     48.27 o    1
   7  -1  25     42.78     57.64     34.11 <    1
   7   2 -22     33.79     42.17     36.61 <    1
   7   3   6   1390.08   1426.29     44.02 o    1
   7   4 -21     20.40     21.36     36.94 <    1
   7   6 -20      3.81     17.54     37.92 <    1
   7   7 -19    467.93    462.79     53.61 o    1
   7   8 -18     86.00     63.09     39.23 <    1
   7   8   9   1247.48   2923.95     73.77 o    1
   7   9 -17      1.35     16.35     37.05 <    1
   7  10 -16    140.41    191.46     44.90 o    1
   7  10  12    452.28    938.54     49.04 o    1
   7  10  23     17.76     44.79     30.40 <    1
   7  11  14    426.22    562.49     49.14 o    1
   7  13  18    204.45    612.40     60.15 o    1
   8  -1 -22     60.22     89.25     40.86 <    1
   8  11 -13     45.14     18.42     38.90 <    1
   8  16  11     46.09    142.31     30.84 o    1
   9   7  23      1.10     77.91     31.06 <    1
   9  15  11    267.69    342.82     35.31 o    1
  10  -1  16    446.04    511.39     50.34 o    1
  10   1 -18    384.85    405.47     48.71 o    1
  10   8   9     69.27    302.50     40.10 o    1
  10   9   9    763.53   2146.68     64.18 o    1
  10  11  13    318.48    665.03     52.41 o    1
  10  12  14      0.83     43.48     50.34 <    1
  11   5 -14     28.72    147.32     42.39 o    1
  11   6 -13    262.91    369.51     51.87 o    1
  11   7 -12    286.33    572.96     64.95 o    1
  11  13   3      4.30     91.86     23.86 o    1
  11  13   4    111.62    189.50     26.26 o    1
  12  -7  13    209.16    161.93     26.26 o    1
  12  -3  17    220.53    252.70     41.63 o    1
  12  -1  18    431.29    450.04     46.20 o    1
  12   5  18      9.58      2.72     33.13 <    1
  12  11   9      5.93     48.82     30.40 <    1
  13   2 -10    355.75    413.75     50.13 o    1
  13   7  -5     31.80     -9.81     35.20 <    1
  14   5  -2    975.80    999.24     62.11 o    1
  14   6   1     37.45    119.10     32.58 o    1
  14   6   7      1.09     66.25     33.45 <    1
   3   0   1    131.90    123.46      4.47 o   -2
  -3   0   0    131.90    123.46      4.47 o    1
   5   0   2     73.38     39.01      6.43 o   -2
  -5   0   0     73.38     39.01      6.43 o    1
   6   0   2   3412.42   3663.19     46.20 o   -2
  -6   0   0   3412.42   3663.19     46.20 o    1
   7   0   3   4944.62   4890.18    120.74 o   -2
  -7   0   0   4944.62   4890.18    120.74 o    1
   7   0   2   2484.10   2255.76     72.14 o   -2
  -7   0   0   2484.10   2255.76     72.14 o    1
   8   0   3    705.36    704.37     16.24 o   -2
  -8   0   0    705.36    704.37     16.24 o    1
   9   0   3   1436.12   1437.51     26.15 o   -2
  -9   0   0   1436.12   1437.51     26.15 o    1
  11   0   4    108.87     92.95     16.45 o   -2
 -11   0   0    108.87     92.95     16.45 o    1
  12   0   4    814.16    928.52     48.27 o   -2
 -12   0   0    814.16    928.52     48.27 o    1
  14   0   5   1380.56   1516.30     79.00 o   -2
 -14   0   0   1380.56   1516.30     79.00 o    1
  14   1   5   1573.05   1588.00     79.66 o   -2
  14  -1   0   1573.05   1588.00     79.66 o    1
  12   1   4    104.46    175.66     36.40 o   -2
  12  -1   0    104.46    175.66     36.40 o    1
  11   1   4     19.83     16.13     16.13 <   -2
  11  -1   0     19.83     16.13     16.13 <    1
   9   1   3    539.89    525.34     21.47 o   -2
   9  -1   0    539.89    525.34     21.47 o    1
   8   1   3    857.18    872.73     16.13 o   -2
   8  -1   0    857.18    872.73     16.13 o    1
   7   1   2    618.35    781.30     36.72 o   -2
   7  -1   0    618.35    781.30     36.72 o    1
   7   1   3   1506.90   1540.05     47.18 o   -2
   7  -1   0   1506.90   1540.05     47.18 o    1
   6   1   2   1664.40   1741.10     23.97 o   -2
   6  -1   0   1664.40   1741.10     23.97 o    1
   5   1   2   2586.86   2834.05     36.29 o   -2
   5  -1   0   2586.86   2834.05     36.29 o    1
   3   1   1  14034.40  14983.40    169.01 o   -2
   3  -1   0  14034.40  14983.40    169.01 o    1
   2   1   1    656.51    466.06     19.51 o   -2
   2  -1   0    656.51    466.06     19.51 o    1
   1  -1   0    710.78    792.31     23.32 o   -2
  -1  -1   0    710.78    792.31     23.32 o    1
   2  -1   1   7857.84   8013.54    160.18 o   -2
  -2  -1   0   7857.84   8013.54    160.18 o    1
   3  -1   1   3357.00   3929.40     42.50 o   -2
  -3  -1   0   3357.00   3929.40     42.50 o    1
   5  -1   2    761.23    791.33     12.31 o   -2
  -5  -1   0    761.23    791.33     12.31 o    1
   6  -1   2   1958.05   2093.07     26.48 o   -2
  -6  -1   0   1958.05   2093.07     26.48 o    1
   7  -1   3   2672.13   2638.24     70.50 o   -2
  -7  -1   0   2672.13   2638.24     70.50 o    1
   7  -1   2   1566.33   1492.32     36.94 o   -2
  -7  -1   0   1566.33   1492.32     36.94 o    1
   8  -1   3    441.84    443.07     13.62 o   -2
  -8  -1   0    441.84    443.07     13.62 o    1
   9  -1   3     78.60     82.49     13.29 o   -2
  -9  -1   0     78.60     82.49     13.29 o    1
  11  -1   4    401.69    359.49     18.96 o   -2
 -11  -1   0    401.69    359.49     18.96 o    1
  12  -1   4    264.57    194.07     34.87 o   -2
 -12  -1   0    264.57    194.07     34.87 o    1
  14  -1   5    186.29    265.23     51.11 o   -2
 -14  -1   0    186.29    265.23     51.11 o    1
  14   2   5    220.68    250.52     47.51 o   -2
  14  -2   0    220.68    250.52     47.51 o    1
  12   2   4     93.15     30.40     36.72 <   -2
  12  -2   0     93.15     30.40     36.72 <    1
  11   2   4    967.50    881.34     21.58 o   -2
  11  -2   0    967.50    881.34     21.58 o    1
   9   2   3    441.50    408.52     16.56 o   -2
   9  -2   0    441.50    408.52     16.56 o    1
   8   2   3   2001.41   1863.47     27.13 o   -2
   8  -2   0   2001.41   1863.47     27.13 o    1
   7   2   3   1774.87   1886.68     54.92 o   -2
   7  -2   0   1774.87   1886.68     54.92 o    1
   7   2   2    555.10    607.06     25.93 o   -2
   7  -2   0    555.10    607.06     25.93 o    1
   6   2   2   2307.99   2559.89     33.67 o   -2
   6  -2   0   2307.99   2559.89     33.67 o    1
   5   2   2   2141.57   2286.92     28.22 o   -2
   5  -2   0   2141.57   2286.92     28.22 o    1
   3   2   1   8507.68   9064.00    102.76 o   -2
   3  -2   0   8507.68   9064.00    102.76 o    1
   0  -2   0   2414.66   2399.70     26.59 o   -2
   0  -2   0   2414.66   2399.70     26.59 o    1
   2  -2   1  10552.60  10795.30    215.32 o   -2
  -2  -2   0  10552.60  10795.30    215.32 o    1
   3  -2   1   2338.11   2518.04     27.68 o   -2
  -3  -2   0   2338.11   2518.04     27.68 o    1
   4  -2   1   2558.35   2937.14     60.70 o   -2
  -4  -2   0   2558.35   2937.14     60.70 o    1
   5  -2   2   2417.97   2407.22     27.35 o   -2
  -5  -2   0   2417.97   2407.22     27.35 o    1
   6  -2   2   1364.29   1415.72     19.07 o   -2
  -6  -2   0   1364.29   1415.72     19.07 o    1
   7  -2   2   1279.75   1093.06     28.66 o   -2
  -7  -2   0   1279.75   1093.06     28.66 o    1
   7  -2   3    849.41    977.66     60.04 o   -2
  -7  -2   0    849.41    977.66     60.04 o    1
   8  -2   3    836.22    754.83     16.35 o   -2
  -8  -2   0    836.22    754.83     16.35 o    1
   9  -2   3    543.53    581.13     16.56 o   -2
  -9  -2   0    543.53    581.13     16.56 o    1
  11  -2   4    367.22    338.13     18.52 o   -2
 -11  -2   0    367.22    338.13     18.52 o    1
  14  -2   5    853.45    806.26     37.92 o   -2
 -14  -2   0    853.45    806.26     37.92 o    1
  14   3   5    168.98    182.52     32.04 o   -2
  14  -3   0    168.98    182.52     32.04 o    1
  12   3   4     31.99     47.84     39.23 <   -2
  12  -3   0     31.99     47.84     39.23 <    1
  11   3   4    177.52    202.14     16.13 o   -2
  11  -3   0    177.52    202.14     16.13 o    1
   9   3   3     83.87     92.19     12.75 o   -2
   9  -3   0     83.87     92.19     12.75 o    1
   8   3   3   1903.82   1830.02     27.13 o   -2
   8  -3   0   1903.82   1830.02     27.13 o    1
   7   3   2   1601.56   1576.01     39.56 o   -2
   7  -3   0   1601.56   1576.01     39.56 o    1
   7   3   3   2584.24   2693.48     74.10 o   -2
   7  -3   0   2584.24   2693.48     74.10 o    1
   6   3   2   4441.63   4687.93     55.25 o   -2
   6  -3   0   4441.63   4687.93     55.25 o    1
   5   3   2  14846.70  16171.90    183.07 o   -2
   5  -3   0  14846.70  16171.90    183.07 o    1
   3   3   1   9713.81   9961.24    113.00 o   -2
   3  -3   0   9713.81   9961.24    113.00 o    1
   2   3   1  10813.30  10563.70    384.44 o   -2
   2  -3   0  10813.30  10563.70    384.44 o    1
   0  -3   0      0.73      2.62      2.07 <   -2
   0  -3   0      0.73      2.62      2.07 <    1
   1  -3   0   1077.09   1113.98     36.94 o   -2
  -1  -3   0   1077.09   1113.98     36.94 o    1
   2  -3   1   1421.44   1559.45     37.05 o   -2
  -2  -3   0   1421.44   1559.45     37.05 o    1
   3  -3   1   4128.04   4196.92     53.72 o   -2
  -3  -3   0   4128.04   4196.92     53.72 o    1
   4  -3   1   2425.04   2738.70     56.99 o   -2
  -4  -3   0   2425.04   2738.70     56.99 o    1
   5  -3   2    206.87    226.54      5.67 o   -2
  -5  -3   0    206.87    226.54      5.67 o    1
   6  -3   2    569.36    581.02      9.92 o   -2
  -6  -3   0    569.36    581.02      9.92 o    1
   7  -3   2    491.68    689.66     32.91 o   -2
  -7  -3   0    491.68    689.66     32.91 o    1
   7  -3   3   2282.65   2606.42    111.26 o   -2
  -7  -3   0   2282.65   2606.42    111.26 o    1
   8  -3   3    303.88    350.12     11.66 o   -2
  -8  -3   0    303.88    350.12     11.66 o    1
   9  -3   3   5278.22   5199.87     83.91 o   -2
  -9  -3   0   5278.22   5199.87     83.91 o    1
  11  -3   4   1003.59   1001.09     30.40 o   -2
 -11  -3   0   1003.59   1001.09     30.40 o    1
  14  -3   5    160.57    170.10     51.76 o   -2
 -14  -3   0    160.57    170.10     51.76 o    1
  14   4   5   2021.43   2029.76     49.36 o   -2
  14  -4   0   2021.43   2029.76     49.36 o    1
  11   4   4    114.42    133.27     16.02 o   -2
  11  -4   0    114.42    133.27     16.02 o    1
   9   4   3    292.49    317.97     15.04 o   -2
   9  -4   0    292.49    317.97     15.04 o    1
   8   4   3    270.20    280.59     11.99 o   -2
   8  -4   0    270.20    280.59     11.99 o    1
   7   4   2    993.08    992.81     41.52 o   -2
   7  -4   0    993.08    992.81     41.52 o    1
   6   4   2   3254.71   3146.57     38.47 o   -2
   6  -4   0   3254.71   3146.57     38.47 o    1
   5   4   2    520.32    514.98     11.22 o   -2
   5  -4   0    520.32    514.98     11.22 o    1
   3   4   1   2534.79   2846.80     33.78 o   -2
   3  -4   0   2534.79   2846.80     33.78 o    1
   2   4   1   4928.46   5012.99     96.11 o   -2
   2  -4   0   4928.46   5012.99     96.11 o    1
   0  -4   0  27526.80  27882.60    328.32 o   -2
   0  -4   0  27526.80  27882.60    328.32 o    1
   1  -4   0   2345.95   2610.45     67.67 o   -2
  -1  -4   0   2345.95   2610.45     67.67 o    1
   2  -4   1  20430.00  20835.20    370.17 o   -2
  -2  -4   0  20430.00  20835.20    370.17 o    1
   3  -4   1    807.85    941.49     11.55 o   -2
  -3  -4   0    807.85    941.49     11.55 o    1
   4  -4   1  18505.10  20272.80    349.24 o   -2
  -4  -4   0  18505.10  20272.80    349.24 o    1
   5  -4   2   1240.02   1344.89     17.87 o   -2
  -5  -4   0   1240.02   1344.89     17.87 o    1
   6  -4   2    119.16    140.35      7.63 o   -2
  -6  -4   0    119.16    140.35      7.63 o    1
   7  -4   3    952.02   1016.89     63.42 o   -2
  -7  -4   0    952.02   1016.89     63.42 o    1
   7  -4   2     24.62    197.23     25.28 o   -2
  -7  -4   0     24.62    197.23     25.28 o    1
   8  -4   3    311.16    292.69     11.22 o   -2
  -8  -4   0    311.16    292.69     11.22 o    1
   9  -4   3    990.70    971.34     22.99 o   -2
  -9  -4   0    990.70    971.34     22.99 o    1
  11  -4   4   1524.51   1447.97     36.72 o   -2
 -11  -4   0   1524.51   1447.97     36.72 o    1
  14  -4   5    218.62    317.21     52.63 o   -2
 -14  -4   0    218.62    317.21     52.63 o    1
  14   5   5    283.19    278.41     46.64 o   -2
  14  -5   0    283.19    278.41     46.64 o    1
  11   5   4    243.59    249.32     20.16 o   -2
  11  -5   0    243.59    249.32     20.16 o    1
   9   5   3    213.77    248.01     15.36 o   -2
   9  -5   0    213.77    248.01     15.36 o    1
   8   5   3    932.45   1002.18     18.31 o   -2
   8  -5   0    932.45   1002.18     18.31 o    1
   7   5   2   8649.14  10129.20    295.52 o   -2
   7  -5   0   8649.14  10129.20    295.52 o    1
   6   5   2    259.11    234.83     10.35 o   -2
   6  -5   0    259.11    234.83     10.35 o    1
   5   5   2   2380.80   2449.72     30.84 o   -2
   5  -5   0   2380.80   2449.72     30.84 o    1
   3   5   1    811.16    760.49     10.68 o   -2
   3  -5   0    811.16    760.49     10.68 o    1
   2   5   1    346.08    421.05      8.94 o   -2
   2  -5   0    346.08    421.05      8.94 o    1
  -1  -5   0   2256.47   2496.25     87.61 o   -2
   1  -5   0   2256.47   2496.25     87.61 o    1
   0  -5   0     52.53     55.57      3.81 o   -2
   0  -5   0     52.53     55.57      3.81 o    1
   1  -5   0   2356.65   2820.43     80.53 o   -2
  -1  -5   0   2356.65   2820.43     80.53 o    1
   2  -5   1    361.02    364.72     14.27 o   -2
  -2  -5   0    361.02    364.72     14.27 o    1
   3  -5   1   1511.07   1630.82     21.47 o   -2
  -3  -5   0   1511.07   1630.82     21.47 o    1
   4  -5   1    126.27    124.55     11.22 o   -2
  -4  -5   0    126.27    124.55     11.22 o    1
   5  -5   2    141.02    133.60      8.28 o   -2
  -5  -5   0    141.02    133.60      8.28 o    1
   6  -5   2    990.55   1024.30     17.33 o   -2
  -6  -5   0    990.55   1024.30     17.33 o    1
   7  -5   3   1201.22   1510.52     78.13 o   -2
  -7  -5   0   1201.22   1510.52     78.13 o    1
   8  -5   3    184.86    231.01     12.42 o   -2
  -8  -5   0    184.86    231.01     12.42 o    1
   9  -5   3    799.36    843.31     37.38 o   -2
  -9  -5   0    799.36    843.31     37.38 o    1
  11  -5   4    130.13    212.27     29.97 o   -2
 -11  -5   0    130.13    212.27     29.97 o    1
  12  -5   4    573.29    631.69     54.38 o   -2
 -12  -5   0    573.29    631.69     54.38 o    1
  14  -5   5    187.94    240.27     49.80 o   -2
 -14  -5   0    187.94    240.27     49.80 o    1
  14   6   5     68.51     29.09     45.44 <   -2
  14  -6   0     68.51     29.09     45.44 <    1
  11   6   4    347.76    380.74     21.25 o   -2
  11  -6   0    347.76    380.74     21.25 o    1
   9   6   3     76.61     93.17     15.04 o   -2
   9  -6   0     76.61     93.17     15.04 o    1
   8   6   3   5804.95   6003.73     71.48 o   -2
   8  -6   0   5804.95   6003.73     71.48 o    1
   7   6   2    652.76    621.34     42.50 o   -2
   7  -6   0    652.76    621.34     42.50 o    1
   6   6   2   3185.58   3271.89     43.26 o   -2
   6  -6   0   3185.58   3271.89     43.26 o    1
   5   6   2   1423.12   1292.69     17.54 o   -2
   5  -6   0   1423.12   1292.69     17.54 o    1
   4   6   1    781.47    767.14     27.02 o   -2
   4  -6   0    781.47    767.14     27.02 o    1
   3   6   1   4446.37   4467.71     48.71 o   -2
   3  -6   0   4446.37   4467.71     48.71 o    1
   2   6   1   1213.27   1304.90     19.51 o   -2
   2  -6   0   1213.27   1304.90     19.51 o    1
  -1  -6   0  11586.40  11593.30    376.81 o   -2
   1  -6   0  11586.40  11593.30    376.81 o    1
   0  -6   0   2707.97   2751.56     33.89 o   -2
   0  -6   0   2707.97   2751.56     33.89 o    1
   1  -6   0  11285.00  11601.00    316.66 o   -2
  -1  -6   0  11285.00  11601.00    316.66 o    1
   2  -6   1    508.91    512.91     14.60 o   -2
  -2  -6   0    508.91    512.91     14.60 o    1
   3  -6   1   9145.80   9756.82    118.34 o   -2
  -3  -6   0   9145.80   9756.82    118.34 o    1
   4  -6   1    254.53    248.77     10.46 o   -2
  -4  -6   0    254.53    248.77     10.46 o    1
   5  -6   2   2080.16   2011.56     25.61 o   -2
  -5  -6   0   2080.16   2011.56     25.61 o    1
   6  -6   2     69.83     96.87      9.48 o   -2
  -6  -6   0     69.83     96.87      9.48 o    1
   8  -6   3     61.70     87.17     13.08 o   -2
  -8  -6   0     61.70     87.17     13.08 o    1
   9  -6   3     30.56     11.77     27.35 <   -2
  -9  -6   0     30.56     11.77     27.35 <    1
  11  -6   4    529.61    609.57     43.70 o   -2
 -11  -6   0    529.61    609.57     43.70 o    1
  12  -6   4     32.21     39.77     44.68 <   -2
 -12  -6   0     32.21     39.77     44.68 <    1
  11   7   4   1555.51   1561.63     31.49 o   -2
  11  -7   0   1555.51   1561.63     31.49 o    1
   9   7   3   4378.53   4550.74     59.50 o   -2
   9  -7   0   4378.53   4550.74     59.50 o    1
   8   7   3    713.19    731.61     16.45 o   -2
   8  -7   0    713.19    731.61     16.45 o    1
   6   7   2      8.59     24.41     10.90 <   -2
   6  -7   0      8.59     24.41     10.90 <    1
   5   7   2   3052.78   3253.14     37.38 o   -2
   5  -7   0   3052.78   3253.14     37.38 o    1
   4   7   1    871.96    824.02     15.15 o   -2
   4  -7   0    871.96    824.02     15.15 o    1
   3   7   1    816.76    819.77     11.88 o   -2
   3  -7   0    816.76    819.77     11.88 o    1
   2   7   1     85.28     79.22      8.39 o   -2
   2  -7   0     85.28     79.22      8.39 o    1
  -1  -7   0    334.56    342.60     34.11 o   -2
   1  -7   0    334.56    342.60     34.11 o    1
   0  -7   0      3.73      2.62      4.03 <   -2
   0  -7   0      3.73      2.62      4.03 <    1
   1  -7   0    436.67    458.43     20.38 o   -2
  -1  -7   0    436.67    458.43     20.38 o    1
   2  -7   1     18.72     23.76      8.39 <   -2
  -2  -7   0     18.72     23.76      8.39 <    1
   3  -7   1    714.90    787.08     13.73 o   -2
  -3  -7   0    714.90    787.08     13.73 o    1
   4  -7   1     33.05     72.79     14.82 o   -2
  -4  -7   0     33.05     72.79     14.82 o    1
   5  -7   2    808.28    835.24     12.31 o   -2
  -5  -7   0    808.28    835.24     12.31 o    1
   6  -7   2   1281.32   1198.98     19.83 o   -2
  -6  -7   0   1281.32   1198.98     19.83 o    1
   7  -7   2    200.20    420.18     29.09 o   -2
  -7  -7   0    200.20    420.18     29.09 o    1
   8  -7   3    465.55    424.65     18.42 o   -2
  -8  -7   0    465.55    424.65     18.42 o    1
   9  -7   3   1317.02   1337.04     60.04 o   -2
  -9  -7   0   1317.02   1337.04     60.04 o    1
  11  -7   4   1111.25   1128.91     56.77 o   -2
 -11  -7   0   1111.25   1128.91     56.77 o    1
  12  -7   4    489.62    523.48     53.18 o   -2
 -12  -7   0    489.62    523.48     53.18 o    1
  11   8   4     69.71     35.20     20.70 <   -2
  11  -8   0     69.71     35.20     20.70 <    1
  10   8   4     95.62    122.48     42.72 <   -2
  10  -8   0     95.62    122.48     42.72 <    1
   9   8   3    544.43    574.05     23.54 o   -2
   9  -8   0    544.43    574.05     23.54 o    1
   8   8   3    947.46    969.17     18.96 o   -2
   8  -8   0    947.46    969.17     18.96 o    1
   6   8   2   1051.42   1048.28     16.45 o   -2
   6  -8   0   1051.42   1048.28     16.45 o    1
   5   8   2   1277.92   1252.70     17.98 o   -2
   5  -8   0   1277.92   1252.70     17.98 o    1
   4   8   1   1575.53   1580.59     23.43 o   -2
   4  -8   0   1575.53   1580.59     23.43 o    1
   3   8   1   1130.15   1075.08     14.60 o   -2
   3  -8   0   1130.15   1075.08     14.60 o    1
   2   8   1   2048.33   2057.65     28.11 o   -2
   2  -8   0   2048.33   2057.65     28.11 o    1
  -1  -8   0   2501.99   2787.20     36.29 o   -2
   1  -8   0   2501.99   2787.20     36.29 o    1
   0  -8   0   2806.89   2952.61     36.94 o   -2
   0  -8   0   2806.89   2952.61     36.94 o    1
   1  -8   0   2852.45   3234.84     72.79 o   -2
  -1  -8   0   2852.45   3234.84     72.79 o    1
   2  -8   1     90.62    101.12     11.22 o   -2
  -2  -8   0     90.62    101.12     11.22 o    1
   3  -8   1    393.96    380.41      9.59 o   -2
  -3  -8   0    393.96    380.41      9.59 o    1
   4  -8   1   1742.18   1792.97     61.13 o   -2
  -4  -8   0   1742.18   1792.97     61.13 o    1
   5  -8   2    648.35    620.68     11.99 o   -2
  -5  -8   0    648.35    620.68     11.99 o    1
   6  -8   2    627.32    596.60     14.06 o   -2
  -6  -8   0    627.32    596.60     14.06 o    1
   8  -8   3    550.03    583.31     20.81 o   -2
  -8  -8   0    550.03    583.31     20.81 o    1
   9  -8   3    273.79    318.41     38.57 o   -2
  -9  -8   0    273.79    318.41     38.57 o    1
  11  -8   4    472.28    405.69     32.80 o   -2
 -11  -8   0    472.28    405.69     32.80 o    1
  12  -8   4    507.50    480.77     52.63 o   -2
 -12  -8   0    507.50    480.77     52.63 o    1
  13   9   5     94.62     27.57     42.39 <   -2
  13  -9   0     94.62     27.57     42.39 <    1
  11   9   4    640.94    627.55     26.15 o   -2
  11  -9   0    640.94    627.55     26.15 o    1
   9   9   3    125.44    153.43     22.77 o   -2
   9  -9   0    125.44    153.43     22.77 o    1
   8   9   3    516.06    496.46     17.11 o   -2
   8  -9   0    516.06    496.46     17.11 o    1
   6   9   2    606.14    608.26     14.60 o   -2
   6  -9   0    606.14    608.26     14.60 o    1
   5   9   2   6979.18   7068.24     83.36 o   -2
   5  -9   0   6979.18   7068.24     83.36 o    1
   4   9   1    143.65    175.98     13.19 o   -2
   4  -9   0    143.65    175.98     13.19 o    1
   3   9   1  12970.00  12729.80    141.66 o   -2
   3  -9   0  12970.00  12729.80    141.66 o    1
   2   9   1    292.82    315.68     11.22 o   -2
   2  -9   0    292.82    315.68     11.22 o    1
  -1  -9   0     55.45     68.32      8.94 o   -2
   1  -9   0     55.45     68.32      8.94 o    1
   0  -9   0      2.43      0.65      5.23 <   -2
   0  -9   0      2.43      0.65      5.23 <    1
   1  -9   0     61.69     82.16     13.29 o   -2
  -1  -9   0     61.69     82.16     13.29 o    1
   2  -9   1    126.38    133.60      6.97 o   -2
  -2  -9   0    126.38    133.60      6.97 o    1
   3  -9   1    885.51    896.92     15.47 o   -2
  -3  -9   0    885.51    896.92     15.47 o    1
   4  -9   1   1203.17   1183.29     30.84 o   -2
  -4  -9   0   1203.17   1183.29     30.84 o    1
   5  -9   2    613.64    546.70     12.75 o   -2
  -5  -9   0    613.64    546.70     12.75 o    1
   6  -9   2     14.62      7.85     15.36 <   -2
  -6  -9   0     14.62      7.85     15.36 <    1
   8  -9   3    400.61    389.13     19.07 o   -2
  -8  -9   0    400.61    389.13     19.07 o    1
   9  -9   3   1251.58   1186.88     57.54 o   -2
  -9  -9   0   1251.58   1186.88     57.54 o    1
  11  -9   4    246.99    265.45     55.90 o   -2
 -11  -9   0    246.99    265.45     55.90 o    1
  11  10   4   1089.01   1208.35     45.98 o   -2
  11 -10   0   1089.01   1208.35     45.98 o    1
   9  10   3     59.26     86.09     19.40 o   -2
   9 -10   0     59.26     86.09     19.40 o    1
   8  10   3    207.83    220.99     15.58 o   -2
   8 -10   0    207.83    220.99     15.58 o    1
   6  10   2    440.31    405.80     14.49 o   -2
   6 -10   0    440.31    405.80     14.49 o    1
   5  10   2    836.75    792.42     16.02 o   -2
   5 -10   0    836.75    792.42     16.02 o    1
   4  10   1   2678.71   2722.69     40.43 o   -2
   4 -10   0   2678.71   2722.69     40.43 o    1
   3  10   1   2951.58   2909.79     38.47 o   -2
   3 -10   0   2951.58   2909.79     38.47 o    1
   2  10   1   2438.57   2338.03     32.25 o   -2
   2 -10   0   2438.57   2338.03     32.25 o    1
  -1 -10   0   5626.81   5813.90     80.42 o   -2
   1 -10   0   5626.81   5813.90     80.42 o    1
   0 -10   0   3497.86   3286.27     47.84 o   -2
   0 -10   0   3497.86   3286.27     47.84 o    1
   1 -10   0   6014.06   6229.29     90.88 o   -2
  -1 -10   0   6014.06   6229.29     90.88 o    1
   2 -10   1   1409.59   1372.35     22.67 o   -2
  -2 -10   0   1409.59   1372.35     22.67 o    1
   3 -10   1   1088.76   1125.21     19.83 o   -2
  -3 -10   0   1088.76   1125.21     19.83 o    1
   4 -10   1    254.45    293.45     18.96 o   -2
  -4 -10   0    254.45    293.45     18.96 o    1
   5 -10   2   2460.79   2348.05     30.51 o   -2
  -5 -10   0   2460.79   2348.05     30.51 o    1
   6 -10   2     98.76     87.72     14.27 o   -2
  -6 -10   0     98.76     87.72     14.27 o    1
   8 -10   3    162.25    107.99     19.51 o   -2
  -8 -10   0    162.25    107.99     19.51 o    1
  11 -10   4      8.95    -25.83     53.83 <   -2
 -11 -10   0      8.95    -25.83     53.83 <    1
  11  11   4    666.20    845.70     41.08 o   -2
  11 -11   0    666.20    845.70     41.08 o    1
   9  11   3    189.57    283.75     24.63 o   -2
   9 -11   0    189.57    283.75     24.63 o    1
   8  11   3    402.74    387.82     20.81 o   -2
   8 -11   0    402.74    387.82     20.81 o    1
   6  11   2     75.75     79.11     14.27 o   -2
   6 -11   0     75.75     79.11     14.27 o    1
   5  11   2   1730.55   1691.08     26.48 o   -2
   5 -11   0   1730.55   1691.08     26.48 o    1
   4  11   1   1981.14   1994.01     72.03 o   -2
   4 -11   0   1981.14   1994.01     72.03 o    1
   3  11   1   2370.89   2184.16     30.51 o   -2
   3 -11   0   2370.89   2184.16     30.51 o    1
   2  11   1    820.59    806.80     17.00 o   -2
   2 -11   0    820.59    806.80     17.00 o    1
  -1 -11   0    774.49    819.44     20.70 o   -2
   1 -11   0    774.49    819.44     20.70 o    1
   0 -11   0     21.37     24.30      7.95 o   -2
   0 -11   0     21.37     24.30      7.95 o    1
   1 -11   0   1044.69   1031.06     22.34 o   -2
  -1 -11   0   1044.69   1031.06     22.34 o    1
   2 -11   1    300.07    271.77     14.27 o   -2
  -2 -11   0    300.07    271.77     14.27 o    1
   3 -11   1    602.06    573.94     14.60 o   -2
  -3 -11   0    602.06    573.94     14.60 o    1
   4 -11   1    125.33    186.55     62.00 o   -2
  -4 -11   0    125.33    186.55     62.00 o    1
   5 -11   2    234.20    261.20     15.26 o   -2
  -5 -11   0    234.20    261.20     15.26 o    1
   6 -11   2   2214.27   2187.65     46.86 o   -2
  -6 -11   0   2214.27   2187.65     46.86 o    1
   8 -11   3     41.63     60.91     26.37 <   -2
  -8 -11   0     41.63     60.91     26.37 <    1
   9 -11   3     87.74    131.31     57.10 <   -2
  -9 -11   0     87.74    131.31     57.10 <    1
  11 -11   4   1041.28   1075.41     78.13 o   -2
 -11 -11   0   1041.28   1075.41     78.13 o    1
  11  12   4    299.38    339.76     34.76 o   -2
  11 -12   0    299.38    339.76     34.76 o    1
   9  12   3    314.70    324.51     30.40 o   -2
   9 -12   0    314.70    324.51     30.40 o    1
   8  12   3    487.08    421.82     22.01 o   -2
   8 -12   0    487.08    421.82     22.01 o    1
   6  12   2    152.54    164.32     17.76 o   -2
   6 -12   0    152.54    164.32     17.76 o    1
   5  12   2    703.76    746.87     21.79 o   -2
   5 -12   0    703.76    746.87     21.79 o    1
   4  12   1    419.91    383.35     39.34 o   -2
   4 -12   0    419.91    383.35     39.34 o    1
   3  12   1     87.14     76.60     12.42 o   -2
   3 -12   0     87.14     76.60     12.42 o    1
   2  12   1    911.75   1084.67     25.39 o   -2
   2 -12   0    911.75   1084.67     25.39 o    1
  -1 -12   0    173.74    179.58     15.15 o   -2
   1 -12   0    173.74    179.58     15.15 o    1
   0 -12   0   2486.82   2593.99     39.56 o   -2
   0 -12   0   2486.82   2593.99     39.56 o    1
   1 -12   0    166.45    197.89     13.08 o   -2
  -1 -12   0    166.45    197.89     13.08 o    1
   2 -12   1   2123.85   2044.90     35.31 o   -2
  -2 -12   0   2123.85   2044.90     35.31 o    1
   3 -12   1    226.82    188.95     11.55 o   -2
  -3 -12   0    226.82    188.95     11.55 o    1
   5 -12   2    502.11    528.06     24.74 o   -2
  -5 -12   0    502.11    528.06     24.74 o    1
   6 -12   2   2761.81   2856.50     68.21 o   -2
  -6 -12   0   2761.81   2856.50     68.21 o    1
   8 -12   3    610.78    687.59     34.33 o   -2
  -8 -12   0    610.78    687.59     34.33 o    1
   9 -12   3    216.18    271.22     66.14 o   -2
  -9 -12   0    216.18    271.22     66.14 o    1
  11 -12   4    133.71    128.15     47.73 <   -2
 -11 -12   0    133.71    128.15     47.73 <    1
   9  13   3    836.72    934.62     39.56 o   -2
   9 -13   0    836.72    934.62     39.56 o    1
   8  13   3    191.27    204.97     24.63 o   -2
   8 -13   0    191.27    204.97     24.63 o    1
   6  13   2    303.09    328.54     23.10 o   -2
   6 -13   0    303.09    328.54     23.10 o    1
   5  13   2   1632.89   1605.00     39.34 o   -2
   5 -13   0   1632.89   1605.00     39.34 o    1
   4  13   1    171.67    204.64     26.26 o   -2
   4 -13   0    171.67    204.64     26.26 o    1
   3  13   1    610.42    585.38     17.98 o   -2
   3 -13   0    610.42    585.38     17.98 o    1
   2  13   1   1040.81   1092.63     26.37 o   -2
   2 -13   0   1040.81   1092.63     26.37 o    1
  -1 -13   0    148.83    132.51     18.09 o   -2
   1 -13   0    148.83    132.51     18.09 o    1
   0 -13   0     24.85     35.31      9.92 o   -2
   0 -13   0     24.85     35.31      9.92 o    1
   1 -13   0    129.77    128.69     13.08 o   -2
  -1 -13   0    129.77    128.69     13.08 o    1
   2 -13   1    371.77    352.62     17.11 o   -2
  -2 -13   0    371.77    352.62     17.11 o    1
   3 -13   1    101.41    129.35     11.88 o   -2
  -3 -13   0    101.41    129.35     11.88 o    1
   5 -13   2    393.55    424.98     35.96 o   -2
  -5 -13   0    393.55    424.98     35.96 o    1
   6 -13   2    138.98    180.12     26.04 o   -2
  -6 -13   0    138.98    180.12     26.04 o    1
   8 -13   3    458.74    518.58     43.37 o   -2
  -8 -13   0    458.74    518.58     43.37 o    1
   9 -13   3    985.30   1018.64     91.86 o   -2
  -9 -13   0    985.30   1018.64     91.86 o    1
   9  14   3    160.81    183.72     42.93 o   -2
   9 -14   0    160.81    183.72     42.93 o    1
   8  14   3     55.20     85.65     31.49 <   -2
   8 -14   0     55.20     85.65     31.49 <    1
   6  14   2     56.38     88.70     21.90 o   -2
   6 -14   0     56.38     88.70     21.90 o    1
   5  14   2    448.80    510.41     31.60 o   -2
   5 -14   0    448.80    510.41     31.60 o    1
   4  14   1   1617.73   1936.70     53.29 o   -2
   4 -14   0   1617.73   1936.70     53.29 o    1
   3  14   1     60.11     70.94     14.06 o   -2
   3 -14   0     60.11     70.94     14.06 o    1
   2  14   1    979.25   1040.98     26.70 o   -2
   2 -14   0    979.25   1040.98     26.70 o    1
  -1 -14   0    889.34    970.04     27.79 o   -2
   1 -14   0    889.34    970.04     27.79 o    1
   0 -14   0    448.07    483.60     14.82 o   -2
   0 -14   0    448.07    483.60     14.82 o    1
   1 -14   0    912.25    900.84     22.23 o   -2
  -1 -14   0    912.25    900.84     22.23 o    1
   2 -14   1    570.01    600.42     21.68 o   -2
  -2 -14   0    570.01    600.42     21.68 o    1
   3 -14   1    128.83    113.98     16.13 o   -2
  -3 -14   0    128.83    113.98     16.13 o    1
   5 -14   2    144.00    106.14     34.76 o   -2
  -5 -14   0    144.00    106.14     34.76 o    1
   6 -14   2   2234.70   2205.30     78.46 o   -2
  -6 -14   0   2234.70   2205.30     78.46 o    1
   8 -14   3   1084.51   1173.92     57.21 o   -2
  -8 -14   0   1084.51   1173.92     57.21 o    1
   9 -14   3     64.32     -4.79     67.67 <   -2
  -9 -14   0     64.32     -4.79     67.67 <    1
   8  15   3     74.99    -36.29     46.97 <   -2
   8 -15   0     74.99    -36.29     46.97 <    1
   6  15   2     27.69     38.47     22.34 <   -2
   6 -15   0     27.69     38.47     22.34 <    1
   5  15   2    193.58    192.66     29.75 o   -2
   5 -15   0    193.58    192.66     29.75 o    1
   3  15   1    465.57    478.48     18.63 o   -2
   3 -15   0    465.57    478.48     18.63 o    1
   2  15   1    500.30    538.41     25.83 o   -2
   2 -15   0    500.30    538.41     25.83 o    1
  -1 -15   0    932.66    965.90     37.16 o   -2
   1 -15   0    932.66    965.90     37.16 o    1
   0 -15   0     21.14     34.54     10.24 o   -2
   0 -15   0     21.14     34.54     10.24 o    1
   1 -15   0    884.90    925.36     26.37 o   -2
  -1 -15   0    884.90    925.36     26.37 o    1
   2 -15   1     87.04    142.20     20.49 o   -2
  -2 -15   0     87.04    142.20     20.49 o    1
   3 -15   1    438.19    380.85     21.68 o   -2
  -3 -15   0    438.19    380.85     21.68 o    1
   5 -15   2     46.31    -66.36     79.00 <   -2
  -5 -15   0     46.31    -66.36     79.00 <    1
   6 -15   2    747.48    645.64     41.30 o   -2
  -6 -15   0    747.48    645.64     41.30 o    1
   8 -15   3     30.86     17.43     43.37 <   -2
  -8 -15   0     30.86     17.43     43.37 <    1
   9 -15   3     65.90    100.25     73.01 <   -2
  -9 -15   0     65.90    100.25     73.01 <    1
   8  16   3      8.86   -106.46     48.27 <   -2
   8 -16   0      8.86   -106.46     48.27 <    1
   6  16   2    426.19    473.25     27.57 o   -2
   6 -16   0    426.19    473.25     27.57 o    1
   5  16   2     25.20    -22.56     30.08 <   -2
   5 -16   0     25.20    -22.56     30.08 <    1
   3  16   1     13.47      0.54     14.06 <   -2
   3 -16   0     13.47      0.54     14.06 <    1
   2  16   1    517.06    694.35     31.27 o   -2
   2 -16   0    517.06    694.35     31.27 o    1
  -1 -16   0    293.67    297.16     40.97 o   -2
   1 -16   0    293.67    297.16     40.97 o    1
   0 -16   0   3479.76   3428.37     51.00 o   -2
   0 -16   0   3479.76   3428.37     51.00 o    1
   2 -16   1    830.27    836.44     36.18 o   -2
  -2 -16   0    830.27    836.44     36.18 o    1
   3 -16   1     26.60     32.47     20.16 <   -2
  -3 -16   0     26.60     32.47     20.16 <    1
   6 -16   2   1082.25   1093.61     61.57 o   -2
  -6 -16   0   1082.25   1093.61     61.57 o    1
   6  17   2     90.11     54.05     28.99 <   -2
   6 -17   0     90.11     54.05     28.99 <    1
   3  17   1    991.71    970.36     26.15 o   -2
   3 -17   0    991.71    970.36     26.15 o    1
   2  17   1     69.34    116.27     25.61 o   -2
   2 -17   0     69.34    116.27     25.61 o    1
  -1 -17   0     46.17     60.70     24.63 <   -2
   1 -17   0     46.17     60.70     24.63 <    1
   0 -17   0      3.89      8.50     13.84 <   -2
   0 -17   0      3.89      8.50     13.84 <    1
   2 -17   1      8.23     43.48     40.32 <   -2
  -2 -17   0      8.23     43.48     40.32 <    1
   3 -17   1     37.94     49.91     29.53 <   -2
  -3 -17   0     37.94     49.91     29.53 <    1
   6 -17   2     63.12    121.61     44.79 <   -2
  -6 -17   0     63.12    121.61     44.79 <    1
   5  18   2     53.04     35.31     33.13 <   -2
   5 -18   0     53.04     35.31     33.13 <    1
   3  18   1    410.38    432.93     24.52 o   -2
   3 -18   0    410.38    432.93     24.52 o    1
   2  18   1   1031.68   1182.31     53.94 o   -2
   2 -18   0   1031.68   1182.31     53.94 o    1
  -1 -18   0   1829.67   2063.65     84.01 o   -2
   1 -18   0   1829.67   2063.65     84.01 o    1
   0 -18   0   1747.62   1733.58     43.70 o   -2
   0 -18   0   1747.62   1733.58     43.70 o    1
   3 -18   1   1127.40   1156.37     47.84 o   -2
  -3 -18   0   1127.40   1156.37     47.84 o    1
   2  19   1    382.45    584.62     42.72 o   -2
   2 -19   0    382.45    584.62     42.72 o    1
   0 -19   0     20.71     35.96     17.65 <   -2
   0 -19   0     20.71     35.96     17.65 <    1
   0  19   1     11.29     -8.50     17.43 <   -2
   0  19   1     11.29     -8.50     17.43 <    1
   2  19   2     68.27    140.35     29.86 o   -2
  -2  19   1     68.27    140.35     29.86 o    1
   3 -18   0    336.17    345.32     34.98 o   -2
   3  18   1    336.17    345.32     34.98 o    1
   0  18   1   1542.46   1455.93     39.12 o   -2
   0  18   1   1542.46   1455.93     39.12 o    1
   1  18   1     53.35    198.76     26.37 o   -2
  -1  18   1     53.35    198.76     26.37 o    1
   2  18   2    151.10    295.30     37.05 o   -2
  -2  18   1    151.10    295.30     37.05 o    1
   3  18   2    534.29    505.29     21.36 o   -2
  -3  18   1    534.29    505.29     21.36 o    1
   5  18   3    212.20    248.77     34.00 o   -2
  -5  18   1    212.20    248.77     34.00 o    1
   3 -17   0   1023.17    971.89     31.82 o   -2
   3  17   1   1023.17    971.89     31.82 o    1
   2 -17   0     94.52     80.85     41.30 <   -2
   2  17   1     94.52     80.85     41.30 <    1
   0  17   1      2.08     -0.76     13.29 <   -2
   0  17   1      2.08     -0.76     13.29 <    1
   1  17   1     40.65     75.19     28.99 <   -2
  -1  17   1     40.65     75.19     28.99 <    1
   2  17   2    166.57    225.57     26.81 o   -2
  -2  17   1    166.57    225.57     26.81 o    1
   3  17   2    610.13    602.16     21.68 o   -2
  -3  17   1    610.13    602.16     21.68 o    1
   5  17   3    119.27    171.41     32.80 o   -2
  -5  17   1    119.27    171.41     32.80 o    1
   6  17   3    635.53    618.40     29.86 o   -2
  -6  17   1    635.53    618.40     29.86 o    1
   6 -16   1     67.87    135.01     40.32 o   -2
   6  16   1     67.87    135.01     40.32 o    1
   3 -16   0     10.79     18.42     19.07 <   -2
   3  16   1     10.79     18.42     19.07 <    1
   2 -16   0    389.74    533.07     25.28 o   -2
   2  16   1    389.74    533.07     25.28 o    1
   0  16   1   1377.09   1421.28     26.26 o   -2
   0  16   1   1377.09   1421.28     26.26 o    1
   1  16   1     25.07     13.84     22.56 <   -2
  -1  16   1     25.07     13.84     22.56 <    1
   2  16   2   2981.41   3132.95     64.51 o   -2
  -2  16   1   2981.41   3132.95     64.51 o    1
   3  16   2    188.96    191.02     15.15 o   -2
  -3  16   1    188.96    191.02     15.15 o    1
   5  16   3     15.56     44.02     30.40 <   -2
  -5  16   1     15.56     44.02     30.40 <    1
   6  16   3   1572.37   1643.03     42.93 o   -2
  -6  16   1   1572.37   1643.03     42.93 o    1
   8  16   4    365.73    252.48     52.41 o   -2
  -8  16   1    365.73    252.48     52.41 o    1
   9 -15   2    762.68    781.30     89.35 o   -2
   9  15   1    762.68    781.30     89.35 o    1
   8 -15   2     64.69     67.89     42.93 <   -2
   8  15   1     64.69     67.89     42.93 <    1
   6 -15   1     12.53     31.17     35.85 <   -2
   6  15   1     12.53     31.17     35.85 <    1
   5 -15   1     18.42     25.06     40.32 <   -2
   5  15   1     18.42     25.06     40.32 <    1
   3 -15   0    306.01    341.83     21.14 o   -2
   3  15   1    306.01    341.83     21.14 o    1
   2 -15   0    373.99    407.76     22.67 o   -2
   2  15   1    373.99    407.76     22.67 o    1
  -1  15   1    295.35    350.99     19.18 o   -2
   1  15   1    295.35    350.99     19.18 o    1
   0  15   1      0.03     -3.92      9.92 <   -2
   0  15   1      0.03     -3.92      9.92 <    1
   1  15   1    430.62    515.53     31.17 o   -2
  -1  15   1    430.62    515.53     31.17 o    1
   2  15   2     67.99     35.52     18.42 <   -2
  -2  15   1     67.99     35.52     18.42 <    1
   3  15   2     70.44     65.60     13.40 o   -2
  -3  15   1     70.44     65.60     13.40 o    1
   5  15   3     32.65     79.87     28.88 <   -2
  -5  15   1     32.65     79.87     28.88 <    1
   6  15   3    574.96    552.25     27.24 o   -2
  -6  15   1    574.96    552.25     27.24 o    1
   8  15   4     72.72     89.90     47.18 <   -2
  -8  15   1     72.72     89.90     47.18 <    1
   8 -14   2   3890.65   3987.27    116.27 o   -2
   8  14   1   3890.65   3987.27    116.27 o    1
   6 -14   1   2633.87   2717.78     90.12 o   -2
   6  14   1   2633.87   2717.78     90.12 o    1
   5 -14   1    452.52    454.83     38.57 o   -2
   5  14   1    452.52    454.83     38.57 o    1
   3 -14   0     44.71     63.42     15.26 o   -2
   3  14   1     44.71     63.42     15.26 o    1
   2 -14   0    977.13   1008.61     28.22 o   -2
   2  14   1    977.13   1008.61     28.22 o    1
  -1  14   1   1073.83   1179.58     25.39 o   -2
   1  14   1   1073.83   1179.58     25.39 o    1
   0  14   1   3410.54   3292.59     48.16 o   -2
   0  14   1   3410.54   3292.59     48.16 o    1
   1  14   1   1170.20   1250.41     31.17 o   -2
  -1  14   1   1170.20   1250.41     31.17 o    1
   2  14   2   1328.61   1323.31     26.70 o   -2
  -2  14   1   1328.61   1323.31     26.70 o    1
   3  14   2   1954.94   1890.82     35.52 o   -2
  -3  14   1   1954.94   1890.82     35.52 o    1
   4  14   2    384.30    484.91     46.75 o   -2
  -4  14   1    384.30    484.91     46.75 o    1
   5  14   3   1045.16   1116.49     41.30 o   -2
  -5  14   1   1045.16   1116.49     41.30 o    1
   6  14   3    571.99    494.17     29.09 o   -2
  -6  14   1    571.99    494.17     29.09 o    1
   8  14   4    198.48    183.61     31.60 o   -2
  -8  14   1    198.48    183.61     31.60 o    1
   9  14   4    175.05    179.04     43.59 o   -2
  -9  14   1    175.05    179.04     43.59 o    1
  10 -13   2    448.21    458.65     76.39 o   -2
  10  13   1    448.21    458.65     76.39 o    1
   9 -13   2    692.09    742.84     79.55 o   -2
   9  13   1    692.09    742.84     79.55 o    1
   8 -13   2    873.37    990.96     49.91 o   -2
   8  13   1    873.37    990.96     49.91 o    1
   6 -13   1    128.08    103.52     27.90 o   -2
   6  13   1    128.08    103.52     27.90 o    1
   5 -13   1   1758.08   1693.15     59.39 o   -2
   5  13   1   1758.08   1693.15     59.39 o    1
   3 -13   0    531.11    477.83     14.93 o   -2
   3  13   1    531.11    477.83     14.93 o    1
   2 -13   0    914.79    934.08     22.45 o   -2
   2  13   1    914.79    934.08     22.45 o    1
  -1  13   1     23.91     11.66     13.51 <   -2
   1  13   1     23.91     11.66     13.51 <    1
   0  13   1    155.78    184.92     10.35 o   -2
   0  13   1    155.78    184.92     10.35 o    1
   1  13   1     26.23     14.06     17.22 <   -2
  -1  13   1     26.23     14.06     17.22 <    1
   2  13   2    161.87    263.92     19.61 o   -2
  -2  13   1    161.87    263.92     19.61 o    1
   3  13   2      6.19      8.72     12.64 <   -2
  -3  13   1      6.19      8.72     12.64 <    1
   4  13   2    110.77    139.26     38.90 o   -2
  -4  13   1    110.77    139.26     38.90 o    1
   5  13   3    236.34    293.56     18.52 o   -2
  -5  13   1    236.34    293.56     18.52 o    1
   6  13   3    163.12    155.06     23.54 o   -2
  -6  13   1    163.12    155.06     23.54 o    1
   8  13   4    167.90    207.04     24.19 o   -2
  -8  13   1    167.90    207.04     24.19 o    1
   9  13   4    463.46    538.96     47.07 o   -2
  -9  13   1    463.46    538.96     47.07 o    1
  11  13   5    375.55    423.56     57.54 o   -2
 -11  13   1    375.55    423.56     57.54 o    1
  11 -12   3      7.42     59.71     30.29 <   -2
  11  12   1      7.42     59.71     30.29 <    1
   9 -12   2    863.16    802.01     76.93 o   -2
   9  12   1    863.16    802.01     76.93 o    1
   8 -12   2    454.83    528.50     32.04 o   -2
   8  12   1    454.83    528.50     32.04 o    1
   6 -12   1    274.33    324.62     32.25 o   -2
   6  12   1    274.33    324.62     32.25 o    1
   5 -12   1    277.32    306.42     17.22 o   -2
   5  12   1    277.32    306.42     17.22 o    1
   3 -12   0     82.87     67.02     10.46 o   -2
   3  12   1     82.87     67.02     10.46 o    1
   2 -12   0   1026.16   1091.97     23.32 o   -2
   2  12   1   1026.16   1091.97     23.32 o    1
  -1  12   1   1035.03   1000.66     20.27 o   -2
   1  12   1   1035.03   1000.66     20.27 o    1
   0  12   1  10660.70  10267.70    127.49 o   -2
   0  12   1  10660.70  10267.70    127.49 o    1
   1  12   1   1130.01   1081.73     24.08 o   -2
  -1  12   1   1130.01   1081.73     24.08 o    1
   2  12   2   6040.02   6077.50     94.48 o   -2
  -2  12   1   6040.02   6077.50     94.48 o    1
   3  12   2    271.25    295.52     14.27 o   -2
  -3  12   1    271.25    295.52     14.27 o    1
   4  12   2     46.57     43.48     35.52 <   -2
  -4  12   1     46.57     43.48     35.52 <    1
   5  12   3   2572.17   2456.48     35.52 o   -2
  -5  12   1   2572.17   2456.48     35.52 o    1
   6  12   3   1311.57   1251.07     25.50 o   -2
  -6  12   1   1311.57   1251.07     25.50 o    1
   8  12   4    108.02    121.17     19.72 o   -2
  -8  12   1    108.02    121.17     19.72 o    1
   9  12   4    129.60    114.96     27.90 o   -2
  -9  12   1    129.60    114.96     27.90 o    1
  11 -11   3    147.57    124.66     31.71 o   -2
  11  11   1    147.57    124.66     31.71 o    1
   8 -11   2    167.21    195.16     22.77 o   -2
   8  11   1    167.21    195.16     22.77 o    1
   6 -11   1     68.98     78.57     22.88 o   -2
   6  11   1     68.98     78.57     22.88 o    1
   5 -11   1   1202.55   1191.90     22.01 o   -2
   5  11   1   1202.55   1191.90     22.01 o    1
   4 -11   0   1896.97   1940.62     55.57 o   -2
   4  11   1   1896.97   1940.62     55.57 o    1
   3 -11   0   2925.96   2768.89     39.99 o   -2
   3  11   1   2925.96   2768.89     39.99 o    1
   2 -11   0   1013.27    969.17     19.94 o   -2
   2  11   1   1013.27    969.17     19.94 o    1
  -1  11   1    522.70    561.30     15.26 o   -2
   1  11   1    522.70    561.30     15.26 o    1
   0  11   1     69.68     61.35      8.28 o   -2
   0  11   1     69.68     61.35      8.28 o    1
   1  11   1    362.68    377.14     13.51 o   -2
  -1  11   1    362.68    377.14     13.51 o    1
   2  11   2    612.61    598.24     15.04 o   -2
  -2  11   1    612.61    598.24     15.04 o    1
   3  11   2    874.04    841.35     15.80 o   -2
  -3  11   1    874.04    841.35     15.80 o    1
   4  11   2    370.83    434.57     38.25 o   -2
  -4  11   1    370.83    434.57     38.25 o    1
   5  11   3   1578.60   1565.44     25.17 o   -2
  -5  11   1   1578.60   1565.44     25.17 o    1
   6  11   3    173.08    189.28     15.04 o   -2
  -6  11   1    173.08    189.28     15.04 o    1
   8  11   4     20.34     32.80     18.63 <   -2
  -8  11   1     20.34     32.80     18.63 <    1
   9  11   4    750.67    866.63     30.18 o   -2
  -9  11   1    750.67    866.63     30.18 o    1
  11  11   5    950.88   1005.67     43.15 o   -2
 -11  11   1    950.88   1005.67     43.15 o    1
  11 -10   3    609.78    583.20     63.86 o   -2
  11  10   1    609.78    583.20     63.86 o    1
   9 -10   2    782.60    819.22     49.25 o   -2
   9  10   1    782.60    819.22     49.25 o    1
   8 -10   2   1088.10   1100.47     25.50 o   -2
   8  10   1   1088.10   1100.47     25.50 o    1
   6 -10   1    232.31    251.06     14.17 o   -2
   6  10   1    232.31    251.06     14.17 o    1
   5 -10   1    408.06    385.97     11.77 o   -2
   5  10   1    408.06    385.97     11.77 o    1
   4 -10   0   2460.07   2534.39     53.50 o   -2
   4  10   1   2460.07   2534.39     53.50 o    1
   3 -10   0   2534.19   2564.57     36.94 o   -2
   3  10   1   2534.19   2564.57     36.94 o    1
   2 -10   0   2183.32   2152.13     29.09 o   -2
   2  10   1   2183.32   2152.13     29.09 o    1
  -1  10   1   6537.34   6649.80     80.53 o   -2
   1  10   1   6537.34   6649.80     80.53 o    1
   0  10   1   3350.17   3223.18     46.86 o   -2
   0  10   1   3350.17   3223.18     46.86 o    1
   1  10   1   8287.43   8148.01    101.99 o   -2
  -1  10   1   8287.43   8148.01    101.99 o    1
   2  10   2    737.51    764.85     15.69 o   -2
  -2  10   1    737.51    764.85     15.69 o    1
   3  10   2   8768.12   8071.62     99.38 o   -2
  -3  10   1   8768.12   8071.62     99.38 o    1
   4  10   2   1440.71   1557.49     29.97 o   -2
  -4  10   1   1440.71   1557.49     29.97 o    1
   5  10   3    448.10    445.46     13.29 o   -2
  -5  10   1    448.10    445.46     13.29 o    1
   6  10   3     61.00     72.68     12.64 o   -2
  -6  10   1     61.00     72.68     12.64 o    1
   8  10   4    272.66    297.48     17.65 o   -2
  -8  10   1    272.66    297.48     17.65 o    1
   9  10   4    164.83    218.81     20.81 o   -2
  -9  10   1    164.83    218.81     20.81 o    1
  11  10   5   1055.63   1001.97     31.60 o   -2
 -11  10   1   1055.63   1001.97     31.60 o    1
  11  -9   3    758.51    718.76     48.27 o   -2
  11   9   1    758.51    718.76     48.27 o    1
   9  -9   2    714.66    680.29     46.53 o   -2
   9   9   1    714.66    680.29     46.53 o    1
   8  -9   2    365.00    377.36     17.11 o   -2
   8   9   1    365.00    377.36     17.11 o    1
   6  -9   1    168.67    179.04     11.22 o   -2
   6   9   1    168.67    179.04     11.22 o    1
   5  -9   1   8399.48   8329.66     91.64 o   -2
   5   9   1   8399.48   8329.66     91.64 o    1
   4  -9   0    126.78    122.48     19.18 o   -2
   4   9   1    126.78    122.48     19.18 o    1
   3  -9   0  13016.90  13065.50    169.55 o   -2
   3   9   1  13016.90  13065.50    169.55 o    1
   2  -9   0    241.74    268.61      9.26 o   -2
   2   9   1    241.74    268.61      9.26 o    1
  -1   9   1    617.59    615.56     11.44 o   -2
   1   9   1    617.59    615.56     11.44 o    1
   0   9   1     28.76     11.88      5.67 <   -2
   0   9   1     28.76     11.88      5.67 <    1
   1   9   1    553.01    585.27     13.51 o   -2
  -1   9   1    553.01    585.27     13.51 o    1
   2   9   2    515.17    546.91     13.08 o   -2
  -2   9   1    515.17    546.91     13.08 o    1
   3   9   2   3105.29   3202.80     39.45 o   -2
  -3   9   1   3105.29   3202.80     39.45 o    1
   4   9   2    113.58    144.06     13.08 o   -2
  -4   9   1    113.58    144.06     13.08 o    1
   5   9   3    103.18    168.14     11.22 o   -2
  -5   9   1    103.18    168.14     11.22 o    1
   6   9   3   1865.25   1723.45     25.06 o   -2
  -6   9   1   1865.25   1723.45     25.06 o    1
   8   9   4    560.40    571.98     17.65 o   -2
  -8   9   1    560.40    571.98     17.65 o    1
   9   9   4    597.83    669.07     27.35 o   -2
  -9   9   1    597.83    669.07     27.35 o    1
  11   9   5   1075.23   1132.84     28.33 o   -2
 -11   9   1   1075.23   1132.84     28.33 o    1
  13   9   6     53.00    -26.37     41.19 <   -2
 -13   9   1     53.00    -26.37     41.19 <    1
  12  -8   3    154.86    296.83     51.65 o   -2
  12   8   1    154.86    296.83     51.65 o    1
  11  -8   3    110.60     97.85     35.52 <   -2
  11   8   1    110.60     97.85     35.52 <    1
   9  -8   2   2587.25   2643.36     96.22 o   -2
   9   8   1   2587.25   2643.36     96.22 o    1
   8  -8   2    699.74    691.19     21.90 o   -2
   8   8   1    699.74    691.19     21.90 o    1
   6  -8   1    480.48    512.59     12.10 o   -2
   6   8   1    480.48    512.59     12.10 o    1
   5  -8   1   3473.72   3361.24     41.08 o   -2
   5   8   1   3473.72   3361.24     41.08 o    1
   4  -8   0   1984.43   1957.73     36.61 o   -2
   4   8   1   1984.43   1957.73     36.61 o    1
   3  -8   0   1421.75   1393.38     19.94 o   -2
   3   8   1   1421.75   1393.38     19.94 o    1
   2  -8   0   2794.66   2869.47     36.18 o   -2
   2   8   1   2794.66   2869.47     36.18 o    1
  -1   8   1    169.38    147.65      8.50 o   -2
   1   8   1    169.38    147.65      8.50 o    1
   0   8   1   1729.57   1716.04     22.67 o   -2
   0   8   1   1729.57   1716.04     22.67 o    1
   1   8   1    253.79    225.46      9.92 o   -2
  -1   8   1    253.79    225.46      9.92 o    1
   2   8   2   1401.02   1338.68     20.16 o   -2
  -2   8   1   1401.02   1338.68     20.16 o    1
   3   8   2    679.72    644.55     10.79 o   -2
  -3   8   1    679.72    644.55     10.79 o    1
   4   8   2    242.69    295.30     13.19 o   -2
  -4   8   1    242.69    295.30     13.19 o    1
   5   8   3    337.36    352.95     11.11 o   -2
  -5   8   1    337.36    352.95     11.11 o    1
   6   8   3     96.05    119.10      9.92 o   -2
  -6   8   1     96.05    119.10      9.92 o    1
   8   8   4   1069.23   1081.29     19.94 o   -2
  -8   8   1   1069.23   1081.29     19.94 o    1
   9   8   4    279.15    328.65     19.51 o   -2
  -9   8   1    279.15    328.65     19.51 o    1
  11   8   5    209.66    149.72     18.31 o   -2
 -11   8   1    209.66    149.72     18.31 o    1
  13   8   6    132.41     34.65     57.64 <   -2
 -13   8   1    132.41     34.65     57.64 <    1
  12  -7   3    118.06    171.30     48.60 o   -2
  12   7   1    118.06    171.30     48.60 o    1
  11  -7   3    739.71    735.65     47.07 o   -2
  11   7   1    739.71    735.65     47.07 o    1
   9  -7   2    221.12    235.37     37.16 o   -2
   9   7   1    221.12    235.37     37.16 o    1
   8  -7   2    123.56    145.15     14.17 o   -2
   8   7   1    123.56    145.15     14.17 o    1
   6  -7   1    405.89    405.14     12.20 o   -2
   6   7   1    405.89    405.14     12.20 o    1
   5  -7   1    839.57    846.90     14.06 o   -2
   5   7   1    839.57    846.90     14.06 o    1
   4  -7   0   1177.91   1090.77     20.59 o   -2
   4   7   1   1177.91   1090.77     20.59 o    1
   3  -7   0    936.95    956.96     13.73 o   -2
   3   7   1    936.95    956.96     13.73 o    1
   2  -7   0    118.26    105.37      8.72 o   -2
   2   7   1    118.26    105.37      8.72 o    1
  -1   7   1     38.01     41.63     14.60 <   -2
   1   7   1     38.01     41.63     14.60 <    1
   0   7   1     18.67     18.20      4.47 o   -2
   0   7   1     18.67     18.20      4.47 o    1
   1   7   1     32.97     65.49     14.71 o   -2
  -1   7   1     32.97     65.49     14.71 o    1
   2   7   2    278.82    326.80     10.35 o   -2
  -2   7   1    278.82    326.80     10.35 o    1
   3   7   2    508.09    480.33      9.59 o   -2
  -3   7   1    508.09    480.33      9.59 o    1
   4   7   2    363.34    458.21     13.40 o   -2
  -4   7   1    363.34    458.21     13.40 o    1
   5   7   3    696.92    683.99     12.75 o   -2
  -5   7   1    696.92    683.99     12.75 o    1
   6   7   3   1278.36   1338.46     21.90 o   -2
  -6   7   1   1278.36   1338.46     21.90 o    1
   8   7   4    226.66    274.82     12.64 o   -2
  -8   7   1    226.66    274.82     12.64 o    1
   9   7   4   4906.81   5170.66     72.36 o   -2
  -9   7   1   4906.81   5170.66     72.36 o    1
  11   7   5   1384.70   1377.58     29.42 o   -2
 -11   7   1   1384.70   1377.58     29.42 o    1
  12  -6   3    204.63    257.38     50.23 o   -2
  12   6   1    204.63    257.38     50.23 o    1
  11  -6   3   1084.67   1115.84     55.57 o   -2
  11   6   1   1084.67   1115.84     55.57 o    1
   9  -6   2    185.83    211.40     22.99 o   -2
   9   6   1    185.83    211.40     22.99 o    1
   8  -6   2    189.73    199.30     12.64 o   -2
   8   6   1    189.73    199.30     12.64 o    1
   6  -6   1     91.60    145.58     10.13 o   -2
   6   6   1     91.60    145.58     10.13 o    1
   5  -6   1    385.71    374.09      9.48 o   -2
   5   6   1    385.71    374.09      9.48 o    1
   4  -6   0    602.59    613.28     13.08 o   -2
   4   6   1    602.59    613.28     13.08 o    1
   3  -6   0   2969.55   3029.87     38.25 o   -2
   3   6   1   2969.55   3029.87     38.25 o    1
   2  -6   0   1516.22   1574.27     23.65 o   -2
   2   6   1   1516.22   1574.27     23.65 o    1
  -1   6   1    827.29    950.31     34.54 o   -2
   1   6   1    827.29    950.31     34.54 o    1
   0   6   1   5911.30   5985.09     71.48 o   -2
   0   6   1   5911.30   5985.09     71.48 o    1
   2   6   2    365.63    360.58     10.90 o   -2
  -2   6   1    365.63    360.58     10.90 o    1
   3   6   2   5938.11   5701.88     61.57 o   -2
  -3   6   1   5938.11   5701.88     61.57 o    1
   4   6   2   1065.52   1163.24     25.61 o   -2
  -4   6   1   1065.52   1163.24     25.61 o    1
   5   6   3   2769.46   2997.07     37.16 o   -2
  -5   6   1   2769.46   2997.07     37.16 o    1
   6   6   3   7729.02   7843.44     90.99 o   -2
  -6   6   1   7729.02   7843.44     90.99 o    1
   7   6   3    492.62    433.37     38.25 o   -2
  -7   6   1    492.62    433.37     38.25 o    1
   8   6   4   4577.09   4566.98     55.79 o   -2
  -8   6   1   4577.09   4566.98     55.79 o    1
   9   6   4     44.25     59.17     13.84 o   -2
  -9   6   1     44.25     59.17     13.84 o    1
  11   6   5    269.98    280.16     18.31 o   -2
 -11   6   1    269.98    280.16     18.31 o    1
  14   6   6      2.25    -41.52     30.95 <   -2
 -14   6   1      2.25    -41.52     30.95 <    1
  14  -5   4    247.21    343.58     51.98 o   -2
  14   5   1    247.21    343.58     51.98 o    1
  12  -5   3    423.23    467.80     51.43 o   -2
  12   5   1    423.23    467.80     51.43 o    1
  11  -5   3   2624.43   2613.50     62.55 o   -2
  11   5   1   2624.43   2613.50     62.55 o    1
   9  -5   2   5292.53   5255.77     84.45 o   -2
   9   5   1   5292.53   5255.77     84.45 o    1
   8  -5   2    936.87    971.24     16.02 o   -2
   8   5   1    936.87    971.24     16.02 o    1
   7  -5   2   9189.36   9943.59    227.74 o   -2
   7   5   1   9189.36   9943.59    227.74 o    1
   6  -5   1    112.90    145.15      9.48 o   -2
   6   5   1    112.90    145.15      9.48 o    1
   5  -5   1   2199.53   2268.29     31.27 o   -2
   5   5   1   2199.53   2268.29     31.27 o    1
   4  -5   0    562.03    502.67     12.64 o   -2
   4   5   1    562.03    502.67     12.64 o    1
   3  -5   0    774.84    760.27     10.68 o   -2
   3   5   1    774.84    760.27     10.68 o    1
   2  -5   0    225.64    274.27      9.70 o   -2
   2   5   1    225.64    274.27      9.70 o    1
  -1   5   1    179.06    240.38     32.80 o   -2
   1   5   1    179.06    240.38     32.80 o    1
   0   5   1     21.55     30.62      4.14 o   -2
   0   5   1     21.55     30.62      4.14 o    1
   1   5   1    182.16    239.40     22.12 o   -2
  -1   5   1    182.16    239.40     22.12 o    1
   2   5   2    158.11    176.86      9.81 o   -2
  -2   5   1    158.11    176.86      9.81 o    1
   3   5   2    210.98    262.29      7.95 o   -2
  -3   5   1    210.98    262.29      7.95 o    1
   5   5   3    164.61    162.15      9.37 o   -2
  -5   5   1    164.61    162.15      9.37 o    1
   6   5   3    205.30    241.58     10.35 o   -2
  -6   5   1    205.30    241.58     10.35 o    1
   8   5   4    751.18    746.11     15.91 o   -2
  -8   5   1    751.18    746.11     15.91 o    1
   9   5   4    340.75    395.23     16.02 o   -2
  -9   5   1    340.75    395.23     16.02 o    1
  11   5   5    128.67    157.24     18.96 o   -2
 -11   5   1    128.67    157.24     18.96 o    1
  14   5   6     22.93     18.20     33.02 <   -2
 -14   5   1     22.93     18.20     33.02 <    1
  14  -4   4      3.30     95.35     48.71 <   -2
  14   4   1      3.30     95.35     48.71 <    1
  11  -4   3    359.33    358.72     21.79 o   -2
  11   4   1    359.33    358.72     21.79 o    1
   9  -4   2   1365.45   1412.12     28.99 o   -2
   9   4   1   1365.45   1412.12     28.99 o    1
   8  -4   2    404.58    401.88     11.88 o   -2
   8   4   1    404.58    401.88     11.88 o    1
   7  -4   1   1961.87   2103.64     69.52 o   -2
   7   4   1   1961.87   2103.64     69.52 o    1
   7  -4   2    675.33    752.43     56.34 o   -2
   7   4   1    675.33    752.43     56.34 o    1
   6  -4   1   5157.84   5044.80     55.25 o   -2
   6   4   1   5157.84   5044.80     55.25 o    1
   5  -4   1   2165.26   2222.85     27.68 o   -2
   5   4   1   2165.26   2222.85     27.68 o    1
   4  -4   0  18325.90  18443.80    269.92 o   -2
   4   4   1  18325.90  18443.80    269.92 o    1
   3  -4   0   2476.93   2869.36     35.85 o   -2
   3   4   1   2476.93   2869.36     35.85 o    1
   2  -4   0   3246.76   3353.40     51.76 o   -2
   2   4   1   3246.76   3353.40     51.76 o    1
  -1   4   1   7324.04   7089.27    215.87 o   -2
   1   4   1   7324.04   7089.27    215.87 o    1
   0   4   1  10239.20  10223.30    125.21 o   -2
   0   4   1  10239.20  10223.30    125.21 o    1
   1   4   1   8714.44   9620.72    350.88 o   -2
  -1   4   1   8714.44   9620.72    350.88 o    1
   2   4   2  12214.00  12504.70    236.03 o   -2
  -2   4   1  12214.00  12504.70    236.03 o    1
   3   4   2     26.03     56.23      6.10 o   -2
  -3   4   1     26.03     56.23      6.10 o    1
   5   4   3    100.30     83.03      8.61 o   -2
  -5   4   1    100.30     83.03      8.61 o    1
   6   4   3    257.74    301.95     10.24 o   -2
  -6   4   1    257.74    301.95     10.24 o    1
   7   4   3    202.90    252.15     32.58 o   -2
  -7   4   1    202.90    252.15     32.58 o    1
   8   4   4    563.41    584.07     14.06 o   -2
  -8   4   1    563.41    584.07     14.06 o    1
   9   4   4     28.99     31.82     12.97 <   -2
  -9   4   1     28.99     31.82     12.97 <    1
  11   4   5    481.69    473.47     21.03 o   -2
 -11   4   1    481.69    473.47     21.03 o    1
  14   4   6    446.81    501.69     28.88 o   -2
 -14   4   1    446.81    501.69     28.88 o    1
  14  -3   4     73.09    138.93     28.66 o   -2
  14   3   1     73.09    138.93     28.66 o    1
  11  -3   3   3346.32   3188.64     55.57 o   -2
  11   3   1   3346.32   3188.64     55.57 o    1
   9  -3   2   1425.85   1457.24     25.72 o   -2
   9   3   1   1425.85   1457.24     25.72 o    1
   8  -3   2     29.69     55.47     10.68 o   -2
   8   3   1     29.69     55.47     10.68 o    1
   7  -3   2    517.55    471.40     49.04 o   -2
   7   3   1    517.55    471.40     49.04 o    1
   6  -3   1    619.34    597.04     10.03 o   -2
   6   3   1    619.34    597.04     10.03 o    1
   5  -3   1   3683.30   3958.93     43.59 o   -2
   5   3   1   3683.30   3958.93     43.59 o    1
   4  -3   0   1064.56   1114.86     23.65 o   -2
   4   3   1   1064.56   1114.86     23.65 o    1
   3  -3   0   8299.44   8748.10     96.87 o   -2
   3   3   1   8299.44   8748.10     96.87 o    1
   2  -3   0  12413.80  12775.90    254.33 o   -2
   2   3   1  12413.80  12775.90    254.33 o    1
  -1   3   1     54.31     74.10     14.38 o   -2
   1   3   1     54.31     74.10     14.38 o    1
   0   3   1      0.44      0.11      2.83 <   -2
   0   3   1      0.44      0.11      2.83 <    1
   1   3   1     36.02     70.94     15.80 o   -2
  -1   3   1     36.02     70.94     15.80 o    1
   2   3   2   4537.15   4700.79    173.59 o   -2
  -2   3   1   4537.15   4700.79    173.59 o    1
   3   3   2   2293.12   2331.16     30.51 o   -2
  -3   3   1   2293.12   2331.16     30.51 o    1
   5   3   3  11738.50  12695.00    157.57 o   -2
  -5   3   1  11738.50  12695.00    157.57 o    1
   6   3   3    186.79    195.27      8.83 o   -2
  -6   3   1    186.79    195.27      8.83 o    1
   7   3   3   2043.26   2201.93     42.17 o   -2
  -7   3   1   2043.26   2201.93     42.17 o    1
   7   3   4   3395.58   3742.20     89.68 o   -2
  -7   3   1   3395.58   3742.20     89.68 o    1
   8   3   4   1089.47   1092.74     17.87 o   -2
  -8   3   1   1089.47   1092.74     17.87 o    1
   9   3   4    465.88    521.74     15.26 o   -2
  -9   3   1    465.88    521.74     15.26 o    1
  11   3   5    100.02    141.77     15.80 o   -2
 -11   3   1    100.02    141.77     15.80 o    1
  14   3   6    316.11    341.94     27.13 o   -2
 -14   3   1    316.11    341.94     27.13 o    1
  14  -2   4    505.16    455.82     32.58 o   -2
  14   2   1    505.16    455.82     32.58 o    1
  11  -2   3    376.21    369.62     18.74 o   -2
  11   2   1    376.21    369.62     18.74 o    1
   9  -2   2     25.30     33.34     13.51 <   -2
   9   2   1     25.30     33.34     13.51 <    1
   8  -2   2   1077.43   1172.61     21.25 o   -2
   8   2   1   1077.43   1172.61     21.25 o    1
   7  -2   2    599.24    613.82     50.67 o   -2
   7   2   1    599.24    613.82     50.67 o    1
   7  -2   1    535.57    462.79     25.61 o   -2
   7   2   1    535.57    462.79     25.61 o    1
   6  -2   1   9295.59   9775.56    105.05 o   -2
   6   2   1   9295.59   9775.56    105.05 o    1
   5  -2   1   4130.08   4259.69     46.75 o   -2
   5   2   1   4130.08   4259.69     46.75 o    1
   4  -2   0    925.14   1143.52     37.38 o   -2
   4   2   1    925.14   1143.52     37.38 o    1
   3  -2   0   7125.04   7674.43     79.87 o   -2
   3   2   1   7125.04   7674.43     79.87 o    1
   2  -2   0  19552.60  20853.30    414.30 o   -2
   2   2   1  19552.60  20853.30    414.30 o    1
  -1   2   1   1169.70   1227.20     26.04 o   -2
   1   2   1   1169.70   1227.20     26.04 o    1
   0   2   1   3296.96   3166.41     36.18 o   -2
   0   2   1   3296.96   3166.41     36.18 o    1
   2   2   2  24222.80  23774.30    764.52 o   -2
  -2   2   1  24222.80  23774.30    764.52 o    1
   3   2   2   6569.86   6900.54     85.87 o   -2
  -3   2   1   6569.86   6900.54     85.87 o    1
   4   2   2    459.42    371.36     27.90 o   -2
  -4   2   1    459.42    371.36     27.90 o    1
   5   2   3   5947.00   6539.74     82.38 o   -2
  -5   2   1   5947.00   6539.74     82.38 o    1
   6   2   3   2727.92   2621.24     34.43 o   -2
  -6   2   1   2727.92   2621.24     34.43 o    1
   7   2   3   2325.93   2395.13     78.24 o   -2
  -7   2   1   2325.93   2395.13     78.24 o    1
   7   2   4   1292.28   1486.00     74.53 o   -2
  -7   2   1   1292.28   1486.00     74.53 o    1
   8   2   4   5231.69   4947.60     58.73 o   -2
  -8   2   1   5231.69   4947.60     58.73 o    1
   9   2   4    368.38    368.86     15.91 o   -2
  -9   2   1    368.38    368.86     15.91 o    1
  11   2   5   2602.47   2425.42     45.55 o   -2
 -11   2   1   2602.47   2425.42     45.55 o    1
  12   2   5     30.66     12.75     37.05 <   -2
 -12   2   1     30.66     12.75     37.05 <    1
  14   2   6    417.11    414.19     51.00 o   -2
 -14   2   1    417.11    414.19     51.00 o    1
  14  -1   4    155.24    242.67     51.22 o   -2
  14   1   1    155.24    242.67     51.22 o    1
  12  -1   3    217.12    249.65     36.40 o   -2
  12   1   1    217.12    249.65     36.40 o    1
  11  -1   3    185.37    189.39     17.65 o   -2
  11   1   1    185.37    189.39     17.65 o    1
   9  -1   2   1075.94   1069.74     23.32 o   -2
   9   1   1   1075.94   1069.74     23.32 o    1
   8  -1   2    785.35    714.40     16.45 o   -2
   8   1   1    785.35    714.40     16.45 o    1
   7  -1   2   3102.85   3496.25     89.57 o   -2
   7   1   1   3102.85   3496.25     89.57 o    1
   7  -1   1   5587.85   5112.80    150.49 o   -2
   7   1   1   5587.85   5112.80    150.49 o    1
   6  -1   1    275.68    284.41      7.30 o   -2
   6   1   1    275.68    284.41      7.30 o    1
   5  -1   1   1769.77   2067.79     24.84 o   -2
   5   1   1   1769.77   2067.79     24.84 o    1
   4  -1   0  27692.40  30820.90    878.72 o   -2
   4   1   1  27692.40  30820.90    878.72 o    1
   3  -1   0  14579.70  15725.50    167.05 o   -2
   3   1   1  14579.70  15725.50    167.05 o    1
   2  -1   0   1018.77   1166.94     25.17 o   -2
   2   1   1   1018.77   1166.94     25.17 o    1
  -1   1   1   1963.30   2001.64     40.86 o   -2
   1   1   1   1963.30   2001.64     40.86 o    1
   0   1   1      0.56      1.63      0.65 <   -2
   0   1   1      0.56      1.63      0.65 <    1
   2   1   2   1085.12   1034.44     37.27 o   -2
  -2   1   1   1085.12   1034.44     37.27 o    1
   3   1   2  17661.70  18188.10    210.85 o   -2
  -3   1   1  17661.70  18188.10    210.85 o    1
   5   1   3   3198.66   3276.03     38.79 o   -2
  -5   1   1   3198.66   3276.03     38.79 o    1
   6   1   3    837.68    858.24     13.29 o   -2
  -6   1   1    837.68    858.24     13.29 o    1
   7   1   4    488.19    587.99     49.47 o   -2
  -7   1   1    488.19    587.99     49.47 o    1
   7   1   3    974.66   1001.09     41.95 o   -2
  -7   1   1    974.66   1001.09     41.95 o    1
   8   1   4    226.03    271.01     10.03 o   -2
  -8   1   1    226.03    271.01     10.03 o    1
   9   1   4    201.86    215.98     18.52 o   -2
  -9   1   1    201.86    215.98     18.52 o    1
  11   1   5    175.63    129.89     16.89 o   -2
 -11   1   1    175.63    129.89     16.89 o    1
  12   1   5    259.64    272.53     37.81 o   -2
 -12   1   1    259.64    272.53     37.81 o    1
  14   1   6     63.19     63.53     49.69 <   -2
 -14   1   1     63.19     63.53     49.69 <    1
  14   0   4     83.18    136.65     31.49 o   -2
  14   0   1     83.18    136.65     31.49 o    1
  12   0   3     81.86     45.66     33.67 <   -2
  12   0   1     81.86     45.66     33.67 <    1
  11   0   3    212.70    175.00     17.33 o   -2
  11   0   1    212.70    175.00     17.33 o    1
   9   0   2    270.35    276.45     15.91 o   -2
   9   0   1    270.35    276.45     15.91 o    1
   8   0   2   1453.08   1494.07     20.59 o   -2
   8   0   1   1453.08   1494.07     20.59 o    1
   7   0   2    244.86    312.96     26.04 o   -2
   7   0   1    244.86    312.96     26.04 o    1
   7   0   1      1.81     14.49     12.42 <   -2
   7   0   1      1.81     14.49     12.42 <    1
   6   0   1     29.72     99.92      7.19 o   -2
   6   0   1     29.72     99.92      7.19 o    1
   5   0   1      0.95      6.87      6.65 <   -2
   5   0   1      0.95      6.87      6.65 <    1
  -3   0   0    121.11    117.79      5.01 o   -2
   3   0   1    121.11    117.79      5.01 o    1
   1   0   1      9.70     24.74      5.88 o   -2
  -1   0   1      9.70     24.74      5.88 o    1
   2   0   2  13087.20  13344.20    430.10 o   -2
  -2   0   1  13087.20  13344.20    430.10 o    1
   3   0   2   2170.11   2086.96     25.50 o   -2
  -3   0   1   2170.11   2086.96     25.50 o    1
   5   0   3   1706.19   1667.44     19.94 o   -2
  -5   0   1   1706.19   1667.44     19.94 o    1
   6   0   3   2634.92   2649.68     32.47 o   -2
  -6   0   1   2634.92   2649.68     32.47 o    1
   7   0   3   3747.49   3543.22    107.88 o   -2
  -7   0   1   3747.49   3543.22    107.88 o    1
   7   0   4   1087.13   1226.22     65.82 o   -2
  -7   0   1   1087.13   1226.22     65.82 o    1
   8   0   4    895.22    925.03     18.63 o   -2
  -8   0   1    895.22    925.03     18.63 o    1
   9   0   4    657.45    618.83     17.33 o   -2
  -9   0   1    657.45    618.83     17.33 o    1
  11   0   5    265.76    237.01     17.54 o   -2
 -11   0   1    265.76    237.01     17.54 o    1
  12   0   5   1611.74   1540.38     62.33 o   -2
 -12   0   1   1611.74   1540.38     62.33 o    1
  14   0   6    708.44    873.05     64.40 o   -2
 -14   0   1    708.44    873.05     64.40 o    1
  14   1   4    379.42    447.97     54.48 o   -2
  14  -1   1    379.42    447.97     54.48 o    1
  12   1   3    482.73    452.98     41.95 o   -2
  12  -1   1    482.73    452.98     41.95 o    1
  11   1   3    327.40    321.24     16.13 o   -2
  11  -1   1    327.40    321.24     16.13 o    1
   9   1   2   1942.53   1885.26     31.82 o   -2
   9  -1   1   1942.53   1885.26     31.82 o    1
   8   1   2   2583.22   2493.53     34.00 o   -2
   8  -1   1   2583.22   2493.53     34.00 o    1
   7   1   2   4004.53   4237.78    106.14 o   -2
   7  -1   1   4004.53   4237.78    106.14 o    1
   6   1   1    426.41    407.76     10.13 o   -2
   6  -1   1    426.41    407.76     10.13 o    1
   5   1   1   1940.98   2224.81     29.31 o   -2
   5  -1   1   1940.98   2224.81     29.31 o    1
  -3  -1   0   3599.83   3968.74     48.82 o   -2
   3  -1   1   3599.83   3968.74     48.82 o    1
   0  -1   1      8.78     10.24      0.87 o   -2
   0  -1   1      8.78     10.24      0.87 o    1
   2  -1   2  12380.30  12392.00    399.48 o   -2
  -2  -1   1  12380.30  12392.00    399.48 o    1
   3  -1   2    118.60    131.96      5.01 o   -2
  -3  -1   1    118.60    131.96      5.01 o    1
   4  -1   2   1167.87   1130.98     44.13 o   -2
  -4  -1   1   1167.87   1130.98     44.13 o    1
   5  -1   3    903.12    916.10     13.73 o   -2
  -5  -1   1    903.12    916.10     13.73 o    1
   6  -1   3    914.96    873.49     12.86 o   -2
  -6  -1   1    914.96    873.49     12.86 o    1
   7  -1   4   2539.65   2821.63    117.14 o   -2
  -7  -1   1   2539.65   2821.63    117.14 o    1
   7  -1   3   1208.65   1094.70     41.52 o   -2
  -7  -1   1   1208.65   1094.70     41.52 o    1
   8  -1   4   2491.84   2464.76     37.05 o   -2
  -8  -1   1   2491.84   2464.76     37.05 o    1
   9  -1   4    802.35    798.52     18.74 o   -2
  -9  -1   1    802.35    798.52     18.74 o    1
  11  -1   5      8.28     18.31     16.45 <   -2
 -11  -1   1      8.28     18.31     16.45 <    1
  14  -1   6    136.26    184.48     30.84 o   -2
 -14  -1   1    136.26    184.48     30.84 o    1
  14   2   4     94.60    102.43     29.53 o   -2
  14  -2   1     94.60    102.43     29.53 o    1
  12   2   3    122.39     83.25     37.70 <   -2
  12  -2   1    122.39     83.25     37.70 <    1
  11   2   3    123.95    139.59     15.15 o   -2
  11  -2   1    123.95    139.59     15.15 o    1
   9   2   2    216.22    220.77     12.64 o   -2
   9  -2   1    216.22    220.77     12.64 o    1
   8   2   2   1097.60   1142.75     19.51 o   -2
   8  -2   1   1097.60   1142.75     19.51 o    1
   7   2   2    721.66    793.18     33.56 o   -2
   7  -2   1    721.66    793.18     33.56 o    1
   6   2   1   9209.37   9448.66    115.40 o   -2
   6  -2   1   9209.37   9448.66    115.40 o    1
   5   2   1   3283.43   3325.39     42.39 o   -2
   5  -2   1   3283.43   3325.39     42.39 o    1
  -3  -2   0   2663.17   2654.69     31.27 o   -2
   3  -2   1   2663.17   2654.69     31.27 o    1
   0  -2   1    205.33    215.10      3.81 o   -2
   0  -2   1    205.33    215.10      3.81 o    1
   2  -2   2   7726.76   7587.04    152.12 o   -2
  -2  -2   1   7726.76   7587.04    152.12 o    1
   3  -2   2  11392.00  11321.00    120.63 o   -2
  -3  -2   1  11392.00  11321.00    120.63 o    1
   4  -2   2   2098.03   2507.26     75.30 o   -2
  -4  -2   1   2098.03   2507.26     75.30 o    1
   5  -2   3   3217.66   3280.50     39.12 o   -2
  -5  -2   1   3217.66   3280.50     39.12 o    1
   6  -2   3   1410.18   1470.97     19.61 o   -2
  -6  -2   1   1410.18   1470.97     19.61 o    1
   7  -2   4   2590.28   2686.51    113.33 o   -2
  -7  -2   1   2590.28   2686.51    113.33 o    1
   7  -2   3    471.45    525.45     20.38 o   -2
  -7  -2   1    471.45    525.45     20.38 o    1
   8  -2   4   3126.15   2956.75     40.43 o   -2
  -8  -2   1   3126.15   2956.75     40.43 o    1
   9  -2   4    702.88    708.51     20.70 o   -2
  -9  -2   1    702.88    708.51     20.70 o    1
  11  -2   5    679.72    645.75     26.04 o   -2
 -11  -2   1    679.72    645.75     26.04 o    1
  14  -2   6    812.42    851.59     38.03 o   -2
 -14  -2   1    812.42    851.59     38.03 o    1
  14   3   4    162.69    198.65     31.60 o   -2
  14  -3   1    162.69    198.65     31.60 o    1
  12   3   3    144.98    176.20     40.43 o   -2
  12  -3   1    144.98    176.20     40.43 o    1
  11   3   3    233.53    260.65     16.78 o   -2
  11  -3   1    233.53    260.65     16.78 o    1
   9   3   2     62.48     86.19     12.53 o   -2
   9  -3   1     62.48     86.19     12.53 o    1
   8   3   2    264.01    255.10     12.42 o   -2
   8  -3   1    264.01    255.10     12.42 o    1
   7   3   2    451.76    443.17     37.70 o   -2
   7  -3   1    451.76    443.17     37.70 o    1
   6   3   1    400.56    382.26     10.68 o   -2
   6  -3   1    400.56    382.26     10.68 o    1
   5   3   1   2350.49   2554.77     31.38 o   -2
   5  -3   1   2350.49   2554.77     31.38 o    1
  -3  -3   0   5300.57   5265.57     60.48 o   -2
   3  -3   1   5300.57   5265.57     60.48 o    1
  -2  -3   0   2169.21   2391.20     90.01 o   -2
   2  -3   1   2169.21   2391.20     90.01 o    1
   0  -3   1     17.55     18.52      2.62 o   -2
   0  -3   1     17.55     18.52      2.62 o    1
   1  -3   1   4212.19   4660.36    209.33 o   -2
  -1  -3   1   4212.19   4660.36    209.33 o    1
   2  -3   2   5471.95   4722.91    105.26 o   -2
  -2  -3   1   5471.95   4722.91    105.26 o    1
   3  -3   2  16841.40  18129.20    226.76 o   -2
  -3  -3   1  16841.40  18129.20    226.76 o    1
   4  -3   2   1470.23   1531.99     35.41 o   -2
  -4  -3   1   1470.23   1531.99     35.41 o    1
   5  -3   3   3133.10   3202.80     33.24 o   -2
  -5  -3   1   3133.10   3202.80     33.24 o    1
   6  -3   3   1134.38   1227.20     17.00 o   -2
  -6  -3   1   1134.38   1227.20     17.00 o    1
   7  -3   3   7666.00   7753.00    225.78 o   -2
  -7  -3   1   7666.00   7753.00    225.78 o    1
   7  -3   4   5745.38   5855.31    223.93 o   -2
  -7  -3   1   5745.38   5855.31    223.93 o    1
   8  -3   4    297.59    299.88     11.22 o   -2
  -8  -3   1    297.59    299.88     11.22 o    1
   9  -3   4   2636.81   2702.96     47.07 o   -2
  -9  -3   1   2636.81   2702.96     47.07 o    1
  11  -3   5   1066.27   1008.29     30.29 o   -2
 -11  -3   1   1066.27   1008.29     30.29 o    1
  14  -3   6     45.91    105.15     49.14 <   -2
 -14  -3   1     45.91    105.15     49.14 <    1
  14   4   4   1637.67   1636.27     53.61 o   -2
  14  -4   1   1637.67   1636.27     53.61 o    1
  11   4   3    360.96    362.43     17.65 o   -2
  11  -4   1    360.96    362.43     17.65 o    1
   9   4   2   1926.57   2018.42     32.36 o   -2
   9  -4   1   1926.57   2018.42     32.36 o    1
   8   4   2    175.36    185.90     12.20 o   -2
   8  -4   1    175.36    185.90     12.20 o    1
   7   4   2   2675.30   2827.19     98.07 o   -2
   7  -4   1   2675.30   2827.19     98.07 o    1
   7   4   1   2439.12   2602.82     82.05 o   -2
   7  -4   1   2439.12   2602.82     82.05 o    1
   6   4   1   3853.29   3802.78     45.66 o   -2
   6  -4   1   3853.29   3802.78     45.66 o    1
   5   4   1   2480.23   2577.32     31.93 o   -2
   5  -4   1   2480.23   2577.32     31.93 o    1
  -3  -4   0    814.46    885.48     11.55 o   -2
   3  -4   1    814.46    885.48     11.55 o    1
  -2  -4   0  16029.40  16113.00    388.36 o   -2
   2  -4   1  16029.40  16113.00    388.36 o    1
   0  -4   1  19707.50  19459.30    223.82 o   -2
   0  -4   1  19707.50  19459.30    223.82 o    1
   1  -4   1   1083.60   1140.90     26.59 o   -2
  -1  -4   1   1083.60   1140.90     26.59 o    1
   2  -4   2    314.70    209.33     10.46 o   -2
  -2  -4   1    314.70    209.33     10.46 o    1
   3  -4   2    106.29     85.32      4.14 o   -2
  -3  -4   1    106.29     85.32      4.14 o    1
   4  -4   2    927.72   1064.19     22.56 o   -2
  -4  -4   1    927.72   1064.19     22.56 o    1
   5  -4   3   1013.62    983.88     12.75 o   -2
  -5  -4   1   1013.62    983.88     12.75 o    1
   6  -4   3    764.83    684.87     11.66 o   -2
  -6  -4   1    764.83    684.87     11.66 o    1
   7  -4   4   2849.97   3076.51    127.49 o   -2
  -7  -4   1   2849.97   3076.51    127.49 o    1
   8  -4   4    145.25    109.29     10.57 o   -2
  -8  -4   1    145.25    109.29     10.57 o    1
   9  -4   4   3082.12   3201.71     54.05 o   -2
  -9  -4   1   3082.12   3201.71     54.05 o    1
  11  -4   5    281.01    267.85     19.83 o   -2
 -11  -4   1    281.01    267.85     19.83 o    1
  14  -4   6    355.87    473.47     56.55 o   -2
 -14  -4   1    355.87    473.47     56.55 o    1
  14   5   4     32.55     63.31     41.73 <   -2
  14  -5   1     32.55     63.31     41.73 <    1
  11   5   3    785.55    771.61     29.42 o   -2
  11  -5   1    785.55    771.61     29.42 o    1
   9   5   2   3737.30   3665.48     52.41 o   -2
   9  -5   1   3737.30   3665.48     52.41 o    1
   8   5   2   1210.96   1287.35     22.45 o   -2
   8  -5   1   1210.96   1287.35     22.45 o    1
   7   5   1  11750.40  12285.70    249.21 o   -2
   7  -5   1  11750.40  12285.70    249.21 o    1
   6   5   1    168.80    213.03     10.13 o   -2
   6  -5   1    168.80    213.03     10.13 o    1
   5   5   1   1679.65   1699.47     20.92 o   -2
   5  -5   1   1679.65   1699.47     20.92 o    1
  -3  -5   0   1876.99   1993.03     22.88 o   -2
   3  -5   1   1876.99   1993.03     22.88 o    1
  -2  -5   0    499.24    499.51     10.03 o   -2
   2  -5   1    499.24    499.51     10.03 o    1
  -1  -5   1   7142.33   7534.95    246.49 o   -2
   1  -5   1   7142.33   7534.95    246.49 o    1
   0  -5   1      0.65      3.49      3.49 <   -2
   0  -5   1      0.65      3.49      3.49 <    1
   1  -5   1   7005.78   7919.72    217.61 o   -2
  -1  -5   1   7005.78   7919.72    217.61 o    1
   2  -5   2    745.39    857.26     19.07 o   -2
  -2  -5   1    745.39    857.26     19.07 o    1
   3  -5   2   4281.35   4434.80     56.99 o   -2
  -3  -5   1   4281.35   4434.80     56.99 o    1
   4  -5   2    815.71    890.60     19.94 o   -2
  -4  -5   1    815.71    890.60     19.94 o    1
   4  -5   3   1255.72   1208.46     48.06 o   -2
  -4  -5   1   1255.72   1208.46     48.06 o    1
   5  -5   3    148.49    150.59      8.17 o   -2
  -5  -5   1    148.49    150.59      8.17 o    1
   6  -5   3   1479.82   1499.41     22.56 o   -2
  -6  -5   1   1479.82   1499.41     22.56 o    1
   7  -5   4   1361.36   1530.03     78.24 o   -2
  -7  -5   1   1361.36   1530.03     78.24 o    1
   8  -5   4    188.86    181.54     16.35 o   -2
  -8  -5   1    188.86    181.54     16.35 o    1
   9  -5   4    596.13    599.11     34.00 o   -2
  -9  -5   1    596.13    599.11     34.00 o    1
  11  -5   5    131.09    115.62     28.88 o   -2
 -11  -5   1    131.09    115.62     28.88 o    1
  12  -5   5    644.43    668.74     54.81 o   -2
 -12  -5   1    644.43    668.74     54.81 o    1
  14  -5   6    446.87    522.18     55.03 o   -2
 -14  -5   1    446.87    522.18     55.03 o    1
  14   6   4    656.37    492.86     42.17 o   -2
  14  -6   1    656.37    492.86     42.17 o    1
  11   6   3    694.42    736.63     24.63 o   -2
  11  -6   1    694.42    736.63     24.63 o    1
   9   6   2    362.25    368.53     16.02 o   -2
   9  -6   1    362.25    368.53     16.02 o    1
   8   6   2    707.59    798.74     16.67 o   -2
   8  -6   1    707.59    798.74     16.67 o    1
   6   6   1    120.28    137.30     10.90 o   -2
   6  -6   1    120.28    137.30     10.90 o    1
   5   6   1    247.45    248.99      8.83 o   -2
   5  -6   1    247.45    248.99      8.83 o    1
  -4  -6   0    302.09    295.63     25.39 o   -2
   4  -6   1    302.09    295.63     25.39 o    1
  -3  -6   0   6996.47   7466.85     79.87 o   -2
   3  -6   1   6996.47   7466.85     79.87 o    1
  -2  -6   0    403.26    419.86     10.13 o   -2
   2  -6   1    403.26    419.86     10.13 o    1
  -1  -6   1   2169.39   2269.05     82.27 o   -2
   1  -6   1   2169.39   2269.05     82.27 o    1
   0  -6   1    448.23    363.63      7.41 o   -2
   0  -6   1    448.23    363.63      7.41 o    1
   1  -6   1   3249.19   3656.98    104.39 o   -2
  -1  -6   1   3249.19   3656.98    104.39 o    1
   2  -6   2   1260.60   1244.42     22.34 o   -2
  -2  -6   1   1260.60   1244.42     22.34 o    1
   3  -6   2   7282.68   7120.54     96.22 o   -2
  -3  -6   1   7282.68   7120.54     96.22 o    1
   4  -6   2     50.75     75.08     10.46 o   -2
  -4  -6   1     50.75     75.08     10.46 o    1
   5  -6   3   2388.40   2278.31     31.49 o   -2
  -5  -6   1   2388.40   2278.31     31.49 o    1
   6  -6   3    236.01    244.96      9.81 o   -2
  -6  -6   1    236.01    244.96      9.81 o    1
   8  -6   4     73.95     62.00     14.82 o   -2
  -8  -6   1     73.95     62.00     14.82 o    1
   9  -6   4     94.38    145.80     28.77 o   -2
  -9  -6   1     94.38    145.80     28.77 o    1
  11  -6   5   2059.61   2050.35     53.61 o   -2
 -11  -6   1   2059.61   2050.35     53.61 o    1
  12  -6   5    187.81    158.33     46.09 o   -2
 -12  -6   1    187.81    158.33     46.09 o    1
  11   7   3    359.05    439.47     22.99 o   -2
  11  -7   1    359.05    439.47     22.99 o    1
   9   7   2    719.29    808.87     21.14 o   -2
   9  -7   1    719.29    808.87     21.14 o    1
   8   7   2    173.91    188.19     11.88 o   -2
   8  -7   1    173.91    188.19     11.88 o    1
   6   7   1    262.57    243.11     11.88 o   -2
   6  -7   1    262.57    243.11     11.88 o    1
   5   7   1    680.83    703.39     12.64 o   -2
   5  -7   1    680.83    703.39     12.64 o    1
  -4  -7   0     41.98     44.02     10.35 o   -2
   4  -7   1     41.98     44.02     10.35 o    1
  -3  -7   0    739.57    801.35     11.66 o   -2
   3  -7   1    739.57    801.35     11.66 o    1
  -2  -7   0     19.76     25.50      7.95 o   -2
   2  -7   1     19.76     25.50      7.95 o    1
  -1  -7   1    571.07    646.29     17.00 o   -2
   1  -7   1    571.07    646.29     17.00 o    1
   0  -7   1      2.69      2.07      4.14 <   -2
   0  -7   1      2.69      2.07      4.14 <    1
   1  -7   1    619.78    775.42     25.61 o   -2
  -1  -7   1    619.78    775.42     25.61 o    1
   2  -7   2     89.03     87.50     11.01 o   -2
  -2  -7   1     89.03     87.50     11.01 o    1
   3  -7   2   3816.51   3680.08     51.22 o   -2
  -3  -7   1   3816.51   3680.08     51.22 o    1
   4  -7   2     69.35     49.47     13.29 o   -2
  -4  -7   1     69.35     49.47     13.29 o    1
   5  -7   3     12.66      9.48      7.41 <   -2
  -5  -7   1     12.66      9.48      7.41 <    1
   6  -7   3   1737.94   1711.89     27.90 o   -2
  -6  -7   1   1737.94   1711.89     27.90 o    1
   8  -7   4    263.32    271.66     16.78 o   -2
  -8  -7   1    263.32    271.66     16.78 o    1
   9  -7   4   1751.93   1865.00     73.01 o   -2
  -9  -7   1   1751.93   1865.00     73.01 o    1
  11  -7   5   1331.35   1333.45     41.95 o   -2
 -11  -7   1   1331.35   1333.45     41.95 o    1
  12  -7   5    349.61    340.42     49.58 o   -2
 -12  -7   1    349.61    340.42     49.58 o    1
  13   8   4     11.38    -74.64     39.01 <   -2
  13  -8   1     11.38    -74.64     39.01 <    1
  11   8   3    258.89    213.58     22.01 o   -2
  11  -8   1    258.89    213.58     22.01 o    1
  10   8   3    845.31    770.41     56.66 o   -2
  10  -8   1    845.31    770.41     56.66 o    1
   9   8   2    606.15    703.72     22.45 o   -2
   9  -8   1    606.15    703.72     22.45 o    1
   8   8   2    560.59    606.74     15.91 o   -2
   8  -8   1    560.59    606.74     15.91 o    1
   6   8   1    309.99    361.56     12.31 o   -2
   6  -8   1    309.99    361.56     12.31 o    1
   5   8   1   3356.81   3296.95     38.03 o   -2
   5  -8   1   3356.81   3296.95     38.03 o    1
  -4  -8   0   1591.90   1599.44     23.65 o   -2
   4  -8   1   1591.90   1599.44     23.65 o    1
  -3  -8   0    524.80    495.92     10.03 o   -2
   3  -8   1    524.80    495.92     10.03 o    1
  -2  -8   0     90.15    128.47      9.15 o   -2
   2  -8   1     90.15    128.47      9.15 o    1
  -1  -8   1   1234.84   1226.33     20.16 o   -2
   1  -8   1   1234.84   1226.33     20.16 o    1
   0  -8   1   8585.23   9156.73    109.19 o   -2
   0  -8   1   8585.23   9156.73    109.19 o    1
   1  -8   1    891.37    958.49     17.11 o   -2
  -1  -8   1    891.37    958.49     17.11 o    1
   2  -8   2  12629.30  11766.40    139.48 o   -2
  -2  -8   1  12629.30  11766.40    139.48 o    1
   3  -8   2    628.41    573.50     12.42 o   -2
  -3  -8   1    628.41    573.50     12.42 o    1
   4  -8   2   4015.01   3724.11     77.69 o   -2
  -4  -8   1   4015.01   3724.11     77.69 o    1
   5  -8   3    640.28    634.85     12.97 o   -2
  -5  -8   1    640.28    634.85     12.97 o    1
   6  -8   3     74.33     65.16     17.98 o   -2
  -6  -8   1     74.33     65.16     17.98 o    1
   8  -8   4    782.80    794.82     23.32 o   -2
  -8  -8   1    782.80    794.82     23.32 o    1
   9  -8   4    229.88    248.45     37.05 o   -2
  -9  -8   1    229.88    248.45     37.05 o    1
  11  -8   5    394.66    349.90     34.11 o   -2
 -11  -8   1    394.66    349.90     34.11 o    1
  12  -8   5     23.76    101.23     47.18 <   -2
 -12  -8   1     23.76    101.23     47.18 <    1
  13   9   4    537.78    387.49     54.59 o   -2
  13  -9   1    537.78    387.49     54.59 o    1
  11   9   3    258.35    269.37     22.99 o   -2
  11  -9   1    258.35    269.37     22.99 o    1
   9   9   2    138.76    110.06     18.42 o   -2
   9  -9   1    138.76    110.06     18.42 o    1
   8   9   2    864.24    838.51     19.83 o   -2
   8  -9   1    864.24    838.51     19.83 o    1
   6   9   1    260.66    253.57     11.99 o   -2
   6  -9   1    260.66    253.57     11.99 o    1
   5   9   1   6605.10   6775.88     74.10 o   -2
   5  -9   1   6605.10   6775.88     74.10 o    1
  -4  -9   0   1413.74   1463.56     22.77 o   -2
   4  -9   1   1413.74   1463.56     22.77 o    1
  -3  -9   0    708.63    697.29     12.20 o   -2
   3  -9   1    708.63    697.29     12.20 o    1
  -2  -9   0     83.39     87.17      9.59 o   -2
   2  -9   1     83.39     87.17      9.59 o    1
  -1  -9   1   1149.58   1312.20     19.07 o   -2
   1  -9   1   1149.58   1312.20     19.07 o    1
   0  -9   1     68.81     81.40      5.99 o   -2
   0  -9   1     68.81     81.40      5.99 o    1
   1  -9   1    843.50   1018.42     22.67 o   -2
  -1  -9   1    843.50   1018.42     22.67 o    1
   2  -9   2      0.15    -11.55      8.28 <   -2
  -2  -9   1      0.15    -11.55      8.28 <    1
   3  -9   2    255.55    243.00     10.13 o   -2
  -3  -9   1    255.55    243.00     10.13 o    1
   4  -9   2    628.22    620.68     26.70 o   -2
  -4  -9   1    628.22    620.68     26.70 o    1
   5  -9   3     60.31     57.43      9.48 o   -2
  -5  -9   1     60.31     57.43      9.48 o    1
   6  -9   3   1072.96    962.41     23.43 o   -2
  -6  -9   1   1072.96    962.41     23.43 o    1
   8  -9   4     90.59     95.57     16.56 o   -2
  -8  -9   1     90.59     95.57     16.56 o    1
   9  -9   4   1466.75   1619.49     67.67 o   -2
  -9  -9   1   1466.75   1619.49     67.67 o    1
  11  -9   5    229.14    264.03     56.34 o   -2
 -11  -9   1    229.14    264.03     56.34 o    1
  11  10   3    365.80    418.00     27.79 o   -2
  11 -10   1    365.80    418.00     27.79 o    1
   9  10   2    537.28    528.93     20.27 o   -2
   9 -10   1    537.28    528.93     20.27 o    1
   8  10   2    859.17    853.66     22.23 o   -2
   8 -10   1    859.17    853.66     22.23 o    1
   6  10   1    238.62    221.97     12.97 o   -2
   6 -10   1    238.62    221.97     12.97 o    1
   5  10   1    445.90    439.14     13.84 o   -2
   5 -10   1    445.90    439.14     13.84 o    1
  -4 -10   0    352.62    388.36     15.04 o   -2
   4 -10   1    352.62    388.36     15.04 o    1
  -3 -10   0    707.05    722.13     12.97 o   -2
   3 -10   1    707.05    722.13     12.97 o    1
  -2 -10   0   1203.87   1212.93     19.94 o   -2
   2 -10   1   1203.87   1212.93     19.94 o    1
  -1 -10   1    304.14    332.79     11.99 o   -2
   1 -10   1    304.14    332.79     11.99 o    1
   0 -10   1    367.45    352.08      9.15 o   -2
   0 -10   1    367.45    352.08      9.15 o    1
   1 -10   1    207.19    329.85     13.19 o   -2
  -1 -10   1    207.19    329.85     13.19 o    1
   2 -10   2   1248.71   1187.54     20.59 o   -2
  -2 -10   1   1248.71   1187.54     20.59 o    1
   3 -10   2    428.74    382.37     12.31 o   -2
  -3 -10   1    428.74    382.37     12.31 o    1
   4 -10   2    409.02    352.19     24.74 o   -2
  -4 -10   1    409.02    352.19     24.74 o    1
   5 -10   3   2380.10   2405.37     45.44 o   -2
  -5 -10   1   2380.10   2405.37     45.44 o    1
   6 -10   3   1772.23   1738.16     46.09 o   -2
  -6 -10   1   1772.23   1738.16     46.09 o    1
   8 -10   4     56.19     70.50     25.61 <   -2
  -8 -10   1     56.19     70.50     25.61 <    1
  11 -10   5    381.57    360.80     61.35 o   -2
 -11 -10   1    381.57    360.80     61.35 o    1
  12  11   3    129.90    251.72     50.13 o   -2
  12 -11   1    129.90    251.72     50.13 o    1
  11  11   3    248.80    284.52     33.02 o   -2
  11 -11   1    248.80    284.52     33.02 o    1
   9  11   2    544.06    584.40     24.19 o   -2
   9 -11   1    544.06    584.40     24.19 o    1
   8  11   2    239.69    247.14     19.40 o   -2
   8 -11   1    239.69    247.14     19.40 o    1
   6  11   1     99.34    127.82     14.27 o   -2
   6 -11   1     99.34    127.82     14.27 o    1
   5  11   1   1132.22   1159.75     20.92 o   -2
   5 -11   1   1132.22   1159.75     20.92 o    1
  -4 -11   0    107.88    133.60     34.76 o   -2
   4 -11   1    107.88    133.60     34.76 o    1
  -3 -11   0    756.42    706.77     17.98 o   -2
   3 -11   1    756.42    706.77     17.98 o    1
  -2 -11   0    335.44    338.02     16.89 o   -2
   2 -11   1    335.44    338.02     16.89 o    1
  -1 -11   1    543.75    513.79     17.76 o   -2
   1 -11   1    543.75    513.79     17.76 o    1
   0 -11   1     17.02      2.62      7.08 <   -2
   0 -11   1     17.02      2.62      7.08 <    1
   1 -11   1    362.06    359.16     15.15 o   -2
  -1 -11   1    362.06    359.16     15.15 o    1
   2 -11   2   1472.53   1355.57     24.84 o   -2
  -2 -11   1   1472.53   1355.57     24.84 o    1
   3 -11   2     68.65     65.82     10.35 o   -2
  -3 -11   1     68.65     65.82     10.35 o    1
   4 -11   2    810.96    843.53     79.55 o   -2
  -4 -11   1    810.96    843.53     79.55 o    1
   5 -11   3    187.90    254.77     20.92 o   -2
  -5 -11   1    187.90    254.77     20.92 o    1
   6 -11   3   2822.27   2752.22     56.34 o   -2
  -6 -11   1   2822.27   2752.22     56.34 o    1
   8 -11   4     51.50      1.74     27.02 <   -2
  -8 -11   1     51.50      1.74     27.02 <    1
  11 -11   5   1787.47   1830.02     78.13 o   -2
 -11 -11   1   1787.47   1830.02     78.13 o    1
  11  12   3    190.92    215.10     46.75 o   -2
  11 -12   1    190.92    215.10     46.75 o    1
   9  12   2    217.62    267.95     25.93 o   -2
   9 -12   1    217.62    267.95     25.93 o    1
   8  12   2    431.25    404.05     25.39 o   -2
   8 -12   1    431.25    404.05     25.39 o    1
   6  12   1    175.94    228.51     18.31 o   -2
   6 -12   1    175.94    228.51     18.31 o    1
   5  12   1    302.46    317.64     26.81 o   -2
   5 -12   1    302.46    317.64     26.81 o    1
  -4 -12   0     89.28    179.14     38.14 o   -2
   4 -12   1     89.28    179.14     38.14 o    1
  -3 -12   0    180.62    161.38     13.08 o   -2
   3 -12   1    180.62    161.38     13.08 o    1
  -2 -12   0   1525.12   1486.33     27.57 o   -2
   2 -12   1   1525.12   1486.33     27.57 o    1
  -1 -12   1     15.62     -5.23     16.67 <   -2
   1 -12   1     15.62     -5.23     16.67 <    1
   0 -12   1    267.54    241.26     10.57 o   -2
   0 -12   1    267.54    241.26     10.57 o    1
   1 -12   1     10.70      9.81     14.82 <   -2
  -1 -12   1     10.70      9.81     14.82 <    1
   2 -12   2   2105.31   2257.72     39.99 o   -2
  -2 -12   1   2105.31   2257.72     39.99 o    1
   3 -12   2    261.27    214.89     12.10 o   -2
  -3 -12   1    261.27    214.89     12.10 o    1
   5 -12   3    490.97    488.72     24.63 o   -2
  -5 -12   1    490.97    488.72     24.63 o    1
   6 -12   3   5037.21   5075.64    111.15 o   -2
  -6 -12   1   5037.21   5075.64    111.15 o    1
   8 -12   4    520.96    600.09     34.11 o   -2
  -8 -12   1    520.96    600.09     34.11 o    1
   9 -12   4     19.95     89.25     63.42 <   -2
  -9 -12   1     19.95     89.25     63.42 <    1
  11 -12   5     46.86     39.77     48.93 <   -2
 -11 -12   1     46.86     39.77     48.93 <    1
   9  13   2    590.45    589.63     37.27 o   -2
   9 -13   1    590.45    589.63     37.27 o    1
   8  13   2   1517.35   1523.05     50.56 o   -2
   8 -13   1   1517.35   1523.05     50.56 o    1
   6  13   1    124.19    136.86     21.14 o   -2
   6 -13   1    124.19    136.86     21.14 o    1
   5  13   1   1355.11   1279.29     42.72 o   -2
   5 -13   1   1355.11   1279.29     42.72 o    1
  -4 -13   0    281.63    240.82     26.15 o   -2
   4 -13   1    281.63    240.82     26.15 o    1
  -3 -13   0     77.88     70.61     13.08 o   -2
   3 -13   1     77.88     70.61     13.08 o    1
  -2 -13   0    243.45    267.95     19.51 o   -2
   2 -13   1    243.45    267.95     19.51 o    1
  -1 -13   1     71.42     34.00     15.58 <   -2
   1 -13   1     71.42     34.00     15.58 <    1
   0 -13   1     50.74     34.98      8.94 o   -2
   0 -13   1     50.74     34.98      8.94 o    1
   1 -13   1     75.38     76.82     14.17 o   -2
  -1 -13   1     75.38     76.82     14.17 o    1
   2 -13   2    160.99    167.81     16.56 o   -2
  -2 -13   1    160.99    167.81     16.56 o    1
   3 -13   2    192.26    182.20     12.64 o   -2
  -3 -13   1    192.26    182.20     12.64 o    1
   5 -13   3     55.36     41.73     32.25 <   -2
  -5 -13   1     55.36     41.73     32.25 <    1
   6 -13   3     27.59     16.78     34.65 <   -2
  -6 -13   1     27.59     16.78     34.65 <    1
   8 -13   4    577.70    582.76     45.22 o   -2
  -8 -13   1    577.70    582.76     45.22 o    1
   9 -13   4    608.23    593.01     52.63 o   -2
  -9 -13   1    608.23    593.01     52.63 o    1
   9  14   2    111.93    123.68     42.39 <   -2
   9 -14   1    111.93    123.68     42.39 <    1
   8  14   2   1799.49   1877.42     58.30 o   -2
   8 -14   1   1799.49   1877.42     58.30 o    1
   6  14   1   2849.62   2991.73     61.89 o   -2
   6 -14   1   2849.62   2991.73     61.89 o    1
   5  14   1    289.33    307.07     29.42 o   -2
   5 -14   1    289.33    307.07     29.42 o    1
  -4 -14   0   2012.16   2184.16     57.75 o   -2
   4 -14   1   2012.16   2184.16     57.75 o    1
  -3 -14   0    168.33    160.84     14.82 o   -2
   3 -14   1    168.33    160.84     14.82 o    1
  -2 -14   0    409.89    427.16     20.38 o   -2
   2 -14   1    409.89    427.16     20.38 o    1
  -1 -14   1    458.87    508.88     22.45 o   -2
   1 -14   1    458.87    508.88     22.45 o    1
   0 -14   1    144.58    121.72     11.44 o   -2
   0 -14   1    144.58    121.72     11.44 o    1
   1 -14   1    323.72    367.77     16.89 o   -2
  -1 -14   1    323.72    367.77     16.89 o    1
   2 -14   2     62.37     59.71     16.89 o   -2
  -2 -14   1     62.37     59.71     16.89 o    1
   3 -14   2    185.90    184.81     15.58 o   -2
  -3 -14   1    185.90    184.81     15.58 o    1
   5 -14   3    493.33    423.12     26.70 o   -2
  -5 -14   1    493.33    423.12     26.70 o    1
   6 -14   3     10.96     29.20     36.94 <   -2
  -6 -14   1     10.96     29.20     36.94 <    1
   8 -14   4    186.71    220.23     43.04 o   -2
  -8 -14   1    186.71    220.23     43.04 o    1
   9 -14   4    158.30    205.08     48.06 o   -2
  -9 -14   1    158.30    205.08     48.06 o    1
   8  15   2    215.27    100.90     50.67 <   -2
   8 -15   1    215.27    100.90     50.67 <    1
   6  15   1     11.44     16.89     22.23 <   -2
   6 -15   1     11.44     16.89     22.23 <    1
   5  15   1     17.17      8.39     28.11 <   -2
   5 -15   1     17.17      8.39     28.11 <    1
  -3 -15   0    340.19    284.73     16.56 o   -2
   3 -15   1    340.19    284.73     16.56 o    1
  -2 -15   0     65.06    107.88     18.42 o   -2
   2 -15   1     65.06    107.88     18.42 o    1
  -1 -15   1    252.84    274.60     21.03 o   -2
   1 -15   1    252.84    274.60     21.03 o    1
   0 -15   1     18.54     20.81     10.35 <   -2
   0 -15   1     18.54     20.81     10.35 <    1
   1 -15   1    365.12    408.96     31.17 o   -2
  -1 -15   1    365.12    408.96     31.17 o    1
   2 -15   2    885.15    790.35     27.02 o   -2
  -2 -15   1    885.15    790.35     27.02 o    1
   3 -15   2     86.01     55.90     16.89 o   -2
  -3 -15   1     86.01     55.90     16.89 o    1
   5 -15   3    354.89    234.72     86.74 <   -2
  -5 -15   1    354.89    234.72     86.74 <    1
   6 -15   3    303.01    226.76     36.94 o   -2
  -6 -15   1    303.01    226.76     36.94 o    1
   8 -15   4    152.27    128.26     46.42 <   -2
  -8 -15   1    152.27    128.26     46.42 <    1
   6  16   1     47.46     74.43     24.30 o   -2
   6 -16   1     47.46     74.43     24.30 o    1
   5  16   1     49.35     74.43     30.84 <   -2
   5 -16   1     49.35     74.43     30.84 <    1
  -3 -16   0     28.41     56.12     15.91 o   -2
   3 -16   1     28.41     56.12     15.91 o    1
  -2 -16   0    590.43    640.41     30.84 o   -2
   2 -16   1    590.43    640.41     30.84 o    1
  -1 -16   1    696.06    744.26     50.67 o   -2
   1 -16   1    696.06    744.26     50.67 o    1
   0 -16   1    451.60    451.24     15.69 o   -2
   0 -16   1    451.60    451.24     15.69 o    1
   1 -16   1    694.99    604.01     48.16 o   -2
  -1 -16   1    694.99    604.01     48.16 o    1
   2 -16   2    286.71    325.92     30.51 o   -2
  -2 -16   1    286.71    325.92     30.51 o    1
   3 -16   2    144.01     92.30     20.81 o   -2
  -3 -16   1    144.01     92.30     20.81 o    1
   6 -16   3    667.64    701.43     41.73 o   -2
  -6 -16   1    667.64    701.43     41.73 o    1
   6  17   1     10.92     22.23     27.90 <   -2
   6 -17   1     10.92     22.23     27.90 <    1
   5  17   1     25.11    -19.18     49.69 <   -2
   5 -17   1     25.11    -19.18     49.69 <    1
  -3 -17   0     52.47     24.95     20.49 <   -2
   3 -17   1     52.47     24.95     20.49 <    1
  -2 -17   0      6.01     25.39     39.77 <   -2
   2 -17   1      6.01     25.39     39.77 <    1
  -1 -17   1    446.40    506.05     29.53 o   -2
   1 -17   1    446.40    506.05     29.53 o    1
   0 -17   1    101.12     52.85     17.11 o   -2
   0 -17   1    101.12     52.85     17.11 o    1
   1 -17   1    555.02    656.86     51.32 o   -2
  -1 -17   1    555.02    656.86     51.32 o    1
   2 -17   2    413.62    432.82     32.91 o   -2
  -2 -17   1    413.62    432.82     32.91 o    1
   3 -17   2    386.28    376.27     33.78 o   -2
  -3 -17   1    386.28    376.27     33.78 o    1
   6 -17   3    212.28    156.91     36.18 o   -2
  -6 -17   1    212.28    156.91     36.18 o    1
   5  18   1     52.31    -29.20     52.85 <   -2
   5 -18   1     52.31    -29.20     52.85 <    1
  -3 -18   0   1068.16   1072.25     33.02 o   -2
   3 -18   1   1068.16   1072.25     33.02 o    1
  -2 -18   0    677.03    872.51     47.29 o   -2
   2 -18   1    677.03    872.51     47.29 o    1
  -1 -18   1    566.34    723.22     54.38 o   -2
   1 -18   1    566.34    723.22     54.38 o    1
   0 -18   1    781.60    752.75     29.53 o   -2
   0 -18   1    781.60    752.75     29.53 o    1
   3 -18   2    102.51    141.11     33.02 o   -2
  -3 -18   1    102.51    141.11     33.02 o    1
   0 -19   1      2.33     12.97     17.65 <   -2
   0 -19   1      2.33     12.97     17.65 <    1
   0  19   2      7.30      6.10     17.22 <   -2
   0  19   2      7.30      6.10     17.22 <    1
   2  19   3    799.57    814.21     38.57 o   -2
  -2  19   2    799.57    814.21     38.57 o    1
  -3  18   1    636.23    582.00     37.59 o   -2
   3  18   2    636.23    582.00     37.59 o    1
   0  18   2     91.59    102.32     17.76 o   -2
   0  18   2     91.59    102.32     17.76 o    1
   1  18   2    291.43    294.21     26.81 o   -2
  -1  18   2    291.43    294.21     26.81 o    1
   2  18   3     49.36     98.18     34.33 <   -2
  -2  18   2     49.36     98.18     34.33 <    1
   3  18   3    600.26    627.33     22.77 o   -2
  -3  18   2    600.26    627.33     22.77 o    1
   5  18   4    466.79    483.27     36.94 o   -2
  -5  18   2    466.79    483.27     36.94 o    1
  -3  17   1    687.75    665.47     27.79 o   -2
   3  17   2    687.75    665.47     27.79 o    1
  -2  17   1    107.67    103.52     40.21 <   -2
   2  17   2    107.67    103.52     40.21 <    1
   0  17   2     35.32     19.40     11.11 <   -2
   0  17   2     35.32     19.40     11.11 <    1
   1  17   2     26.27     48.49     28.55 <   -2
  -1  17   2     26.27     48.49     28.55 <    1
   2  17   3     35.17    132.07     33.34 o   -2
  -2  17   2     35.17    132.07     33.34 o    1
   3  17   3    310.02    315.68     18.96 o   -2
  -3  17   2    310.02    315.68     18.96 o    1
   5  17   4    416.00    520.54     36.07 o   -2
  -5  17   2    416.00    520.54     36.07 o    1
   6  17   4    569.68    551.60     28.99 o   -2
  -6  17   2    569.68    551.60     28.99 o    1
   6 -16   0    653.31    746.65     57.32 o   -2
   6  16   2    653.31    746.65     57.32 o    1
   5 -16   0     22.04      2.51     43.04 <   -2
   5  16   2     22.04      2.51     43.04 <    1
  -3  16   1    162.96    175.66     20.38 o   -2
   3  16   2    162.96    175.66     20.38 o    1
  -2  16   1   3311.90   3297.50     78.24 o   -2
   2  16   2   3311.90   3297.50     78.24 o    1
  -1  16   2      1.62    -32.25     38.79 <   -2
   1  16   2      1.62    -32.25     38.79 <    1
   0  16   2   4702.59   4580.71     65.49 o   -2
   0  16   2   4702.59   4580.71     65.49 o    1
   1  16   2      1.59     14.71     27.35 <   -2
  -1  16   2      1.59     14.71     27.35 <    1
   2  16   3   1420.39   1459.85     38.57 o   -2
  -2  16   2   1420.39   1459.85     38.57 o    1
   3  16   3     64.33     72.79     14.17 o   -2
  -3  16   2     64.33     72.79     14.17 o    1
   5  16   4    234.42    250.30     32.15 o   -2
  -5  16   2    234.42    250.30     32.15 o    1
   6  16   4    479.46    546.48     28.22 o   -2
  -6  16   2    479.46    546.48     28.22 o    1
   8  16   5    366.55    261.85     52.63 o   -2
  -8  16   2    366.55    261.85     52.63 o    1
   6 -15   0     23.80    -21.03     35.52 <   -2
   6  15   2     23.80    -21.03     35.52 <    1
   5 -15   0    170.65    146.78     41.84 o   -2
   5  15   2    170.65    146.78     41.84 o    1
  -3  15   1     84.76    101.45     18.52 o   -2
   3  15   2     84.76    101.45     18.52 o    1
  -2  15   1     90.56     97.31     20.05 o   -2
   2  15   2     90.56     97.31     20.05 o    1
  -1  15   2    226.31    264.90     18.85 o   -2
   1  15   2    226.31    264.90     18.85 o    1
   0  15   2      0.33      5.78      9.59 <   -2
   0  15   2      0.33      5.78      9.59 <    1
   1  15   2    203.09    222.95     19.83 o   -2
  -1  15   2    203.09    222.95     19.83 o    1
   2  15   3    297.65    235.26     17.76 o   -2
  -2  15   2    297.65    235.26     17.76 o    1
   3  15   3     57.37     69.19     13.51 o   -2
  -3  15   2     57.37     69.19     13.51 o    1
   5  15   4     91.16    100.90     28.88 o   -2
  -5  15   2     91.16    100.90     28.88 o    1
   6  15   4    360.40    354.69     24.95 o   -2
  -6  15   2    360.40    354.69     24.95 o    1
   8  15   5    225.27    261.74     50.23 o   -2
  -8  15   2    225.27    261.74     50.23 o    1
   9  15   5    101.95    168.46     42.93 o   -2
  -9  15   2    101.95    168.46     42.93 o    1
   8 -14   1   1356.50   1534.71     62.22 o   -2
   8  14   2   1356.50   1534.71     62.22 o    1
   6 -14   0     36.93     51.22     28.44 <   -2
   6  14   2     36.93     51.22     28.44 <    1
   5 -14   0    684.69    705.24     41.52 o   -2
   5  14   2    684.69    705.24     41.52 o    1
  -3  14   1   2365.95   2249.22     39.99 o   -2
   3  14   2   2365.95   2249.22     39.99 o    1
  -2  14   1   1160.62   1188.08     30.73 o   -2
   2  14   2   1160.62   1188.08     30.73 o    1
  -1  14   2   3670.29   3693.92     58.52 o   -2
   1  14   2   3670.29   3693.92     58.52 o    1
   0  14   2   3260.68   3158.56     46.53 o   -2
   0  14   2   3260.68   3158.56     46.53 o    1
   1  14   2   3269.56   3357.65     54.70 o   -2
  -1  14   2   3269.56   3357.65     54.70 o    1
   2  14   3     18.21     48.82     15.91 o   -2
  -2  14   2     18.21     48.82     15.91 o    1
   3  14   3   1079.05   1073.67     22.23 o   -2
  -3  14   2   1079.05   1073.67     22.23 o    1
   5  14   4    321.48    349.03     24.19 o   -2
  -5  14   2    321.48    349.03     24.19 o    1
   6  14   4    270.51    261.42     22.12 o   -2
  -6  14   2    270.51    261.42     22.12 o    1
   8  14   5      1.13     84.01     30.51 <   -2
  -8  14   2      1.13     84.01     30.51 <    1
   9  14   5      6.80      1.20     39.12 <   -2
  -9  14   2      6.80      1.20     39.12 <    1
  10 -13   1    607.96    627.66     77.48 o   -2
  10  13   2    607.96    627.66     77.48 o    1
   9 -13   1    699.00    601.40     74.21 o   -2
   9  13   2    699.00    601.40     74.21 o    1
   8 -13   1   1251.70   1406.57     57.21 o   -2
   8  13   2   1251.70   1406.57     57.21 o    1
   6 -13   0    200.10    238.31     52.96 o   -2
   6  13   2    200.10    238.31     52.96 o    1
   5 -13   0   1397.58   1337.91     32.58 o   -2
   5  13   2   1397.58   1337.91     32.58 o    1
  -3  13   1      6.19     -4.47     11.44 <   -2
   3  13   2      6.19     -4.47     11.44 <    1
  -2  13   1    173.78    208.02     17.65 o   -2
   2  13   2    173.78    208.02     17.65 o    1
  -1  13   2    113.78    120.19     14.27 o   -2
   1  13   2    113.78    120.19     14.27 o    1
   0  13   2     26.34     44.24      8.83 o   -2
   0  13   2     26.34     44.24      8.83 o    1
   1  13   2    177.31    170.32     18.20 o   -2
  -1  13   2    177.31    170.32     18.20 o    1
   2  13   3   1570.93   1648.04     31.82 o   -2
  -2  13   2   1570.93   1648.04     31.82 o    1
   3  13   3    427.16    410.92     14.49 o   -2
  -3  13   2    427.16    410.92     14.49 o    1
   4  13   3    848.71    886.02     51.32 o   -2
  -4  13   2    848.71    886.02     51.32 o    1
   5  13   4    205.00    269.26     16.78 o   -2
  -5  13   2    205.00    269.26     16.78 o    1
   6  13   4    461.17    443.39     26.70 o   -2
  -6  13   2    461.17    443.39     26.70 o    1
   8  13   5     86.95     78.46     20.27 o   -2
  -8  13   2     86.95     78.46     20.27 o    1
   9  13   5    246.02    323.64     42.72 o   -2
  -9  13   2    246.02    323.64     42.72 o    1
  11  13   6    240.00    280.81     55.68 o   -2
 -11  13   2    240.00    280.81     55.68 o    1
  11 -12   2     10.04     50.89     39.23 <   -2
  11  12   2     10.04     50.89     39.23 <    1
   9 -12   1    205.29    299.45     37.70 o   -2
   9  12   2    205.29    299.45     37.70 o    1
   8 -12   1    289.62    355.35     36.07 o   -2
   8  12   2    289.62    355.35     36.07 o    1
   6 -12   0    150.71    151.14     28.99 o   -2
   6  12   2    150.71    151.14     28.99 o    1
   5 -12   0   1007.91    959.36     21.68 o   -2
   5  12   2   1007.91    959.36     21.68 o    1
  -3  12   1    280.65    290.73     11.99 o   -2
   3  12   2    280.65    290.73     11.99 o    1
  -2  12   1   5423.12   5377.16     73.55 o   -2
   2  12   2   5423.12   5377.16     73.55 o    1
  -1  12   2    374.61    439.80     16.24 o   -2
   1  12   2    374.61    439.80     16.24 o    1
   0  12   2   5606.91   5442.98     74.53 o   -2
   0  12   2   5606.91   5442.98     74.53 o    1
   1  12   2    340.88    396.86     17.22 o   -2
  -1  12   2    340.88    396.86     17.22 o    1
   2  12   3   3871.16   4013.85     52.52 o   -2
  -2  12   2   3871.16   4013.85     52.52 o    1
   3  12   3    731.76    694.78     16.13 o   -2
  -3  12   2    731.76    694.78     16.13 o    1
   4  12   3     78.25    122.92     36.29 o   -2
  -4  12   2     78.25    122.92     36.29 o    1
   5  12   4    282.27    330.83     14.82 o   -2
  -5  12   2    282.27    330.83     14.82 o    1
   6  12   4    184.04    244.09     16.13 o   -2
  -6  12   2    184.04    244.09     16.13 o    1
   8  12   5    909.80   1006.11     25.28 o   -2
  -8  12   2    909.80   1006.11     25.28 o    1
   9  12   5    390.58    420.95     43.81 o   -2
  -9  12   2    390.58    420.95     43.81 o    1
  11  12   6     18.94    -11.77     50.34 <   -2
 -11  12   2     18.94    -11.77     50.34 <    1
  11 -11   2     14.55     14.82     37.05 <   -2
  11  11   2     14.55     14.82     37.05 <    1
   8 -11   1    371.64    342.16     39.12 o   -2
   8  11   2    371.64    342.16     39.12 o    1
   6 -11   0     48.85     51.00     14.71 o   -2
   6  11   2     48.85     51.00     14.71 o    1
   5 -11   0   2201.30   2073.78     31.27 o   -2
   5  11   2   2201.30   2073.78     31.27 o    1
  -4  11   1    534.72    542.23     27.46 o   -2
   4  11   2    534.72    542.23     27.46 o    1
  -3  11   1    869.61    826.31     16.89 o   -2
   3  11   2    869.61    826.31     16.89 o    1
  -2  11   1    604.00    646.73     16.78 o   -2
   2  11   2    604.00    646.73     16.78 o    1
  -1  11   2    213.70    277.65     13.73 o   -2
   1  11   2    213.70    277.65     13.73 o    1
   0  11   2    180.14    170.75      9.15 o   -2
   0  11   2    180.14    170.75      9.15 o    1
   1  11   2    296.05    349.57     17.98 o   -2
  -1  11   2    296.05    349.57     17.98 o    1
   2  11   3    275.49    261.20     13.73 o   -2
  -2  11   2    275.49    261.20     13.73 o    1
   3  11   3    404.07    411.14     11.77 o   -2
  -3  11   2    404.07    411.14     11.77 o    1
   4  11   3     75.63    220.12     24.52 o   -2
  -4  11   2     75.63    220.12     24.52 o    1
   5  11   4    325.75    366.90     14.27 o   -2
  -5  11   2    325.75    366.90     14.27 o    1
   6  11   4    159.49    160.95     14.93 o   -2
  -6  11   2    159.49    160.95     14.93 o    1
   8  11   5    393.17    456.36     22.34 o   -2
  -8  11   2    393.17    456.36     22.34 o    1
   9  11   5   1138.85   1286.05     35.52 o   -2
  -9  11   2   1138.85   1286.05     35.52 o    1
  11  11   6     54.02     82.71     42.28 <   -2
 -11  11   2     54.02     82.71     42.28 <    1
  12  11   6     22.73     46.75     42.93 <   -2
 -12  11   2     22.73     46.75     42.93 <    1
  11 -10   2     88.36     81.84     34.65 <   -2
  11  10   2     88.36     81.84     34.65 <    1
   9 -10   1    359.21    326.69     41.84 o   -2
   9  10   2    359.21    326.69     41.84 o    1
   8 -10   1    631.70    638.88     25.17 o   -2
   8  10   2    631.70    638.88     25.17 o    1
   6 -10   0    301.12    277.65     16.45 o   -2
   6  10   2    301.12    277.65     16.45 o    1
   5 -10   0    863.70    840.36     16.35 o   -2
   5  10   2    863.70    840.36     16.35 o    1
  -4  10   1   1212.36   1304.24     32.47 o   -2
   4  10   2   1212.36   1304.24     32.47 o    1
  -3  10   1   9732.16   9109.87    119.54 o   -2
   3  10   2   9732.16   9109.87    119.54 o    1
  -2  10   1    628.09    653.48     15.91 o   -2
   2  10   2    628.09    653.48     15.91 o    1
  -1  10   2  10951.10  10763.40    128.04 o   -2
   1  10   2  10951.10  10763.40    128.04 o    1
   0  10   2   5861.99   5665.05     76.50 o   -2
   0  10   2   5861.99   5665.05     76.50 o    1
   1  10   2   9218.81   9281.28    109.51 o   -2
  -1  10   2   9218.81   9281.28    109.51 o    1
   2  10   3    608.44    560.97     13.95 o   -2
  -2  10   2    608.44    560.97     13.95 o    1
   3  10   3   1475.99   1425.09     20.38 o   -2
  -3  10   2   1475.99   1425.09     20.38 o    1
   4  10   3    251.15    281.79     23.65 o   -2
  -4  10   2    251.15    281.79     23.65 o    1
   5  10   4    687.13    650.98     15.04 o   -2
  -5  10   2    687.13    650.98     15.04 o    1
   6  10   4    670.94    613.38     14.82 o   -2
  -6  10   2    670.94    613.38     14.82 o    1
   8  10   5    828.85    804.95     22.45 o   -2
  -8  10   2    828.85    804.95     22.45 o    1
   9  10   5    562.57    518.91     23.32 o   -2
  -9  10   2    562.57    518.91     23.32 o    1
  11  10   6     22.97     68.65     26.26 <   -2
 -11  10   2     22.97     68.65     26.26 <    1
  12  -9   2    404.21    575.90     56.55 o   -2
  12   9   2    404.21    575.90     56.55 o    1
  11  -9   2    426.57    445.68     42.93 o   -2
  11   9   2    426.57    445.68     42.93 o    1
   9  -9   1    164.70    183.07     39.66 o   -2
   9   9   2    164.70    183.07     39.66 o    1
   8  -9   1    982.40    926.89     25.28 o   -2
   8   9   2    982.40    926.89     25.28 o    1
   6  -9   0    918.87    894.41     15.15 o   -2
   6   9   2    918.87    894.41     15.15 o    1
   5  -9   0   5370.80   5319.73     62.66 o   -2
   5   9   2   5370.80   5319.73     62.66 o    1
  -4   9   1    104.20     80.96     17.98 o   -2
   4   9   2    104.20     80.96     17.98 o    1
  -3   9   1   3151.15   3262.63     45.11 o   -2
   3   9   2   3151.15   3262.63     45.11 o    1
  -2   9   1    356.19    387.82     12.64 o   -2
   2   9   2    356.19    387.82     12.64 o    1
  -1   9   2    174.99    172.71      8.94 o   -2
   1   9   2    174.99    172.71      8.94 o    1
   0   9   2     28.12     23.43      5.56 o   -2
   0   9   2     28.12     23.43      5.56 o    1
   1   9   2    144.93    155.39     11.66 o   -2
  -1   9   2    144.93    155.39     11.66 o    1
   2   9   3    135.66    169.99     10.90 o   -2
  -2   9   2    135.66    169.99     10.90 o    1
   3   9   3   3317.10   3254.23     40.10 o   -2
  -3   9   2   3317.10   3254.23     40.10 o    1
   4   9   3    302.76    356.44     16.56 o   -2
  -4   9   2    302.76    356.44     16.56 o    1
   5   9   4    914.31    872.84     16.56 o   -2
  -5   9   2    914.31    872.84     16.56 o    1
   6   9   4    221.33    228.07     11.88 o   -2
  -6   9   2    221.33    228.07     11.88 o    1
   8   9   5    205.85    244.20     15.47 o   -2
  -8   9   2    205.85    244.20     15.47 o    1
   9   9   5   1610.72   1634.09     40.75 o   -2
  -9   9   2   1610.72   1634.09     40.75 o    1
  11   9   6   2576.81   2569.59     50.45 o   -2
 -11   9   2   2576.81   2569.59     50.45 o    1
  13   9   7    615.78    403.40     64.84 o   -2
 -13   9   2    615.78    403.40     64.84 o    1
  12  -8   2    787.02    913.16     62.98 o   -2
  12   8   2    787.02    913.16     62.98 o    1
  11  -8   2     54.40     62.55     35.74 <   -2
  11   8   2     54.40     62.55     35.74 <    1
   9  -8   1    525.54    589.19     45.00 o   -2
   9   8   2    525.54    589.19     45.00 o    1
   8  -8   1    693.33    709.28     22.12 o   -2
   8   8   2    693.33    709.28     22.12 o    1
   6  -8   0    816.02    783.16     14.60 o   -2
   6   8   2    816.02    783.16     14.60 o    1
   5  -8   0   1097.50   1042.72     16.24 o   -2
   5   8   2   1097.50   1042.72     16.24 o    1
  -4   8   1    309.21    378.67     14.82 o   -2
   4   8   2    309.21    378.67     14.82 o    1
  -3   8   1    452.91    442.30     11.44 o   -2
   3   8   2    452.91    442.30     11.44 o    1
  -2   8   1   1895.87   1802.88     26.59 o   -2
   2   8   2   1895.87   1802.88     26.59 o    1
  -1   8   2    352.15    328.65      9.48 o   -2
   1   8   2    352.15    328.65      9.48 o    1
   0   8   2   1027.14   1148.31     15.04 o   -2
   0   8   2   1027.14   1148.31     15.04 o    1
   1   8   2    305.71    282.12     11.11 o   -2
  -1   8   2    305.71    282.12     11.11 o    1
   2   8   3   2743.20   2948.90     43.91 o   -2
  -2   8   2   2743.20   2948.90     43.91 o    1
   3   8   3   1330.15   1286.05     18.20 o   -2
  -3   8   2   1330.15   1286.05     18.20 o    1
   4   8   3    349.85    477.28     14.82 o   -2
  -4   8   2    349.85    477.28     14.82 o    1
   5   8   4    939.15    890.82     16.35 o   -2
  -5   8   2    939.15    890.82     16.35 o    1
   6   8   4   2539.01   2656.65     37.92 o   -2
  -6   8   2   2539.01   2656.65     37.92 o    1
   8   8   5   1620.71   1614.04     27.46 o   -2
  -8   8   2   1620.71   1614.04     27.46 o    1
   9   8   5     66.90     72.90     17.00 o   -2
  -9   8   2     66.90     72.90     17.00 o    1
  11   8   6    177.02    155.50     22.23 o   -2
 -11   8   2    177.02    155.50     22.23 o    1
  13   8   7    324.14    116.71     59.82 <   -2
 -13   8   2    324.14    116.71     59.82 <    1
  12  -7   2     69.67    141.77     49.25 <   -2
  12   7   2     69.67    141.77     49.25 <    1
  11  -7   2    174.45    211.51     37.16 o   -2
  11   7   2    174.45    211.51     37.16 o    1
   9  -7   1   1022.96   1144.39     56.23 o   -2
   9   7   2   1022.96   1144.39     56.23 o    1
   8  -7   1    149.67    159.86     12.64 o   -2
   8   7   2    149.67    159.86     12.64 o    1
   6  -7   0     11.26     22.56     10.35 <   -2
   6   7   2     11.26     22.56     10.35 <    1
   5  -7   0   2823.35   2872.08     32.36 o   -2
   5   7   2   2823.35   2872.08     32.36 o    1
  -4   7   1    356.00    542.88     14.17 o   -2
   4   7   2    356.00    542.88     14.17 o    1
  -3   7   1    340.14    344.67      9.15 o   -2
   3   7   2    340.14    344.67      9.15 o    1
  -2   7   1    411.68    451.78     13.19 o   -2
   2   7   2    411.68    451.78     13.19 o    1
  -1   7   2    949.87    957.51     15.36 o   -2
   1   7   2    949.87    957.51     15.36 o    1
   0   7   2     23.71     18.20      4.36 o   -2
   0   7   2     23.71     18.20      4.36 o    1
   1   7   2   1038.53   1131.42     36.07 o   -2
  -1   7   2   1038.53   1131.42     36.07 o    1
   2   7   3   7194.59   7483.74    104.28 o   -2
  -2   7   2   7194.59   7483.74    104.28 o    1
   3   7   3   2308.68   2373.99     29.64 o   -2
  -3   7   2   2308.68   2373.99     29.64 o    1
   4   7   3   7888.17   8509.78    145.80 o   -2
  -4   7   2   7888.17   8509.78    145.80 o    1
   5   7   4    440.10    509.43     15.69 o   -2
  -5   7   2    440.10    509.43     15.69 o    1
   6   7   4    273.84    344.56     12.31 o   -2
  -6   7   2    273.84    344.56     12.31 o    1
   8   7   5   1216.77   1256.84     21.25 o   -2
  -8   7   2   1216.77   1256.84     21.25 o    1
   9   7   5   4625.51   4776.85     73.77 o   -2
  -9   7   2   4625.51   4776.85     73.77 o    1
  11   7   6    826.81    851.59     23.76 o   -2
 -11   7   2    826.81    851.59     23.76 o    1
  14  -6   3    865.50    907.49     63.86 o   -2
  14   6   2    865.50    907.49     63.86 o    1
  12  -6   2    582.03    622.65     55.90 o   -2
  12   6   2    582.03    622.65     55.90 o    1
  11  -6   2    688.94    695.98     46.42 o   -2
  11   6   2    688.94    695.98     46.42 o    1
   9  -6   1    378.55    369.95     23.65 o   -2
   9   6   2    378.55    369.95     23.65 o    1
   8  -6   1    950.17    967.31     18.31 o   -2
   8   6   2    950.17    967.31     18.31 o    1
   6  -6   0   3218.15   3282.78     44.46 o   -2
   6   6   2   3218.15   3282.78     44.46 o    1
   5  -6   0   1004.74    891.25     14.93 o   -2
   5   6   2   1004.74    891.25     14.93 o    1
  -4   6   1    984.57   1063.75     17.00 o   -2
   4   6   2    984.57   1063.75     17.00 o    1
  -3   6   1   4709.16   4636.83     58.84 o   -2
   3   6   2   4709.16   4636.83     58.84 o    1
  -2   6   1    246.86    253.79      9.04 o   -2
   2   6   2    246.86    253.79      9.04 o    1
  -1   6   2   3058.71   2948.36     82.16 o   -2
   1   6   2   3058.71   2948.36     82.16 o    1
   0   6   2    533.16    653.59     10.13 o   -2
   0   6   2    533.16    653.59     10.13 o    1
   1   6   2   2653.11   2451.14     95.35 o   -2
  -1   6   2   2653.11   2451.14     95.35 o    1
   2   6   3    429.47    362.97     15.58 o   -2
  -2   6   2    429.47    362.97     15.58 o    1
   3   6   3    413.67    437.07      9.70 o   -2
  -3   6   2    413.67    437.07      9.70 o    1
   4   6   3   1477.31   1490.03     36.72 o   -2
  -4   6   2   1477.31   1490.03     36.72 o    1
   5   6   4   2484.27   2614.26     36.18 o   -2
  -5   6   2   2484.27   2614.26     36.18 o    1
   6   6   4   1663.18   1681.27     23.76 o   -2
  -6   6   2   1663.18   1681.27     23.76 o    1
   7   6   4    835.38   1273.51     55.14 o   -2
  -7   6   2    835.38   1273.51     55.14 o    1
   8   6   5    157.71    176.42     12.31 o   -2
  -8   6   2    157.71    176.42     12.31 o    1
   9   6   5    364.76    362.43     15.47 o   -2
  -9   6   2    364.76    362.43     15.47 o    1
  11   6   6    383.60    397.30     18.96 o   -2
 -11   6   2    383.60    397.30     18.96 o    1
  14   6   7      7.10    -43.48     33.13 <   -2
 -14   6   2      7.10    -43.48     33.13 <    1
  14  -5   3      9.96    103.96     50.45 <   -2
  14   5   2      9.96    103.96     50.45 <    1
  12  -5   2     80.68    111.58     45.66 <   -2
  12   5   2     80.68    111.58     45.66 <    1
  11  -5   2    747.07    778.69     28.77 o   -2
  11   5   2    747.07    778.69     28.77 o    1
   9  -5   1   3199.72   3046.43     43.48 o   -2
   9   5   2   3199.72   3046.43     43.48 o    1
   8  -5   1   1681.32   1714.73     23.76 o   -2
   8   5   2   1681.32   1714.73     23.76 o    1
   7  -5   1   8737.58   9667.68    281.25 o   -2
   7   5   2   8737.58   9667.68    281.25 o    1
   6  -5   0    336.93    298.68     10.79 o   -2
   6   5   2    336.93    298.68     10.79 o    1
   5  -5   0   1674.72   1665.37     25.83 o   -2
   5   5   2   1674.72   1665.37     25.83 o    1
  -4   5   1    230.05    229.49     11.01 o   -2
   4   5   2    230.05    229.49     11.01 o    1
  -3   5   1    163.28    238.53      6.65 o   -2
   3   5   2    163.28    238.53      6.65 o    1
  -2   5   1    118.19    115.72      8.28 o   -2
   2   5   2    118.19    115.72      8.28 o    1
  -1   5   2    763.39    896.59     50.13 o   -2
   1   5   2    763.39    896.59     50.13 o    1
   0   5   2      0.88      6.87      3.70 <   -2
   0   5   2      0.88      6.87      3.70 <    1
   1   5   2    750.18    908.14     42.39 o   -2
  -1   5   2    750.18    908.14     42.39 o    1
   2   5   3      3.44     22.88     23.10 <   -2
  -2   5   2      3.44     22.88     23.10 <    1
   3   5   3   1294.67   1458.11     23.21 o   -2
  -3   5   2   1294.67   1458.11     23.21 o    1
   5   5   4      3.88      1.53      9.81 <   -2
  -5   5   2      3.88      1.53      9.81 <    1
   6   5   4   1479.30   1600.64     24.74 o   -2
  -6   5   2   1479.30   1600.64     24.74 o    1
   8   5   5     13.70     24.84     11.44 <   -2
  -8   5   2     13.70     24.84     11.44 <    1
   9   5   5    920.11    936.80     20.81 o   -2
  -9   5   2    920.11    936.80     20.81 o    1
  11   5   6   1639.76   1637.14     35.20 o   -2
 -11   5   2   1639.76   1637.14     35.20 o    1
  14   5   7    250.50    165.74     34.87 o   -2
 -14   5   2    250.50    165.74     34.87 o    1
  14  -4   3     17.48    123.24     48.49 <   -2
  14   4   2     17.48    123.24     48.49 <    1
  11  -4   2    116.20    129.24     22.23 o   -2
  11   4   2    116.20    129.24     22.23 o    1
   9  -4   1   1505.09   1518.37     28.11 o   -2
   9   4   2   1505.09   1518.37     28.11 o    1
   8  -4   1    124.38    119.76      9.81 o   -2
   8   4   2    124.38    119.76      9.81 o    1
   7  -4   0   1252.52   1429.78     52.30 o   -2
   7   4   2   1252.52   1429.78     52.30 o    1
   7  -4   1   2336.44   2401.01    105.26 o   -2
   7   4   2   2336.44   2401.01    105.26 o    1
   6  -4   0   2172.95   2095.35     24.74 o   -2
   6   4   2   2172.95   2095.35     24.74 o    1
   5  -4   0    445.83    435.11      9.04 o   -2
   5   4   2    445.83    435.11      9.04 o    1
  -4   4   1   1170.16   1328.43     27.57 o   -2
   4   4   2   1170.16   1328.43     27.57 o    1
  -3   4   1     27.86     41.73      5.12 o   -2
   3   4   2     27.86     41.73      5.12 o    1
  -2   4   1  12137.40  12847.70    174.79 o   -2
   2   4   2  12137.40  12847.70    174.79 o    1
  -1   4   2  10085.00   9409.65    285.71 o   -2
   1   4   2  10085.00   9409.65    285.71 o    1
   0   4   2  17244.40  16555.00    202.79 o   -2
   0   4   2  17244.40  16555.00    202.79 o    1
   1   4   2   9555.15  10417.60    379.86 o   -2
  -1   4   2   9555.15  10417.60    379.86 o    1
   2   4   3   1530.73   1597.48     33.89 o   -2
  -2   4   2   1530.73   1597.48     33.89 o    1
   3   4   3    113.61    131.63      6.76 o   -2
  -3   4   2    113.61    131.63      6.76 o    1
   5   4   4    341.77    350.01     11.33 o   -2
  -5   4   2    341.77    350.01     11.33 o    1
   6   4   4    322.31    284.73     11.55 o   -2
  -6   4   2    322.31    284.73     11.55 o    1
   7   4   5   1801.93   1684.22     59.50 o   -2
  -7   4   2   1801.93   1684.22     59.50 o    1
   7   4   4    664.71    619.81     38.25 o   -2
  -7   4   2    664.71    619.81     38.25 o    1
   8   4   5    281.39    305.66     12.10 o   -2
  -8   4   2    281.39    305.66     12.10 o    1
   9   4   5    167.33    181.32     13.40 o   -2
  -9   4   2    167.33    181.32     13.40 o    1
  11   4   6    374.34    401.00     19.94 o   -2
 -11   4   2    374.34    401.00     19.94 o    1
  14   4   7    108.09     95.67     25.17 o   -2
 -14   4   2    108.09     95.67     25.17 o    1
  14  -3   3    277.58    360.80     30.95 o   -2
  14   3   2    277.58    360.80     30.95 o    1
  11  -3   2    147.05    192.76     17.33 o   -2
  11   3   2    147.05    192.76     17.33 o    1
   9  -3   1     77.23    136.86     13.51 o   -2
   9   3   2     77.23    136.86     13.51 o    1
   8  -3   1    182.60    180.02     11.55 o   -2
   8   3   2    182.60    180.02     11.55 o    1
   7  -3   1    302.71    318.19     46.31 o   -2
   7   3   2    302.71    318.19     46.31 o    1
   6  -3   0   4386.94   4547.80     50.13 o   -2
   6   3   2   4386.94   4547.80     50.13 o    1
   5  -3   0  12855.70  13663.70    135.99 o   -2
   5   3   2  12855.70  13663.70    135.99 o    1
  -4   3   1    398.37    480.11     17.54 o   -2
   4   3   2    398.37    480.11     17.54 o    1
  -3   3   1   2378.52   2446.02     26.26 o   -2
   3   3   2   2378.52   2446.02     26.26 o    1
  -2   3   1   3238.30   3198.88     38.79 o   -2
   2   3   2   3238.30   3198.88     38.79 o    1
  -1   3   2      7.83    -10.68     10.79 <   -2
   1   3   2      7.83    -10.68     10.79 <    1
   0   3   2      7.92     15.26      2.83 o   -2
   0   3   2      7.92     15.26      2.83 o    1
   1   3   2     11.33     36.61     19.40 <   -2
  -1   3   2     11.33     36.61     19.40 <    1
   2   3   3   6321.55   6600.22    125.75 o   -2
  -2   3   2   6321.55   6600.22    125.75 o    1
   3   3   3    652.31    600.96     10.57 o   -2
  -3   3   2    652.31    600.96     10.57 o    1
   5   3   4   4959.73   5340.00     68.00 o   -2
  -5   3   2   4959.73   5340.00     68.00 o    1
   6   3   4    662.11    696.85     14.38 o   -2
  -6   3   2    662.11    696.85     14.38 o    1
   7   3   5   3753.73   4061.04     96.33 o   -2
  -7   3   2   3753.73   4061.04     96.33 o    1
   7   3   4   5436.55   5385.55    161.05 o   -2
  -7   3   2   5436.55   5385.55    161.05 o    1
   8   3   5    953.74    934.95     16.45 o   -2
  -8   3   2    953.74    934.95     16.45 o    1
   9   3   5   2804.96   2799.62     36.29 o   -2
  -9   3   2   2804.96   2799.62     36.29 o    1
  11   3   6   1990.73   1941.60     46.86 o   -2
 -11   3   2   1990.73   1941.60     46.86 o    1
  14   3   7    470.06    512.59     36.07 o   -2
 -14   3   2    470.06    512.59     36.07 o    1
  14  -2   3    289.63    300.32     30.84 o   -2
  14   2   2    289.63    300.32     30.84 o    1
  12  -2   2    113.79    128.26     34.98 o   -2
  12   2   2    113.79    128.26     34.98 o    1
  11  -2   2    227.09    246.49     18.09 o   -2
  11   2   2    227.09    246.49     18.09 o    1
   9  -2   1    150.37    145.15     14.38 o   -2
   9   2   2    150.37    145.15     14.38 o    1
   8  -2   1    933.31    954.35     18.96 o   -2
   8   2   2    933.31    954.35     18.96 o    1
   7  -2   1    594.24    615.34     30.95 o   -2
   7   2   2    594.24    615.34     30.95 o    1
   7  -2   0    487.28    314.70     25.72 o   -2
   7   2   2    487.28    314.70     25.72 o    1
   6  -2   0   2491.44   2662.54     32.04 o   -2
   6   2   2   2491.44   2662.54     32.04 o    1
   5  -2   0   2280.57   2475.44     29.64 o   -2
   5   2   2   2280.57   2475.44     29.64 o    1
  -4   2   1    449.95    438.05     22.45 o   -2
   4   2   2    449.95    438.05     22.45 o    1
  -3   2   1   7362.34   7836.36     76.39 o   -2
   3   2   2   7362.34   7836.36     76.39 o    1
  -2   2   1  24161.90  24826.80    492.76 o   -2
   2   2   2  24161.90  24826.80    492.76 o    1
  -1   2   2  39457.40  38453.40    549.85 o   -2
   1   2   2  39457.40  38453.40    549.85 o    1
   0   2   2   3265.25   2935.50     33.34 o   -2
   0   2   2   3265.25   2935.50     33.34 o    1
   2   2   3  15524.60  15112.00    364.17 o   -2
  -2   2   2  15524.60  15112.00    364.17 o    1
   3   2   3    300.68    336.49      7.85 o   -2
  -3   2   2    300.68    336.49      7.85 o    1
   4   2   3    832.06    742.51     36.72 o   -2
  -4   2   2    832.06    742.51     36.72 o    1
   5   2   4   3117.41   3140.14     44.68 o   -2
  -5   2   2   3117.41   3140.14     44.68 o    1
   6   2   4   3430.26   3277.23     46.86 o   -2
  -6   2   2   3430.26   3277.23     46.86 o    1
   7   2   4    790.43    724.20     37.70 o   -2
  -7   2   2    790.43    724.20     37.70 o    1
   7   2   5    616.41    637.36     28.44 o   -2
  -7   2   2    616.41    637.36     28.44 o    1
   8   2   5   1414.95   1308.82     19.61 o   -2
  -8   2   2   1414.95   1308.82     19.61 o    1
   9   2   5    716.93    747.74     19.18 o   -2
  -9   2   2    716.93    747.74     19.18 o    1
  11   2   6   1826.48   1742.08     35.96 o   -2
 -11   2   2   1826.48   1742.08     35.96 o    1
  12   2   6    134.68    128.69     37.59 o   -2
 -12   2   2    134.68    128.69     37.59 o    1
  14   2   7    738.67    645.64     56.23 o   -2
 -14   2   2    738.67    645.64     56.23 o    1
  14  -1   3    405.33    430.32     54.81 o   -2
  14   1   2    405.33    430.32     54.81 o    1
  12  -1   2     80.50     53.07     35.41 <   -2
  12   1   2     80.50     53.07     35.41 <    1
  11  -1   2    117.53    138.17     17.00 o   -2
  11   1   2    117.53    138.17     17.00 o    1
   9  -1   1   1488.25   1443.83     28.00 o   -2
   9   1   2   1488.25   1443.83     28.00 o    1
   8  -1   1   1660.78   1593.45     26.70 o   -2
   8   1   2   1660.78   1593.45     26.70 o    1
   7  -1   1   2652.49   2769.32     73.34 o   -2
   7   1   2   2652.49   2769.32     73.34 o    1
   7  -1   0    481.07    641.06     23.43 o   -2
   7   1   2    481.07    641.06     23.43 o    1
   6  -1   0   1846.54   1842.55     22.99 o   -2
   6   1   2   1846.54   1842.55     22.99 o    1
   5  -1   0   2408.41   2682.37     29.42 o   -2
   5   1   2   2408.41   2682.37     29.42 o    1
  -4   1   1   7009.56   6991.74    114.53 o   -2
   4   1   2   7009.56   6991.74    114.53 o    1
  -3   1   1  17144.90  17910.70    193.85 o   -2
   3   1   2  17144.90  17910.70    193.85 o    1
  -2   1   1    698.88    705.24     13.29 o   -2
   2   1   2    698.88    705.24     13.29 o    1
  -1   1   2   4931.81   4842.45     79.33 o   -2
   1   1   2   4931.81   4842.45     79.33 o    1
   0   1   2      0.86      1.96      1.09 <   -2
   0   1   2      0.86      1.96      1.09 <    1
   2   1   3   2952.22   3084.79    102.10 o   -2
  -2   1   2   2952.22   3084.79    102.10 o    1
   3   1   3   2607.35   2542.23     28.33 o   -2
  -3   1   2   2607.35   2542.23     28.33 o    1
   4   1   3   3028.92   3135.89    114.20 o   -2
  -4   1   2   3028.92   3135.89    114.20 o    1
   5   1   4   2174.68   2133.38     27.35 o   -2
  -5   1   2   2174.68   2133.38     27.35 o    1
   6   1   4   2348.16   2313.62     31.60 o   -2
  -6   1   2   2348.16   2313.62     31.60 o    1
   7   1   4    542.45    508.88     32.36 o   -2
  -7   1   2    542.45    508.88     32.36 o    1
   7   1   5    118.72    168.03     20.81 o   -2
  -7   1   2    118.72    168.03     20.81 o    1
   8   1   5    156.48    150.16      9.59 o   -2
  -8   1   2    156.48    150.16      9.59 o    1
   9   1   5    345.72    326.36     18.85 o   -2
  -9   1   2    345.72    326.36     18.85 o    1
  11   1   6    242.90    234.50     17.76 o   -2
 -11   1   2    242.90    234.50     17.76 o    1
  12   1   6    445.31    484.47     40.21 o   -2
 -12   1   2    445.31    484.47     40.21 o    1
  14   1   7    151.78    250.19     52.96 o   -2
 -14   1   2    151.78    250.19     52.96 o    1
  14   0   3    437.35    406.02     56.77 o   -2
  14   0   2    437.35    406.02     56.77 o    1
  12   0   2    346.77    305.77     38.57 o   -2
  12   0   2    346.77    305.77     38.57 o    1
  11   0   2      0.15    -11.77     13.84 <   -2
  11   0   2      0.15    -11.77     13.84 <    1
   9   0   1    246.49    251.93     16.02 o   -2
   9   0   2    246.49    251.93     16.02 o    1
   8   0   1   2124.73   2233.96     28.44 o   -2
   8   0   2   2124.73   2233.96     28.44 o    1
   7   0   1    380.69    445.79     28.66 o   -2
   7   0   2    380.69    445.79     28.66 o    1
  -7   0   0   1821.89   1779.78     54.70 o   -2
   7   0   2   1821.89   1779.78     54.70 o    1
  -6   0   0   5181.77   5607.30     63.96 o   -2
   6   0   2   5181.77   5607.30     63.96 o    1
  -5   0   0     54.29     41.63      6.97 o   -2
   5   0   2     54.29     41.63      6.97 o    1
  -4   0   1   4666.78   5282.57    154.74 o   -2
   4   0   2   4666.78   5282.57    154.74 o    1
  -3   0   1   2396.15   2340.64     28.44 o   -2
   3   0   2   2396.15   2340.64     28.44 o    1
  -2   0   1  13341.50  14280.80    395.23 o   -2
   2   0   2  13341.50  14280.80    395.23 o    1
   0   0   2   1030.29    959.47     10.90 o   -2
   0   0   2   1030.29    959.47     10.90 o    1
   1   0   2     64.50     67.45      8.94 o   -2
  -1   0   2     64.50     67.45      8.94 o    1
   2   0   3   5136.98   5278.00    171.84 o   -2
  -2   0   2   5136.98   5278.00    171.84 o    1
   3   0   3   5384.16   5487.98     64.51 o   -2
  -3   0   2   5384.16   5487.98     64.51 o    1
   5   0   4    987.23   1031.71     15.26 o   -2
  -5   0   2    987.23   1031.71     15.26 o    1
   6   0   4   6536.49   6659.61     79.00 o   -2
  -6   0   2   6536.49   6659.61     79.00 o    1
   7   0   4     36.14     53.29     24.19 <   -2
  -7   0   2     36.14     53.29     24.19 <    1
   7   0   5   2963.42   2999.79     72.03 o   -2
  -7   0   2   2963.42   2999.79     72.03 o    1
   8   0   5   2628.92   2543.87     35.20 o   -2
  -8   0   2   2628.92   2543.87     35.20 o    1
   9   0   5    456.82    446.88     18.52 o   -2
  -9   0   2    456.82    446.88     18.52 o    1
  11   0   6    245.38    260.76     17.76 o   -2
 -11   0   2    245.38    260.76     17.76 o    1
  14   0   7    211.64    240.82     32.36 o   -2
 -14   0   2    211.64    240.82     32.36 o    1
  14   1   3    202.65    219.03     31.17 o   -2
  14  -1   2    202.65    219.03     31.17 o    1
  12   1   2    125.15    168.25     36.83 o   -2
  12  -1   2    125.15    168.25     36.83 o    1
  11   1   2    132.82    159.75     15.69 o   -2
  11  -1   2    132.82    159.75     15.69 o    1
   9   1   1    723.18    720.61     17.22 o   -2
   9  -1   2    723.18    720.61     17.22 o    1
   8   1   1    842.41    825.33     15.91 o   -2
   8  -1   2    842.41    825.33     15.91 o    1
   7   1   1   2006.38   2317.65     63.86 o   -2
   7  -1   2   2006.38   2317.65     63.86 o    1
  -6  -1   0   1272.76   1317.76     19.40 o   -2
   6  -1   2   1272.76   1317.76     19.40 o    1
  -5  -1   0    673.87    698.16     12.53 o   -2
   5  -1   2    673.87    698.16     12.53 o    1
  -3  -1   1    122.15    124.22      5.67 o   -2
   3  -1   2    122.15    124.22      5.67 o    1
   0  -1   2      2.43      6.54      1.42 o   -2
   0  -1   2      2.43      6.54      1.42 o    1
   2  -1   3   6917.52   6815.65    145.26 o   -2
  -2  -1   2   6917.52   6815.65    145.26 o    1
   3  -1   3    303.10    320.58      6.32 o   -2
  -3  -1   2    303.10    320.58      6.32 o    1
   5  -1   4   1900.92   1906.62     24.52 o   -2
  -5  -1   2   1900.92   1906.62     24.52 o    1
   6  -1   4    390.26    375.51      9.37 o   -2
  -6  -1   2    390.26    375.51      9.37 o    1
   7  -1   5   5199.50   5506.72    211.51 o   -2
  -7  -1   2   5199.50   5506.72    211.51 o    1
   7  -1   4   7457.34   7061.59    145.58 o   -2
  -7  -1   2   7457.34   7061.59    145.58 o    1
   8  -1   5    667.36    677.89     13.62 o   -2
  -8  -1   2    667.36    677.89     13.62 o    1
   9  -1   5   1518.39   1506.38     30.84 o   -2
  -9  -1   2   1518.39   1506.38     30.84 o    1
  11  -1   6    382.45    381.39     23.86 o   -2
 -11  -1   2    382.45    381.39     23.86 o    1
  14  -1   7    230.29    252.04     31.17 o   -2
 -14  -1   2    230.29    252.04     31.17 o    1
  14   2   3     58.29     63.53     30.08 <   -2
  14  -2   2     58.29     63.53     30.08 <    1
  12   2   2     73.98     47.51     39.23 <   -2
  12  -2   2     73.98     47.51     39.23 <    1
  11   2   2    300.41    334.97     17.33 o   -2
  11  -2   2    300.41    334.97     17.33 o    1
   9   2   1     39.30     66.47     12.10 o   -2
   9  -2   2     39.30     66.47     12.10 o    1
   8   2   1    750.40    833.72     16.56 o   -2
   8  -2   2    750.40    833.72     16.56 o    1
   7   2   1    778.76    742.51     33.02 o   -2
   7  -2   2    778.76    742.51     33.02 o    1
  -6  -2   0   1083.52   1119.98     17.65 o   -2
   6  -2   2   1083.52   1119.98     17.65 o    1
  -5  -2   0   3306.71   3363.64     42.93 o   -2
   5  -2   2   3306.71   3363.64     42.93 o    1
  -3  -2   1  16443.30  16325.30    196.58 o   -2
   3  -2   2  16443.30  16325.30    196.58 o    1
   0  -2   2    697.66    766.05     10.24 o   -2
   0  -2   2    697.66    766.05     10.24 o    1
   1  -2   2  57916.70  56487.90   1036.18 o   -2
  -1  -2   2  57916.70  56487.90   1036.18 o    1
   2  -2   3  15422.80  15166.30    224.48 o   -2
  -2  -2   2  15422.80  15166.30    224.48 o    1
   3  -2   3  33649.50  36184.10    359.70 o   -2
  -3  -2   2  33649.50  36184.10    359.70 o    1
   4  -2   3    322.85    272.42     14.27 o   -2
  -4  -2   2    322.85    272.42     14.27 o    1
   5  -2   4   3478.66   3395.35     40.32 o   -2
  -5  -2   2   3478.66   3395.35     40.32 o    1
   6  -2   4   4557.56   4487.00     52.96 o   -2
  -6  -2   2   4557.56   4487.00     52.96 o    1
   7  -2   4   5368.45   4749.61     99.27 o   -2
  -7  -2   2   5368.45   4749.61     99.27 o    1
   7  -2   5   3318.48   3401.02    137.85 o   -2
  -7  -2   2   3318.48   3401.02    137.85 o    1
   8  -2   5   2410.08   2243.01     31.93 o   -2
  -8  -2   2   2410.08   2243.01     31.93 o    1
   9  -2   5    663.85    652.39     19.94 o   -2
  -9  -2   2    663.85    652.39     19.94 o    1
  11  -2   6    178.57    172.06     20.92 o   -2
 -11  -2   2    178.57    172.06     20.92 o    1
  14  -2   7    314.56    375.18     31.49 o   -2
 -14  -2   2    314.56    375.18     31.49 o    1
  14   3   3     80.60    100.47     30.08 o   -2
  14  -3   2     80.60    100.47     30.08 o    1
  12   3   2    293.71    326.47     44.13 o   -2
  12  -3   2    293.71    326.47     44.13 o    1
  11   3   2    158.10    229.49     19.29 o   -2
  11  -3   2    158.10    229.49     19.29 o    1
   9   3   1   1050.71   1104.61     21.68 o   -2
   9  -3   2   1050.71   1104.61     21.68 o    1
   8   3   1     45.27     47.29     10.79 o   -2
   8  -3   2     45.27     47.29     10.79 o    1
   7   3   1    692.00    588.97     40.21 o   -2
   7  -3   2    692.00    588.97     40.21 o    1
  -6  -3   0    364.89    333.33     10.46 o   -2
   6  -3   2    364.89    333.33     10.46 o    1
  -5  -3   0    139.35    100.03      8.61 o   -2
   5  -3   2    139.35    100.03      8.61 o    1
  -3  -3   1  15363.70  16092.20    181.54 o   -2
   3  -3   2  15363.70  16092.20    181.54 o    1
  -2  -3   1   4445.79   3465.85    128.26 o   -2
   2  -3   2   4445.79   3465.85    128.26 o    1
   0  -3   2      0.78      3.92      2.83 <   -2
   0  -3   2      0.78      3.92      2.83 <    1
   1  -3   2    582.50    720.28     27.90 o   -2
  -1  -3   2    582.50    720.28     27.90 o    1
   2  -3   3   1739.86   1990.74     38.25 o   -2
  -2  -3   2   1739.86   1990.74     38.25 o    1
   3  -3   3   2107.08   2395.89     28.44 o   -2
  -3  -3   2   2107.08   2395.89     28.44 o    1
   4  -3   3   2828.29   3334.33     61.57 o   -2
  -4  -3   2   2828.29   3334.33     61.57 o    1
   5  -3   4   8012.91   8326.93     88.92 o   -2
  -5  -3   2   8012.91   8326.93     88.92 o    1
   6  -3   4    816.46    949.33     13.84 o   -2
  -6  -3   2    816.46    949.33     13.84 o    1
   7  -3   4   1189.33   1915.67     62.44 o   -2
  -7  -3   2   1189.33   1915.67     62.44 o    1
   7  -3   5   1953.36   2058.63     93.39 o   -2
  -7  -3   2   1953.36   2058.63     93.39 o    1
   8  -3   5   1068.12   1063.10     20.92 o   -2
  -8  -3   2   1068.12   1063.10     20.92 o    1
   9  -3   5    395.41    370.38     16.45 o   -2
  -9  -3   2    395.41    370.38     16.45 o    1
  11  -3   6   1029.47    951.62     29.53 o   -2
 -11  -3   2   1029.47    951.62     29.53 o    1
  14  -3   7     67.99    188.19     51.87 o   -2
 -14  -3   2     67.99    188.19     51.87 o    1
  14   4   3    418.14    410.70     34.65 o   -2
  14  -4   2    418.14    410.70     34.65 o    1
  12   4   2    471.00    604.45     50.13 o   -2
  12  -4   2    471.00    604.45     50.13 o    1
  11   4   2    155.94    157.35     19.18 o   -2
  11  -4   2    155.94    157.35     19.18 o    1
   9   4   1   1307.15   1380.30     25.17 o   -2
   9  -4   2   1307.15   1380.30     25.17 o    1
   8   4   1    258.40    250.85     12.86 o   -2
   8  -4   2    258.40    250.85     12.86 o    1
  -6  -4   0    145.97    147.65      9.92 o   -2
   6  -4   2    145.97    147.65      9.92 o    1
  -5  -4   0    917.58   1020.71     15.58 o   -2
   5  -4   2    917.58   1020.71     15.58 o    1
  -3  -4   1    117.39     99.60      5.12 o   -2
   3  -4   2    117.39     99.60      5.12 o    1
  -2  -4   1    396.08    256.62     11.44 o   -2
   2  -4   2    396.08    256.62     11.44 o    1
   0  -4   2      3.80     28.77      3.38 o   -2
   0  -4   2      3.80     28.77      3.38 o    1
   1  -4   2    302.83    303.59     11.77 o   -2
  -1  -4   2    302.83    303.59     11.77 o    1
   2  -4   3    472.23    403.84      9.37 o   -2
  -2  -4   2    472.23    403.84      9.37 o    1
   3  -4   3    902.00    841.13     12.53 o   -2
  -3  -4   2    902.00    841.13     12.53 o    1
   4  -4   3   6459.14   6211.20     81.94 o   -2
  -4  -4   2   6459.14   6211.20     81.94 o    1
   5  -4   4   3117.93   3365.06     40.32 o   -2
  -5  -4   2   3117.93   3365.06     40.32 o    1
   6  -4   4    610.38    584.72     10.57 o   -2
  -6  -4   2    610.38    584.72     10.57 o    1
   7  -4   5   1008.42   1032.91     63.42 o   -2
  -7  -4   2   1008.42   1032.91     63.42 o    1
   8  -4   5     94.51     93.49     10.35 o   -2
  -8  -4   2     94.51     93.49     10.35 o    1
   9  -4   5     51.70     55.57     17.43 o   -2
  -9  -4   2     51.70     55.57     17.43 o    1
  11  -4   6    893.77    857.91     27.24 o   -2
 -11  -4   2    893.77    857.91     27.24 o    1
  14  -4   7    192.84    350.12     52.96 o   -2
 -14  -4   2    192.84    350.12     52.96 o    1
  14   5   3     68.87     80.42     32.69 <   -2
  14  -5   2     68.87     80.42     32.69 <    1
  11   5   2    766.36    816.39     25.39 o   -2
  11  -5   2    766.36    816.39     25.39 o    1
   9   5   1   4025.75   3973.64     56.34 o   -2
   9  -5   2   4025.75   3973.64     56.34 o    1
   8   5   1   1300.53   1400.57     23.76 o   -2
   8  -5   2   1300.53   1400.57     23.76 o    1
  -6  -5   0    635.11    677.46     13.40 o   -2
   6  -5   2    635.11    677.46     13.40 o    1
  -5  -5   0    215.17    205.62      7.63 o   -2
   5  -5   2    215.17    205.62      7.63 o    1
  -4  -5   1   1004.82   1053.51     30.40 o   -2
   4  -5   2   1004.82   1053.51     30.40 o    1
  -3  -5   1   4077.91   4165.97     45.33 o   -2
   3  -5   2   4077.91   4165.97     45.33 o    1
  -2  -5   1    595.65    731.29     11.44 o   -2
   2  -5   2    595.65    731.29     11.44 o    1
   0  -5   2      6.16     16.89      3.49 o   -2
   0  -5   2      6.16     16.89      3.49 o    1
   1  -5   2    684.19    839.38     32.15 o   -2
  -1  -5   2    684.19    839.38     32.15 o    1
   2  -5   3    207.45    292.04      8.50 o   -2
  -2  -5   2    207.45    292.04      8.50 o    1
   3  -5   3   1322.82   1410.71     21.25 o   -2
  -3  -5   2   1322.82   1410.71     21.25 o    1
   4  -5   3   1249.90   1165.96     20.81 o   -2
  -4  -5   2   1249.90   1165.96     20.81 o    1
   5  -5   4   2211.44   2332.14     31.82 o   -2
  -5  -5   2   2211.44   2332.14     31.82 o    1
   6  -5   4   1033.54   1040.00     17.11 o   -2
  -6  -5   2   1033.54   1040.00     17.11 o    1
   7  -5   5   1104.21   1164.22     67.67 o   -2
  -7  -5   2   1104.21   1164.22     67.67 o    1
   8  -5   5    323.60    323.20     20.27 o   -2
  -8  -5   2    323.60    323.20     20.27 o    1
   9  -5   5    145.52    138.72     28.44 o   -2
  -9  -5   2    145.52    138.72     28.44 o    1
  11  -5   6    507.03    396.86     28.55 o   -2
 -11  -5   2    507.03    396.86     28.55 o    1
  14   6   3    600.35    496.68     43.15 o   -2
  14  -6   2    600.35    496.68     43.15 o    1
  11   6   2    797.95    816.94     25.93 o   -2
  11  -6   2    797.95    816.94     25.93 o    1
   9   6   1    194.60    213.58     15.15 o   -2
   9  -6   2    194.60    213.58     15.15 o    1
   8   6   1    152.62    136.86     11.22 o   -2
   8  -6   2    152.62    136.86     11.22 o    1
  -6  -6   0     99.57    121.39     10.13 o   -2
   6  -6   2     99.57    121.39     10.13 o    1
  -5  -6   0   2984.32   2988.90     34.33 o   -2
   5  -6   2   2984.32   2988.90     34.33 o    1
  -4  -6   1     32.84     21.90     12.10 <   -2
   4  -6   2     32.84     21.90     12.10 <    1
  -3  -6   1   6645.77   6398.63     68.76 o   -2
   3  -6   2   6645.77   6398.63     68.76 o    1
  -2  -6   1   1543.59   1592.90     22.01 o   -2
   2  -6   2   1543.59   1592.90     22.01 o    1
  -1  -6   2  17252.70  18415.90    387.38 o   -2
   1  -6   2  17252.70  18415.90    387.38 o    1
   0  -6   2    367.71    321.57      7.19 o   -2
   0  -6   2    367.71    321.57      7.19 o    1
   1  -6   2  17272.50  18334.20    360.03 o   -2
  -1  -6   2  17272.50  18334.20    360.03 o    1
   2  -6   3   3583.74   3525.57     48.93 o   -2
  -2  -6   2   3583.74   3525.57     48.93 o    1
   3  -6   3    140.14    130.98      6.65 o   -2
  -3  -6   2    140.14    130.98      6.65 o    1
   4  -6   3    171.06    153.32      8.17 o   -2
  -4  -6   2    171.06    153.32      8.17 o    1
   5  -6   4   1092.10   1015.80     14.71 o   -2
  -5  -6   2   1092.10   1015.80     14.71 o    1
   6  -6   4    756.40    685.63     13.51 o   -2
  -6  -6   2    756.40    685.63     13.51 o    1
   8  -6   5   1245.66   1245.07     34.11 o   -2
  -8  -6   2   1245.66   1245.07     34.11 o    1
   9  -6   5    420.40    450.69     32.04 o   -2
  -9  -6   2    420.40    450.69     32.04 o    1
  11  -6   6    402.23    325.71     28.22 o   -2
 -11  -6   2    402.23    325.71     28.22 o    1
  12  -6   6    136.29    104.07     47.29 <   -2
 -12  -6   2    136.29    104.07     47.29 <    1
  11   7   2    210.02    243.33     21.25 o   -2
  11  -7   2    210.02    243.33     21.25 o    1
   9   7   1    275.02    277.54     17.11 o   -2
   9  -7   2    275.02    277.54     17.11 o    1
   8   7   1    189.98    190.37     11.99 o   -2
   8  -7   2    189.98    190.37     11.99 o    1
  -6  -7   0   1488.37   1443.94     22.77 o   -2
   6  -7   2   1488.37   1443.94     22.77 o    1
  -5  -7   0    516.38    549.53     11.22 o   -2
   5  -7   2    516.38    549.53     11.22 o    1
  -4  -7   1    107.43     87.94     10.68 o   -2
   4  -7   2    107.43     87.94     10.68 o    1
  -3  -7   1   3551.90   3367.34     39.34 o   -2
   3  -7   2   3551.90   3367.34     39.34 o    1
  -2  -7   1    121.74    128.80      7.74 o   -2
   2  -7   2    121.74    128.80      7.74 o    1
  -1  -7   2    317.60    387.38     14.06 o   -2
   1  -7   2    317.60    387.38     14.06 o    1
   0  -7   2     22.51     16.35      4.36 o   -2
   0  -7   2     22.51     16.35      4.36 o    1
   1  -7   2    431.24    489.92     16.56 o   -2
  -1  -7   2    431.24    489.92     16.56 o    1
   2  -7   3    411.11    398.06      9.81 o   -2
  -2  -7   2    411.11    398.06      9.81 o    1
   3  -7   3   1114.16   1065.28     17.54 o   -2
  -3  -7   2   1114.16   1065.28     17.54 o    1
   4  -7   3   1752.82   1686.29     45.77 o   -2
  -4  -7   2   1752.82   1686.29     45.77 o    1
   5  -7   4   2365.87   2166.95     30.18 o   -2
  -5  -7   2   2365.87   2166.95     30.18 o    1
   6  -7   4    108.54    100.90     17.76 o   -2
  -6  -7   2    108.54    100.90     17.76 o    1
   8  -7   5    377.48    375.61     18.20 o   -2
  -8  -7   2    377.48    375.61     18.20 o    1
   9  -7   5    297.26    393.59     31.49 o   -2
  -9  -7   2    297.26    393.59     31.49 o    1
  11  -7   6    254.17    280.48     28.00 o   -2
 -11  -7   2    254.17    280.48     28.00 o    1
  12  -7   6     46.61     94.15     44.02 <   -2
 -12  -7   2     46.61     94.15     44.02 <    1
  13   8   3     24.65    -50.45     39.99 <   -2
  13  -8   2     24.65    -50.45     39.99 <    1
  11   8   2     54.31     40.75     18.96 <   -2
  11  -8   2     54.31     40.75     18.96 <    1
  10   8   2    105.10     75.19     41.73 <   -2
  10  -8   2    105.10     75.19     41.73 <    1
   9   8   1   2566.93   2598.14     40.97 o   -2
   9  -8   2   2566.93   2598.14     40.97 o    1
   8   8   1    604.45    598.35     15.91 o   -2
   8  -8   2    604.45    598.35     15.91 o    1
  -6  -8   0    755.84    672.88     14.71 o   -2
   6  -8   2    755.84    672.88     14.71 o    1
  -5  -8   0    598.96    635.07     12.42 o   -2
   5  -8   2    598.96    635.07     12.42 o    1
  -4  -8   1   4494.72   4412.68     60.15 o   -2
   4  -8   2   4494.72   4412.68     60.15 o    1
  -3  -8   1    450.90    411.68      9.37 o   -2
   3  -8   2    450.90    411.68      9.37 o    1
  -2  -8   1  14776.60  14202.10    171.41 o   -2
   2  -8   2  14776.60  14202.10    171.41 o    1
  -1  -8   2     38.56     26.92     12.20 <   -2
   1  -8   2     38.56     26.92     12.20 <    1
   0  -8   2  30000.80  29443.40    346.08 o   -2
   0  -8   2  30000.80  29443.40    346.08 o    1
   1  -8   2     42.46     40.10      8.28 o   -2
  -1  -8   2     42.46     40.10      8.28 o    1
   2  -8   3   5166.45   5056.46     62.00 o   -2
  -2  -8   2   5166.45   5056.46     62.00 o    1
   3  -8   3     33.56     24.84      7.52 o   -2
  -3  -8   2     33.56     24.84      7.52 o    1
   4  -8   3    307.54    291.38     16.67 o   -2
  -4  -8   2    307.54    291.38     16.67 o    1
   5  -8   4   2132.95   2056.02     28.22 o   -2
  -5  -8   2   2132.95   2056.02     28.22 o    1
   6  -8   4    477.83    419.42     21.47 o   -2
  -6  -8   2    477.83    419.42     21.47 o    1
   8  -8   5    876.31    862.38     24.19 o   -2
  -8  -8   2    876.31    862.38     24.19 o    1
   9  -8   5    200.66    228.51     36.29 o   -2
  -9  -8   2    200.66    228.51     36.29 o    1
  11  -8   6     11.31    -43.26     35.85 <   -2
 -11  -8   2     11.31    -43.26     35.85 <    1
  12   9   2    604.72    723.11     56.23 o   -2
  12  -9   2    604.72    723.11     56.23 o    1
  11   9   2    300.43    312.41     26.26 o   -2
  11  -9   2    300.43    312.41     26.26 o    1
   9   9   1    480.62    437.40     19.29 o   -2
   9  -9   2    480.62    437.40     19.29 o    1
   8   9   1    474.38    503.98     17.11 o   -2
   8  -9   2    474.38    503.98     17.11 o    1
  -6  -9   0     20.39     12.97     10.68 <   -2
   6  -9   2     20.39     12.97     10.68 <    1
  -5  -9   0    508.72    520.43     11.99 o   -2
   5  -9   2    508.72    520.43     11.99 o    1
  -4  -9   1    571.56    538.52     15.91 o   -2
   4  -9   2    571.56    538.52     15.91 o    1
  -3  -9   1    244.26    254.33      8.61 o   -2
   3  -9   2    244.26    254.33      8.61 o    1
  -2  -9   1      0.17     -8.39      9.04 <   -2
   2  -9   2      0.17     -8.39      9.04 <    1
  -1  -9   2   1238.11   1333.67     24.63 o   -2
   1  -9   2   1238.11   1333.67     24.63 o    1
   0  -9   2     16.15     22.12      5.67 o   -2
   0  -9   2     16.15     22.12      5.67 o    1
   1  -9   2   1191.76   1303.48     27.35 o   -2
  -1  -9   2   1191.76   1303.48     27.35 o    1
   2  -9   3    923.25    962.08     18.85 o   -2
  -2  -9   2    923.25    962.08     18.85 o    1
   3  -9   3    194.28    162.80     11.33 o   -2
  -3  -9   2    194.28    162.80     11.33 o    1
   4  -9   3    122.17    118.99     16.13 o   -2
  -4  -9   2    122.17    118.99     16.13 o    1
   5  -9   4    126.35    112.35     11.55 o   -2
  -5  -9   2    126.35    112.35     11.55 o    1
   6  -9   4    705.09    712.98     20.59 o   -2
  -6  -9   2    705.09    712.98     20.59 o    1
   8  -9   5    943.93    929.83     31.82 o   -2
  -8  -9   2    943.93    929.83     31.82 o    1
  11  -9   6    156.83     94.69     54.59 <   -2
 -11  -9   2    156.83     94.69     54.59 <    1
  12  10   2      7.21     29.20     45.55 <   -2
  12 -10   2      7.21     29.20     45.55 <    1
  11  10   2     74.98    126.29     25.61 o   -2
  11 -10   2     74.98    126.29     25.61 o    1
   9  10   1    528.26    558.35     20.59 o   -2
   9 -10   2    528.26    558.35     20.59 o    1
   8  10   1    980.13   1001.09     23.76 o   -2
   8 -10   2    980.13   1001.09     23.76 o    1
  -6 -10   0     82.64     58.84     12.10 o   -2
   6 -10   2     82.64     58.84     12.10 o    1
  -5 -10   0   2569.00   2513.47     32.36 o   -2
   5 -10   2   2569.00   2513.47     32.36 o    1
  -4 -10   1    329.86    281.47     15.04 o   -2
   4 -10   2    329.86    281.47     15.04 o    1
  -3 -10   1    314.05    298.03      9.37 o   -2
   3 -10   2    314.05    298.03      9.37 o    1
  -2 -10   1   1216.59   1165.85     22.12 o   -2
   2 -10   2   1216.59   1165.85     22.12 o    1
  -1 -10   2   1103.50   1023.43     22.77 o   -2
   1 -10   2   1103.50   1023.43     22.77 o    1
   0 -10   2    725.72    752.10     15.58 o   -2
   0 -10   2    725.72    752.10     15.58 o    1
   1 -10   2   1153.94   1054.05     21.68 o   -2
  -1 -10   2   1153.94   1054.05     21.68 o    1
   2 -10   3   2347.40   2511.51     36.83 o   -2
  -2 -10   2   2347.40   2511.51     36.83 o    1
   3 -10   3    236.76    193.20     11.88 o   -2
  -3 -10   2    236.76    193.20     11.88 o    1
   4 -10   3    245.53    210.20     24.19 o   -2
  -4 -10   2    245.53    210.20     24.19 o    1
   5 -10   4    615.52    647.82     28.44 o   -2
  -5 -10   2    615.52    647.82     28.44 o    1
   6 -10   4   1309.03   1272.53     38.68 o   -2
  -6 -10   2   1309.03   1272.53     38.68 o    1
   8 -10   5    833.90    875.56     39.12 o   -2
  -8 -10   2    833.90    875.56     39.12 o    1
   9 -10   5    461.91    508.34     68.65 o   -2
  -9 -10   2    461.91    508.34     68.65 o    1
  11 -10   6    244.91    295.09     47.73 o   -2
 -11 -10   2    244.91    295.09     47.73 o    1
  12  11   2     19.67     45.00     46.97 <   -2
  12 -11   2     19.67     45.00     46.97 <    1
  11  11   2      9.44     39.12     31.49 <   -2
  11 -11   2      9.44     39.12     31.49 <    1
   9  11   1    485.62    543.10     23.86 o   -2
   9 -11   2    485.62    543.10     23.86 o    1
   8  11   1    252.85    256.08     18.09 o   -2
   8 -11   2    252.85    256.08     18.09 o    1
  -6 -11   0   2415.29   2356.12     37.59 o   -2
   6 -11   2   2415.29   2356.12     37.59 o    1
  -5 -11   0    340.03    405.36     18.85 o   -2
   5 -11   2    340.03    405.36     18.85 o    1
  -4 -11   1    892.08    907.71     31.71 o   -2
   4 -11   2    892.08    907.71     31.71 o    1
  -3 -11   1     60.62     60.37     10.24 o   -2
   3 -11   2     60.62     60.37     10.24 o    1
  -2 -11   1   1720.99   1525.01     30.29 o   -2
   2 -11   2   1720.99   1525.01     30.29 o    1
  -1 -11   2    104.87    104.50     14.93 o   -2
   1 -11   2    104.87    104.50     14.93 o    1
   0 -11   2      6.20     -2.83      7.19 <   -2
   0 -11   2      6.20     -2.83      7.19 <    1
   1 -11   2    140.13    125.86     13.84 o   -2
  -1 -11   2    140.13    125.86     13.84 o    1
   2 -11   3    807.56    723.99     17.33 o   -2
  -2 -11   2    807.56    723.99     17.33 o    1
   3 -11   3    840.69    876.76     20.38 o   -2
  -3 -11   2    840.69    876.76     20.38 o    1
   4 -11   3    486.79    503.54     75.41 o   -2
  -4 -11   2    486.79    503.54     75.41 o    1
   5 -11   4    303.18    295.96     22.23 o   -2
  -5 -11   2    303.18    295.96     22.23 o    1
   6 -11   4    174.72    186.55     25.06 o   -2
  -6 -11   2    174.72    186.55     25.06 o    1
   8 -11   5     16.54    -13.19     27.02 <   -2
  -8 -11   2     16.54    -13.19     27.02 <    1
  11 -11   6    453.82    505.29     53.61 o   -2
 -11 -11   2    453.82    505.29     53.61 o    1
   9  12   1    796.35    839.28     31.82 o   -2
   9 -12   2    796.35    839.28     31.82 o    1
   8  12   1    668.92    707.53     29.64 o   -2
   8 -12   2    668.92    707.53     29.64 o    1
  -6 -12   0   3827.01   3849.09     63.86 o   -2
   6 -12   2   3827.01   3849.09     63.86 o    1
  -5 -12   0    487.41    448.19     28.44 o   -2
   5 -12   2    487.41    448.19     28.44 o    1
  -4 -12   1   3361.72   3348.71     77.37 o   -2
   4 -12   2   3361.72   3348.71     77.37 o    1
  -3 -12   1    331.89    309.36     14.38 o   -2
   3 -12   2    331.89    309.36     14.38 o    1
  -2 -12   1   2561.48   2717.35     46.86 o   -2
   2 -12   2   2561.48   2717.35     46.86 o    1
  -1 -12   2    374.77    352.84     17.11 o   -2
   1 -12   2    374.77    352.84     17.11 o    1
   0 -12   2   6581.09   6321.92     89.25 o   -2
   0 -12   2   6581.09   6321.92     89.25 o    1
   1 -12   2    378.01    391.63     16.13 o   -2
  -1 -12   2    378.01    391.63     16.13 o    1
   2 -12   3   1353.78   1401.44     29.20 o   -2
  -2 -12   2   1353.78   1401.44     29.20 o    1
   3 -12   3    481.03    426.39     14.27 o   -2
  -3 -12   2    481.03    426.39     14.27 o    1
   4 -12   3     29.48    140.13     70.83 <   -2
  -4 -12   2     29.48    140.13     70.83 <    1
   5 -12   4     73.55     56.23     22.01 <   -2
  -5 -12   2     73.55     56.23     22.01 <    1
   6 -12   4    178.04    240.38     27.24 o   -2
  -6 -12   2    178.04    240.38     27.24 o    1
   8 -12   5    914.45    953.15     33.56 o   -2
  -8 -12   2    914.45    953.15     33.56 o    1
   9 -12   5    462.20    505.94     50.02 o   -2
  -9 -12   2    462.20    505.94     50.02 o    1
  11 -12   6      0.32     39.56     50.02 <   -2
 -11 -12   2      0.32     39.56     50.02 <    1
   9  13   1    641.32    693.26     39.01 o   -2
   9 -13   2    641.32    693.26     39.01 o    1
   8  13   1    848.87    786.53     56.23 o   -2
   8 -13   2    848.87    786.53     56.23 o    1
  -6 -13   0    111.19    154.08     21.68 o   -2
   6 -13   2    111.19    154.08     21.68 o    1
  -5 -13   0    280.99    284.30     27.35 o   -2
   5 -13   2    280.99    284.30     27.35 o    1
  -4 -13   1    534.03    559.55     29.75 o   -2
   4 -13   2    534.03    559.55     29.75 o    1
  -3 -13   1    213.40    195.05     14.17 o   -2
   3 -13   2    213.40    195.05     14.17 o    1
  -2 -13   1    128.02    104.94     16.35 o   -2
   2 -13   2    128.02    104.94     16.35 o    1
  -1 -13   2      7.96     -9.26     15.58 <   -2
   1 -13   2      7.96     -9.26     15.58 <    1
   0 -13   2     22.83      9.04      9.04 <   -2
   0 -13   2     22.83      9.04      9.04 <    1
   1 -13   2     12.31     20.59     14.49 <   -2
  -1 -13   2     12.31     20.59     14.49 <    1
   2 -13   3     68.47     41.95     18.74 <   -2
  -2 -13   2     68.47     41.95     18.74 <    1
   3 -13   3    379.29    350.99     14.06 o   -2
  -3 -13   2    379.29    350.99     14.06 o    1
   5 -13   4    202.40    193.31     27.68 o   -2
  -5 -13   2    202.40    193.31     27.68 o    1
   6 -13   4    196.67    163.56     37.81 o   -2
  -6 -13   2    196.67    163.56     37.81 o    1
   8 -13   5    410.82    427.16     34.98 o   -2
  -8 -13   2    410.82    427.16     34.98 o    1
   9 -13   5    112.43    110.60     46.86 <   -2
  -9 -13   2    112.43    110.60     46.86 <    1
   9  14   1     32.98     86.63     42.50 <   -2
   9 -14   2     32.98     86.63     42.50 <    1
   8  14   1   3977.23   3661.12    138.72 o   -2
   8 -14   2   3977.23   3661.12    138.72 o    1
  -6 -14   0   1998.10   2025.40     47.07 o   -2
   6 -14   2   1998.10   2025.40     47.07 o    1
  -5 -14   0    209.21    172.61     28.22 o   -2
   5 -14   2    209.21    172.61     28.22 o    1
  -4 -14   1     51.28     95.35     42.61 <   -2
   4 -14   2     51.28     95.35     42.61 <    1
  -3 -14   1    271.05    254.22     15.80 o   -2
   3 -14   2    271.05    254.22     15.80 o    1
  -2 -14   1     97.26    111.58     18.20 o   -2
   2 -14   2     97.26    111.58     18.20 o    1
  -1 -14   2   2757.27   2944.22     56.88 o   -2
   1 -14   2   2757.27   2944.22     56.88 o    1
   0 -14   2    452.80    436.86     15.80 o   -2
   0 -14   2    452.80    436.86     15.80 o    1
   1 -14   2   2727.72   2882.43     54.92 o   -2
  -1 -14   2   2727.72   2882.43     54.92 o    1
   2 -14   3    146.94    121.61     20.27 o   -2
  -2 -14   2    146.94    121.61     20.27 o    1
   3 -14   3    321.52    298.68     16.89 o   -2
  -3 -14   2    321.52    298.68     16.89 o    1
   5 -14   4    378.40    391.52     34.43 o   -2
  -5 -14   2    378.40    391.52     34.43 o    1
   6 -14   4    408.90    355.56     42.72 o   -2
  -6 -14   2    408.90    355.56     42.72 o    1
   8 -14   5    406.22    346.19     35.96 o   -2
  -8 -14   2    406.22    346.19     35.96 o    1
   9 -14   5    844.45    796.89     91.64 o   -2
  -9 -14   2    844.45    796.89     91.64 o    1
   9  15   1    893.27   1039.45     63.31 o   -2
   9 -15   2    893.27   1039.45     63.31 o    1
   8  15   1     91.52    -41.08     47.84 <   -2
   8 -15   2     91.52    -41.08     47.84 <    1
  -6 -15   0    742.10    719.08     29.42 o   -2
   6 -15   2    742.10    719.08     29.42 o    1
  -5 -15   0     70.37     43.59     28.88 <   -2
   5 -15   2     70.37     43.59     28.88 <    1
  -3 -15   1     82.83     71.48     15.04 o   -2
   3 -15   2     82.83     71.48     15.04 o    1
  -2 -15   1   1057.61    993.25     29.53 o   -2
   2 -15   2   1057.61    993.25     29.53 o    1
  -1 -15   2    325.87    349.24     21.79 o   -2
   1 -15   2    325.87    349.24     21.79 o    1
   0 -15   2      0.09      7.30     10.79 <   -2
   0 -15   2      0.09      7.30     10.79 <    1
   1 -15   2    249.40    295.20     44.24 o   -2
  -1 -15   2    249.40    295.20     44.24 o    1
   2 -15   3    901.46    883.08     28.22 o   -2
  -2 -15   2    901.46    883.08     28.22 o    1
   3 -15   3     77.51     37.70     17.11 <   -2
  -3 -15   2     77.51     37.70     17.11 <    1
   5 -15   4    860.31    631.91     49.25 o   -2
  -5 -15   2    860.31    631.91     49.25 o    1
   6 -15   4    154.52    130.65     30.51 o   -2
  -6 -15   2    154.52    130.65     30.51 o    1
   8 -15   5     44.04    -18.85     36.83 <   -2
  -8 -15   2     44.04    -18.85     36.83 <    1
   8  16   1    346.75    150.49     53.94 <   -2
   8 -16   2    346.75    150.49     53.94 <    1
  -6 -16   0   1339.66   1317.21     38.14 o   -2
   6 -16   2   1339.66   1317.21     38.14 o    1
  -5 -16   0    109.70     34.54     47.29 <   -2
   5 -16   2    109.70     34.54     47.29 <    1
  -3 -16   1    188.01    153.32     17.00 o   -2
   3 -16   2    188.01    153.32     17.00 o    1
  -2 -16   1    266.99    336.17     27.13 o   -2
   2 -16   2    266.99    336.17     27.13 o    1
  -1 -16   2   1570.97   1566.09     45.44 o   -2
   1 -16   2   1570.97   1566.09     45.44 o    1
   0 -16   2    139.93    155.82     12.53 o   -2
   0 -16   2    139.93    155.82     12.53 o    1
   1 -16   2   1527.78   1374.96     63.86 o   -2
  -1 -16   2   1527.78   1374.96     63.86 o    1
   2 -16   3    894.84    908.80     38.14 o   -2
  -2 -16   2    894.84    908.80     38.14 o    1
   3 -16   3    311.70    306.75     31.38 o   -2
  -3 -16   2    311.70    306.75     31.38 o    1
   6 -16   4    285.06    189.17     32.36 o   -2
  -6 -16   2    285.06    189.17     32.36 o    1
  -6 -17   0     40.35     34.54     24.19 <   -2
   6 -17   2     40.35     34.54     24.19 <    1
  -5 -17   0    793.73    783.81     63.20 o   -2
   5 -17   2    793.73    783.81     63.20 o    1
  -3 -17   1    326.38    340.64     23.43 o   -2
   3 -17   2    326.38    340.64     23.43 o    1
  -2 -17   1    337.97    366.79     29.09 o   -2
   2 -17   2    337.97    366.79     29.09 o    1
  -1 -17   2    244.84    288.77     27.57 o   -2
   1 -17   2    244.84    288.77     27.57 o    1
   0 -17   2     23.64     16.24     16.24 <   -2
   0 -17   2     23.64     16.24     16.24 <    1
   1 -17   2    250.95    270.13     45.00 o   -2
  -1 -17   2    250.95    270.13     45.00 o    1
   2 -17   3    791.78    742.08     33.56 o   -2
  -2 -17   2    791.78    742.08     33.56 o    1
   3 -17   3     29.41    -23.21     29.86 <   -2
  -3 -17   2     29.41    -23.21     29.86 <    1
   6 -17   4      8.74    -22.12     35.31 <   -2
  -6 -17   2      8.74    -22.12     35.31 <    1
  -3 -18   1     87.86    135.88     21.79 o   -2
   3 -18   2     87.86    135.88     21.79 o    1
  -2 -18   1     66.72    152.23     36.29 o   -2
   2 -18   2     66.72    152.23     36.29 o    1
  -1 -18   2    394.54    456.90     51.00 o   -2
   1 -18   2    394.54    456.90     51.00 o    1
   0 -18   2    148.98     75.30     18.20 o   -2
   0 -18   2    148.98     75.30     18.20 o    1
   3 -18   3    329.42    241.26     34.98 o   -2
  -3 -18   2    329.42    241.26     34.98 o    1
  -3  19   2    270.12    214.12     57.75 o   -2
   3  19   3    270.12    214.12     57.75 o    1
   0  19   3     85.66     77.80     18.20 o   -2
   0  19   3     85.66     77.80     18.20 o    1
   2  19   4     12.89    -27.35     28.55 <   -2
  -2  19   3     12.89    -27.35     28.55 <    1
   3  19   4    261.91    276.56     19.72 o   -2
  -3  19   3    261.91    276.56     19.72 o    1
  -3  18   2    549.87    592.03     37.38 o   -2
   3  18   3    549.87    592.03     37.38 o    1
   0  18   3     61.18     59.82     17.00 o   -2
   0  18   3     61.18     59.82     17.00 o    1
   1  18   3    135.26    158.44     25.83 o   -2
  -1  18   3    135.26    158.44     25.83 o    1
   2  18   4     20.90    120.63     33.67 o   -2
  -2  18   3     20.90    120.63     33.67 o    1
   3  18   4    329.77    341.18     19.83 o   -2
  -3  18   3    329.77    341.18     19.83 o    1
   5  18   5    596.32    629.29     38.79 o   -2
  -5  18   3    596.32    629.29     38.79 o    1
  -3  17   2    220.66    213.47     22.34 o   -2
   3  17   3    220.66    213.47     22.34 o    1
  -2  17   2     26.39    -52.85     38.90 <   -2
   2  17   3     26.39    -52.85     38.90 <    1
   0  17   3     49.13     56.34     11.33 o   -2
   0  17   3     49.13     56.34     11.33 o    1
   1  17   3    117.72    146.78     28.88 o   -2
  -1  17   3    117.72    146.78     28.88 o    1
   2  17   4     39.67     64.40     26.48 <   -2
  -2  17   3     39.67     64.40     26.48 <    1
   3  17   4     92.94    105.81     17.11 o   -2
  -3  17   3     92.94    105.81     17.11 o    1
   5  17   5   2004.58   2106.14     62.66 o   -2
  -5  17   3   2004.58   2106.14     62.66 o    1
   6  17   5     64.58    109.73     27.90 o   -2
  -6  17   3     64.58    109.73     27.90 o    1
  -6  16   1   1144.30   1255.86     68.32 o   -2
   6  16   3   1144.30   1255.86     68.32 o    1
  -5  16   1     23.45     54.38     41.08 <   -2
   5  16   3     23.45     54.38     41.08 <    1
  -3  16   2     83.91    128.58     19.83 o   -2
   3  16   3     83.91    128.58     19.83 o    1
  -2  16   2   1025.37   1008.07     37.27 o   -2
   2  16   3   1025.37   1008.07     37.27 o    1
  -1  16   3    108.65    157.13     41.08 o   -2
   1  16   3    108.65    157.13     41.08 o    1
   0  16   3     11.10     17.33     10.24 <   -2
   0  16   3     11.10     17.33     10.24 <    1
   1  16   3     86.79    182.09     23.43 o   -2
  -1  16   3     86.79    182.09     23.43 o    1
   2  16   4    558.07    590.94     21.25 o   -2
  -2  16   3    558.07    590.94     21.25 o    1
   3  16   4    380.42    379.32     16.56 o   -2
  -3  16   3    380.42    379.32     16.56 o    1
   5  16   5   1085.96   1042.39     42.72 o   -2
  -5  16   3   1085.96   1042.39     42.72 o    1
   6  16   5    840.35    946.72     37.70 o   -2
  -6  16   3    840.35    946.72     37.70 o    1
   8  16   6    140.61     90.99     50.89 <   -2
  -8  16   3    140.61     90.99     50.89 <    1
  -6  15   1    586.38    560.32     51.11 o   -2
   6  15   3    586.38    560.32     51.11 o    1
  -5  15   1     23.34    -15.58     38.14 <   -2
   5  15   3     23.34    -15.58     38.14 <    1
  -3  15   2     53.61     66.36     18.20 o   -2
   3  15   3     53.61     66.36     18.20 o    1
  -2  15   2    369.48    307.07     21.47 o   -2
   2  15   3    369.48    307.07     21.47 o    1
  -1  15   3     85.92    105.59     20.59 o   -2
   1  15   3     85.92    105.59     20.59 o    1
   0  15   3     87.60     92.95     10.35 o   -2
   0  15   3     87.60     92.95     10.35 o    1
   1  15   3     93.67     89.03     26.81 o   -2
  -1  15   3     93.67     89.03     26.81 o    1
   2  15   4      7.70    -13.40     16.56 <   -2
  -2  15   3      7.70    -13.40     16.56 <    1
   3  15   4    579.73    570.23     17.54 o   -2
  -3  15   3    579.73    570.23     17.54 o    1
   5  15   5    282.86    279.29     24.74 o   -2
  -5  15   3    282.86    279.29     24.74 o    1
   6  15   5    269.04    268.39     26.59 o   -2
  -6  15   3    269.04    268.39     26.59 o    1
   8  15   6     22.32     -7.08     47.62 <   -2
  -8  15   3     22.32     -7.08     47.62 <    1
   9  15   6    103.86     83.25     41.19 <   -2
  -9  15   3    103.86     83.25     41.19 <    1
   8 -14   0     76.77    104.07     37.92 <   -2
   8  14   3     76.77    104.07     37.92 <    1
  -5  14   1    870.02    883.41     32.80 o   -2
   5  14   3    870.02    883.41     32.80 o    1
  -3  14   2    804.55    801.46     20.92 o   -2
   3  14   3    804.55    801.46     20.92 o    1
  -2  14   2     21.84     57.97     18.74 o   -2
   2  14   3     21.84     57.97     18.74 o    1
  -1  14   3   1498.94   1538.31     34.43 o   -2
   1  14   3   1498.94   1538.31     34.43 o    1
   0  14   3   1362.63   1262.29     23.21 o   -2
   0  14   3   1362.63   1262.29     23.21 o    1
   1  14   3   1813.16   1827.18     39.45 o   -2
  -1  14   3   1813.16   1827.18     39.45 o    1
   2  14   4    269.59    250.52     17.11 o   -2
  -2  14   3    269.59    250.52     17.11 o    1
   3  14   4   1048.42   1022.89     21.58 o   -2
  -3  14   3   1048.42   1022.89     21.58 o    1
   5  14   5   1141.12   1058.63     27.13 o   -2
  -5  14   3   1141.12   1058.63     27.13 o    1
   6  14   5    299.55    395.01     26.70 o   -2
  -6  14   3    299.55    395.01     26.70 o    1
   8  14   6    701.18    628.86     37.59 o   -2
  -8  14   3    701.18    628.86     37.59 o    1
   9  14   6    129.16    146.24     40.97 o   -2
  -9  14   3    129.16    146.24     40.97 o    1
  10 -13   0    390.42    460.61     68.21 o   -2
  10  13   3    390.42    460.61     68.21 o    1
   9 -13   0    674.14    729.98     74.75 o   -2
   9  13   3    674.14    729.98     74.75 o    1
   8 -13   0    272.97    330.28     37.16 o   -2
   8  13   3    272.97    330.28     37.16 o    1
  -6  13   1    129.94    162.36     50.56 o   -2
   6  13   3    129.94    162.36     50.56 o    1
  -5  13   1    369.80    381.50     17.65 o   -2
   5  13   3    369.80    381.50     17.65 o    1
  -3  13   2    411.92    382.37     14.71 o   -2
   3  13   3    411.92    382.37     14.71 o    1
  -2  13   2   1415.15   1399.05     32.47 o   -2
   2  13   3   1415.15   1399.05     32.47 o    1
  -1  13   3    110.59    146.78     14.71 o   -2
   1  13   3    110.59    146.78     14.71 o    1
   0  13   3      0.09      8.39      8.39 <   -2
   0  13   3      0.09      8.39      8.39 <    1
   1  13   3    151.71    162.04     17.98 o   -2
  -1  13   3    151.71    162.04     17.98 o    1
   2  13   4   2334.03   2342.93     37.59 o   -2
  -2  13   3   2334.03   2342.93     37.59 o    1
   3  13   4    138.00    145.80     12.10 o   -2
  -3  13   3    138.00    145.80     12.10 o    1
   4  13   4     94.51    109.19     39.23 <   -2
  -4  13   3     94.51    109.19     39.23 <    1
   5  13   5   1279.22   1276.89     23.65 o   -2
  -5  13   3   1279.22   1276.89     23.65 o    1
   6  13   5    171.29    186.34     20.05 o   -2
  -6  13   3    171.29    186.34     20.05 o    1
   8  13   6    108.58    127.93     20.38 o   -2
  -8  13   3    108.58    127.93     20.38 o    1
   9  13   6     55.11    137.30     39.34 o   -2
  -9  13   3     55.11    137.30     39.34 o    1
  11 -12   1    295.04    272.64     42.50 o   -2
  11  12   3    295.04    272.64     42.50 o    1
   9 -12   0    433.94    421.05     49.04 o   -2
   9  12   3    433.94    421.05     49.04 o    1
   8 -12   0    715.34    762.23     41.19 o   -2
   8  12   3    715.34    762.23     41.19 o    1
  -6  12   1   1630.63   1590.72     39.88 o   -2
   6  12   3   1630.63   1590.72     39.88 o    1
  -5  12   1   2525.32   2386.95     43.04 o   -2
   5  12   3   2525.32   2386.95     43.04 o    1
  -4  12   2    122.42    162.15     56.88 <   -2
   4  12   3    122.42    162.15     56.88 <    1
  -3  12   2    746.44    720.50     16.24 o   -2
   3  12   3    746.44    720.50     16.24 o    1
  -2  12   2   4018.98   4102.12     51.87 o   -2
   2  12   3   4018.98   4102.12     51.87 o    1
  -1  12   3    317.93    341.51     15.69 o   -2
   1  12   3    317.93    341.51     15.69 o    1
   0  12   3   4240.55   3998.71     56.23 o   -2
   0  12   3   4240.55   3998.71     56.23 o    1
   1  12   3    311.55    281.25     16.45 o   -2
  -1  12   3    311.55    281.25     16.45 o    1
   2  12   4   7968.25   7745.37     96.00 o   -2
  -2  12   3   7968.25   7745.37     96.00 o    1
   3  12   4     89.12    123.35     10.24 o   -2
  -3  12   3     89.12    123.35     10.24 o    1
   4  12   4   1503.11   1643.79     65.38 o   -2
  -4  12   3   1503.11   1643.79     65.38 o    1
   5  12   5   1168.18   1219.47     20.81 o   -2
  -5  12   3   1168.18   1219.47     20.81 o    1
   6  12   5   1460.42   1621.34     27.13 o   -2
  -6  12   3   1460.42   1621.34     27.13 o    1
   8  12   6   1636.16   1791.11     33.67 o   -2
  -8  12   3   1636.16   1791.11     33.67 o    1
   9  12   6    712.56    723.11     36.61 o   -2
  -9  12   3    712.56    723.11     36.61 o    1
  11  12   7     85.07    106.35     33.56 o   -2
 -11  12   3     85.07    106.35     33.56 o    1
  11 -11   1    192.39    173.15     38.25 o   -2
  11  11   3    192.39    173.15     38.25 o    1
   9 -11   0    125.20    193.42     42.61 o   -2
   9  11   3    125.20    193.42     42.61 o    1
   8 -11   0    262.04    278.41     21.58 o   -2
   8  11   3    262.04    278.41     21.58 o    1
  -6  11   1    211.60    254.33     15.15 o   -2
   6  11   3    211.60    254.33     15.15 o    1
  -5  11   1   1049.26   1020.71     19.40 o   -2
   5  11   3   1049.26   1020.71     19.40 o    1
  -4  11   2     75.48    240.27     19.61 o   -2
   4  11   3     75.48    240.27     19.61 o    1
  -3  11   2    362.10    383.79     12.64 o   -2
   3  11   3    362.10    383.79     12.64 o    1
  -2  11   2    257.83    240.27     11.01 o   -2
   2  11   3    257.83    240.27     11.01 o    1
  -1  11   3    649.90    698.71     18.85 o   -2
   1  11   3    649.90    698.71     18.85 o    1
   0  11   3     10.45     17.22      7.63 <   -2
   0  11   3     10.45     17.22      7.63 <    1
   1  11   3    814.26    862.16     21.14 o   -2
  -1  11   3    814.26    862.16     21.14 o    1
   2  11   4   1057.36   1045.12     22.12 o   -2
  -2  11   3   1057.36   1045.12     22.12 o    1
   3  11   4    355.07    336.60     10.24 o   -2
  -3  11   3    355.07    336.60     10.24 o    1
   4  11   4   4111.22   4200.95     75.73 o   -2
  -4  11   3   4111.22   4200.95     75.73 o    1
   5  11   5    983.74    950.97     17.00 o   -2
  -5  11   3    983.74    950.97     17.00 o    1
   6  11   5    686.65    673.64     14.93 o   -2
  -6  11   3    686.65    673.64     14.93 o    1
   8  11   6    195.87    201.48     15.91 o   -2
  -8  11   3    195.87    201.48     15.91 o    1
   9  11   6   1076.62   1064.40     40.65 o   -2
  -9  11   3   1076.62   1064.40     40.65 o    1
  11  11   7     42.01     80.09     33.13 <   -2
 -11  11   3     42.01     80.09     33.13 <    1
  12  11   7    226.44    229.16     45.66 o   -2
 -12  11   3    226.44    229.16     45.66 o    1
  11 -10   1    528.97    508.23     45.44 o   -2
  11  10   3    528.97    508.23     45.44 o    1
   9 -10   0     57.58     82.82     38.57 <   -2
   9  10   3     57.58     82.82     38.57 <    1
   8 -10   0    248.89    255.86     20.59 o   -2
   8  10   3    248.89    255.86     20.59 o    1
  -6  10   1     95.05    114.20     12.86 o   -2
   6  10   3     95.05    114.20     12.86 o    1
  -5  10   1    587.22    570.89     14.06 o   -2
   5  10   3    587.22    570.89     14.06 o    1
  -4  10   2    390.83    417.35     23.43 o   -2
   4  10   3    390.83    417.35     23.43 o    1
  -3  10   2    951.23    896.92     17.00 o   -2
   3  10   3    951.23    896.92     17.00 o    1
  -2  10   2    631.41    585.16     14.27 o   -2
   2  10   3    631.41    585.16     14.27 o    1
  -1  10   3    787.24    863.90     17.54 o   -2
   1  10   3    787.24    863.90     17.54 o    1
   0  10   3   3647.09   3408.53     47.73 o   -2
   0  10   3   3647.09   3408.53     47.73 o    1
   1  10   3    938.61   1068.00     19.18 o   -2
  -1  10   3    938.61   1068.00     19.18 o    1
   2  10   4     78.62     68.76     11.55 o   -2
  -2  10   3     78.62     68.76     11.55 o    1
   3  10   4    352.99    337.91      9.70 o   -2
  -3  10   3    352.99    337.91      9.70 o    1
   4  10   4    171.05    164.11     22.45 o   -2
  -4  10   3    171.05    164.11     22.45 o    1
   5  10   5    308.29    299.77     12.75 o   -2
  -5  10   3    308.29    299.77     12.75 o    1
   6  10   5    763.18    694.78     15.69 o   -2
  -6  10   3    763.18    694.78     15.69 o    1
   8  10   6    315.00    374.20     17.87 o   -2
  -8  10   3    315.00    374.20     17.87 o    1
   9  10   6    227.10    245.18     21.14 o   -2
  -9  10   3    227.10    245.18     21.14 o    1
  11  10   7    534.05    506.05     38.14 o   -2
 -11  10   3    534.05    506.05     38.14 o    1
  12  10   7     72.40    158.55     44.13 o   -2
 -12  10   3     72.40    158.55     44.13 o    1
  13  -9   2    310.47    329.41     46.20 o   -2
  13   9   3    310.47    329.41     46.20 o    1
  12  -9   1   1046.17   1097.53     68.11 o   -2
  12   9   3   1046.17   1097.53     68.11 o    1
  11  -9   1    319.58    379.97     42.17 o   -2
  11   9   3    319.58    379.97     42.17 o    1
   9  -9   0    148.30    232.98     40.54 o   -2
   9   9   3    148.30    232.98     40.54 o    1
   8  -9   0    726.88    720.83     25.50 o   -2
   8   9   3    726.88    720.83     25.50 o    1
  -6   9   1   1496.18   1334.32     21.36 o   -2
   6   9   3   1496.18   1334.32     21.36 o    1
  -5   9   1    122.35    146.67      9.81 o   -2
   5   9   3    122.35    146.67      9.81 o    1
  -4   9   2    453.55    562.82     34.98 o   -2
   4   9   3    453.55    562.82     34.98 o    1
  -3   9   2   3179.35   3170.00     49.80 o   -2
   3   9   3   3179.35   3170.00     49.80 o    1
  -2   9   2    188.80    206.49      8.06 o   -2
   2   9   3    188.80    206.49      8.06 o    1
  -1   9   3    796.16    739.35     13.84 o   -2
   1   9   3    796.16    739.35     13.84 o    1
   0   9   3      5.20      7.08      5.34 <   -2
   0   9   3      5.20      7.08      5.34 <    1
   1   9   3    612.67    632.78     14.27 o   -2
  -1   9   3    612.67    632.78     14.27 o    1
   2   9   4    486.82    504.63     13.62 o   -2
  -2   9   3    486.82    504.63     13.62 o    1
   3   9   4   4026.08   4050.14     49.04 o   -2
  -3   9   3   4026.08   4050.14     49.04 o    1
   4   9   4   1118.97   1160.41     28.66 o   -2
  -4   9   3   1118.97   1160.41     28.66 o    1
   5   9   5     85.71    102.10     12.31 o   -2
  -5   9   3     85.71    102.10     12.31 o    1
   6   9   5    560.01    569.91     14.27 o   -2
  -6   9   3    560.01    569.91     14.27 o    1
   8   9   6    296.43    284.08     15.04 o   -2
  -8   9   3    296.43    284.08     15.04 o    1
   9   9   6      7.22     48.60     19.18 <   -2
  -9   9   3      7.22     48.60     19.18 <    1
  11   9   7    425.84    487.09     25.06 o   -2
 -11   9   3    425.84    487.09     25.06 o    1
  12   9   7     15.49     85.87     41.84 <   -2
 -12   9   3     15.49     85.87     41.84 <    1
  13   9   8     56.63    -43.37     55.57 <   -2
 -13   9   3     56.63    -43.37     55.57 <    1
  12  -8   1   3550.67   3737.62    136.32 o   -2
  12   8   3   3550.67   3737.62    136.32 o    1
  11  -8   1    368.07    332.24     41.63 o   -2
  11   8   3    368.07    332.24     41.63 o    1
   9  -8   0    579.34    657.95     47.29 o   -2
   9   8   3    579.34    657.95     47.29 o    1
   8  -8   0    626.62    637.79     15.80 o   -2
   8   8   3    626.62    637.79     15.80 o    1
  -6   8   1    125.84    124.55     11.88 o   -2
   6   8   3    125.84    124.55     11.88 o    1
  -5   8   1    486.00    455.27      9.81 o   -2
   5   8   3    486.00    455.27      9.81 o    1
  -4   8   2    246.87    535.25     16.78 o   -2
   4   8   3    246.87    535.25     16.78 o    1
  -3   8   2   1083.14   1060.92     17.11 o   -2
   3   8   3   1083.14   1060.92     17.11 o    1
  -2   8   2   4012.36   4171.42     56.23 o   -2
   2   8   3   4012.36   4171.42     56.23 o    1
  -1   8   3      4.49     11.99      7.41 <   -2
   1   8   3      4.49     11.99      7.41 <    1
   0   8   3   5450.01   4641.95     58.84 o   -2
   0   8   3   5450.01   4641.95     58.84 o    1
   1   8   3      6.83     22.77      9.92 <   -2
  -1   8   3      6.83     22.77      9.92 <    1
   2   8   4  16323.70  15756.60    194.40 o   -2
  -2   8   3  16323.70  15756.60    194.40 o    1
   3   8   4    166.17    168.03      8.72 o   -2
  -3   8   3    166.17    168.03      8.72 o    1
   4   8   4   9130.37   9133.74    156.70 o   -2
  -4   8   3   9130.37   9133.74    156.70 o    1
   5   8   5    690.51    808.66     19.61 o   -2
  -5   8   3    690.51    808.66     19.61 o    1
   6   8   5   2482.14   2531.99     36.61 o   -2
  -6   8   3   2482.14   2531.99     36.61 o    1
   7   8   5    335.54    507.14     40.65 o   -2
  -7   8   3    335.54    507.14     40.65 o    1
   8   8   6   1087.54   1106.03     22.12 o   -2
  -8   8   3   1087.54   1106.03     22.12 o    1
   9   8   6    984.63   1057.32     28.22 o   -2
  -9   8   3    984.63   1057.32     28.22 o    1
  11   8   7     72.01     62.98     21.14 <   -2
 -11   8   3     72.01     62.98     21.14 <    1
  13   8   8    414.99    220.99     62.11 o   -2
 -13   8   3    414.99    220.99     62.11 o    1
  12  -7   1    296.47    301.30     52.09 o   -2
  12   7   3    296.47    301.30     52.09 o    1
  11  -7   1    235.43    280.92     38.25 o   -2
  11   7   3    235.43    280.92     38.25 o    1
   9  -7   0   3760.09   3733.48     86.09 o   -2
   9   7   3   3760.09   3733.48     86.09 o    1
   8  -7   0   1109.47   1154.09     20.59 o   -2
   8   7   3   1109.47   1154.09     20.59 o    1
  -6   7   1   1707.79   1719.85     25.72 o   -2
   6   7   3   1707.79   1719.85     25.72 o    1
  -5   7   1    486.21    457.67      9.37 o   -2
   5   7   3    486.21    457.67      9.37 o    1
  -4   7   2   7646.88   8072.49    116.60 o   -2
   4   7   3   7646.88   8072.49    116.60 o    1
  -3   7   2   1946.53   2057.00     28.11 o   -2
   3   7   3   1946.53   2057.00     28.11 o    1
  -2   7   2   7380.58   8010.49     95.57 o   -2
   2   7   3   7380.58   8010.49     95.57 o    1
  -1   7   3    558.27    639.75     13.19 o   -2
   1   7   3    558.27    639.75     13.19 o    1
   0   7   3      0.54      6.87      4.58 <   -2
   0   7   3      0.54      6.87      4.58 <    1
   1   7   3    545.53    633.98     27.24 o   -2
  -1   7   3    545.53    633.98     27.24 o    1
   2   7   4   1331.21   1448.95     23.97 o   -2
  -2   7   3   1331.21   1448.95     23.97 o    1
   3   7   4    519.89    502.24     11.01 o   -2
  -3   7   3    519.89    502.24     11.01 o    1
   4   7   4    564.06    616.00     25.17 o   -2
  -4   7   3    564.06    616.00     25.17 o    1
   5   7   5     85.54     78.35     13.08 o   -2
  -5   7   3     85.54     78.35     13.08 o    1
   6   7   5   3387.06   3547.90     53.83 o   -2
  -6   7   3   3387.06   3547.90     53.83 o    1
   8   7   6   4177.52   4108.98     47.29 o   -2
  -8   7   3   4177.52   4108.98     47.29 o    1
   9   7   6   3871.19   3903.69     56.23 o   -2
  -9   7   3   3871.19   3903.69     56.23 o    1
  11   7   7     57.84    104.83     20.38 o   -2
 -11   7   3     57.84    104.83     20.38 o    1
  14  -6   2    566.33    714.18     60.91 o   -2
  14   6   3    566.33    714.18     60.91 o    1
  12  -6   1    266.12    221.86     50.13 o   -2
  12   6   3    266.12    221.86     50.13 o    1
  11  -6   1    447.78    469.65     42.50 o   -2
  11   6   3    447.78    469.65     42.50 o    1
   9  -6   0     88.07    125.31     17.11 o   -2
   9   6   3     88.07    125.31     17.11 o    1
   8  -6   0   6338.45   6369.10     89.14 o   -2
   8   6   3   6338.45   6369.10     89.14 o    1
  -6   6   1   7701.22   7562.52     95.46 o   -2
   6   6   3   7701.22   7562.52     95.46 o    1
  -5   6   1   4313.17   4587.14     59.06 o   -2
   5   6   3   4313.17   4587.14     59.06 o    1
  -4   6   2   1819.50   1873.39     25.93 o   -2
   4   6   3   1819.50   1873.39     25.93 o    1
  -3   6   2    435.03    483.49      9.04 o   -2
   3   6   3    435.03    483.49      9.04 o    1
  -2   6   2    658.84    589.08     10.46 o   -2
   2   6   3    658.84    589.08     10.46 o    1
  -1   6   3   1002.38   1150.38     23.76 o   -2
   1   6   3   1002.38   1150.38     23.76 o    1
   0   6   3   2474.18   2137.53     28.11 o   -2
   0   6   3   2474.18   2137.53     28.11 o    1
   1   6   3    973.59   1220.66     34.76 o   -2
  -1   6   3    973.59   1220.66     34.76 o    1
   2   6   4   1323.60   1203.12     23.54 o   -2
  -2   6   3   1323.60   1203.12     23.54 o    1
   3   6   4   5513.26   5392.85     76.39 o   -2
  -3   6   3   5513.26   5392.85     76.39 o    1
   4   6   4    156.03    162.91     23.32 o   -2
  -4   6   3    156.03    162.91     23.32 o    1
   5   6   5   2102.68   2244.31     35.85 o   -2
  -5   6   3   2102.68   2244.31     35.85 o    1
   6   6   5    715.13    719.85     16.35 o   -2
  -6   6   3    715.13    719.85     16.35 o    1
   7   6   5   7762.38   8212.30    242.35 o   -2
  -7   6   3   7762.38   8212.30    242.35 o    1
   8   6   6    603.20    582.11     13.73 o   -2
  -8   6   3    603.20    582.11     13.73 o    1
   9   6   6    383.19    435.55     16.02 o   -2
  -9   6   3    383.19    435.55     16.02 o    1
  11   6   7    803.25    749.70     21.90 o   -2
 -11   6   3    803.25    749.70     21.90 o    1
  14  -5   2     67.95    181.54     51.54 o   -2
  14   5   3     67.95    181.54     51.54 o    1
  11  -5   1    506.34    491.45     24.63 o   -2
  11   5   3    506.34    491.45     24.63 o    1
  10  -5   1    495.24    671.90     43.15 o   -2
  10   5   3    495.24    671.90     43.15 o    1
   9  -5   0    171.05    166.18     12.20 o   -2
   9   5   3    171.05    166.18     12.20 o    1
   8  -5   0    790.34    818.68     15.58 o   -2
   8   5   3    790.34    818.68     15.58 o    1
  -7   5   1   1006.56   1598.46     57.97 o   -2
   7   5   3   1006.56   1598.46     57.97 o    1
  -6   5   1    288.81    324.07      9.59 o   -2
   6   5   3    288.81    324.07      9.59 o    1
  -5   5   1    173.73    153.10      9.81 o   -2
   5   5   3    173.73    153.10      9.81 o    1
  -4   5   2   2334.22   2511.29     41.19 o   -2
   4   5   3   2334.22   2511.29     41.19 o    1
  -3   5   2   1171.28   1373.77     17.76 o   -2
   3   5   3   1171.28   1373.77     17.76 o    1
  -2   5   2      4.68     -1.20      7.85 <   -2
   2   5   3      4.68     -1.20      7.85 <    1
   0   5   3     10.40     15.69      4.03 o   -2
   0   5   3     10.40     15.69      4.03 o    1
   1   5   3     74.66    138.61     26.48 o   -2
  -1   5   3     74.66    138.61     26.48 o    1
   2   5   4     30.55     48.71     12.10 o   -2
  -2   5   3     30.55     48.71     12.10 o    1
   3   5   4   7098.31   7145.61    100.03 o   -2
  -3   5   3   7098.31   7145.61    100.03 o    1
   5   5   5    121.20    132.72     10.35 o   -2
  -5   5   3    121.20    132.72     10.35 o    1
   6   5   5    549.11    575.46     14.38 o   -2
  -6   5   3    549.11    575.46     14.38 o    1
   7   5   5   1876.89   2006.44     71.37 o   -2
  -7   5   3   1876.89   2006.44     71.37 o    1
   8   5   6    105.15    105.81     10.35 o   -2
  -8   5   3    105.15    105.81     10.35 o    1
   9   5   6   1515.07   1455.06     26.26 o   -2
  -9   5   3   1515.07   1455.06     26.26 o    1
  11   5   7   1262.45   1248.56     30.08 o   -2
 -11   5   3   1262.45   1248.56     30.08 o    1
  14   5   8    192.65    213.47     35.09 o   -2
 -14   5   3    192.65    213.47     35.09 o    1
  14  -4   2    497.61    576.77     56.12 o   -2
  14   4   3    497.61    576.77     56.12 o    1
  11  -4   1    232.67    221.64     18.52 o   -2
  11   4   3    232.67    221.64     18.52 o    1
   9  -4   0    391.29    424.43     16.02 o   -2
   9   4   3    391.29    424.43     16.02 o    1
   8  -4   0    296.30    333.66     11.33 o   -2
   8   4   3    296.30    333.66     11.33 o    1
  -7   4   1    265.56    309.80     29.64 o   -2
   7   4   3    265.56    309.80     29.64 o    1
  -6   4   1    179.80    193.09      6.65 o   -2
   6   4   3    179.80    193.09      6.65 o    1
  -5   4   1    107.80    104.94      6.10 o   -2
   5   4   3    107.80    104.94      6.10 o    1
  -4   4   2   3124.66   3353.18     61.13 o   -2
   4   4   3   3124.66   3353.18     61.13 o    1
  -3   4   2    114.14    129.13      5.56 o   -2
   3   4   3    114.14    129.13      5.56 o    1
  -2   4   2   1931.99   1945.31     25.72 o   -2
   2   4   3   1931.99   1945.31     25.72 o    1
  -1   4   3    408.07    357.96     13.29 o   -2
   1   4   3    408.07    357.96     13.29 o    1
   0   4   3  15559.10  15933.40    214.89 o   -2
   0   4   3  15559.10  15933.40    214.89 o    1
   1   4   3    279.32    326.58     28.22 o   -2
  -1   4   3    279.32    326.58     28.22 o    1
   2   4   4  15438.80  15481.40    281.90 o   -2
  -2   4   3  15438.80  15481.40    281.90 o    1
   3   4   4   3854.16   4126.09     52.63 o   -2
  -3   4   3   3854.16   4126.09     52.63 o    1
   4   4   4   1238.61   1138.50     35.41 o   -2
  -4   4   3   1238.61   1138.50     35.41 o    1
   5   4   5    582.00    572.30     13.08 o   -2
  -5   4   3    582.00    572.30     13.08 o    1
   6   4   5    687.83    650.54     14.49 o   -2
  -6   4   3    687.83    650.54     14.49 o    1
   7   4   6    605.03    584.29     36.50 o   -2
  -7   4   3    605.03    584.29     36.50 o    1
   7   4   5   1701.73   1563.81     59.17 o   -2
  -7   4   3   1701.73   1563.81     59.17 o    1
   8   4   6    374.11    341.51     11.01 o   -2
  -8   4   3    374.11    341.51     11.01 o    1
   9   4   6    171.90    193.53     13.51 o   -2
  -9   4   3    171.90    193.53     13.51 o    1
  11   4   7    835.33    783.59     29.53 o   -2
 -11   4   3    835.33    783.59     29.53 o    1
  14   4   8     63.96    109.73     32.25 o   -2
 -14   4   3     63.96    109.73     32.25 o    1
  14  -3   2     87.65    118.01     28.88 o   -2
  14   3   3     87.65    118.01     28.88 o    1
  12  -3   1    212.82    214.99     36.94 o   -2
  12   3   3    212.82    214.99     36.94 o    1
  11  -3   1    328.59    301.73     17.87 o   -2
  11   3   3    328.59    301.73     17.87 o    1
   9  -3   0    120.47    115.07     13.62 o   -2
   9   3   3    120.47    115.07     13.62 o    1
   8  -3   0   2969.99   2881.67     38.57 o   -2
   8   3   3   2969.99   2881.67     38.57 o    1
   7  -3   0   2571.00   2573.51    111.37 o   -2
   7   3   3   2571.00   2573.51    111.37 o    1
  -6   3   1    249.39    233.63      7.95 o   -2
   6   3   3    249.39    233.63      7.95 o    1
  -5   3   1  12815.30  13732.60    161.82 o   -2
   5   3   3  12815.30  13732.60    161.82 o    1
  -4   3   2   9079.99  10371.00    208.13 o   -2
   4   3   3   9079.99  10371.00    208.13 o    1
  -3   3   2    954.06    882.75     10.24 o   -2
   3   3   3    954.06    882.75     10.24 o    1
  -2   3   2   7501.44   7804.87     91.75 o   -2
   2   3   3   7501.44   7804.87     91.75 o    1
  -1   3   3    691.11    569.91     13.73 o   -2
   1   3   3    691.11    569.91     13.73 o    1
   0   3   3     32.18     32.58      3.16 o   -2
   0   3   3     32.18     32.58      3.16 o    1
   1   3   3    497.16    484.69     30.29 o   -2
  -1   3   3    497.16    484.69     30.29 o    1
   2   3   4   8510.89   8710.72    211.62 o   -2
  -2   3   3   8510.89   8710.72    211.62 o    1
   3   3   4   4455.70   4744.81     59.93 o   -2
  -3   3   3   4455.70   4744.81     59.93 o    1
   5   3   5    495.84    517.16     10.68 o   -2
  -5   3   3    495.84    517.16     10.68 o    1
   6   3   5    825.65    743.06     13.19 o   -2
  -6   3   3    825.65    743.06     13.19 o    1
   7   3   6   3012.09   2757.01     58.62 o   -2
  -7   3   3   3012.09   2757.01     58.62 o    1
   7   3   5   2720.38   2598.68     85.00 o   -2
  -7   3   3   2720.38   2598.68     85.00 o    1
   8   3   6   4438.84   4104.19     45.88 o   -2
  -8   3   3   4438.84   4104.19     45.88 o    1
   9   3   6   1298.41   1267.19     22.01 o   -2
  -9   3   3   1298.41   1267.19     22.01 o    1
  11   3   7    717.60    679.09     27.57 o   -2
 -11   3   3    717.60    679.09     27.57 o    1
  14   3   8    265.97    345.43     34.98 o   -2
 -14   3   3    265.97    345.43     34.98 o    1
  14  -2   2     46.89    107.44     29.31 o   -2
  14   2   3     46.89    107.44     29.31 o    1
  12  -2   1    180.01    145.47     36.50 o   -2
  12   2   3    180.01    145.47     36.50 o    1
  11  -2   1    140.63    124.66     16.89 o   -2
  11   2   3    140.63    124.66     16.89 o    1
   9  -2   0    685.31    663.95     19.07 o   -2
   9   2   3    685.31    663.95     19.07 o    1
   8  -2   0   2826.70   2648.26     39.88 o   -2
   8   2   3   2826.70   2648.26     39.88 o    1
   7  -2   0   2384.44   2490.26     67.67 o   -2
   7   2   3   2384.44   2490.26     67.67 o    1
  -7   2   1   2748.13   2642.38     83.36 o   -2
   7   2   3   2748.13   2642.38     83.36 o    1
  -6   2   1   3168.29   3003.93     35.85 o   -2
   6   2   3   3168.29   3003.93     35.85 o    1
  -5   2   1   5951.97   6438.62     70.83 o   -2
   5   2   3   5951.97   6438.62     70.83 o    1
  -4   2   2    600.70    487.31     13.08 o   -2
   4   2   3    600.70    487.31     13.08 o    1
  -3   2   2    396.08    400.02      7.19 o   -2
   3   2   3    396.08    400.02      7.19 o    1
  -2   2   2  14536.00  14361.10    165.09 o   -2
   2   2   3  14536.00  14361.10    165.09 o    1
  -1   2   3  13881.70  13227.90    191.46 o   -2
   1   2   3  13881.70  13227.90    191.46 o    1
   0   2   3    129.07    133.70      3.05 o   -2
   0   2   3    129.07    133.70      3.05 o    1
   2   2   4   9519.30   9349.28    177.07 o   -2
  -2   2   3   9519.30   9349.28    177.07 o    1
   3   2   4   1979.70   1803.54     20.92 o   -2
  -3   2   3   1979.70   1803.54     20.92 o    1
   4   2   4   1086.33   1088.27     33.02 o   -2
  -4   2   3   1086.33   1088.27     33.02 o    1
   5   2   5   1431.68   1400.46     18.85 o   -2
  -5   2   3   1431.68   1400.46     18.85 o    1
   6   2   5    450.01    447.21     10.57 o   -2
  -6   2   3    450.01    447.21     10.57 o    1
   7   2   6    991.75   1007.96     39.01 o   -2
  -7   2   3    991.75   1007.96     39.01 o    1
   7   2   5    751.93    751.01     38.68 o   -2
  -7   2   3    751.93    751.01     38.68 o    1
   8   2   6    353.36    367.01     11.44 o   -2
  -8   2   3    353.36    367.01     11.44 o    1
   9   2   6    324.64    335.62     15.58 o   -2
  -9   2   3    324.64    335.62     15.58 o    1
  11   2   7    127.01    136.86     17.65 o   -2
 -11   2   3    127.01    136.86     17.65 o    1
  14   2   8    383.32    357.42     52.52 o   -2
 -14   2   3    383.32    357.42     52.52 o    1
  14  -1   2    273.19    291.38     32.47 o   -2
  14   1   3    273.19    291.38     32.47 o    1
  12  -1   1    440.13    441.21     31.93 o   -2
  12   1   3    440.13    441.21     31.93 o    1
  11  -1   1    331.71    312.85     16.02 o   -2
  11   1   3    331.71    312.85     16.02 o    1
   9  -1   0    813.79    832.96     21.03 o   -2
   9   1   3    813.79    832.96     21.03 o    1
   8  -1   0   1325.83   1380.41     21.79 o   -2
   8   1   3   1325.83   1380.41     21.79 o    1
  -7   1   1   1523.62   1630.06     49.91 o   -2
   7   1   3   1523.62   1630.06     49.91 o    1
   7  -1   0   1859.48   1901.39     54.70 o   -2
   7   1   3   1859.48   1901.39     54.70 o    1
  -6   1   1   1266.89   1357.97     17.98 o   -2
   6   1   3   1266.89   1357.97     17.98 o    1
  -5   1   1   3424.12   3509.22     40.75 o   -2
   5   1   3   3424.12   3509.22     40.75 o    1
  -4   1   2   2280.04   2323.64     40.32 o   -2
   4   1   3   2280.04   2323.64     40.32 o    1
  -3   1   2   2739.70   2646.63     32.15 o   -2
   3   1   3   2739.70   2646.63     32.15 o    1
  -2   1   2   2798.29   3046.21     50.78 o   -2
   2   1   3   2798.29   3046.21     50.78 o    1
  -1   1   3    538.35    569.36      9.04 o   -2
   1   1   3    538.35    569.36      9.04 o    1
   0   1   3     38.92     41.19      1.85 o   -2
   0   1   3     38.92     41.19      1.85 o    1
   2   1   4   7275.73   7165.77    174.24 o   -2
  -2   1   3   7275.73   7165.77    174.24 o    1
   3   1   4     28.07     32.47      4.47 o   -2
  -3   1   3     28.07     32.47      4.47 o    1
   4   1   4      2.32     10.90     23.32 <   -2
  -4   1   3      2.32     10.90     23.32 <    1
   5   1   5     27.30     12.75      5.67 <   -2
  -5   1   3     27.30     12.75      5.67 <    1
   6   1   5   2058.83   2066.59     27.13 o   -2
  -6   1   3   2058.83   2066.59     27.13 o    1
   7   1   5    397.81    401.22     31.38 o   -2
  -7   1   3    397.81    401.22     31.38 o    1
   7   1   6   2467.68   2675.39     72.46 o   -2
  -7   1   3   2467.68   2675.39     72.46 o    1
   8   1   6    846.72    830.01     14.60 o   -2
  -8   1   3    846.72    830.01     14.60 o    1
   9   1   6   2374.98   2398.07     38.79 o   -2
  -9   1   3   2374.98   2398.07     38.79 o    1
  11   1   7   1084.74   1025.72     26.48 o   -2
 -11   1   3   1084.74   1025.72     26.48 o    1
  14   1   8     16.50     71.16     53.83 <   -2
 -14   1   3     16.50     71.16     53.83 <    1
  14   0   2    335.17    263.38     32.36 o   -2
  14   0   3    335.17    263.38     32.36 o    1
  12   0   1     52.57     25.50     36.94 <   -2
  12   0   3     52.57     25.50     36.94 <    1
  11   0   1    262.88    258.26     15.69 o   -2
  11   0   3    262.88    258.26     15.69 o    1
  -9   0   0   1526.31   1539.51     29.97 o   -2
   9   0   3   1526.31   1539.51     29.97 o    1
  -8   0   0   1045.80   1066.15     16.89 o   -2
   8   0   3   1045.80   1066.15     16.89 o    1
  -7   0   0   5621.62   5459.10    128.58 o   -2
   7   0   3   5621.62   5459.10    128.58 o    1
  -7   0   1   4885.71   4907.50    140.68 o   -2
   7   0   3   4885.71   4907.50    140.68 o    1
  -6   0   1   3391.75   3498.87     41.08 o   -2
   6   0   3   3391.75   3498.87     41.08 o    1
  -5   0   1   2389.86   2428.91     29.20 o   -2
   5   0   3   2389.86   2428.91     29.20 o    1
  -4   0   2    160.80    137.52      9.92 o   -2
   4   0   3    160.80    137.52      9.92 o    1
  -3   0   2   5172.22   5294.89     62.66 o   -2
   3   0   3   5172.22   5294.89     62.66 o    1
  -2   0   2   3545.41   3725.85    105.26 o   -2
   2   0   3   3545.41   3725.85    105.26 o    1
  -1   0   3    560.62    597.47     14.60 o   -2
   1   0   3    560.62    597.47     14.60 o    1
   0   0   3    836.56    845.49     10.24 o   -2
   0   0   3    836.56    845.49     10.24 o    1
   1   0   3    373.66    391.31     11.55 o   -2
  -1   0   3    373.66    391.31     11.55 o    1
   2   0   4   5080.37   4655.46    104.28 o   -2
  -2   0   3   5080.37   4655.46    104.28 o    1
   3   0   4   1576.65   1653.81     20.70 o   -2
  -3   0   3   1576.65   1653.81     20.70 o    1
   4   0   4    415.66    475.76     31.06 o   -2
  -4   0   3    415.66    475.76     31.06 o    1
   5   0   5   4409.50   4353.62     52.30 o   -2
  -5   0   3   4409.50   4353.62     52.30 o    1
   6   0   5   1411.22   1559.99     21.36 o   -2
  -6   0   3   1411.22   1559.99     21.36 o    1
   7   0   6   5141.54   5291.94    204.64 o   -2
  -7   0   3   5141.54   5291.94    204.64 o    1
   7   0   5   7752.83   7625.18    157.46 o   -2
  -7   0   3   7752.83   7625.18    157.46 o    1
   8   0   6   2047.04   1992.82     27.24 o   -2
  -8   0   3   2047.04   1992.82     27.24 o    1
   9   0   6    434.95    449.71     20.05 o   -2
  -9   0   3    434.95    449.71     20.05 o    1
  11   0   7     91.62     87.83     16.24 o   -2
 -11   0   3     91.62     87.83     16.24 o    1
  14   0   8    427.85    423.02     33.78 o   -2
 -14   0   3    427.85    423.02     33.78 o    1
  14   1   2    584.01    547.78     28.22 o   -2
  14  -1   3    584.01    547.78     28.22 o    1
  12   1   1    264.29    335.62     40.86 o   -2
  12  -1   3    264.29    335.62     40.86 o    1
  11   1   1    123.90    118.78     16.13 o   -2
  11  -1   3    123.90    118.78     16.13 o    1
  -9  -1   0     71.29     83.36     12.97 o   -2
   9  -1   3     71.29     83.36     12.97 o    1
  -8  -1   0    463.84    488.29     12.31 o   -2
   8  -1   3    463.84    488.29     12.31 o    1
  -7  -1   1   1810.87   1911.31     60.04 o   -2
   7  -1   3   1810.87   1911.31     60.04 o    1
  -7  -1   0   2726.74   2712.66    114.20 o   -2
   7  -1   3   2726.74   2712.66    114.20 o    1
  -6  -1   1   1384.71   1355.02     19.94 o   -2
   6  -1   3   1384.71   1355.02     19.94 o    1
  -5  -1   1   1341.11   1347.61     19.51 o   -2
   5  -1   3   1341.11   1347.61     19.51 o    1
  -3  -1   2    460.64    482.95      9.26 o   -2
   3  -1   3    460.64    482.95      9.26 o    1
  -2  -1   2   6935.53   6919.39    193.09 o   -2
   2  -1   3   6935.53   6919.39    193.09 o    1
   0  -1   3      5.25     11.88      2.07 o   -2
   0  -1   3      5.25     11.88      2.07 o    1
   1  -1   3   5994.84   5689.35    109.51 o   -2
  -1  -1   3   5994.84   5689.35    109.51 o    1
   2  -1   4    864.16    831.32     15.91 o   -2
  -2  -1   3    864.16    831.32     15.91 o    1
   3  -1   4   4038.60   3853.23     42.17 o   -2
  -3  -1   3   4038.60   3853.23     42.17 o    1
   4  -1   4    193.25    184.59     26.70 o   -2
  -4  -1   3    193.25    184.59     26.70 o    1
   5  -1   5    503.46    453.85      9.48 o   -2
  -5  -1   3    503.46    453.85      9.48 o    1
   6  -1   5   2734.94   2797.87     34.98 o   -2
  -6  -1   3   2734.94   2797.87     34.98 o    1
   7  -1   5    278.67    311.11     19.94 o   -2
  -7  -1   3    278.67    311.11     19.94 o    1
   7  -1   6    173.83    180.12     46.09 o   -2
  -7  -1   3    173.83    180.12     46.09 o    1
   8  -1   6   4323.87   4115.52     50.89 o   -2
  -8  -1   3   4323.87   4115.52     50.89 o    1
   9  -1   6    122.65    100.47     15.26 o   -2
  -9  -1   3    122.65    100.47     15.26 o    1
  11  -1   7    233.80    263.38     22.56 o   -2
 -11  -1   3    233.80    263.38     22.56 o    1
  14  -1   8      9.63     54.59     28.88 <   -2
 -14  -1   3      9.63     54.59     28.88 <    1
  14   2   2    265.52    257.82     31.93 o   -2
  14  -2   3    265.52    257.82     31.93 o    1
  12   2   1      1.61     16.89     38.79 <   -2
  12  -2   3      1.61     16.89     38.79 <    1
  11   2   1    554.62    533.95     19.18 o   -2
  11  -2   3    554.62    533.95     19.18 o    1
  -9  -2   0    841.62    935.39     18.74 o   -2
   9  -2   3    841.62    935.39     18.74 o    1
  -8  -2   0   1100.90   1020.38     18.63 o   -2
   8  -2   3   1100.90   1020.38     18.63 o    1
  -7  -2   1    303.41    441.32     21.79 o   -2
   7  -2   3    303.41    441.32     21.79 o    1
  -7  -2   0    542.83    588.54     37.81 o   -2
   7  -2   3    542.83    588.54     37.81 o    1
  -6  -2   1   1135.28   1199.74     18.52 o   -2
   6  -2   3   1135.28   1199.74     18.52 o    1
  -5  -2   1   2537.41   2730.86     35.52 o   -2
   5  -2   3   2537.41   2730.86     35.52 o    1
  -4  -2   2    249.29    259.67     22.12 o   -2
   4  -2   3    249.29    259.67     22.12 o    1
  -3  -2   2  27514.40  28920.60    347.17 o   -2
   3  -2   3  27514.40  28920.60    347.17 o    1
  -2  -2   2  15878.70  15692.90    434.35 o   -2
   2  -2   3  15878.70  15692.90    434.35 o    1
   0  -2   3   1876.11   2230.26     28.11 o   -2
   0  -2   3   1876.11   2230.26     28.11 o    1
   1  -2   3  10939.50  10727.90    174.02 o   -2
  -1  -2   3  10939.50  10727.90    174.02 o    1
   2  -2   4  17154.90  17388.40    216.63 o   -2
  -2  -2   3  17154.90  17388.40    216.63 o    1
   3  -2   4   6121.44   6182.22     71.37 o   -2
  -3  -2   3   6121.44   6182.22     71.37 o    1
   4  -2   4   1452.14   1392.83     59.17 o   -2
  -4  -2   3   1452.14   1392.83     59.17 o    1
   5  -2   5   6135.89   6499.10     75.30 o   -2
  -5  -2   3   6135.89   6499.10     75.30 o    1
   6  -2   5   4086.03   4023.01     47.73 o   -2
  -6  -2   3   4086.03   4023.01     47.73 o    1
   7  -2   6    850.73    905.09     60.91 o   -2
  -7  -2   3    850.73    905.09     60.91 o    1
   8  -2   6     14.67     12.10     10.03 <   -2
  -8  -2   3     14.67     12.10     10.03 <    1
   9  -2   6    161.97    157.90     15.15 o   -2
  -9  -2   3    161.97    157.90     15.15 o    1
  11  -2   7    124.77    118.78     20.81 o   -2
 -11  -2   3    124.77    118.78     20.81 o    1
  14  -2   8     31.65     51.65     28.00 <   -2
 -14  -2   3     31.65     51.65     28.00 <    1
  14   3   2    196.26    217.72     32.36 o   -2
  14  -3   3    196.26    217.72     32.36 o    1
  12   3   1   1295.03   1385.10     64.84 o   -2
  12  -3   3   1295.03   1385.10     64.84 o    1
  11   3   1   4229.46   4137.10     62.22 o   -2
  11  -3   3   4229.46   4137.10     62.22 o    1
  -9  -3   0   7003.69   7006.24     93.49 o   -2
   9  -3   3   7003.69   7006.24     93.49 o    1
  -8  -3   0    288.91    319.28     13.08 o   -2
   8  -3   3    288.91    319.28     13.08 o    1
  -7  -3   1   6933.76   7016.59    201.92 o   -2
   7  -3   3   6933.76   7016.59    201.92 o    1
  -7  -3   0   3440.33   3702.64    122.59 o   -2
   7  -3   3   3440.33   3702.64    122.59 o    1
  -6  -3   1   1048.25   1154.74     18.42 o   -2
   6  -3   3   1048.25   1154.74     18.42 o    1
  -5  -3   1   4271.86   4449.40     56.01 o   -2
   5  -3   3   4271.86   4449.40     56.01 o    1
  -4  -3   2   2422.23   2775.54    107.44 o   -2
   4  -3   3   2422.23   2775.54    107.44 o    1
  -3  -3   2   2514.56   2792.43     33.02 o   -2
   3  -3   3   2514.56   2792.43     33.02 o    1
  -2  -3   2   2345.73   2663.95     42.82 o   -2
   2  -3   3   2345.73   2663.95     42.82 o    1
   0  -3   3      7.19     16.35      3.16 o   -2
   0  -3   3      7.19     16.35      3.16 o    1
   1  -3   3    485.94    623.08     17.54 o   -2
  -1  -3   3    485.94    623.08     17.54 o    1
   2  -3   4   2732.02   2928.75     31.38 o   -2
  -2  -3   3   2732.02   2928.75     31.38 o    1
   3  -3   4     90.21    115.51      4.03 o   -2
  -3  -3   3     90.21    115.51      4.03 o    1
   4  -3   4   1707.78   1875.89     30.73 o   -2
  -4  -3   3   1707.78   1875.89     30.73 o    1
   5  -3   5   3539.25   3742.74     44.13 o   -2
  -5  -3   3   3539.25   3742.74     44.13 o    1
   6  -3   5    172.05    162.36      6.54 o   -2
  -6  -3   3    172.05    162.36      6.54 o    1
   7  -3   6    155.22    275.58     49.04 o   -2
  -7  -3   3    155.22    275.58     49.04 o    1
   7  -3   5    998.93   1040.54     39.23 o   -2
  -7  -3   3    998.93   1040.54     39.23 o    1
   8  -3   6   1486.03   1461.49     25.93 o   -2
  -8  -3   3   1486.03   1461.49     25.93 o    1
   9  -3   6    420.32    462.57     22.34 o   -2
  -9  -3   3    420.32    462.57     22.34 o    1
  11  -3   7    131.90    181.87     20.16 o   -2
 -11  -3   3    131.90    181.87     20.16 o    1
  14  -3   8    392.59    420.40     54.70 o   -2
 -14  -3   3    392.59    420.40     54.70 o    1
  14   4   2     15.90     19.61     31.60 <   -2
  14  -4   3     15.90     19.61     31.60 <    1
  12   4   1      3.90    -32.58     41.73 <   -2
  12  -4   3      3.90    -32.58     41.73 <    1
  11   4   1    512.25    458.54     21.79 o   -2
  11  -4   3    512.25    458.54     21.79 o    1
  -9  -4   0   1116.27   1155.17     22.99 o   -2
   9  -4   3   1116.27   1155.17     22.99 o    1
  -8  -4   0    371.98    358.72     13.95 o   -2
   8  -4   3    371.98    358.72     13.95 o    1
  -7  -4   0   1457.49   1395.78     59.06 o   -2
   7  -4   3   1457.49   1395.78     59.06 o    1
  -6  -4   1   1170.06   1089.68     18.09 o   -2
   6  -4   3   1170.06   1089.68     18.09 o    1
  -5  -4   1   1219.26   1222.52     17.65 o   -2
   5  -4   3   1219.26   1222.52     17.65 o    1
  -4  -4   2   7186.82   6613.73    161.93 o   -2
   4  -4   3   7186.82   6613.73    161.93 o    1
  -3  -4   2    957.63    895.50     11.66 o   -2
   3  -4   3    957.63    895.50     11.66 o    1
  -2  -4   2    316.27    271.44      7.74 o   -2
   2  -4   3    316.27    271.44      7.74 o    1
   0  -4   3   5264.10   5460.85     67.56 o   -2
   0  -4   3   5264.10   5460.85     67.56 o    1
   1  -4   3   2308.56   2497.01     73.77 o   -2
  -1  -4   3   2308.56   2497.01     73.77 o    1
   2  -4   4   6181.41   6037.73     73.99 o   -2
  -2  -4   3   6181.41   6037.73     73.99 o    1
   3  -4   4    484.64    476.08     10.13 o   -2
  -3  -4   3    484.64    476.08     10.13 o    1
   4  -4   4   6664.64   6597.82     86.96 o   -2
  -4  -4   3   6664.64   6597.82     86.96 o    1
   5  -4   5   1496.10   1606.09     19.07 o   -2
  -5  -4   3   1496.10   1606.09     19.07 o    1
   6  -4   5   1334.08   1357.31     19.72 o   -2
  -6  -4   3   1334.08   1357.31     19.72 o    1
   7  -4   6    610.14    577.86     55.14 o   -2
  -7  -4   3    610.14    577.86     55.14 o    1
   8  -4   6    609.86    608.04     18.31 o   -2
  -8  -4   3    609.86    608.04     18.31 o    1
   9  -4   6   1944.08   1954.46     43.37 o   -2
  -9  -4   3   1944.08   1954.46     43.37 o    1
  11  -4   7    935.21    878.94     25.39 o   -2
 -11  -4   3    935.21    878.94     25.39 o    1
  14  -4   8     11.73     61.24     48.49 <   -2
 -14  -4   3     11.73     61.24     48.49 <    1
  14   5   2     10.59     49.91     33.24 <   -2
  14  -5   3     10.59     49.91     33.24 <    1
  11   5   1   2097.46   2084.13     36.83 o   -2
  11  -5   3   2097.46   2084.13     36.83 o    1
  -9  -5   0   1027.72   1096.77     22.88 o   -2
   9  -5   3   1027.72   1096.77     22.88 o    1
  -8  -5   0    132.51    188.08     12.64 o   -2
   8  -5   3    132.51    188.08     12.64 o    1
  -7  -5   0   1246.04   1483.71     61.24 o   -2
   7  -5   3   1246.04   1483.71     61.24 o    1
  -6  -5   1   2100.68   2155.83     28.22 o   -2
   6  -5   3   2100.68   2155.83     28.22 o    1
  -5  -5   1    205.32    208.02      9.59 o   -2
   5  -5   3    205.32    208.02      9.59 o    1
  -4  -5   2   1668.04   1623.30     33.56 o   -2
   4  -5   3   1668.04   1623.30     33.56 o    1
  -3  -5   2   1404.22   1499.41     17.98 o   -2
   3  -5   3   1404.22   1499.41     17.98 o    1
  -2  -5   2    137.97    203.77      7.52 o   -2
   2  -5   3    137.97    203.77      7.52 o    1
  -1  -5   3     21.73     35.63     11.22 o   -2
   1  -5   3     21.73     35.63     11.22 o    1
   0  -5   3     89.50     77.80      4.25 o   -2
   0  -5   3     89.50     77.80      4.25 o    1
   1  -5   3     33.19     60.26     21.25 <   -2
  -1  -5   3     33.19     60.26     21.25 <    1
   2  -5   4    672.18    809.09     12.31 o   -2
  -2  -5   3    672.18    809.09     12.31 o    1
   3  -5   4   1576.04   1578.95     23.54 o   -2
  -3  -5   3   1576.04   1578.95     23.54 o    1
   4  -5   4    828.56    776.73     18.96 o   -2
  -4  -5   3    828.56    776.73     18.96 o    1
   5  -5   5   2335.08   2312.42     35.63 o   -2
  -5  -5   3   2335.08   2312.42     35.63 o    1
   6  -5   5      1.24      9.26      9.48 <   -2
  -6  -5   3      1.24      9.26      9.48 <    1
   7  -5   6   1011.03   1050.35     66.47 o   -2
  -7  -5   3   1011.03   1050.35     66.47 o    1
   8  -5   6   1372.08   1359.60     35.85 o   -2
  -8  -5   3   1372.08   1359.60     35.85 o    1
   9  -5   6     87.98     52.74     27.24 <   -2
  -9  -5   3     87.98     52.74     27.24 <    1
  11  -5   7    124.61     74.86     25.39 <   -2
 -11  -5   3    124.61     74.86     25.39 <    1
  14   6   2    731.11    695.11     37.81 o   -2
  14  -6   3    731.11    695.11     37.81 o    1
  11   6   1    719.10    740.77     22.88 o   -2
  11  -6   3    719.10    740.77     22.88 o    1
  -9  -6   0     39.14     37.38     14.38 <   -2
   9  -6   3     39.14     37.38     14.38 <    1
  -8  -6   0     79.43     84.56     10.79 o   -2
   8  -6   3     79.43     84.56     10.79 o    1
  -6  -6   1    170.84    174.57     10.46 o   -2
   6  -6   3    170.84    174.57     10.46 o    1
  -5  -6   1   1831.81   1781.42     22.12 o   -2
   5  -6   3   1831.81   1781.42     22.12 o    1
  -4  -6   2    263.36    306.75     15.36 o   -2
   4  -6   3    263.36    306.75     15.36 o    1
  -3  -6   2    121.25    113.87      6.21 o   -2
   3  -6   3    121.25    113.87      6.21 o    1
  -2  -6   2   3280.00   3327.90     45.98 o   -2
   2  -6   3   3280.00   3327.90     45.98 o    1
  -1  -6   3   5456.73   5926.03    127.82 o   -2
   1  -6   3   5456.73   5926.03    127.82 o    1
   0  -6   3   1186.21   1127.39     15.26 o   -2
   0  -6   3   1186.21   1127.39     15.26 o    1
   1  -6   3   4062.77   4327.90     71.92 o   -2
  -1  -6   3   4062.77   4327.90     71.92 o    1
   2  -6   4   9407.11   9762.59    114.74 o   -2
  -2  -6   3   9407.11   9762.59    114.74 o    1
   3  -6   4    758.43    802.01     14.06 o   -2
  -3  -6   3    758.43    802.01     14.06 o    1
   4  -6   4   3427.18   3128.70     50.89 o   -2
  -4  -6   3   3427.18   3128.70     50.89 o    1
   5  -6   5     10.13     20.38      6.10 o   -2
  -5  -6   3     10.13     20.38      6.10 o    1
   6  -6   5   1938.46   1862.16     36.40 o   -2
  -6  -6   3   1938.46   1862.16     36.40 o    1
   8  -6   6   2452.92   2531.12     56.88 o   -2
  -8  -6   3   2452.92   2531.12     56.88 o    1
   9  -6   6    231.02    236.35     29.42 o   -2
  -9  -6   3    231.02    236.35     29.42 o    1
  11  -6   7    334.79    300.43     27.68 o   -2
 -11  -6   3    334.79    300.43     27.68 o    1
  12  -6   7    160.46    258.36     48.49 o   -2
 -12  -6   3    160.46    258.36     48.49 o    1
  11   7   1   1116.36   1110.61     27.24 o   -2
  11  -7   3   1116.36   1110.61     27.24 o    1
  -9  -7   0   1796.04   1811.82     31.71 o   -2
   9  -7   3   1796.04   1811.82     31.71 o    1
  -8  -7   0    490.35    418.44     14.06 o   -2
   8  -7   3    490.35    418.44     14.06 o    1
  -6  -7   1   1613.88   1641.61     23.43 o   -2
   6  -7   3   1613.88   1641.61     23.43 o    1
  -5  -7   1     13.74      3.70      7.95 <   -2
   5  -7   3     13.74      3.70      7.95 <    1
  -4  -7   2   1666.37   1605.65     25.28 o   -2
   4  -7   3   1666.37   1605.65     25.28 o    1
  -3  -7   2   1515.91   1415.94     18.63 o   -2
   3  -7   3   1515.91   1415.94     18.63 o    1
  -2  -7   2    391.33    376.70      9.15 o   -2
   2  -7   3    391.33    376.70      9.15 o    1
  -1  -7   3   1657.36   1894.85     27.46 o   -2
   1  -7   3   1657.36   1894.85     27.46 o    1
   0  -7   3      1.07      4.79      4.14 <   -2
   0  -7   3      1.07      4.79      4.14 <    1
   1  -7   3   2163.26   2391.97     36.83 o   -2
  -1  -7   3   2163.26   2391.97     36.83 o    1
   2  -7   4    512.97    550.18     11.22 o   -2
  -2  -7   3    512.97    550.18     11.22 o    1
   3  -7   4    813.26    869.79     15.36 o   -2
  -3  -7   3    813.26    869.79     15.36 o    1
   4  -7   4   2512.11   2661.99     53.72 o   -2
  -4  -7   3   2512.11   2661.99     53.72 o    1
   5  -7   5   3902.90   3756.14     53.29 o   -2
  -5  -7   3   3902.90   3756.14     53.29 o    1
   6  -7   5     88.07     98.07     17.54 o   -2
  -6  -7   3     88.07     98.07     17.54 o    1
   8  -7   6    544.56    462.46     22.45 o   -2
  -8  -7   3    544.56    462.46     22.45 o    1
   9  -7   6     11.77     11.99     27.24 <   -2
  -9  -7   3     11.77     11.99     27.24 <    1
  11  -7   7    227.54    259.78     28.00 o   -2
 -11  -7   3    227.54    259.78     28.00 o    1
  12  -7   7     11.45     27.57     43.91 <   -2
 -12  -7   3     11.45     27.57     43.91 <    1
  12   8   1    238.57    363.30     48.82 o   -2
  12  -8   3    238.57    363.30     48.82 o    1
  11   8   1    166.66    200.83     19.72 o   -2
  11  -8   3    166.66    200.83     19.72 o    1
  10   8   1   2474.15   2140.25     98.51 o   -2
  10  -8   3   2474.15   2140.25     98.51 o    1
  -9  -8   0    220.55    252.48     17.65 o   -2
   9  -8   3    220.55    252.48     17.65 o    1
  -8  -8   0    707.31    747.85     17.22 o   -2
   8  -8   3    707.31    747.85     17.22 o    1
  -6  -8   1     50.68     45.22     10.68 o   -2
   6  -8   3     50.68     45.22     10.68 o    1
  -5  -8   1    883.33    892.45     14.60 o   -2
   5  -8   3    883.33    892.45     14.60 o    1
  -4  -8   2    437.99    429.66     12.42 o   -2
   4  -8   3    437.99    429.66     12.42 o    1
  -3  -8   2     32.49     28.66      6.76 o   -2
   3  -8   3     32.49     28.66      6.76 o    1
  -2  -8   2   3295.42   3421.61     43.59 o   -2
   2  -8   3   3295.42   3421.61     43.59 o    1
  -1  -8   3      7.76      4.79     11.01 <   -2
   1  -8   3      7.76      4.79     11.01 <    1
   0  -8   3   1570.02   1691.63     22.88 o   -2
   0  -8   3   1570.02   1691.63     22.88 o    1
   1  -8   3      8.20    -13.29      9.26 <   -2
  -1  -8   3      8.20    -13.29      9.26 <    1
   2  -8   4   4628.88   4838.09     71.16 o   -2
  -2  -8   3   4628.88   4838.09     71.16 o    1
   3  -8   4    113.16    118.34      8.83 o   -2
  -3  -8   3    113.16    118.34      8.83 o    1
   4  -8   4   1749.21   1781.31     50.23 o   -2
  -4  -8   3   1749.21   1781.31     50.23 o    1
   5  -8   5    752.86    698.16     16.02 o   -2
  -5  -8   3    752.86    698.16     16.02 o    1
   6  -8   5    940.49    906.07     25.83 o   -2
  -6  -8   3    940.49    906.07     25.83 o    1
   8  -8   6    174.03    215.10     20.16 o   -2
  -8  -8   3    174.03    215.10     20.16 o    1
   9  -8   6     22.06     64.07     34.00 <   -2
  -9  -8   3     22.06     64.07     34.00 <    1
  11  -8   7     40.50     63.09     36.40 <   -2
 -11  -8   3     40.50     63.09     36.40 <    1
  12   9   1    162.40    275.14     48.16 o   -2
  12  -9   3    162.40    275.14     48.16 o    1
  11   9   1    765.58    789.15     31.38 o   -2
  11  -9   3    765.58    789.15     31.38 o    1
  -9  -9   0   1491.75   1547.24     29.86 o   -2
   9  -9   3   1491.75   1547.24     29.86 o    1
  -8  -9   0    505.04    531.66     17.00 o   -2
   8  -9   3    505.04    531.66     17.00 o    1
  -6  -9   1   1268.95   1166.73     19.29 o   -2
   6  -9   3   1268.95   1166.73     19.29 o    1
  -5  -9   1     72.74     48.93      9.15 o   -2
   5  -9   3     72.74     48.93      9.15 o    1
  -4  -9   2     90.41     80.64     12.64 o   -2
   4  -9   3     90.41     80.64     12.64 o    1
  -3  -9   2    172.49    133.49      7.74 o   -2
   3  -9   3    172.49    133.49      7.74 o    1
  -2  -9   2   1227.06   1286.26     20.16 o   -2
   2  -9   3   1227.06   1286.26     20.16 o    1
  -1  -9   3    540.11    543.43     15.80 o   -2
   1  -9   3    540.11    543.43     15.80 o    1
   0  -9   3     42.69     21.79      6.32 o   -2
   0  -9   3     42.69     21.79      6.32 o    1
   1  -9   3    429.48    465.19     13.62 o   -2
  -1  -9   3    429.48    465.19     13.62 o    1
   2  -9   4   5682.93   5914.48     86.52 o   -2
  -2  -9   3   5682.93   5914.48     86.52 o    1
   3  -9   4    674.49    721.59     19.07 o   -2
  -3  -9   3    674.49    721.59     19.07 o    1
   4  -9   4    168.88    222.08     22.56 o   -2
  -4  -9   3    168.88    222.08     22.56 o    1
   5  -9   5    199.94    220.77     23.43 o   -2
  -5  -9   3    199.94    220.77     23.43 o    1
   6  -9   5    271.89    278.85     20.49 o   -2
  -6  -9   3    271.89    278.85     20.49 o    1
   8  -9   6   2813.29   2731.95     57.64 o   -2
  -8  -9   3   2813.29   2731.95     57.64 o    1
   9  -9   6     59.64    100.90     56.01 <   -2
  -9  -9   3     59.64    100.90     56.01 <    1
  11  -9   7     37.95      0.00     53.50 <   -2
 -11  -9   3     37.95      0.00     53.50 <    1
  12  10   1     38.43    138.61     47.84 <   -2
  12 -10   3     38.43    138.61     47.84 <    1
  11  10   1    535.85    565.11     29.86 o   -2
  11 -10   3    535.85    565.11     29.86 o    1
  -9 -10   0    519.48    577.32     23.32 o   -2
   9 -10   3    519.48    577.32     23.32 o    1
  -8 -10   0    110.06    101.12     16.35 o   -2
   8 -10   3    110.06    101.12     16.35 o    1
  -6 -10   1   1685.67   1624.94     25.83 o   -2
   6 -10   3   1685.67   1624.94     25.83 o    1
  -5 -10   1   1614.03   1670.05     25.93 o   -2
   5 -10   3   1614.03   1670.05     25.93 o    1
  -4 -10   2    282.98    232.21     17.65 o   -2
   4 -10   3    282.98    232.21     17.65 o    1
  -3 -10   2    152.94    131.20      9.48 o   -2
   3 -10   3    152.94    131.20      9.48 o    1
  -2 -10   2   2534.19   2717.02     40.65 o   -2
   2 -10   3   2534.19   2717.02     40.65 o    1
  -1 -10   3    641.71    720.28     18.31 o   -2
   1 -10   3    641.71    720.28     18.31 o    1
   0 -10   3   2073.38   1972.11     31.06 o   -2
   0 -10   3   2073.38   1972.11     31.06 o    1
   1 -10   3    993.00   1077.70     21.58 o   -2
  -1 -10   3    993.00   1077.70     21.58 o    1
   2 -10   4   4475.39   4520.01     62.22 o   -2
  -2 -10   3   4475.39   4520.01     62.22 o    1
   3 -10   4   3155.08   3135.24     56.23 o   -2
  -3 -10   3   3155.08   3135.24     56.23 o    1
   4 -10   4    186.33    170.32     24.52 o   -2
  -4 -10   3    186.33    170.32     24.52 o    1
   5 -10   5    649.46    622.43     28.77 o   -2
  -5 -10   3    649.46    622.43     28.77 o    1
   6 -10   5     35.46     27.79     22.88 <   -2
  -6 -10   3     35.46     27.79     22.88 <    1
   8 -10   6   2293.89   2332.25     66.80 o   -2
  -8 -10   3   2293.89   2332.25     66.80 o    1
   9 -10   6    456.62    491.34     46.09 o   -2
  -9 -10   3    456.62    491.34     46.09 o    1
  11 -10   7    156.01    235.48     48.49 o   -2
 -11 -10   3    156.01    235.48     48.49 o    1
  12  11   1     71.88    124.55     49.47 <   -2
  12 -11   3     71.88    124.55     49.47 <    1
  11  11   1    108.13    179.04     32.80 o   -2
  11 -11   3    108.13    179.04     32.80 o    1
  -9 -11   0    100.20    128.91     21.03 o   -2
   9 -11   3    100.20    128.91     21.03 o    1
  -8 -11   0     27.41     13.84     18.96 <   -2
   8 -11   3     27.41     13.84     18.96 <    1
  -6 -11   1   2319.41   2205.09     35.85 o   -2
   6 -11   3   2319.41   2205.09     35.85 o    1
  -5 -11   1    178.08    206.60     15.58 o   -2
   5 -11   3    178.08    206.60     15.58 o    1
  -4 -11   2    410.20    505.94     21.25 o   -2
   4 -11   3    410.20    505.94     21.25 o    1
  -3 -11   2   1084.61   1099.17     20.38 o   -2
   3 -11   3   1084.61   1099.17     20.38 o    1
  -2 -11   2    589.97    526.10     20.38 o   -2
   2 -11   3    589.97    526.10     20.38 o    1
  -1 -11   3    250.38    249.65     15.69 o   -2
   1 -11   3    250.38    249.65     15.69 o    1
   0 -11   3    160.27    156.04      9.26 o   -2
   0 -11   3    160.27    156.04      9.26 o    1
   1 -11   3    160.55    137.85     14.17 o   -2
  -1 -11   3    160.55    137.85     14.17 o    1
   2 -11   4     36.65     35.41     11.11 o   -2
  -2 -11   3     36.65     35.41     11.11 o    1
   3 -11   4     18.58     15.80     11.22 <   -2
  -3 -11   3     18.58     15.80     11.22 <    1
   4 -11   4   2896.01   2948.03    160.40 o   -2
  -4 -11   3   2896.01   2948.03    160.40 o    1
   5 -11   5    635.70    628.20     30.29 o   -2
  -5 -11   3    635.70    628.20     30.29 o    1
   6 -11   5     23.23     -7.63     24.74 <   -2
  -6 -11   3     23.23     -7.63     24.74 <    1
   8 -11   6     39.48     23.43     30.62 <   -2
  -8 -11   3     39.48     23.43     30.62 <    1
   9 -11   6    902.91    734.77     69.96 o   -2
  -9 -11   3    902.91    734.77     69.96 o    1
  11 -11   7     35.15    119.32     50.02 <   -2
 -11 -11   3     35.15    119.32     50.02 <    1
  -9 -12   0    317.17    382.48     23.86 o   -2
   9 -12   3    317.17    382.48     23.86 o    1
  -8 -12   0    765.77    803.86     26.48 o   -2
   8 -12   3    765.77    803.86     26.48 o    1
  -6 -12   1   4364.09   4328.12     81.94 o   -2
   6 -12   3   4364.09   4328.12     81.94 o    1
  -5 -12   1    552.68    489.92     28.99 o   -2
   5 -12   3    552.68    489.92     28.99 o    1
  -4 -12   2     40.01    158.99     23.76 o   -2
   4 -12   3     40.01    158.99     23.76 o    1
  -3 -12   2    414.96    378.01     15.26 o   -2
   3 -12   3    414.96    378.01     15.26 o    1
  -2 -12   2    872.70    968.18     23.76 o   -2
   2 -12   3    872.70    968.18     23.76 o    1
  -1 -12   3    167.62    120.96     15.80 o   -2
   1 -12   3    167.62    120.96     15.80 o    1
   0 -12   3   2154.03   1936.04     31.60 o   -2
   0 -12   3   2154.03   1936.04     31.60 o    1
   1 -12   3    244.24    241.80     15.47 o   -2
  -1 -12   3    244.24    241.80     15.47 o    1
   2 -12   4    832.93    761.58     17.87 o   -2
  -2 -12   3    832.93    761.58     17.87 o    1
   3 -12   4    526.55    495.04     16.89 o   -2
  -3 -12   3    526.55    495.04     16.89 o    1
   5 -12   5    383.37    373.65     25.06 o   -2
  -5 -12   3    383.37    373.65     25.06 o    1
   6 -12   5    299.12    324.40     25.50 o   -2
  -6 -12   3    299.12    324.40     25.50 o    1
   8 -12   6    177.02    186.99     31.49 o   -2
  -8 -12   3    177.02    186.99     31.49 o    1
   9 -12   6    355.71    382.15     66.14 o   -2
  -9 -12   3    355.71    382.15     66.14 o    1
  -9 -13   0    953.80   1036.73     59.93 o   -2
   9 -13   3    953.80   1036.73     59.93 o    1
  -8 -13   0    311.68    243.22     45.66 o   -2
   8 -13   3    311.68    243.22     45.66 o    1
  -6 -13   1     20.30     10.90     20.70 <   -2
   6 -13   3     20.30     10.90     20.70 <    1
  -5 -13   1     37.91     48.27     25.39 <   -2
   5 -13   3     37.91     48.27     25.39 <    1
  -4 -13   2   1021.42   1006.65     54.27 o   -2
   4 -13   3   1021.42   1006.65     54.27 o    1
  -3 -13   2    330.29    305.98     13.95 o   -2
   3 -13   3    330.29    305.98     13.95 o    1
  -2 -13   2    104.73    109.08     15.69 o   -2
   2 -13   3    104.73    109.08     15.69 o    1
  -1 -13   3     50.07     50.67     16.24 o   -2
   1 -13   3     50.07     50.67     16.24 o    1
   0 -13   3    204.46    208.13     10.79 o   -2
   0 -13   3    204.46    208.13     10.79 o    1
   1 -13   3     34.97     26.59     14.71 <   -2
  -1 -13   3     34.97     26.59     14.71 <    1
   2 -13   4    104.99     40.32     19.18 <   -2
  -2 -13   3    104.99     40.32     19.18 <    1
   3 -13   4     43.56     27.90     11.77 <   -2
  -3 -13   3     43.56     27.90     11.77 <    1
   5 -13   5    480.10    488.29     31.38 o   -2
  -5 -13   3    480.10    488.29     31.38 o    1
   6 -13   5    499.35    479.35     43.91 o   -2
  -6 -13   3    499.35    479.35     43.91 o    1
   8 -13   6    658.48    624.28     32.69 o   -2
  -8 -13   3    658.48    624.28     32.69 o    1
   9 -13   6     96.67     93.60     47.62 <   -2
  -9 -13   3     96.67     93.60     47.62 <    1
  -8 -14   0    859.97    853.88     60.26 o   -2
   8 -14   3    859.97    853.88     60.26 o    1
  -6 -14   1      7.16     51.76     22.23 <   -2
   6 -14   3      7.16     51.76     22.23 <    1
  -5 -14   1    517.36    446.88     31.27 o   -2
   5 -14   3    517.36    446.88     31.27 o    1
  -4 -14   2    136.41    164.32     43.26 o   -2
   4 -14   3    136.41    164.32     43.26 o    1
  -3 -14   2    206.02    209.44     15.26 o   -2
   3 -14   3    206.02    209.44     15.26 o    1
  -2 -14   2    205.44    198.43     20.16 o   -2
   2 -14   3    205.44    198.43     20.16 o    1
  -1 -14   3    316.60    422.36     23.97 o   -2
   1 -14   3    316.60    422.36     23.97 o    1
   0 -14   3    933.22   1040.43     21.58 o   -2
   0 -14   3    933.22   1040.43     21.58 o    1
   1 -14   3    445.23    658.06     22.67 o   -2
  -1 -14   3    445.23    658.06     22.67 o    1
   2 -14   4    915.58    971.89     30.08 o   -2
  -2 -14   3    915.58    971.89     30.08 o    1
   3 -14   4    923.01    843.74     22.99 o   -2
  -3 -14   3    923.01    843.74     22.99 o    1
   5 -14   5    771.28    700.01     49.47 o   -2
  -5 -14   3    771.28    700.01     49.47 o    1
   6 -14   5    153.85    165.09     42.28 o   -2
  -6 -14   3    153.85    165.09     42.28 o    1
   8 -14   6    216.42    170.32     35.63 o   -2
  -8 -14   3    216.42    170.32     35.63 o    1
   9 -14   6    218.95    181.54     78.02 <   -2
  -9 -14   3    218.95    181.54     78.02 <    1
  -6 -15   1    300.16    236.90     24.52 o   -2
   6 -15   3    300.16    236.90     24.52 o    1
  -5 -15   1    316.01    289.09     31.38 o   -2
   5 -15   3    316.01    289.09     31.38 o    1
  -3 -15   2     51.08     31.60     14.93 <   -2
   3 -15   3     51.08     31.60     14.93 <    1
  -2 -15   2    688.76    701.21     25.93 o   -2
   2 -15   3    688.76    701.21     25.93 o    1
  -1 -15   3    119.31    112.67     27.13 o   -2
   1 -15   3    119.31    112.67     27.13 o    1
   0 -15   3    149.69    154.95     12.86 o   -2
   0 -15   3    149.69    154.95     12.86 o    1
   1 -15   3     80.96    145.04     42.39 o   -2
  -1 -15   3     80.96    145.04     42.39 o    1
   2 -15   4    231.61    219.03     22.12 o   -2
  -2 -15   3    231.61    219.03     22.12 o    1
   3 -15   4    123.21     64.07     16.13 o   -2
  -3 -15   3    123.21     64.07     16.13 o    1
   5 -15   5    175.11     58.41     42.28 <   -2
  -5 -15   3    175.11     58.41     42.28 <    1
   6 -15   5     14.88    -11.99     25.72 <   -2
  -6 -15   3     14.88    -11.99     25.72 <    1
   8 -15   6     39.92     17.76     49.36 <   -2
  -8 -15   3     39.92     17.76     49.36 <    1
  -6 -16   1    544.26    546.37     28.11 o   -2
   6 -16   3    544.26    546.37     28.11 o    1
  -5 -16   1    136.87    150.70     48.93 o   -2
   5 -16   3    136.87    150.70     48.93 o    1
  -3 -16   2    355.18    384.11     22.67 o   -2
   3 -16   3    355.18    384.11     22.67 o    1
  -2 -16   2   1028.07   1050.13     37.16 o   -2
   2 -16   3   1028.07   1050.13     37.16 o    1
  -1 -16   3    551.62    681.05     26.59 o   -2
   1 -16   3    551.62    681.05     26.59 o    1
   0 -16   3   2565.79   2469.99     44.35 o   -2
   0 -16   3   2565.79   2469.99     44.35 o    1
   2 -16   4   1701.01   1788.39     52.52 o   -2
  -2 -16   3   1701.01   1788.39     52.52 o    1
   3 -16   4    126.93    105.05     29.97 o   -2
  -3 -16   3    126.93    105.05     29.97 o    1
   5 -16   5    939.75    738.81    114.74 o   -2
  -5 -16   3    939.75    738.81    114.74 o    1
   6 -16   5     71.27     72.90     34.76 <   -2
  -6 -16   3     71.27     72.90     34.76 <    1
  -6 -17   1    288.89    248.45     35.09 o   -2
   6 -17   3    288.89    248.45     35.09 o    1
  -5 -17   1    359.37    287.02     34.00 o   -2
   5 -17   3    359.37    287.02     34.00 o    1
  -3 -17   2     28.16     -3.05     20.38 <   -2
   3 -17   3     28.16     -3.05     20.38 <    1
  -2 -17   2    823.40    891.91     35.85 o   -2
   2 -17   3    823.40    891.91     35.85 o    1
  -1 -17   3    135.77    116.27     45.00 <   -2
   1 -17   3    135.77    116.27     45.00 <    1
   0 -17   3     38.34     43.37     16.56 <   -2
   0 -17   3     38.34     43.37     16.56 <    1
   2 -17   4      5.83     32.91     25.61 <   -2
  -2 -17   3      5.83     32.91     25.61 <    1
   3 -17   4    367.78    288.77     34.00 o   -2
  -3 -17   3    367.78    288.77     34.00 o    1
  -3 -18   2    243.96    217.83     23.21 o   -2
   3 -18   3    243.96    217.83     23.21 o    1
  -2 -18   2      0.50     -8.83     35.09 <   -2
   2 -18   3      0.50     -8.83     35.09 <    1
  -1 -18   3    280.78    258.58     48.82 o   -2
   1 -18   3    280.78    258.58     48.82 o    1
   0 -18   3    345.55    261.74     21.79 o   -2
   0 -18   3    345.55    261.74     21.79 o    1
   2 -18   4      2.05   -127.28     61.57 <   -2
  -2 -18   3      2.05   -127.28     61.57 <    1
   3 -18   4     80.78     82.71     33.45 <   -2
  -3 -18   3     80.78     82.71     33.45 <    1
  -3  19   3    343.90    272.53     34.33 o   -2
   3  19   4    343.90    272.53     34.33 o    1
   0  19   4      0.16      5.34     16.78 <   -2
   0  19   4      0.16      5.34     16.78 <    1
   2  19   5     61.03     13.51     28.11 <   -2
  -2  19   4     61.03     13.51     28.11 <    1
   3  19   5    303.32    247.47     19.83 o   -2
  -3  19   4    303.32    247.47     19.83 o    1
  -5  18   2    707.60    667.65     56.99 o   -2
   5  18   4    707.60    667.65     56.99 o    1
  -3  18   3    384.11    424.65     34.54 o   -2
   3  18   4    384.11    424.65     34.54 o    1
   0  18   4     45.62     37.27     16.35 <   -2
   0  18   4     45.62     37.27     16.35 <    1
   1  18   4    315.54    337.69     27.57 o   -2
  -1  18   4    315.54    337.69     27.57 o    1
   2  18   5    333.82    365.26     37.70 o   -2
  -2  18   4    333.82    365.26     37.70 o    1
   3  18   5     63.89     40.32     17.11 <   -2
  -3  18   4     63.89     40.32     17.11 <    1
   5  18   6    131.73     97.31     32.80 <   -2
  -5  18   4    131.73     97.31     32.80 <    1
  -3  17   3    104.97    103.85     21.47 o   -2
   3  17   4    104.97    103.85     21.47 o    1
  -1  17   4    232.92    196.03     42.93 o   -2
   1  17   4    232.92    196.03     42.93 o    1
   0  17   4      3.37    -17.76     12.31 <   -2
   0  17   4      3.37    -17.76     12.31 <    1
   1  17   4    253.59    273.73     25.83 o   -2
  -1  17   4    253.59    273.73     25.83 o    1
   2  17   5    243.28    284.84     34.65 o   -2
  -2  17   4    243.28    284.84     34.65 o    1
   3  17   5     11.69     56.99     16.56 o   -2
  -3  17   4     11.69     56.99     16.56 o    1
   5  17   6    855.33    892.23     41.41 o   -2
  -5  17   4    855.33    892.23     41.41 o    1
   6  17   6     81.11    155.61     28.88 o   -2
  -6  17   4     81.11    155.61     28.88 o    1
  -6  16   2    569.50    625.59     55.03 o   -2
   6  16   4    569.50    625.59     55.03 o    1
  -3  16   3    415.54    463.01     23.54 o   -2
   3  16   4    415.54    463.01     23.54 o    1
  -2  16   3    779.67    765.61     44.46 o   -2
   2  16   4    779.67    765.61     44.46 o    1
  -1  16   4    786.95    857.69     51.76 o   -2
   1  16   4    786.95    857.69     51.76 o    1
   0  16   4    177.44    176.09     11.99 o   -2
   0  16   4    177.44    176.09     11.99 o    1
   1  16   4    884.51    977.01     34.33 o   -2
  -1  16   4    884.51    977.01     34.33 o    1
   2  16   5    785.31    841.89     28.55 o   -2
  -2  16   4    785.31    841.89     28.55 o    1
   3  16   5   1709.17   1697.73     30.73 o   -2
  -3  16   4   1709.17   1697.73     30.73 o    1
   5  16   6    328.13    370.71     32.91 o   -2
  -5  16   4    328.13    370.71     32.91 o    1
   6  16   6    263.95    341.51     29.20 o   -2
  -6  16   4    263.95    341.51     29.20 o    1
   8  16   7     75.04     36.07     50.56 <   -2
  -8  16   4     75.04     36.07     50.56 <    1
  -6  15   2    382.57    446.44     48.27 o   -2
   6  15   4    382.57    446.44     48.27 o    1
  -5  15   2    113.91    117.69     38.90 o   -2
   5  15   4    113.91    117.69     38.90 o    1
  -3  15   3    640.47    597.80     23.76 o   -2
   3  15   4    640.47    597.80     23.76 o    1
  -2  15   3     11.51     27.68     19.61 <   -2
   2  15   4     11.51     27.68     19.61 <    1
  -1  15   4    118.36    138.50     20.92 o   -2
   1  15   4    118.36    138.50     20.92 o    1
   0  15   4     10.67     10.46      9.59 <   -2
   0  15   4     10.67     10.46      9.59 <    1
   1  15   4    110.03     98.62     38.36 <   -2
  -1  15   4    110.03     98.62     38.36 <    1
   2  15   5    627.70    700.78     22.77 o   -2
  -2  15   4    627.70    700.78     22.77 o    1
   3  15   5   1037.39   1004.14     21.90 o   -2
  -3  15   4   1037.39   1004.14     21.90 o    1
   5  15   6    453.95    425.52     21.58 o   -2
  -5  15   4    453.95    425.52     21.58 o    1
   6  15   6    292.70    291.05     27.68 o   -2
  -6  15   4    292.70    291.05     27.68 o    1
   8  15   7    629.88    532.86     56.55 o   -2
  -8  15   4    629.88    532.86     56.55 o    1
   9  15   7    196.73    240.93     43.04 o   -2
  -9  15   4    196.73    240.93     43.04 o    1
  -8  14   1    149.13     98.07     43.81 <   -2
   8  14   4    149.13     98.07     43.81 <    1
  -5  14   2    463.64    427.48     23.10 o   -2
   5  14   4    463.64    427.48     23.10 o    1
  -3  14   3   1035.94   1012.86     23.43 o   -2
   3  14   4   1035.94   1012.86     23.43 o    1
  -2  14   3    254.85    211.18     19.72 o   -2
   2  14   4    254.85    211.18     19.72 o    1
  -1  14   4    487.25    658.39     22.56 o   -2
   1  14   4    487.25    658.39     22.56 o    1
   0  14   4    374.01    388.47     13.40 o   -2
   0  14   4    374.01    388.47     13.40 o    1
   1  14   4    316.65    462.68     20.05 o   -2
  -1  14   4    316.65    462.68     20.05 o    1
   2  14   5     73.25     62.22     15.91 o   -2
  -2  14   4     73.25     62.22     15.91 o    1
   3  14   5     35.42     42.61     12.31 o   -2
  -3  14   4     35.42     42.61     12.31 o    1
   5  14   6    678.03    661.66     22.67 o   -2
  -5  14   4    678.03    661.66     22.67 o    1
   6  14   6   2168.24   2280.82     58.19 o   -2
  -6  14   4   2168.24   2280.82     58.19 o    1
   8  14   7    975.24    969.71     41.95 o   -2
  -8  14   4    975.24    969.71     41.95 o    1
   9  14   7    171.89    182.63     40.65 o   -2
  -9  14   4    171.89    182.63     40.65 o    1
 -10  13   1    101.35    273.08     62.66 o   -2
  10  13   4    101.35    273.08     62.66 o    1
  -9  13   1    632.52    764.63     73.77 o   -2
   9  13   4    632.52    764.63     73.77 o    1
  -8  13   1    206.93    255.42     35.63 o   -2
   8  13   4    206.93    255.42     35.63 o    1
  -6  13   2    299.01    308.27     28.44 o   -2
   6  13   4    299.01    308.27     28.44 o    1
  -5  13   2    227.66    250.08     16.45 o   -2
   5  13   4    227.66    250.08     16.45 o    1
  -3  13   3    137.32    150.05     13.51 o   -2
   3  13   4    137.32    150.05     13.51 o    1
  -2  13   3   2445.47   2421.17     47.73 o   -2
   2  13   4   2445.47   2421.17     47.73 o    1
  -1  13   4    513.08    608.37     19.07 o   -2
   1  13   4    513.08    608.37     19.07 o    1
   0  13   4     80.77     66.36      9.15 o   -2
   0  13   4     80.77     66.36      9.15 o    1
   1  13   4    484.67    544.30     19.94 o   -2
  -1  13   4    484.67    544.30     19.94 o    1
   2  13   5   1301.65   1221.75     22.34 o   -2
  -2  13   4   1301.65   1221.75     22.34 o    1
   3  13   5    968.73    887.33     17.65 o   -2
  -3  13   4    968.73    887.33     17.65 o    1
   4  13   5    253.62    247.90     35.41 o   -2
  -4  13   4    253.62    247.90     35.41 o    1
   5  13   6    468.14    448.84     17.76 o   -2
  -5  13   4    468.14    448.84     17.76 o    1
   6  13   6    400.87    373.00     20.27 o   -2
  -6  13   4    400.87    373.00     20.27 o    1
   8  13   7    603.97    605.32     29.31 o   -2
  -8  13   4    603.97    605.32     29.31 o    1
   9  13   7    158.18    196.58     31.06 o   -2
  -9  13   4    158.18    196.58     31.06 o    1
  11 -12   0    236.55    236.46     40.54 o   -2
  11  12   4    236.55    236.46     40.54 o    1
  -9  12   1     85.90    102.87     41.95 <   -2
   9  12   4     85.90    102.87     41.95 <    1
  -8  12   1    167.56    211.07     38.14 o   -2
   8  12   4    167.56    211.07     38.14 o    1
  -7  12   2     49.08    182.85     47.95 o   -2
   7  12   4     49.08    182.85     47.95 o    1
  -6  12   2    288.01    305.11     21.90 o   -2
   6  12   4    288.01    305.11     21.90 o    1
  -5  12   2    183.01    198.10     15.15 o   -2
   5  12   4    183.01    198.10     15.15 o    1
  -4  12   3   1641.08   1704.38     50.78 o   -2
   4  12   4   1641.08   1704.38     50.78 o    1
  -3  12   3     69.95     89.46     10.79 o   -2
   3  12   4     69.95     89.46     10.79 o    1
  -2  12   3   8605.06   8658.31    111.04 o   -2
   2  12   4   8605.06   8658.31    111.04 o    1
  -1  12   4    896.51    970.58     25.72 o   -2
   1  12   4    896.51    970.58     25.72 o    1
   0  12   4    340.42    419.20     13.08 o   -2
   0  12   4    340.42    419.20     13.08 o    1
   1  12   4   1117.39   1107.34     28.22 o   -2
  -1  12   4   1117.39   1107.34     28.22 o    1
   2  12   5   1701.42   1652.07     32.47 o   -2
  -2  12   4   1701.42   1652.07     32.47 o    1
   3  12   5    643.69    605.76     14.27 o   -2
  -3  12   4    643.69    605.76     14.27 o    1
   4  12   5    113.26    286.59     26.04 o   -2
  -4  12   4    113.26    286.59     26.04 o    1
   5  12   6   1900.98   1867.72     27.02 o   -2
  -5  12   4   1900.98   1867.72     27.02 o    1
   6  12   6    241.03    283.64     15.91 o   -2
  -6  12   4    241.03    283.64     15.91 o    1
   8  12   7    551.43    544.84     20.81 o   -2
  -8  12   4    551.43    544.84     20.81 o    1
   9  12   7    288.96    346.41     32.04 o   -2
  -9  12   4    288.96    346.41     32.04 o    1
  10  12   8    275.75    263.05     46.53 o   -2
 -10  12   4    275.75    263.05     46.53 o    1
  11  12   8    101.85    168.14     45.33 o   -2
 -11  12   4    101.85    168.14     45.33 o    1
  -9  11   1    635.59    766.81     36.18 o   -2
   9  11   4    635.59    766.81     36.18 o    1
  -8  11   1     27.76     52.20     19.94 <   -2
   8  11   4     27.76     52.20     19.94 <    1
  -6  11   2    223.35    204.43     15.58 o   -2
   6  11   4    223.35    204.43     15.58 o    1
  -5  11   2    469.33    455.82     14.17 o   -2
   5  11   4    469.33    455.82     14.17 o    1
  -4  11   3   3922.66   4009.06    101.45 o   -2
   4  11   4   3922.66   4009.06    101.45 o    1
  -3  11   3    243.92    239.29     11.44 o   -2
   3  11   4    243.92    239.29     11.44 o    1
  -2  11   3   1075.42   1077.37     20.05 o   -2
   2  11   4   1075.42   1077.37     20.05 o    1
  -1  11   4    289.73    291.60     12.86 o   -2
   1  11   4    289.73    291.60     12.86 o    1
   0  11   4     23.65      8.06      7.41 <   -2
   0  11   4     23.65      8.06      7.41 <    1
   1  11   4    188.52    221.97     14.60 o   -2
  -1  11   4    188.52    221.97     14.60 o    1
   2  11   5   2405.93   2319.72     37.59 o   -2
  -2  11   4   2405.93   2319.72     37.59 o    1
   3  11   5    285.94    266.54      9.92 o   -2
  -3  11   4    285.94    266.54      9.92 o    1
   4  11   5   5343.60   5340.87     94.69 o   -2
  -4  11   4   5343.60   5340.87     94.69 o    1
   5  11   6   1901.86   1807.24     26.59 o   -2
  -5  11   4   1901.86   1807.24     26.59 o    1
   6  11   6    355.14    343.36     12.75 o   -2
  -6  11   4    355.14    343.36     12.75 o    1
   8  11   7     86.82     86.74     14.60 o   -2
  -8  11   4     86.82     86.74     14.60 o    1
   9  11   7     25.40     68.21     24.63 <   -2
  -9  11   4     25.40     68.21     24.63 <    1
  11  11   8    357.34    321.46     32.04 o   -2
 -11  11   4    357.34    321.46     32.04 o    1
  12  11   8    199.56    276.56     45.88 o   -2
 -12  11   4    199.56    276.56     45.88 o    1
  12 -10   0     35.39    126.95     51.00 <   -2
  12  10   4     35.39    126.95     51.00 <    1
  11 -10   0    902.70    951.95     55.03 o   -2
  11  10   4    902.70    951.95     55.03 o    1
  -9  10   1    155.13    198.21     41.41 o   -2
   9  10   4    155.13    198.21     41.41 o    1
  -8  10   1    314.61    357.64     20.49 o   -2
   8  10   4    314.61    357.64     20.49 o    1
  -7  10   1     76.42    131.96     33.13 o   -2
   7  10   4     76.42    131.96     33.13 o    1
  -6  10   2    858.29    820.97     17.98 o   -2
   6  10   4    858.29    820.97     17.98 o    1
  -5  10   2    705.66    681.27     14.27 o   -2
   5  10   4    705.66    681.27     14.27 o    1
  -4  10   3    205.22    197.23     27.24 o   -2
   4  10   4    205.22    197.23     27.24 o    1
  -3  10   3    326.72    296.61     11.11 o   -2
   3  10   4    326.72    296.61     11.11 o    1
  -2  10   3     95.15     64.40     13.19 o   -2
   2  10   4     95.15     64.40     13.19 o    1
  -1  10   4     58.81    114.09     11.22 o   -2
   1  10   4     58.81    114.09     11.22 o    1
   0  10   4    613.09    600.63     13.73 o   -2
   0  10   4    613.09    600.63     13.73 o    1
   1  10   4     74.16    110.28     11.77 o   -2
  -1  10   4     74.16    110.28     11.77 o    1
   2  10   5    343.52    324.83     13.19 o   -2
  -2  10   4    343.52    324.83     13.19 o    1
   3  10   5    574.54    549.31     11.44 o   -2
  -3  10   4    574.54    549.31     11.44 o    1
   4  10   5     60.29    126.73     22.99 o   -2
  -4  10   4     60.29    126.73     22.99 o    1
   5  10   6   1775.98   1700.13     25.06 o   -2
  -5  10   4   1775.98   1700.13     25.06 o    1
   6  10   6    375.98    459.19     12.97 o   -2
  -6  10   4    375.98    459.19     12.97 o    1
   8  10   7    677.95    716.14     21.68 o   -2
  -8  10   4    677.95    716.14     21.68 o    1
   9  10   7    453.55    437.62     22.45 o   -2
  -9  10   4    453.55    437.62     22.45 o    1
  11  10   8    367.26    369.29     35.09 o   -2
 -11  10   4    367.26    369.29     35.09 o    1
  13  -9   1    424.47    447.75     49.36 o   -2
  13   9   4    424.47    447.75     49.36 o    1
  12  -9   0    729.56    755.80     61.57 o   -2
  12   9   4    729.56    755.80     61.57 o    1
  11  -9   0    869.79    911.09     53.94 o   -2
  11   9   4    869.79    911.09     53.94 o    1
  -9   9   1    934.19   1057.43     56.77 o   -2
   9   9   4    934.19   1057.43     56.77 o    1
  -8   9   1    421.91    428.14     15.47 o   -2
   8   9   4    421.91    428.14     15.47 o    1
  -6   9   2    157.78    169.34     12.97 o   -2
   6   9   4    157.78    169.34     12.97 o    1
  -5   9   2    757.30    726.49     14.06 o   -2
   5   9   4    757.30    726.49     14.06 o    1
  -4   9   3   1037.12   1056.99     33.78 o   -2
   4   9   4   1037.12   1056.99     33.78 o    1
  -3   9   3   4303.77   4400.58     59.93 o   -2
   3   9   4   4303.77   4400.58     59.93 o    1
  -2   9   3    368.69    408.63     11.88 o   -2
   2   9   4    368.69    408.63     11.88 o    1
  -1   9   4     72.78     49.58     10.13 o   -2
   1   9   4     72.78     49.58     10.13 o    1
   0   9   4      0.08      4.14      5.56 <   -2
   0   9   4      0.08      4.14      5.56 <    1
   1   9   4    103.81    100.36     10.90 o   -2
  -1   9   4    103.81    100.36     10.90 o    1
   2   9   5     63.73     94.58     11.22 o   -2
  -2   9   4     63.73     94.58     11.22 o    1
   3   9   5   2463.62   2459.85     31.49 o   -2
  -3   9   4   2463.62   2459.85     31.49 o    1
   4   9   5    460.51    455.82     25.17 o   -2
  -4   9   4    460.51    455.82     25.17 o    1
   5   9   6    875.79    969.06     19.40 o   -2
  -5   9   4    875.79    969.06     19.40 o    1
   6   9   6   1974.36   1998.70     28.22 o   -2
  -6   9   4   1974.36   1998.70     28.22 o    1
   8   9   7    110.00     95.89     13.73 o   -2
  -8   9   4    110.00     95.89     13.73 o    1
   9   9   7    532.08    541.14     27.90 o   -2
  -9   9   4    532.08    541.14     27.90 o    1
  11   9   8    153.47    137.63     22.34 o   -2
 -11   9   4    153.47    137.63     22.34 o    1
  12   9   8    298.82    276.13     44.24 o   -2
 -12   9   4    298.82    276.13     44.24 o    1
  12  -8   0   1551.59   1669.07     81.51 o   -2
  12   8   4   1551.59   1669.07     81.51 o    1
  11  -8   0     50.82     55.90     37.81 <   -2
  11   8   4     50.82     55.90     37.81 <    1
  -9   8   1    185.09    190.48     39.01 o   -2
   9   8   4    185.09    190.48     39.01 o    1
  -8   8   1   1673.90   1630.28     28.22 o   -2
   8   8   4   1673.90   1630.28     28.22 o    1
  -6   8   2   3647.78   3643.58     48.71 o   -2
   6   8   4   3647.78   3643.58     48.71 o    1
  -5   8   2    605.92    580.15     12.42 o   -2
   5   8   4    605.92    580.15     12.42 o    1
  -4   8   3   9680.13   9507.06    137.19 o   -2
   4   8   4   9680.13   9507.06    137.19 o    1
  -3   8   3    116.82    128.04      8.50 o   -2
   3   8   4    116.82    128.04      8.50 o    1
  -2   8   3  14553.30  14567.20    171.84 o   -2
   2   8   4  14553.30  14567.20    171.84 o    1
  -1   8   4      3.98      5.23      8.72 <   -2
   1   8   4      3.98      5.23      8.72 <    1
   0   8   4   1411.77   1259.02     18.42 o   -2
   0   8   4   1411.77   1259.02     18.42 o    1
   1   8   4      4.90      8.50      9.70 <   -2
  -1   8   4      4.90      8.50      9.70 <    1
   2   8   5    573.20    568.71     14.93 o   -2
  -2   8   4    573.20    568.71     14.93 o    1
   3   8   5    213.06    229.49      8.83 o   -2
  -3   8   4    213.06    229.49      8.83 o    1
   4   8   5   2659.47   2768.89     88.70 o   -2
  -4   8   4   2659.47   2768.89     88.70 o    1
   5   8   6   8581.10   8843.45    112.02 o   -2
  -5   8   4   8581.10   8843.45    112.02 o    1
   6   8   6    206.68    263.38     12.42 o   -2
  -6   8   4    206.68    263.38     12.42 o    1
   7   8   6    582.93    713.42     44.68 o   -2
  -7   8   4    582.93    713.42     44.68 o    1
   8   8   7    510.31    509.43     16.78 o   -2
  -8   8   4    510.31    509.43     16.78 o    1
   9   8   7   1149.42   1179.15     29.64 o   -2
  -9   8   4   1149.42   1179.15     29.64 o    1
  11   8   8    163.66    150.81     21.68 o   -2
 -11   8   4    163.66    150.81     21.68 o    1
  13   8   9     17.95    -85.21     56.99 <   -2
 -13   8   4     17.95    -85.21     56.99 <    1
  12  -7   0    123.94    234.06     51.98 o   -2
  12   7   4    123.94    234.06     51.98 o    1
  11  -7   0   1302.30   1310.67     62.66 o   -2
  11   7   4   1302.30   1310.67     62.66 o    1
  -9   7   1   5297.21   5382.61     95.46 o   -2
   9   7   4   5297.21   5382.61     95.46 o    1
  -8   7   1    167.50    220.33     12.42 o   -2
   8   7   4    167.50    220.33     12.42 o    1
  -6   7   2    185.06    222.30     11.33 o   -2
   6   7   4    185.06    222.30     11.33 o    1
  -5   7   2    306.28    329.74     11.44 o   -2
   5   7   4    306.28    329.74     11.44 o    1
  -4   7   3    376.19    481.64     17.87 o   -2
   4   7   4    376.19    481.64     17.87 o    1
  -3   7   3    465.29    440.99     10.13 o   -2
   3   7   4    465.29    440.99     10.13 o    1
  -2   7   3    898.68   1003.82     14.38 o   -2
   2   7   4    898.68   1003.82     14.38 o    1
  -1   7   4     98.74     93.39      9.26 o   -2
   1   7   4     98.74     93.39      9.26 o    1
   0   7   4     10.44      2.72      4.79 <   -2
   0   7   4     10.44      2.72      4.79 <    1
   1   7   4    135.21    122.37     12.10 o   -2
  -1   7   4    135.21    122.37     12.10 o    1
   2   7   5    220.85    197.67     11.11 o   -2
  -2   7   4    220.85    197.67     11.11 o    1
   3   7   5    738.13    739.13     13.62 o   -2
  -3   7   4    738.13    739.13     13.62 o    1
   4   7   5   1276.79   1237.45     46.75 o   -2
  -4   7   4   1276.79   1237.45     46.75 o    1
   5   7   6    662.32    661.66     15.58 o   -2
  -5   7   4    662.32    661.66     15.58 o    1
   6   7   6   1199.54   1181.11     21.36 o   -2
  -6   7   4   1199.54   1181.11     21.36 o    1
   7   7   6    460.93    520.54     40.21 o   -2
  -7   7   4    460.93    520.54     40.21 o    1
   8   7   7   1697.39   1668.63     25.28 o   -2
  -8   7   4   1697.39   1668.63     25.28 o    1
   9   7   7    577.27    584.72     24.08 o   -2
  -9   7   4    577.27    584.72     24.08 o    1
  11   7   8   1033.07   1009.37     28.99 o   -2
 -11   7   4   1033.07   1009.37     28.99 o    1
  14  -6   1    559.84    696.96     61.35 o   -2
  14   6   4    559.84    696.96     61.35 o    1
  12  -6   0    122.66    173.48     50.89 o   -2
  12   6   4    122.66    173.48     50.89 o    1
  11  -6   0    232.50    261.74     37.81 o   -2
  11   6   4    232.50    261.74     37.81 o    1
  -9   6   1     59.86     82.05     17.65 o   -2
   9   6   4     59.86     82.05     17.65 o    1
  -8   6   1   3824.22   3677.90     48.27 o   -2
   8   6   4   3824.22   3677.90     48.27 o    1
  -6   6   2   1670.23   1615.78     24.19 o   -2
   6   6   4   1670.23   1615.78     24.19 o    1
  -5   6   2   1885.60   1952.50     27.68 o   -2
   5   6   4   1885.60   1952.50     27.68 o    1
  -4   6   3    243.48    262.18     10.46 o   -2
   4   6   4    243.48    262.18     10.46 o    1
  -3   6   3   7050.13   6996.10     80.20 o   -2
   3   6   4   7050.13   6996.10     80.20 o    1
  -2   6   3   1076.22   1008.61     13.29 o   -2
   2   6   4   1076.22   1008.61     13.29 o    1
  -1   6   4   1258.50   1089.14     21.79 o   -2
   1   6   4   1258.50   1089.14     21.79 o    1
   0   6   4   1599.74   1533.95     21.03 o   -2
   0   6   4   1599.74   1533.95     21.03 o    1
   1   6   4   1178.16   1028.55     23.65 o   -2
  -1   6   4   1178.16   1028.55     23.65 o    1
   2   6   5   1440.27   1454.73     23.76 o   -2
  -2   6   4   1440.27   1454.73     23.76 o    1
   3   6   5    973.16    966.77     15.69 o   -2
  -3   6   4    973.16    966.77     15.69 o    1
   4   6   5    237.02    231.88     25.83 o   -2
  -4   6   4    237.02    231.88     25.83 o    1
   5   6   6   1292.99   1248.67     20.92 o   -2
  -5   6   4   1292.99   1248.67     20.92 o    1
   6   6   6    497.59    527.30     14.71 o   -2
  -6   6   4    497.59    527.30     14.71 o    1
   8   6   7    217.12    259.35     13.84 o   -2
  -8   6   4    217.12    259.35     13.84 o    1
   9   6   7    917.09    907.49     19.72 o   -2
  -9   6   4    917.09    907.49     19.72 o    1
  11   6   8    785.43    761.15     30.73 o   -2
 -11   6   4    785.43    761.15     30.73 o    1
  14  -5   1     49.98    114.85     51.98 <   -2
  14   5   4     49.98    114.85     51.98 <    1
  11  -5   0    255.69    279.29     18.31 o   -2
  11   5   4    255.69    279.29     18.31 o    1
  10  -5   0   2312.34   2475.11     85.98 o   -2
  10   5   4   2312.34   2475.11     85.98 o    1
  -9   5   1    392.19    419.53     14.38 o   -2
   9   5   4    392.19    419.53     14.38 o    1
  -8   5   1    724.89    721.26     14.93 o   -2
   8   5   4    724.89    721.26     14.93 o    1
  -7   5   2   3409.36   3521.75    110.39 o   -2
   7   5   4   3409.36   3521.75    110.39 o    1
  -7   5   1   2749.71   1591.70     58.30 o   -2
   7   5   4   2749.71   1591.70     58.30 o    1
  -6   5   2   1350.19   1436.86     22.56 o   -2
   6   5   4   1350.19   1436.86     22.56 o    1
  -5   5   2      2.53     -4.90      6.76 <   -2
   5   5   4      2.53     -4.90      6.76 <    1
  -4   5   3    812.22    890.60     21.58 o   -2
   4   5   4    812.22    890.60     21.58 o    1
  -3   5   3   7629.33   7804.21     89.03 o   -2
   3   5   4   7629.33   7804.21     89.03 o    1
  -2   5   3     46.60     55.03      5.23 o   -2
   2   5   4     46.60     55.03      5.23 o    1
  -1   5   4   2584.41   2590.29     79.98 o   -2
   1   5   4   2584.41   2590.29     79.98 o    1
   0   5   4     63.65     68.00      5.12 o   -2
   0   5   4     63.65     68.00      5.12 o    1
   1   5   4   2931.82   2993.80    116.16 o   -2
  -1   5   4   2931.82   2993.80    116.16 o    1
   2   5   5    765.48    822.06     21.47 o   -2
  -2   5   4    765.48    822.06     21.47 o    1
   3   5   5   3946.07   4101.57     52.74 o   -2
  -3   5   4   3946.07   4101.57     52.74 o    1
   5   5   6    238.88    234.39     11.01 o   -2
  -5   5   4    238.88    234.39     11.01 o    1
   6   5   6     78.77     52.30      9.92 o   -2
  -6   5   4     78.77     52.30      9.92 o    1
   7   5   6   1534.68   1579.61     60.80 o   -2
  -7   5   4   1534.68   1579.61     60.80 o    1
   7   5   7    591.11    757.88     41.19 o   -2
  -7   5   4    591.11    757.88     41.19 o    1
   8   5   7     90.43    103.30     11.11 o   -2
  -8   5   4     90.43    103.30     11.11 o    1
   9   5   7   2210.63   2125.97     33.89 o   -2
  -9   5   4   2210.63   2125.97     33.89 o    1
  11   5   8   1753.51   1728.13     44.46 o   -2
 -11   5   4   1753.51   1728.13     44.46 o    1
  14   5   9     69.51    123.24     55.79 <   -2
 -14   5   4     69.51    123.24     55.79 <    1
  14  -4   1   1847.91   1907.06     89.57 o   -2
  14   4   4   1847.91   1907.06     89.57 o    1
  12  -4   0    859.53    891.58     49.14 o   -2
  12   4   4    859.53    891.58     49.14 o    1
  11  -4   0     73.53     66.03     17.00 o   -2
  11   4   4     73.53     66.03     17.00 o    1
  -9   4   1     20.02     13.08     11.99 <   -2
   9   4   4     20.02     13.08     11.99 <    1
  -8   4   1    402.32    419.42     12.20 o   -2
   8   4   4    402.32    419.42     12.20 o    1
  -7   4   2    465.70    598.56     37.05 o   -2
   7   4   4    465.70    598.56     37.05 o    1
  -6   4   2    498.09    451.35     10.13 o   -2
   6   4   4    498.09    451.35     10.13 o    1
  -5   4   2    475.71    496.02      8.94 o   -2
   5   4   4    475.71    496.02      8.94 o    1
  -4   4   3    987.21    898.45     25.28 o   -2
   4   4   4    987.21    898.45     25.28 o    1
  -3   4   3   4386.13   4639.33     48.71 o   -2
   3   4   4   4386.13   4639.33     48.71 o    1
  -2   4   3  14448.40  14547.10    140.46 o   -2
   2   4   4  14448.40  14547.10    140.46 o    1
  -1   4   4   1536.52   1591.48     36.07 o   -2
   1   4   4   1536.52   1591.48     36.07 o    1
   0   4   4  25099.30  24095.20    294.00 o   -2
   0   4   4  25099.30  24095.20    294.00 o    1
   1   4   4   1748.95   1866.85     76.93 o   -2
  -1   4   4   1748.95   1866.85     76.93 o    1
   2   4   5    877.80    811.92     20.70 o   -2
  -2   4   4    877.80    811.92     20.70 o    1
   3   4   5   1426.02   1502.46     21.25 o   -2
  -3   4   4   1426.02   1502.46     21.25 o    1
   4   4   5    485.99    570.89     20.49 o   -2
  -4   4   4    485.99    570.89     20.49 o    1
   5   4   6   2146.20   2033.24     28.77 o   -2
  -5   4   4   2146.20   2033.24     28.77 o    1
   6   4   6   1081.99   1043.26     16.56 o   -2
  -6   4   4   1081.99   1043.26     16.56 o    1
   7   4   7   1705.67   1761.04     60.70 o   -2
  -7   4   4   1705.67   1761.04     60.70 o    1
   7   4   6    312.56    415.06     35.31 o   -2
  -7   4   4    312.56    415.06     35.31 o    1
   8   4   7   2631.05   2611.43     33.67 o   -2
  -8   4   4   2631.05   2611.43     33.67 o    1
   9   4   7   1798.60   1794.49     28.00 o   -2
  -9   4   4   1798.60   1794.49     28.00 o    1
  11   4   8    373.11    320.48     24.52 o   -2
 -11   4   4    373.11    320.48     24.52 o    1
  14   4   9   1746.85   1648.26     82.82 o   -2
 -14   4   4   1746.85   1648.26     82.82 o    1
  14  -3   1    236.32    293.12     30.62 o   -2
  14   3   4    236.32    293.12     30.62 o    1
  12  -3   0     40.32     43.37     36.40 <   -2
  12   3   4     40.32     43.37     36.40 <    1
  11  -3   0    229.00    222.51     17.65 o   -2
  11   3   4    229.00    222.51     17.65 o    1
  -9   3   1    715.76    740.11     18.85 o   -2
   9   3   4    715.76    740.11     18.85 o    1
  -8   3   1    750.33    744.80     15.04 o   -2
   8   3   4    750.33    744.80     15.04 o    1
  -6   3   2    449.07    426.50      9.92 o   -2
   6   3   4    449.07    426.50      9.92 o    1
  -5   3   2   4584.65   4886.91     54.27 o   -2
   5   3   4   4584.65   4886.91     54.27 o    1
  -4   3   3   8953.07   9914.28    162.15 o   -2
   4   3   4   8953.07   9914.28    162.15 o    1
  -3   3   3   5517.23   5944.88     65.27 o   -2
   3   3   4   5517.23   5944.88     65.27 o    1
  -2   3   3   7484.59   7700.58     99.49 o   -2
   2   3   4   7484.59   7700.58     99.49 o    1
  -1   3   4   1307.07   1413.43     33.67 o   -2
   1   3   4   1307.07   1413.43     33.67 o    1
   0   3   4     22.87     37.59      3.92 o   -2
   0   3   4     22.87     37.59      3.92 o    1
   1   3   4   1211.07   1481.86     62.98 o   -2
  -1   3   4   1211.07   1481.86     62.98 o    1
   2   3   5    434.11    471.18     15.26 o   -2
  -2   3   4    434.11    471.18     15.26 o    1
   3   3   5  11436.10  11990.50    139.70 o   -2
  -3   3   4  11436.10  11990.50    139.70 o    1
   5   3   6    751.28    701.65     12.31 o   -2
  -5   3   4    751.28    701.65     12.31 o    1
   6   3   6    629.80    670.05     13.29 o   -2
  -6   3   4    629.80    670.05     13.29 o    1
   7   3   7    538.36    363.74     21.14 o   -2
  -7   3   4    538.36    363.74     21.14 o    1
   7   3   6   1059.58   1101.56     34.33 o   -2
  -7   3   4   1059.58   1101.56     34.33 o    1
   8   3   7    375.11    367.01     11.33 o   -2
  -8   3   4    375.11    367.01     11.33 o    1
   9   3   7    655.86    616.54     15.91 o   -2
  -9   3   4    655.86    616.54     15.91 o    1
  11   3   8    273.39    260.00     22.67 o   -2
 -11   3   4    273.39    260.00     22.67 o    1
  14   3   9    242.50    299.55     34.54 o   -2
 -14   3   4    242.50    299.55     34.54 o    1
  14  -2   1     80.89    142.64     29.97 o   -2
  14   2   4     80.89    142.64     29.97 o    1
  12  -2   0     70.87    -24.74     36.18 <   -2
  12   2   4     70.87    -24.74     36.18 <    1
  11  -2   0   1162.26   1111.15     23.65 o   -2
  11   2   4   1162.26   1111.15     23.65 o    1
  -9   2   1    513.89    552.69     17.43 o   -2
   9   2   4    513.89    552.69     17.43 o    1
  -8   2   1   4559.13   4279.74     61.13 o   -2
   8   2   4   4559.13   4279.74     61.13 o    1
  -7   2   1   1116.70   1210.09     53.07 o   -2
   7   2   4   1116.70   1210.09     53.07 o    1
  -7   2   2    803.13    723.99     21.47 o   -2
   7   2   4    803.13    723.99     21.47 o    1
  -6   2   2   2645.05   2492.33     29.09 o   -2
   6   2   4   2645.05   2492.33     29.09 o    1
  -5   2   2   2028.78   2020.82     23.97 o   -2
   5   2   4   2028.78   2020.82     23.97 o    1
  -4   2   3   1423.23   1443.61     32.25 o   -2
   4   2   4   1423.23   1443.61     32.25 o    1
  -3   2   3   1460.10   1322.77     15.91 o   -2
   3   2   4   1460.10   1322.77     15.91 o    1
  -2   2   3   8861.27   8803.78    103.19 o   -2
   2   2   4   8861.27   8803.78    103.19 o    1
  -1   2   4  35325.10  34119.20    482.51 o   -2
   1   2   4  35325.10  34119.20    482.51 o    1
   0   2   4    746.75    642.59      8.06 o   -2
   0   2   4    746.75    642.59      8.06 o    1
   1   2   4  29752.90  32898.50   1192.99 o   -2
  -1   2   4  29752.90  32898.50   1192.99 o    1
   2   2   5   5473.27   5265.25    105.81 o   -2
  -2   2   4   5473.27   5265.25    105.81 o    1
   3   2   5    407.06    393.05      7.85 o   -2
  -3   2   4    407.06    393.05      7.85 o    1
   4   2   5    182.65    188.19     19.29 o   -2
  -4   2   4    182.65    188.19     19.29 o    1
   5   2   6    147.92    137.74      7.30 o   -2
  -5   2   4    147.92    137.74      7.30 o    1
   6   2   6    636.69    612.73     11.44 o   -2
  -6   2   4    636.69    612.73     11.44 o    1
   7   2   6   1710.18   1679.64     43.91 o   -2
  -7   2   4   1710.18   1679.64     43.91 o    1
   7   2   7   1529.31   1579.82     79.44 o   -2
  -7   2   4   1529.31   1579.82     79.44 o    1
   8   2   7   2101.06   2115.30     30.84 o   -2
  -8   2   4   2101.06   2115.30     30.84 o    1
   9   2   7    516.85    477.39     16.67 o   -2
  -9   2   4    516.85    477.39     16.67 o    1
  11   2   8    105.47    107.12     17.22 o   -2
 -11   2   4    105.47    107.12     17.22 o    1
  14   2   9    631.43    598.13     58.08 o   -2
 -14   2   4    631.43    598.13     58.08 o    1
  14  -1   1    432.45    465.51     34.54 o   -2
  14   1   4    432.45    465.51     34.54 o    1
  12  -1   0     86.74     93.93     37.92 <   -2
  12   1   4     86.74     93.93     37.92 <    1
  11  -1   0     20.82      0.33     15.04 <   -2
  11   1   4     20.82      0.33     15.04 <    1
  -9   1   1    301.05    338.78     16.89 o   -2
   9   1   4    301.05    338.78     16.89 o    1
  -8   1   1    146.70    191.13     11.33 o   -2
   8   1   4    146.70    191.13     11.33 o    1
  -7   1   1    749.62    831.32     34.76 o   -2
   7   1   4    749.62    831.32     34.76 o    1
  -7   1   2    792.75    762.45     22.99 o   -2
   7   1   4    792.75    762.45     22.99 o    1
  -6   1   2   1550.72   1488.95     19.61 o   -2
   6   1   4   1550.72   1488.95     19.61 o    1
  -5   1   2   1871.45   1817.70     23.76 o   -2
   5   1   4   1871.45   1817.70     23.76 o    1
  -4   1   3      2.76     63.20      9.92 o   -2
   4   1   4      2.76     63.20      9.92 o    1
  -3   1   3     33.18     43.26      4.58 o   -2
   3   1   4     33.18     43.26      4.58 o    1
  -2   1   3   8165.97   8063.78    102.54 o   -2
   2   1   4   8165.97   8063.78    102.54 o    1
  -1   1   4   2814.23   2609.58     31.82 o   -2
   1   1   4   2814.23   2609.58     31.82 o    1
   0   1   4      7.71     12.86      2.51 o   -2
   0   1   4      7.71     12.86      2.51 o    1
   1   1   4   2829.65   1782.07     82.05 o   -2
  -1   1   4   2829.65   1782.07     82.05 o    1
   2   1   5   1563.05   1477.07     26.15 o   -2
  -2   1   4   1563.05   1477.07     26.15 o    1
   3   1   5   2812.66   2874.15     31.93 o   -2
  -3   1   4   2812.66   2874.15     31.93 o    1
   5   1   6     15.56     11.88      5.78 <   -2
  -5   1   4     15.56     11.88      5.78 <    1
   6   1   6    535.02    525.01     11.33 o   -2
  -6   1   4    535.02    525.01     11.33 o    1
   7   1   6   6377.21   6265.03    131.20 o   -2
  -7   1   4   6377.21   6265.03    131.20 o    1
   7   1   7   4738.78   5028.13    196.14 o   -2
  -7   1   4   4738.78   5028.13    196.14 o    1
   8   1   7   1044.39   1020.05     17.43 o   -2
  -8   1   4   1044.39   1020.05     17.43 o    1
   9   1   7   7538.36   7276.81    119.54 o   -2
  -9   1   4   7538.36   7276.81    119.54 o    1
  11   1   8   2036.29   1906.08     38.14 o   -2
 -11   1   4   2036.29   1906.08     38.14 o    1
  14   1   9    181.08    192.98     32.69 o   -2
 -14   1   4    181.08    192.98     32.69 o    1
  14   0   1    109.41    145.15     25.28 o   -2
  14   0   4    109.41    145.15     25.28 o    1
 -12   0   0    582.84    706.99     47.18 o   -2
  12   0   4    582.84    706.99     47.18 o    1
 -11   0   0     84.98     69.09     15.69 o   -2
  11   0   4     84.98     69.09     15.69 o    1
  -9   0   1    612.11    600.20     18.42 o   -2
   9   0   4    612.11    600.20     18.42 o    1
  -8   0   1   1080.25   1132.84     17.54 o   -2
   8   0   4   1080.25   1132.84     17.54 o    1
  -7   0   2     32.01    454.18     24.95 o   -2
   7   0   4     32.01    454.18     24.95 o    1
  -7   0   1    702.28    922.42     35.31 o   -2
   7   0   4    702.28    922.42     35.31 o    1
  -6   0   2   4310.17   4322.56     50.13 o   -2
   6   0   4   4310.17   4322.56     50.13 o    1
  -5   0   2    627.26    661.22     11.77 o   -2
   5   0   4    627.26    661.22     11.77 o    1
  -4   0   3    602.12    715.16     16.78 o   -2
   4   0   4    602.12    715.16     16.78 o    1
  -3   0   3   1749.06   1821.95     25.06 o   -2
   3   0   4   1749.06   1821.95     25.06 o    1
  -2   0   3   6602.39   6568.51     83.80 o   -2
   2   0   4   6602.39   6568.51     83.80 o    1
  -1   0   4   3153.27   2939.32     51.11 o   -2
   1   0   4   3153.27   2939.32     51.11 o    1
   0   0   4   2248.49   2038.69     23.65 o   -2
   0   0   4   2248.49   2038.69     23.65 o    1
   1   0   4   2247.02   2218.82     38.68 o   -2
  -1   0   4   2247.02   2218.82     38.68 o    1
   2   0   5   7954.06   7584.75     97.42 o   -2
  -2   0   4   7954.06   7584.75     97.42 o    1
   3   0   5   5227.45   5276.14     62.33 o   -2
  -3   0   4   5227.45   5276.14     62.33 o    1
   4   0   5    169.14    212.27     26.81 o   -2
  -4   0   4    169.14    212.27     26.81 o    1
   5   0   6   4826.77   5014.84     59.93 o   -2
  -5   0   4   4826.77   5014.84     59.93 o    1
   6   0   6    342.30    339.65      9.48 o   -2
  -6   0   4    342.30    339.65      9.48 o    1
   7   0   7    973.66   1178.49     43.48 o   -2
  -7   0   4    973.66   1178.49     43.48 o    1
   7   0   6   1184.77   1269.26     34.98 o   -2
  -7   0   4   1184.77   1269.26     34.98 o    1
   8   0   7   1827.43   1847.12     32.47 o   -2
  -8   0   4   1827.43   1847.12     32.47 o    1
   9   0   7    302.83    289.96     18.85 o   -2
  -9   0   4    302.83    289.96     18.85 o    1
  11   0   8    582.25    568.60     26.26 o   -2
 -11   0   4    582.25    568.60     26.26 o    1
  14   0   9     88.24    151.90     31.49 o   -2
 -14   0   4     88.24    151.90     31.49 o    1
  14   1   1    212.09    233.52     25.83 o   -2
  14  -1   4    212.09    233.52     25.83 o    1
 -12  -1   0    261.55    327.34     41.63 o   -2
  12  -1   4    261.55    327.34     41.63 o    1
 -11  -1   0    581.64    535.14     19.94 o   -2
  11  -1   4    581.64    535.14     19.94 o    1
  -9  -1   1   1240.53   1274.82     22.88 o   -2
   9  -1   4   1240.53   1274.82     22.88 o    1
  -8  -1   1   1797.97   1767.14     24.30 o   -2
   8  -1   4   1797.97   1767.14     24.30 o    1
  -7  -1   2   7048.11   7211.64    205.95 o   -2
   7  -1   4   7048.11   7211.64    205.95 o    1
  -6  -1   2    611.46    609.79     11.44 o   -2
   6  -1   4    611.46    609.79     11.44 o    1
  -5  -1   2   1628.97   1648.69     22.99 o   -2
   5  -1   4   1628.97   1648.69     22.99 o    1
  -4  -1   3    128.18    146.24     14.60 o   -2
   4  -1   4    128.18    146.24     14.60 o    1
  -3  -1   3   3912.47   3854.43     46.31 o   -2
   3  -1   4   3912.47   3854.43     46.31 o    1
  -2  -1   3   1313.33   1303.81     29.86 o   -2
   2  -1   4   1313.33   1303.81     29.86 o    1
   0  -1   4      6.83      6.10      2.62 <   -2
   0  -1   4      6.83      6.10      2.62 <    1
   1  -1   4   1653.08   1577.32     21.90 o   -2
  -1  -1   4   1653.08   1577.32     21.90 o    1
   2  -1   5   6489.09   6412.25     75.41 o   -2
  -2  -1   4   6489.09   6412.25     75.41 o    1
   3  -1   5    538.98    512.26      8.61 o   -2
  -3  -1   4    538.98    512.26      8.61 o    1
   4  -1   5   1482.38   1564.24     64.07 o   -2
  -4  -1   4   1482.38   1564.24     64.07 o    1
   5  -1   6    340.77    348.59      8.39 o   -2
  -5  -1   4    340.77    348.59      8.39 o    1
   6  -1   6    675.03    676.48     12.10 o   -2
  -6  -1   4    675.03    676.48     12.10 o    1
   7  -1   6     65.50     61.68     24.41 <   -2
  -7  -1   4     65.50     61.68     24.41 <    1
   7  -1   7     53.04     83.25     47.62 <   -2
  -7  -1   4     53.04     83.25     47.62 <    1
   8  -1   7   3917.00   3656.00     56.99 o   -2
  -8  -1   4   3917.00   3656.00     56.99 o    1
   9  -1   7    464.03    449.93     17.98 o   -2
  -9  -1   4    464.03    449.93     17.98 o    1
  10  -1   8    814.50    963.93     66.91 o   -2
 -10  -1   4    814.50    963.93     66.91 o    1
  11  -1   8    671.28    660.24     26.81 o   -2
 -11  -1   4    671.28    660.24     26.81 o    1
  14  -1   9    656.44    752.65     37.16 o   -2
 -14  -1   4    656.44    752.65     37.16 o    1
  14   2   1    512.34    429.01     34.65 o   -2
  14  -2   4    512.34    429.01     34.65 o    1
 -12  -2   0      4.50     20.59     38.47 <   -2
  12  -2   4      4.50     20.59     38.47 <    1
 -11  -2   0    283.84    297.81     17.43 o   -2
  11  -2   4    283.84    297.81     17.43 o    1
  -9  -2   1    706.04    697.94     16.24 o   -2
   9  -2   4    706.04    697.94     16.24 o    1
  -8  -2   1   2896.29   2840.05     38.68 o   -2
   8  -2   4   2896.29   2840.05     38.68 o    1
  -7  -2   2   5402.30   5611.99    162.58 o   -2
   7  -2   4   5402.30   5611.99    162.58 o    1
  -6  -2   2   4541.83   4461.06     56.34 o   -2
   6  -2   4   4541.83   4461.06     56.34 o    1
  -5  -2   2   5195.01   5203.03     64.84 o   -2
   5  -2   4   5195.01   5203.03     64.84 o    1
  -4  -2   3   1163.86   1116.71     39.99 o   -2
   4  -2   4   1163.86   1116.71     39.99 o    1
  -3  -2   3   4907.74   4918.40     64.18 o   -2
   3  -2   4   4907.74   4918.40     64.18 o    1
  -2  -2   3  15452.70  15465.00    307.07 o   -2
   2  -2   4  15452.70  15465.00    307.07 o    1
   0  -2   4  15876.50  16423.60    189.17 o   -2
   0  -2   4  15876.50  16423.60    189.17 o    1
   1  -2   4    258.87    253.68     10.46 o   -2
  -1  -2   4    258.87    253.68     10.46 o    1
   2  -2   5   3902.20   3770.64     46.53 o   -2
  -2  -2   4   3902.20   3770.64     46.53 o    1
   3  -2   5    243.81    253.79      6.10 o   -2
  -3  -2   4    243.81    253.79      6.10 o    1
   4  -2   5   2721.20   2574.49     40.21 o   -2
  -4  -2   4   2721.20   2574.49     40.21 o    1
   5  -2   6   2835.01   2771.94     37.05 o   -2
  -5  -2   4   2835.01   2771.94     37.05 o    1
   6  -2   6    149.22    141.22      6.54 o   -2
  -6  -2   4    149.22    141.22      6.54 o    1
   7  -2   7    832.13   1026.05     65.82 o   -2
  -7  -2   4    832.13   1026.05     65.82 o    1
   8  -2   7    986.71    996.08     20.38 o   -2
  -8  -2   4    986.71    996.08     20.38 o    1
   9  -2   7    209.91    190.04     20.49 o   -2
  -9  -2   4    209.91    190.04     20.49 o    1
  11  -2   8    740.68    639.97     26.15 o   -2
 -11  -2   4    740.68    639.97     26.15 o    1
  14  -2   9     89.56    119.54     27.68 o   -2
 -14  -2   4     89.56    119.54     27.68 o    1
  14   3   1     46.87     34.22     30.73 <   -2
  14  -3   4     46.87     34.22     30.73 <    1
 -12  -3   0    561.80    624.06     49.80 o   -2
  12  -3   4    561.80    624.06     49.80 o    1
 -11  -3   0    931.58   1058.08     24.95 o   -2
  11  -3   4    931.58   1058.08     24.95 o    1
  -9  -3   1   1707.68   1842.66     30.29 o   -2
   9  -3   4   1707.68   1842.66     30.29 o    1
  -8  -3   1    301.77    323.42     13.29 o   -2
   8  -3   4    301.77    323.42     13.29 o    1
  -7  -3   2    982.01   1790.57     61.02 o   -2
   7  -3   4    982.01   1790.57     61.02 o    1
  -7  -3   1   3842.08   3917.63    128.37 o   -2
   7  -3   4   3842.08   3917.63    128.37 o    1
  -6  -3   2    766.85    877.63     15.58 o   -2
   6  -3   4    766.85    877.63     15.58 o    1
  -5  -3   2   6018.33   6257.84     77.48 o   -2
   5  -3   4   6018.33   6257.84     77.48 o    1
  -4  -3   3   1725.36   1942.36     38.57 o   -2
   4  -3   4   1725.36   1942.36     38.57 o    1
  -3  -3   3    120.44    149.94      6.32 o   -2
   3  -3   4    120.44    149.94      6.32 o    1
  -2  -3   3   2111.05   2294.00     40.32 o   -2
   2  -3   4   2111.05   2294.00     40.32 o    1
   0  -3   4      7.98     21.14      3.49 o   -2
   0  -3   4      7.98     21.14      3.49 o    1
   1  -3   4   2481.07   2584.41     44.24 o   -2
  -1  -3   4   2481.07   2584.41     44.24 o    1
   2  -3   5   2366.85   2295.09     27.13 o   -2
  -2  -3   4   2366.85   2295.09     27.13 o    1
   3  -3   5   2340.56   2354.48     30.84 o   -2
  -3  -3   4   2340.56   2354.48     30.84 o    1
   4  -3   5   1150.99   1168.90     20.38 o   -2
  -4  -3   4   1150.99   1168.90     20.38 o    1
   5  -3   6   1100.95   1056.34     16.24 o   -2
  -5  -3   4   1100.95   1056.34     16.24 o    1
   6  -3   6     85.87     79.66      6.21 o   -2
  -6  -3   4     85.87     79.66      6.21 o    1
   7  -3   7   2340.43   2371.15    106.14 o   -2
  -7  -3   4   2340.43   2371.15    106.14 o    1
   7  -3   6   1722.77   1759.19     56.55 o   -2
  -7  -3   4   1722.77   1759.19     56.55 o    1
   8  -3   7    474.87    469.22     17.22 o   -2
  -8  -3   4    474.87    469.22     17.22 o    1
   9  -3   7   2295.63   2355.79     50.78 o   -2
  -9  -3   4   2295.63   2355.79     50.78 o    1
  11  -3   8   3429.26   3254.67     60.15 o   -2
 -11  -3   4   3429.26   3254.67     60.15 o    1
  14  -3   9    202.83    278.74     51.65 o   -2
 -14  -3   4    202.83    278.74     51.65 o    1
  14   4   1      2.37     45.88     30.18 <   -2
  14  -4   4      2.37     45.88     30.18 <    1
 -12  -4   0     94.28    137.74     43.70 o   -2
  12  -4   4     94.28    137.74     43.70 o    1
 -11  -4   0   1422.76   1405.69     28.99 o   -2
  11  -4   4   1422.76   1405.69     28.99 o    1
  -9  -4   1   2900.38   2983.12     44.13 o   -2
   9  -4   4   2900.38   2983.12     44.13 o    1
  -8  -4   1     92.44     67.23     11.88 o   -2
   8  -4   4     92.44     67.23     11.88 o    1
  -7  -4   1   2399.65   2573.62     90.23 o   -2
   7  -4   4   2399.65   2573.62     90.23 o    1
  -7  -4   2   1546.78   1693.15     60.26 o   -2
   7  -4   4   1546.78   1693.15     60.26 o    1
  -6  -4   2    910.56    907.49     16.35 o   -2
   6  -4   4    910.56    907.49     16.35 o    1
  -5  -4   2   2674.99   2979.09     39.01 o   -2
   5  -4   4   2674.99   2979.09     39.01 o    1
  -4  -4   3   7260.15   7213.60     98.94 o   -2
   4  -4   4   7260.15   7213.60     98.94 o    1
  -3  -4   3    744.72    735.76     10.24 o   -2
   3  -4   4    744.72    735.76     10.24 o    1
  -2  -4   3   7294.25   7264.71     89.14 o   -2
   2  -4   4   7294.25   7264.71     89.14 o    1
   0  -4   4   1214.57   1400.35     18.85 o   -2
   0  -4   4   1214.57   1400.35     18.85 o    1
   1  -4   4   1095.40   1090.56     22.01 o   -2
  -1  -4   4   1095.40   1090.56     22.01 o    1
   2  -4   5   3043.95   3144.61     36.40 o   -2
  -2  -4   4   3043.95   3144.61     36.40 o    1
   3  -4   5   1708.84   1697.84     19.07 o   -2
  -3  -4   4   1708.84   1697.84     19.07 o    1
   4  -4   5    394.27    361.23     10.79 o   -2
  -4  -4   4    394.27    361.23     10.79 o    1
   5  -4   6    228.50    232.65      7.95 o   -2
  -5  -4   4    228.50    232.65      7.95 o    1
   6  -4   6    819.53    728.78     14.60 o   -2
  -6  -4   4    819.53    728.78     14.60 o    1
   7  -4   7    520.98    614.26     56.99 o   -2
  -7  -4   4    520.98    614.26     56.99 o    1
   8  -4   7    562.62    533.95     17.65 o   -2
  -8  -4   4    562.62    533.95     17.65 o    1
   9  -4   7   1641.41   1747.96     36.18 o   -2
  -9  -4   4   1641.41   1747.96     36.18 o    1
  11  -4   8    155.93    166.72     17.65 o   -2
 -11  -4   4    155.93    166.72     17.65 o    1
  12  -4   8    191.32    189.71     32.69 o   -2
 -12  -4   4    191.32    189.71     32.69 o    1
  14   5   1    359.98    317.42     28.99 o   -2
  14  -5   4    359.98    317.42     28.99 o    1
 -12  -5   0    864.80    855.08     56.55 o   -2
  12  -5   4    864.80    855.08     56.55 o    1
 -11  -5   0    190.29    252.70     18.74 o   -2
  11  -5   4    190.29    252.70     18.74 o    1
  -9  -5   1    661.81    656.10     17.98 o   -2
   9  -5   4    661.81    656.10     17.98 o    1
  -8  -5   1    139.50    110.60     12.31 o   -2
   8  -5   4    139.50    110.60     12.31 o    1
  -7  -5   1   1375.73   1462.79     60.80 o   -2
   7  -5   4   1375.73   1462.79     60.80 o    1
  -6  -5   2    716.99    724.75     14.93 o   -2
   6  -5   4    716.99    724.75     14.93 o    1
  -5  -5   2   2395.53   2580.37     32.36 o   -2
   5  -5   4   2395.53   2580.37     32.36 o    1
  -4  -5   3    975.38    963.50     23.54 o   -2
   4  -5   4    975.38    963.50     23.54 o    1
  -3  -5   3   1370.41   1388.04     16.89 o   -2
   3  -5   4   1370.41   1388.04     16.89 o    1
  -2  -5   3    603.14    744.47     12.42 o   -2
   2  -5   4    603.14    744.47     12.42 o    1
  -1  -5   4   3243.32   3361.02     57.43 o   -2
   1  -5   4   3243.32   3361.02     57.43 o    1
   0  -5   4      3.66      1.53      3.70 <   -2
   0  -5   4      3.66      1.53      3.70 <    1
   1  -5   4   3237.52   3398.07     70.07 o   -2
  -1  -5   4   3237.52   3398.07     70.07 o    1
   2  -5   5    477.68    567.18      8.72 o   -2
  -2  -5   4    477.68    567.18      8.72 o    1
   3  -5   5    347.53    329.08      8.61 o   -2
  -3  -5   4    347.53    329.08      8.61 o    1
   4  -5   5   3012.97   3079.12     49.80 o   -2
  -4  -5   4   3012.97   3079.12     49.80 o    1
   5  -5   6    485.18    486.22     12.20 o   -2
  -5  -5   4    485.18    486.22     12.20 o    1
   6  -5   6   1030.12   1059.94     29.31 o   -2
  -6  -5   4   1030.12   1059.94     29.31 o    1
   7  -5   7   2106.45   2137.31     98.94 o   -2
  -7  -5   4   2106.45   2137.31     98.94 o    1
   8  -5   7   1445.94   1349.14     28.00 o   -2
  -8  -5   4   1445.94   1349.14     28.00 o    1
   9  -5   7   2337.15   2346.64     49.58 o   -2
  -9  -5   4   2337.15   2346.64     49.58 o    1
  11  -5   8   1479.62   1444.81     42.93 o   -2
 -11  -5   4   1479.62   1444.81     42.93 o    1
  14   6   1     96.26     28.33     31.06 <   -2
  14  -6   4     96.26     28.33     31.06 <    1
 -11  -6   0    461.14    516.95     21.03 o   -2
  11  -6   4    461.14    516.95     21.03 o    1
  -9  -6   1    133.13    142.20     14.93 o   -2
   9  -6   4    133.13    142.20     14.93 o    1
  -8  -6   1     95.82     48.93     11.99 o   -2
   8  -6   4     95.82     48.93     11.99 o    1
  -6  -6   2    979.69    915.66     16.13 o   -2
   6  -6   4    979.69    915.66     16.13 o    1
  -5  -6   2    703.74    667.00     13.29 o   -2
   5  -6   4    703.74    667.00     13.29 o    1
  -4  -6   3   3758.73   3502.90     61.24 o   -2
   4  -6   4   3758.73   3502.90     61.24 o    1
  -3  -6   3    529.36    528.28      9.48 o   -2
   3  -6   4    529.36    528.28      9.48 o    1
  -2  -6   3  10978.90  11400.00    126.40 o   -2
   2  -6   4  10978.90  11400.00    126.40 o    1
  -1  -6   4    392.89    503.98     13.08 o   -2
   1  -6   4    392.89    503.98     13.08 o    1
   0  -6   4   4151.69   3979.09     47.51 o   -2
   0  -6   4   4151.69   3979.09     47.51 o    1
   1  -6   4    549.20    672.44     13.08 o   -2
  -1  -6   4    549.20    672.44     13.08 o    1
   2  -6   5   8785.64   9150.19    121.72 o   -2
  -2  -6   4   8785.64   9150.19    121.72 o    1
   3  -6   5   1461.35   1528.39     23.21 o   -2
  -3  -6   4   1461.35   1528.39     23.21 o    1
   4  -6   5   3207.22   3177.96     62.87 o   -2
  -4  -6   4   3207.22   3177.96     62.87 o    1
   5  -6   6    648.15    639.43     14.49 o   -2
  -5  -6   4    648.15    639.43     14.49 o    1
   6  -6   6    256.14    274.27     15.80 o   -2
  -6  -6   4    256.14    274.27     15.80 o    1
   8  -6   7    685.57    645.97     24.52 o   -2
  -8  -6   4    685.57    645.97     24.52 o    1
   9  -6   7    476.48    506.48     32.47 o   -2
  -9  -6   4    476.48    506.48     32.47 o    1
  11  -6   8    536.57    549.96     30.40 o   -2
 -11  -6   4    536.57    549.96     30.40 o    1
 -11  -7   0    751.77    810.62     24.19 o   -2
  11  -7   4    751.77    810.62     24.19 o    1
  -9  -7   1   1181.87   1201.81     23.65 o   -2
   9  -7   4   1181.87   1201.81     23.65 o    1
  -8  -7   1    170.10    152.01     13.19 o   -2
   8  -7   4    170.10    152.01     13.19 o    1
  -6  -7   2    103.41     90.55     10.46 o   -2
   6  -7   4    103.41     90.55     10.46 o    1
  -5  -7   2   2054.29   1918.93     25.93 o   -2
   5  -7   4   2054.29   1918.93     25.93 o    1
  -4  -7   3   2421.50   2562.72     41.41 o   -2
   4  -7   4   2421.50   2562.72     41.41 o    1
  -3  -7   3    885.28    905.85     13.51 o   -2
   3  -7   4    885.28    905.85     13.51 o    1
  -2  -7   3    747.78    787.84     12.75 o   -2
   2  -7   4    747.78    787.84     12.75 o    1
  -1  -7   4   1902.79   2119.11     30.29 o   -2
   1  -7   4   1902.79   2119.11     30.29 o    1
   0  -7   4      0.78     -1.42      4.36 <   -2
   0  -7   4      0.78     -1.42      4.36 <    1
   1  -7   4   1824.54   2005.13     28.66 o   -2
  -1  -7   4   1824.54   2005.13     28.66 o    1
   2  -7   5    962.05   1090.23     17.65 o   -2
  -2  -7   4    962.05   1090.23     17.65 o    1
   3  -7   5   2443.56   2481.10     35.85 o   -2
  -3  -7   4   2443.56   2481.10     35.85 o    1
   4  -7   5    951.29    904.98     23.97 o   -2
  -4  -7   4    951.29    904.98     23.97 o    1
   5  -7   6   2281.68   2282.34     39.88 o   -2
  -5  -7   4   2281.68   2282.34     39.88 o    1
   6  -7   6     92.22     99.49     13.62 o   -2
  -6  -7   4     92.22     99.49     13.62 o    1
   8  -7   7    583.47    535.80     23.65 o   -2
  -8  -7   4    583.47    535.80     23.65 o    1
   9  -7   7    369.05    384.11     37.16 o   -2
  -9  -7   4    369.05    384.11     37.16 o    1
  11  -7   8    659.18    574.70     42.72 o   -2
 -11  -7   4    659.18    574.70     42.72 o    1
  13  -7   9     69.58    -18.96     63.86 <   -2
 -13  -7   4     69.58    -18.96     63.86 <    1
 -12  -8   0    416.56    432.28     50.56 o   -2
  12  -8   4    416.56    432.28     50.56 o    1
 -11  -8   0    464.41    448.19     23.97 o   -2
  11  -8   4    464.41    448.19     23.97 o    1
 -10  -8   0    491.91    467.80     48.60 o   -2
  10  -8   4    491.91    467.80     48.60 o    1
  -9  -8   1    147.99    166.83     17.33 o   -2
   9  -8   4    147.99    166.83     17.33 o    1
  -8  -8   1   1122.32   1159.97     20.70 o   -2
   8  -8   4   1122.32   1159.97     20.70 o    1
  -6  -8   2    553.46    521.85     13.51 o   -2
   6  -8   4    553.46    521.85     13.51 o    1
  -5  -8   2   1944.10   1886.24     23.86 o   -2
   5  -8   4   1944.10   1886.24     23.86 o    1
  -4  -8   3   1447.05   1391.42     23.76 o   -2
   4  -8   4   1447.05   1391.42     23.76 o    1
  -3  -8   3     73.17     73.34      7.08 o   -2
   3  -8   4     73.17     73.34      7.08 o    1
  -2  -8   3   3776.08   3881.46     52.63 o   -2
   2  -8   4   3776.08   3881.46     52.63 o    1
  -1  -8   4    291.31    285.93     10.90 o   -2
   1  -8   4    291.31    285.93     10.90 o    1
   0  -8   4    172.04    204.32      8.28 o   -2
   0  -8   4    172.04    204.32      8.28 o    1
   1  -8   4    298.26    336.49     11.22 o   -2
  -1  -8   4    298.26    336.49     11.22 o    1
   2  -8   5     58.16     80.75     10.13 o   -2
  -2  -8   4     58.16     80.75     10.13 o    1
   3  -8   5     40.16     28.00     10.35 <   -2
  -3  -8   4     40.16     28.00     10.35 <    1
   4  -8   5   3101.59   3051.01     79.44 o   -2
  -4  -8   4   3101.59   3051.01     79.44 o    1
   5  -8   6   2151.02   2134.80     38.25 o   -2
  -5  -8   4   2151.02   2134.80     38.25 o    1
   6  -8   6   2727.21   2700.46     54.59 o   -2
  -6  -8   4   2727.21   2700.46     54.59 o    1
   8  -8   7    731.75    789.37     34.98 o   -2
  -8  -8   4    731.75    789.37     34.98 o    1
  11  -8   8    197.26    139.04     38.14 o   -2
 -11  -8   4    197.26    139.04     38.14 o    1
 -12  -9   0    221.19    227.85     48.27 o   -2
  12  -9   4    221.19    227.85     48.27 o    1
 -11  -9   0    257.66    360.58     26.92 o   -2
  11  -9   4    257.66    360.58     26.92 o    1
  -9  -9   1   1163.61   1236.79     29.31 o   -2
   9  -9   4   1163.61   1236.79     29.31 o    1
  -8  -9   1    102.15    130.11     15.91 o   -2
   8  -9   4    102.15    130.11     15.91 o    1
  -6  -9   2    459.18    443.28     13.84 o   -2
   6  -9   4    459.18    443.28     13.84 o    1
  -5  -9   2    110.96     87.94     11.77 o   -2
   5  -9   4    110.96     87.94     11.77 o    1
  -4  -9   3    146.88    133.70     11.88 o   -2
   4  -9   4    146.88    133.70     11.88 o    1
  -3  -9   3    590.85    606.74     11.55 o   -2
   3  -9   4    590.85    606.74     11.55 o    1
  -2  -9   3   5597.88   5875.58     72.57 o   -2
   2  -9   4   5597.88   5875.58     72.57 o    1
  -1  -9   4    165.29    145.15     13.08 o   -2
   1  -9   4    165.29    145.15     13.08 o    1
   0  -9   4      2.17     -3.27      6.21 <   -2
   0  -9   4      2.17     -3.27      6.21 <    1
   1  -9   4    103.54     94.91     12.42 o   -2
  -1  -9   4    103.54     94.91     12.42 o    1
   2  -9   5   3286.73   3433.49     52.52 o   -2
  -2  -9   4   3286.73   3433.49     52.52 o    1
   3  -9   5   1979.69   1938.77     37.16 o   -2
  -3  -9   4   1979.69   1938.77     37.16 o    1
   4  -9   5    697.57    751.12     31.93 o   -2
  -4  -9   4    697.57    751.12     31.93 o    1
   5  -9   6    898.97    899.64     32.58 o   -2
  -5  -9   4    898.97    899.64     32.58 o    1
   6  -9   6    294.90    255.53     22.23 o   -2
  -6  -9   4    294.90    255.53     22.23 o    1
   8  -9   7   1187.06   1126.08     54.92 o   -2
  -8  -9   4   1187.06   1126.08     54.92 o    1
   9  -9   7     59.52    120.85     39.66 o   -2
  -9  -9   4     59.52    120.85     39.66 o    1
  11  -9   8    275.48    270.90     47.29 o   -2
 -11  -9   4    275.48    270.90     47.29 o    1
 -12 -10   0    112.32    214.99     48.71 o   -2
  12 -10   4    112.32    214.99     48.71 o    1
 -11 -10   0     13.81     73.34     26.15 <   -2
  11 -10   4     13.81     73.34     26.15 <    1
  -9 -10   1    169.29    162.36     20.38 o   -2
   9 -10   4    169.29    162.36     20.38 o    1
  -8 -10   1     56.29     48.49     16.02 o   -2
   8 -10   4     56.29     48.49     16.02 o    1
  -6 -10   2   1280.94   1186.56     23.54 o   -2
   6 -10   4   1280.94   1186.56     23.54 o    1
  -5 -10   2    856.10    892.89     20.70 o   -2
   5 -10   4    856.10    892.89     20.70 o    1
  -4 -10   3    219.35    229.60     16.13 o   -2
   4 -10   4    219.35    229.60     16.13 o    1
  -3 -10   3   3180.73   3049.37     39.99 o   -2
   3 -10   4   3180.73   3049.37     39.99 o    1
  -2 -10   3   4358.40   4368.55     69.09 o   -2
   2 -10   4   4358.40   4368.55     69.09 o    1
  -1 -10   4   3848.29   3854.32     62.33 o   -2
   1 -10   4   3848.29   3854.32     62.33 o    1
   0 -10   4   3910.98   3642.05     53.07 o   -2
   0 -10   4   3910.98   3642.05     53.07 o    1
   1 -10   4   3013.99   3107.78     51.22 o   -2
  -1 -10   4   3013.99   3107.78     51.22 o    1
   2 -10   5   2040.37   2054.27     34.43 o   -2
  -2 -10   4   2040.37   2054.27     34.43 o    1
   3 -10   5   1238.36   1184.71     26.48 o   -2
  -3 -10   4   1238.36   1184.71     26.48 o    1
   5 -10   6    404.90    406.02     26.59 o   -2
  -5 -10   4    404.90    406.02     26.59 o    1
   6 -10   6    391.10    394.36     25.17 o   -2
  -6 -10   4    391.10    394.36     25.17 o    1
   8 -10   7   1550.08   1605.21     82.49 o   -2
  -8 -10   4   1550.08   1605.21     82.49 o    1
   9 -10   7    627.70    626.02     50.23 o   -2
  -9 -10   4    627.70    626.02     50.23 o    1
  11 -10   8   1464.38   1317.21     68.76 o   -2
 -11 -10   4   1464.38   1317.21     68.76 o    1
 -11 -11   0    867.63    928.74     41.95 o   -2
  11 -11   4    867.63    928.74     41.95 o    1
  -9 -11   1    994.09   1102.98     29.64 o   -2
   9 -11   4    994.09   1102.98     29.64 o    1
  -8 -11   1     38.84      5.56     19.07 <   -2
   8 -11   4     38.84      5.56     19.07 <    1
  -6 -11   2    187.96    187.10     15.26 o   -2
   6 -11   4    187.96    187.10     15.26 o    1
  -5 -11   2    457.16    430.53     17.11 o   -2
   5 -11   4    457.16    430.53     17.11 o    1
  -4 -11   3   2751.04   2603.47     61.79 o   -2
   4 -11   4   2751.04   2603.47     61.79 o    1
  -3 -11   3     12.16     16.56     10.03 <   -2
   3 -11   4     12.16     16.56     10.03 <    1
  -2 -11   3     38.87     38.03     16.35 <   -2
   2 -11   4     38.87     38.03     16.35 <    1
  -1 -11   4     62.89     70.18     15.15 o   -2
   1 -11   4     62.89     70.18     15.15 o    1
   0 -11   4     72.39     80.53      8.61 o   -2
   0 -11   4     72.39     80.53      8.61 o    1
   1 -11   4     97.04     76.28     14.27 o   -2
  -1 -11   4     97.04     76.28     14.27 o    1
   2 -11   5   1233.64   1215.22     22.56 o   -2
  -2 -11   4   1233.64   1215.22     22.56 o    1
   3 -11   5    790.26    725.40     20.92 o   -2
  -3 -11   4    790.26    725.40     20.92 o    1
   4 -11   5   2845.97   2821.41    157.79 o   -2
  -4 -11   4   2845.97   2821.41    157.79 o    1
   5 -11   6    787.30    832.19     33.78 o   -2
  -5 -11   4    787.30    832.19     33.78 o    1
   6 -11   6     87.68    101.34     23.32 o   -2
  -6 -11   4     87.68    101.34     23.32 o    1
   8 -11   7    224.73    249.10     33.45 o   -2
  -8 -11   4    224.73    249.10     33.45 o    1
   9 -11   7    138.70    151.47     61.35 <   -2
  -9 -11   4    138.70    151.47     61.35 <    1
  11 -11   8    439.89    454.07     54.92 o   -2
 -11 -11   4    439.89    454.07     54.92 o    1
 -11 -12   0    125.31     59.06     33.13 <   -2
  11 -12   4    125.31     59.06     33.13 <    1
  -9 -12   1     25.09     56.55     24.63 <   -2
   9 -12   4     25.09     56.55     24.63 <    1
  -8 -12   1    353.20    438.38     26.26 o   -2
   8 -12   4    353.20    438.38     26.26 o    1
  -6 -12   2    127.47    158.33     17.76 o   -2
   6 -12   4    127.47    158.33     17.76 o    1
  -5 -12   2     77.33     58.73     24.63 <   -2
   5 -12   4     77.33     58.73     24.63 <    1
  -4 -12   3    482.81    343.80     40.10 o   -2
   4 -12   4    482.81    343.80     40.10 o    1
  -3 -12   3    640.80    610.22     15.80 o   -2
   3 -12   4    640.80    610.22     15.80 o    1
  -2 -12   3   1270.32   1188.52     24.84 o   -2
   2 -12   4   1270.32   1188.52     24.84 o    1
  -1 -12   4   1852.58   1772.05     34.00 o   -2
   1 -12   4   1852.58   1772.05     34.00 o    1
   0 -12   4  10018.80   9468.60    131.52 o   -2
   0 -12   4  10018.80   9468.60    131.52 o    1
   1 -12   4   1713.25   1661.88     32.25 o   -2
  -1 -12   4   1713.25   1661.88     32.25 o    1
   2 -12   5   1115.12   1100.80     27.46 o   -2
  -2 -12   4   1115.12   1100.80     27.46 o    1
   3 -12   5     68.96     48.71     12.75 o   -2
  -3 -12   4     68.96     48.71     12.75 o    1
   5 -12   6    140.50    127.38     27.13 o   -2
  -5 -12   4    140.50    127.38     27.13 o    1
   6 -12   6    179.55    207.80     28.88 o   -2
  -6 -12   4    179.55    207.80     28.88 o    1
   8 -12   7      0.21     -3.27     31.27 <   -2
  -8 -12   4      0.21     -3.27     31.27 <    1
   9 -12   7     17.40     34.33     62.22 <   -2
  -9 -12   4     17.40     34.33     62.22 <    1
  -9 -13   1    454.38    491.01     49.47 o   -2
   9 -13   4    454.38    491.01     49.47 o    1
  -6 -13   2    133.54     71.16     21.25 o   -2
   6 -13   4    133.54     71.16     21.25 o    1
  -5 -13   2    159.73    170.21     26.59 o   -2
   5 -13   4    159.73    170.21     26.59 o    1
  -4 -13   3     88.92    127.71     39.99 o   -2
   4 -13   4     88.92    127.71     39.99 o    1
  -3 -13   3     60.30     16.56     12.20 <   -2
   3 -13   4     60.30     16.56     12.20 <    1
  -2 -13   3    109.77     53.83     16.56 o   -2
   2 -13   4    109.77     53.83     16.56 o    1
  -1 -13   4    209.72    228.29     17.54 o   -2
   1 -13   4    209.72    228.29     17.54 o    1
   0 -13   4     25.18     27.46      8.83 o   -2
   0 -13   4     25.18     27.46      8.83 o    1
   1 -13   4    138.50    132.62     15.69 o   -2
  -1 -13   4    138.50    132.62     15.69 o    1
   2 -13   5    364.34    306.20     21.90 o   -2
  -2 -13   4    364.34    306.20     21.90 o    1
   3 -13   5    331.32    379.86     20.70 o   -2
  -3 -13   4    331.32    379.86     20.70 o    1
   5 -13   6    978.67   1038.80     54.59 o   -2
  -5 -13   4    978.67   1038.80     54.59 o    1
   6 -13   6    130.90     96.55     33.02 <   -2
  -6 -13   4    130.90     96.55     33.02 <    1
   8 -13   7    706.81    680.84     39.88 o   -2
  -8 -13   4    706.81    680.84     39.88 o    1
   9 -13   7    332.67    264.36     51.32 o   -2
  -9 -13   4    332.67    264.36     51.32 o    1
  -6 -14   2    271.68    198.43     23.86 o   -2
   6 -14   4    271.68    198.43     23.86 o    1
  -5 -14   2    461.43    519.89     26.81 o   -2
   5 -14   4    461.43    519.89     26.81 o    1
  -3 -14   3    873.70    862.48     22.56 o   -2
   3 -14   4    873.70    862.48     22.56 o    1
  -2 -14   3    807.24    862.38     27.24 o   -2
   2 -14   4    807.24    862.38     27.24 o    1
  -1 -14   4   1500.50   1629.19     40.43 o   -2
   1 -14   4   1500.50   1629.19     40.43 o    1
   0 -14   4    988.81   1027.68     21.58 o   -2
   0 -14   4    988.81   1027.68     21.58 o    1
   1 -14   4   1511.96   1690.32     37.27 o   -2
  -1 -14   4   1511.96   1690.32     37.27 o    1
   2 -14   5    209.91    222.73     22.34 o   -2
  -2 -14   4    209.91    222.73     22.34 o    1
   3 -14   5     17.45     -1.53     15.26 <   -2
  -3 -14   4     17.45     -1.53     15.26 <    1
   5 -14   6    120.19     27.68     40.65 <   -2
  -5 -14   4    120.19     27.68     40.65 <    1
   6 -14   6    244.54    272.86     35.09 o   -2
  -6 -14   4    244.54    272.86     35.09 o    1
   8 -14   7    906.49    951.95     45.22 o   -2
  -8 -14   4    906.49    951.95     45.22 o    1
   9 -14   7     49.49     38.03     50.13 <   -2
  -9 -14   4     49.49     38.03     50.13 <    1
  -6 -15   2    149.52    127.49     23.97 o   -2
   6 -15   4    149.52    127.49     23.97 o    1
  -5 -15   2    881.90    834.48     38.57 o   -2
   5 -15   4    881.90    834.48     38.57 o    1
  -3 -15   3    136.89    140.68     15.91 o   -2
   3 -15   4    136.89    140.68     15.91 o    1
  -2 -15   3    160.26    196.25     24.63 o   -2
   2 -15   4    160.26    196.25     24.63 o    1
   0 -15   4      0.33    -11.33     11.33 <   -2
   0 -15   4      0.33    -11.33     11.33 <    1
   1 -15   4     17.82     84.67     42.50 <   -2
  -1 -15   4     17.82     84.67     42.50 <    1
   2 -15   5     53.02     81.40     26.04 o   -2
  -2 -15   4     53.02     81.40     26.04 o    1
   3 -15   5    415.68    385.64     23.32 o   -2
  -3 -15   4    415.68    385.64     23.32 o    1
   5 -15   6     89.35    136.21     50.67 <   -2
  -5 -15   4     89.35    136.21     50.67 <    1
   6 -15   6    287.54    281.79     28.99 o   -2
  -6 -15   4    287.54    281.79     28.99 o    1
   8 -15   7    335.24    349.79     63.64 o   -2
  -8 -15   4    335.24    349.79     63.64 o    1
  -6 -16   2    377.60    362.86     26.48 o   -2
   6 -16   4    377.60    362.86     26.48 o    1
  -5 -16   2    141.05    157.79     49.47 o   -2
   5 -16   4    141.05    157.79     49.47 o    1
  -3 -16   3    151.28    160.62     20.92 o   -2
   3 -16   4    151.28    160.62     20.92 o    1
  -2 -16   3   1707.07   1949.88     52.96 o   -2
   2 -16   4   1707.07   1949.88     52.96 o    1
  -1 -16   4    646.66    705.14     27.13 o   -2
   1 -16   4    646.66    705.14     27.13 o    1
   0 -16   4   2670.22   2625.49     46.64 o   -2
   0 -16   4   2670.22   2625.49     46.64 o    1
   2 -16   5    965.90    997.93     35.31 o   -2
  -2 -16   4    965.90    997.93     35.31 o    1
   3 -16   5    260.63    231.34     32.15 o   -2
  -3 -16   4    260.63    231.34     32.15 o    1
   5 -16   6    637.88    356.76    110.82 o   -2
  -5 -16   4    637.88    356.76    110.82 o    1
   6 -16   6     18.56     90.44     34.65 <   -2
  -6 -16   4     18.56     90.44     34.65 <    1
  -6 -17   2      6.52     10.24     45.44 <   -2
   6 -17   4      6.52     10.24     45.44 <    1
  -5 -17   2     32.93     18.42     31.82 <   -2
   5 -17   4     32.93     18.42     31.82 <    1
  -3 -17   3    422.33    374.42     23.97 o   -2
   3 -17   4    422.33    374.42     23.97 o    1
  -2 -17   3      4.74     65.49     40.10 <   -2
   2 -17   4      4.74     65.49     40.10 <    1
  -1 -17   4    352.80    328.21     48.16 o   -2
   1 -17   4    352.80    328.21     48.16 o    1
   0 -17   4      0.87     -6.76     16.24 <   -2
   0 -17   4      0.87     -6.76     16.24 <    1
   2 -17   5     48.41     53.61     36.29 <   -2
  -2 -17   4     48.41     53.61     36.29 <    1
   3 -17   5    173.50    127.28     32.91 o   -2
  -3 -17   4    173.50    127.28     32.91 o    1
  -3 -18   3    116.87     90.33     22.23 o   -2
   3 -18   4    116.87     90.33     22.23 o    1
  -2 -18   3      3.18     47.51     36.50 <   -2
   2 -18   4      3.18     47.51     36.50 <    1
  -1 -18   4    147.81    126.08     48.16 <   -2
   1 -18   4    147.81    126.08     48.16 <    1
   0 -18   4    218.25    191.57     20.81 o   -2
   0 -18   4    218.25    191.57     20.81 o    1
  -3  19   4    346.96    245.18     34.33 o   -2
   3  19   5    346.96    245.18     34.33 o    1
   0  19   5     25.68    -10.79     17.22 <   -2
   0  19   5     25.68    -10.79     17.22 <    1
   2  19   6      4.33     -3.60     28.00 <   -2
  -2  19   5      4.33     -3.60     28.00 <    1
   3  19   6    103.98    137.85     20.16 o   -2
  -3  19   5    103.98    137.85     20.16 o    1
  -3  18   4     93.80     46.64     30.18 <   -2
   3  18   5     93.80     46.64     30.18 <    1
   0  18   5    286.46    276.34     20.49 o   -2
   0  18   5    286.46    276.34     20.49 o    1
   1  18   5    870.48    997.61     47.07 o   -2
  -1  18   5    870.48    997.61     47.07 o    1
   2  18   6   1467.46   1493.20     61.24 o   -2
  -2  18   5   1467.46   1493.20     61.24 o    1
   3  18   6    151.36    134.47     17.87 o   -2
  -3  18   5    151.36    134.47     17.87 o    1
   5  18   7    681.38    723.88     40.54 o   -2
  -5  18   5    681.38    723.88     40.54 o    1
  -3  17   4     15.68     28.22     20.81 <   -2
   3  17   5     15.68     28.22     20.81 <    1
  -1  17   5    123.66    166.94     42.93 o   -2
   1  17   5    123.66    166.94     42.93 o    1
   0  17   5     32.78     37.81     11.44 o   -2
   0  17   5     32.78     37.81     11.44 o    1
   1  17   5    179.57    216.63     25.61 o   -2
  -1  17   5    179.57    216.63     25.61 o    1
   2  17   6    442.28    452.44     38.03 o   -2
  -2  17   5    442.28    452.44     38.03 o    1
   3  17   6    790.46    764.85     23.65 o   -2
  -3  17   5    790.46    764.85     23.65 o    1
   4  17   6     55.16    152.56     40.75 o   -2
  -4  17   5     55.16    152.56     40.75 o    1
   5  17   7     15.83     83.69     31.71 <   -2
  -5  17   5     15.83     83.69     31.71 <    1
   6  17   7    417.90    403.73     31.82 o   -2
  -6  17   5    417.90    403.73     31.82 o    1
  -6  16   3    951.15   1091.10     63.75 o   -2
   6  16   5    951.15   1091.10     63.75 o    1
  -3  16   4   1687.35   1668.74     40.43 o   -2
   3  16   5   1687.35   1668.74     40.43 o    1
  -2  16   4    620.46    615.67     30.73 o   -2
   2  16   5    620.46    615.67     30.73 o    1
  -1  16   5    816.88    799.39     26.15 o   -2
   1  16   5    816.88    799.39     26.15 o    1
   0  16   5    288.31    305.00     13.29 o   -2
   0  16   5    288.31    305.00     13.29 o    1
   1  16   5    735.17    772.37     31.27 o   -2
  -1  16   5    735.17    772.37     31.27 o    1
   2  16   6      6.05     97.74     21.36 o   -2
  -2  16   5      6.05     97.74     21.36 o    1
   3  16   6    290.21    283.32     15.91 o   -2
  -3  16   5    290.21    283.32     15.91 o    1
   5  16   7     50.28     64.95     29.97 <   -2
  -5  16   5     50.28     64.95     29.97 <    1
   6  16   7    567.68    607.61     33.45 o   -2
  -6  16   5    567.68    607.61     33.45 o    1
   8  16   8     97.36     88.48     50.34 <   -2
  -8  16   5     97.36     88.48     50.34 <    1
  -8  15   2    145.41    161.71     47.73 o   -2
   8  15   5    145.41    161.71     47.73 o    1
  -6  15   3    354.27    370.71     46.20 o   -2
   6  15   5    354.27    370.71     46.20 o    1
  -5  15   3    316.13    284.84     26.15 o   -2
   5  15   5    316.13    284.84     26.15 o    1
  -3  15   4    964.94    892.34     27.79 o   -2
   3  15   5    964.94    892.34     27.79 o    1
  -2  15   4    877.19    889.29     27.90 o   -2
   2  15   5    877.19    889.29     27.90 o    1
  -1  15   5     53.39     47.62     20.49 <   -2
   1  15   5     53.39     47.62     20.49 <    1
   0  15   5      4.69     -4.90      9.26 <   -2
   0  15   5      4.69     -4.90      9.26 <    1
   1  15   5     72.78     85.21     22.45 o   -2
  -1  15   5     72.78     85.21     22.45 o    1
   2  15   6   1417.10   1546.37     36.83 o   -2
  -2  15   5   1417.10   1546.37     36.83 o    1
   3  15   6    105.32    115.51     13.62 o   -2
  -3  15   5    105.32    115.51     13.62 o    1
   5  15   7     65.72     93.49     19.07 o   -2
  -5  15   5     65.72     93.49     19.07 o    1
   6  15   7     26.74     51.32     25.83 <   -2
  -6  15   5     26.74     51.32     25.83 <    1
   8  15   8    486.37    429.23     53.61 o   -2
  -8  15   5    486.37    429.23     53.61 o    1
  -8  14   2      1.53     42.93     43.04 <   -2
   8  14   5      1.53     42.93     43.04 <    1
  -6  14   3    217.76    344.12     28.44 o   -2
   6  14   5    217.76    344.12     28.44 o    1
  -5  14   3    838.89    729.00     21.68 o   -2
   5  14   5    838.89    729.00     21.68 o    1
  -3  14   4     45.82     12.42     13.29 <   -2
   3  14   5     45.82     12.42     13.29 <    1
  -2  14   4     99.71    115.18     19.07 o   -2
   2  14   5     99.71    115.18     19.07 o    1
  -1  14   5   2173.07   2089.14     43.04 o   -2
   1  14   5   2173.07   2089.14     43.04 o    1
   0  14   5    835.96    848.97     18.63 o   -2
   0  14   5    835.96    848.97     18.63 o    1
   1  14   5   2201.47   2178.28     40.75 o   -2
  -1  14   5   2201.47   2178.28     40.75 o    1
   2  14   6    383.86    477.94     20.16 o   -2
  -2  14   5    383.86    477.94     20.16 o    1
   3  14   6    249.66    217.39     13.73 o   -2
  -3  14   5    249.66    217.39     13.73 o    1
   4  14   6   1293.17   1439.36     60.26 o   -2
  -4  14   5   1293.17   1439.36     60.26 o    1
   5  14   7    416.45    396.75     18.31 o   -2
  -5  14   5    416.45    396.75     18.31 o    1
   6  14   7   1387.88   1452.77     36.07 o   -2
  -6  14   5   1387.88   1452.77     36.07 o    1
   8  14   8    207.83    220.01     31.82 o   -2
  -8  14   5    207.83    220.01     31.82 o    1
   9  14   8    234.12    248.34     41.84 o   -2
  -9  14   5    234.12    248.34     41.84 o    1
  -8  13   2     71.54    115.18     33.78 o   -2
   8  13   5     71.54    115.18     33.78 o    1
  -7  13   3    623.48    555.19     58.95 o   -2
   7  13   5    623.48    555.19     58.95 o    1
  -6  13   3    248.83    263.49     25.93 o   -2
   6  13   5    248.83    263.49     25.93 o    1
  -5  13   3   1298.83   1216.20     29.42 o   -2
   5  13   5   1298.83   1216.20     29.42 o    1
  -3  13   4   1126.41    997.50     22.67 o   -2
   3  13   5   1126.41    997.50     22.67 o    1
  -2  13   4   1285.79   1232.65     27.68 o   -2
   2  13   5   1285.79   1232.65     27.68 o    1
  -1  13   5   1693.99   1658.72     35.96 o   -2
   1  13   5   1693.99   1658.72     35.96 o    1
   0  13   5     24.13     22.56      8.61 <   -2
   0  13   5     24.13     22.56      8.61 <    1
   1  13   5   1419.24   1373.77     34.33 o   -2
  -1  13   5   1419.24   1373.77     34.33 o    1
   2  13   6    154.00     95.89     16.89 o   -2
  -2  13   5    154.00     95.89     16.89 o    1
   3  13   6    243.55    186.23     11.77 o   -2
  -3  13   5    243.55    186.23     11.77 o    1
   4  13   6     33.91     18.42     31.82 <   -2
  -4  13   5     33.91     18.42     31.82 <    1
   5  13   7      3.60     -3.81     15.15 <   -2
  -5  13   5      3.60     -3.81     15.15 <    1
   6  13   7    117.59    104.94     21.03 o   -2
  -6  13   5    117.59    104.94     21.03 o    1
   8  13   8    635.03    629.62     29.75 o   -2
  -8  13   5    635.03    629.62     29.75 o    1
   9  13   8    765.66    749.48     49.58 o   -2
  -9  13   5    765.66    749.48     49.58 o    1
  -9  12   2    440.76    477.61     47.18 o   -2
   9  12   5    440.76    477.61     47.18 o    1
  -8  12   2   1138.74   1121.50     39.56 o   -2
   8  12   5   1138.74   1121.50     39.56 o    1
  -6  12   3   1144.30   1202.25     34.33 o   -2
   6  12   5   1144.30   1202.25     34.33 o    1
  -5  12   3   1400.48   1339.88     28.44 o   -2
   5  12   5   1400.48   1339.88     28.44 o    1
  -4  12   4     90.28    157.57     53.29 <   -2
   4  12   5     90.28    157.57     53.29 <    1
  -3  12   4    563.01    514.00     16.24 o   -2
   3  12   5    563.01    514.00     16.24 o    1
  -2  12   4   1095.01   1135.34     30.73 o   -2
   2  12   5   1095.01   1135.34     30.73 o    1
  -1  12   5   4316.38   4428.37     70.39 o   -2
   1  12   5   4316.38   4428.37     70.39 o    1
   0  12   5   6178.59   6019.64     82.05 o   -2
   0  12   5   6178.59   6019.64     82.05 o    1
   1  12   5   4578.28   4688.91     68.76 o   -2
  -1  12   5   4578.28   4688.91     68.76 o    1
   2  12   6    488.25    534.27     17.98 o   -2
  -2  12   5    488.25    534.27     17.98 o    1
   3  12   6      8.92      6.10      9.48 <   -2
  -3  12   5      8.92      6.10      9.48 <    1
   4  12   6   1130.79   1077.15     48.82 o   -2
  -4  12   5   1130.79   1077.15     48.82 o    1
   5  12   7     66.63    135.34     13.29 o   -2
  -5  12   5     66.63    135.34     13.29 o    1
   6  12   7    203.65    172.17     14.60 o   -2
  -6  12   5    203.65    172.17     14.60 o    1
   8  12   8     17.18     17.43     17.43 <   -2
  -8  12   5     17.18     17.43     17.43 <    1
   9  12   8    124.11    126.40     29.64 o   -2
  -9  12   5    124.11    126.40     29.64 o    1
  10  12   9      8.51    -18.52     42.50 <   -2
 -10  12   5      8.51    -18.52     42.50 <    1
  11  12   9     37.81     36.61     29.20 <   -2
 -11  12   5     37.81     36.61     29.20 <    1
 -11  11   1   1031.97   1086.63     59.17 o   -2
  11  11   5   1031.97   1086.63     59.17 o    1
  -9  11   2   1640.32   1809.75     53.72 o   -2
   9  11   5   1640.32   1809.75     53.72 o    1
  -8  11   2    255.83    309.47     20.92 o   -2
   8  11   5    255.83    309.47     20.92 o    1
  -6  11   3    635.83    619.16     16.89 o   -2
   6  11   5    635.83    619.16     16.89 o    1
  -5  11   3    865.24    799.50     17.11 o   -2
   5  11   5    865.24    799.50     17.11 o    1
  -4  11   4   5511.61   5672.68    263.60 o   -2
   4  11   5   5511.61   5672.68    263.60 o    1
  -3  11   4    187.96    180.67     12.75 o   -2
   3  11   5    187.96    180.67     12.75 o    1
  -2  11   4   2456.77   2448.52     36.18 o   -2
   2  11   5   2456.77   2448.52     36.18 o    1
  -1  11   5    325.13    331.15     16.56 o   -2
   1  11   5    325.13    331.15     16.56 o    1
   0  11   5     85.86     83.91      9.04 o   -2
   0  11   5     85.86     83.91      9.04 o    1
   1  11   5    372.74    381.50     16.13 o   -2
  -1  11   5    372.74    381.50     16.13 o    1
   2  11   6    173.97    181.87     15.91 o   -2
  -2  11   5    173.97    181.87     15.91 o    1
   3  11   6    353.96    320.91     10.35 o   -2
  -3  11   5    353.96    320.91     10.35 o    1
   4  11   6    128.86    235.15     23.86 o   -2
  -4  11   5    128.86    235.15     23.86 o    1
   5  11   7    872.02    874.25     17.76 o   -2
  -5  11   5    872.02    874.25     17.76 o    1
   6  11   7    281.62    279.50     12.75 o   -2
  -6  11   5    281.62    279.50     12.75 o    1
   8  11   8    864.33    907.92     24.41 o   -2
  -8  11   5    864.33    907.92     24.41 o    1
   9  11   8    111.81     87.94     24.84 o   -2
  -9  11   5    111.81     87.94     24.84 o    1
  11  11   9     56.19     94.58     44.35 <   -2
 -11  11   5     56.19     94.58     44.35 <    1
 -12  10   1    156.32    239.29     53.29 o   -2
  12  10   5    156.32    239.29     53.29 o    1
 -11  10   1   1091.45    910.00     54.59 o   -2
  11  10   5   1091.45    910.00     54.59 o    1
  -9  10   2    874.71    934.95     37.59 o   -2
   9  10   5    874.71    934.95     37.59 o    1
  -8  10   2   1140.46   1136.54     26.81 o   -2
   8  10   5   1140.46   1136.54     26.81 o    1
  -6  10   3    805.55    689.12     19.72 o   -2
   6  10   5    805.55    689.12     19.72 o    1
  -5  10   3    207.02    227.09     11.55 o   -2
   5  10   5    207.02    227.09     11.55 o    1
  -4  10   4     93.74    265.12     36.18 o   -2
   4  10   5     93.74    265.12     36.18 o    1
  -3  10   4    408.53    402.75     13.95 o   -2
   3  10   5    408.53    402.75     13.95 o    1
  -2  10   4    220.21    201.48     11.55 o   -2
   2  10   5    220.21    201.48     11.55 o    1
  -1  10   5   2169.05   2094.16     36.61 o   -2
   1  10   5   2169.05   2094.16     36.61 o    1
   0  10   5    758.50    641.28     14.38 o   -2
   0  10   5    758.50    641.28     14.38 o    1
   1  10   5   2078.51   2007.53     29.75 o   -2
  -1  10   5   2078.51   2007.53     29.75 o    1
   2  10   6    505.05    493.85     14.71 o   -2
  -2  10   5    505.05    493.85     14.71 o    1
   3  10   6    320.00    338.89     11.01 o   -2
  -3  10   5    320.00    338.89     11.01 o    1
   4  10   6   5055.30   5144.18    110.93 o   -2
  -4  10   5   5055.30   5144.18    110.93 o    1
   5  10   7   1544.25   1543.21     25.83 o   -2
  -5  10   5   1544.25   1543.21     25.83 o    1
   6  10   7   1474.56   1508.34     23.65 o   -2
  -6  10   5   1474.56   1508.34     23.65 o    1
   8  10   8    910.76    915.01     24.08 o   -2
  -8  10   5    910.76    915.01     24.08 o    1
   9  10   8    156.58    166.40     24.74 o   -2
  -9  10   5    156.58    166.40     24.74 o    1
  11  10   9      6.05     56.23     31.71 <   -2
 -11  10   5      6.05     56.23     31.71 <    1
  13  -9   0    132.55    228.62     45.77 o   -2
  13   9   5    132.55    228.62     45.77 o    1
 -12   9   1    330.04    340.20     54.27 o   -2
  12   9   5    330.04    340.20     54.27 o    1
 -11   9   1   1377.50   1318.52     64.40 o   -2
  11   9   5   1377.50   1318.52     64.40 o    1
  -9   9   2   1164.71   1228.18     61.02 o   -2
   9   9   5   1164.71   1228.18     61.02 o    1
  -8   9   2    137.47    158.33     12.97 o   -2
   8   9   5    137.47    158.33     12.97 o    1
  -6   9   3    764.78    751.77     17.22 o   -2
   6   9   5    764.78    751.77     17.22 o    1
  -5   9   3    119.60    132.40     11.11 o   -2
   5   9   5    119.60    132.40     11.11 o    1
  -4   9   4    313.34    356.65     20.05 o   -2
   4   9   5    313.34    356.65     20.05 o    1
  -3   9   4   2140.61   2216.64     34.00 o   -2
   3   9   5   2140.61   2216.64     34.00 o    1
  -2   9   4     65.27     92.62     10.03 o   -2
   2   9   5     65.27     92.62     10.03 o    1
  -1   9   5    123.29    122.26     10.90 o   -2
   1   9   5    123.29    122.26     10.90 o    1
   0   9   5      9.95     20.16      5.88 o   -2
   0   9   5      9.95     20.16      5.88 o    1
   1   9   5    190.03    193.53     11.88 o   -2
  -1   9   5    190.03    193.53     11.88 o    1
   2   9   6     91.52     96.65     12.31 o   -2
  -2   9   5     91.52     96.65     12.31 o    1
   3   9   6   1680.19   1561.19     23.86 o   -2
  -3   9   5   1680.19   1561.19     23.86 o    1
   4   9   6    894.78    855.84     26.92 o   -2
  -4   9   5    894.78    855.84     26.92 o    1
   5   9   7   3849.18   3928.86     53.07 o   -2
  -5   9   5   3849.18   3928.86     53.07 o    1
   6   9   7    803.78    816.94     17.00 o   -2
  -6   9   5    803.78    816.94     17.00 o    1
   8   9   8    337.93    404.71     16.24 o   -2
  -8   9   5    337.93    404.71     16.24 o    1
   9   9   8    379.30    366.13     26.26 o   -2
  -9   9   5    379.30    366.13     26.26 o    1
  11   9   9    216.69    223.82     23.10 o   -2
 -11   9   5    216.69    223.82     23.10 o    1
 -12   8   1     25.85    145.26     51.98 <   -2
  12   8   5     25.85    145.26     51.98 <    1
 -11   8   1    284.51    271.22     40.75 o   -2
  11   8   5    284.51    271.22     40.75 o    1
  -9   8   2     44.47     46.09     18.74 <   -2
   9   8   5     44.47     46.09     18.74 <    1
  -8   8   2   1250.37   1195.38     23.32 o   -2
   8   8   5   1250.37   1195.38     23.32 o    1
  -6   8   3   1656.96   1642.59     27.46 o   -2
   6   8   5   1656.96   1642.59     27.46 o    1
  -5   8   3    660.83    670.37     13.73 o   -2
   5   8   5    660.83    670.37     13.73 o    1
  -4   8   4   2916.63   3046.32     55.14 o   -2
   4   8   5   2916.63   3046.32     55.14 o    1
  -3   8   4    329.74    327.78     10.13 o   -2
   3   8   5    329.74    327.78     10.13 o    1
  -2   8   4    725.16    699.03     10.68 o   -2
   2   8   5    725.16    699.03     10.68 o    1
  -1   8   5    769.87    788.71     15.58 o   -2
   1   8   5    769.87    788.71     15.58 o    1
   0   8   5    130.87    179.04      6.87 o   -2
   0   8   5    130.87    179.04      6.87 o    1
   1   8   5    933.07    952.49     17.22 o   -2
  -1   8   5    933.07    952.49     17.22 o    1
   2   8   6   1513.34   1561.74     26.37 o   -2
  -2   8   5   1513.34   1561.74     26.37 o    1
   3   8   6   3495.66   3264.80     47.84 o   -2
  -3   8   5   3495.66   3264.80     47.84 o    1
   4   8   6    159.46    258.15     22.67 o   -2
  -4   8   5    159.46    258.15     22.67 o    1
   5   8   7   7056.73   7280.29    100.90 o   -2
  -5   8   5   7056.73   7280.29    100.90 o    1
   6   8   7    647.77    701.10     17.33 o   -2
  -6   8   5    647.77    701.10     17.33 o    1
   7   8   7    917.67    973.96     49.58 o   -2
  -7   8   5    917.67    973.96     49.58 o    1
   8   8   8    484.22    487.96     16.45 o   -2
  -8   8   5    484.22    487.96     16.45 o    1
   9   8   8    149.51    224.26     21.79 o   -2
  -9   8   5    149.51    224.26     21.79 o    1
  11   8   9     41.11      8.39     20.70 <   -2
 -11   8   5     41.11      8.39     20.70 <    1
  13   8  10     33.01   -111.26     55.79 <   -2
 -13   8   5     33.01   -111.26     55.79 <    1
 -12   7   1    908.72   1102.22     68.32 o   -2
  12   7   5    908.72   1102.22     68.32 o    1
 -11   7   1   1629.58   1621.34     71.70 o   -2
  11   7   5   1629.58   1621.34     71.70 o    1
 -10   7   1   1273.88   1461.59     61.79 o   -2
  10   7   5   1273.88   1461.59     61.79 o    1
  -9   7   2   4956.34   4834.93     86.96 o   -2
   9   7   5   4956.34   4834.93     86.96 o    1
  -8   7   2   1803.68   1776.30     29.97 o   -2
   8   7   5   1803.68   1776.30     29.97 o    1
  -6   7   3   3143.06   3076.18     44.68 o   -2
   6   7   5   3143.06   3076.18     44.68 o    1
  -5   7   3    133.38    101.78     10.46 o   -2
   5   7   5    133.38    101.78     10.46 o    1
  -4   7   4   1259.04   1130.44     17.98 o   -2
   4   7   5   1259.04   1130.44     17.98 o    1
  -3   7   4    492.49    494.61      9.81 o   -2
   3   7   5    492.49    494.61      9.81 o    1
  -2   7   4    186.08    175.22      7.41 o   -2
   2   7   5    186.08    175.22      7.41 o    1
  -1   7   5     39.59     36.94      9.04 o   -2
   1   7   5     39.59     36.94      9.04 o    1
   0   7   5     29.39     23.43      4.90 o   -2
   0   7   5     29.39     23.43      4.90 o    1
   1   7   5     60.70     50.13     10.46 o   -2
  -1   7   5     60.70     50.13     10.46 o    1
   2   7   6    553.41    606.84     14.71 o   -2
  -2   7   5    553.41    606.84     14.71 o    1
   3   7   6    217.00    248.77     10.35 o   -2
  -3   7   5    217.00    248.77     10.35 o    1
   4   7   6    358.14    300.54     23.54 o   -2
  -4   7   5    358.14    300.54     23.54 o    1
   5   7   7    214.73    219.14     12.64 o   -2
  -5   7   5    214.73    219.14     12.64 o    1
   6   7   7    312.31    275.04     13.62 o   -2
  -6   7   5    312.31    275.04     13.62 o    1
   7   7   7    266.56    314.16     36.94 o   -2
  -7   7   5    266.56    314.16     36.94 o    1
   8   7   8    886.60    886.89     19.29 o   -2
  -8   7   5    886.60    886.89     19.29 o    1
   9   7   8    117.73     91.75     20.27 o   -2
  -9   7   5    117.73     91.75     20.27 o    1
  11   7   9    147.68    158.66     21.03 o   -2
 -11   7   5    147.68    158.66     21.03 o    1
  14  -6   0    101.45    123.13     51.98 <   -2
  14   6   5    101.45    123.13     51.98 <    1
 -11   6   1    339.92    368.20     27.13 o   -2
  11   6   5    339.92    368.20     27.13 o    1
 -10   6   1    939.99   1039.12     52.09 o   -2
  10   6   5    939.99   1039.12     52.09 o    1
  -9   6   2    570.25    586.47     17.76 o   -2
   9   6   5    570.25    586.47     17.76 o    1
  -8   6   2    218.43    237.88     11.01 o   -2
   8   6   5    218.43    237.88     11.01 o    1
  -6   6   3    952.58    892.12     15.36 o   -2
   6   6   5    952.58    892.12     15.36 o    1
  -5   6   3   1884.91   1948.68     26.59 o   -2
   5   6   5   1884.91   1948.68     26.59 o    1
  -4   6   4    188.60    176.31      8.72 o   -2
   4   6   5    188.60    176.31      8.72 o    1
  -3   6   4   1090.63   1082.49     14.60 o   -2
   3   6   5   1090.63   1082.49     14.60 o    1
  -2   6   4   1801.87   1816.29     21.47 o   -2
   2   6   5   1801.87   1816.29     21.47 o    1
  -1   6   5   9593.43   9508.15    157.90 o   -2
   1   6   5   9593.43   9508.15    157.90 o    1
   0   6   5   2429.10   2350.67     30.95 o   -2
   0   6   5   2429.10   2350.67     30.95 o    1
   1   6   5  10702.90  10772.00    396.10 o   -2
  -1   6   5  10702.90  10772.00    396.10 o    1
   2   6   6    779.36    745.56     15.69 o   -2
  -2   6   5    779.36    745.56     15.69 o    1
   3   6   6   5966.84   5812.71     80.85 o   -2
  -3   6   5   5966.84   5812.71     80.85 o    1
   4   6   6    965.09    884.93     39.34 o   -2
  -4   6   5    965.09    884.93     39.34 o    1
   5   6   7   2451.99   2397.09     34.00 o   -2
  -5   6   5   2451.99   2397.09     34.00 o    1
   6   6   7   2021.70   2121.62     31.38 o   -2
  -6   6   5   2021.70   2121.62     31.38 o    1
   8   6   8   3888.28   3754.62     51.32 o   -2
  -8   6   5   3888.28   3754.62     51.32 o    1
   9   6   8    310.74    339.44     26.59 o   -2
  -9   6   5    310.74    339.44     26.59 o    1
  11   6   9    148.16    139.04     23.76 o   -2
 -11   6   5    148.16    139.04     23.76 o    1
  14  -5   0    270.12    328.98     56.34 o   -2
  14   5   5    270.12    328.98     56.34 o    1
 -11   5   1    176.45    195.49     18.31 o   -2
  11   5   5    176.45    195.49     18.31 o    1
  -9   5   2    621.66    624.17     16.45 o   -2
   9   5   5    621.66    624.17     16.45 o    1
  -8   5   2     19.75     16.45     10.13 <   -2
   8   5   5     19.75     16.45     10.13 <    1
  -7   5   3   1365.34   1653.16     61.79 o   -2
   7   5   5   1365.34   1653.16     61.79 o    1
  -6   5   3    618.20    645.75     14.17 o   -2
   6   5   5    618.20    645.75     14.17 o    1
  -5   5   3    187.90    194.62      8.06 o   -2
   5   5   5    187.90    194.62      8.06 o    1
  -4   5   4    126.46    191.79      9.37 o   -2
   4   5   5    126.46    191.79      9.37 o    1
  -3   5   4   3615.94   3724.87     39.66 o   -2
   3   5   5   3615.94   3724.87     39.66 o    1
  -2   5   4   1158.62   1218.81     16.13 o   -2
   2   5   5   1158.62   1218.81     16.13 o    1
  -1   5   5    537.59    603.14     13.84 o   -2
   1   5   5    537.59    603.14     13.84 o    1
   0   5   5     27.00     38.79      5.12 o   -2
   0   5   5     27.00     38.79      5.12 o    1
   1   5   5    381.86    445.57     35.52 o   -2
  -1   5   5    381.86    445.57     35.52 o    1
   2   5   6    549.57    586.14     13.84 o   -2
  -2   5   5    549.57    586.14     13.84 o    1
   3   5   6   1697.74   1693.70     26.26 o   -2
  -3   5   5   1697.74   1693.70     26.26 o    1
   4   5   6     19.97     28.44     16.13 <   -2
  -4   5   5     19.97     28.44     16.13 <    1
   5   5   7   1399.84   1415.50     22.23 o   -2
  -5   5   5   1399.84   1415.50     22.23 o    1
   6   5   7   1077.03   1052.53     19.18 o   -2
  -6   5   5   1077.03   1052.53     19.18 o    1
   7   5   7   2061.25   2044.36     73.01 o   -2
  -7   5   5   2061.25   2044.36     73.01 o    1
   8   5   8    179.34    189.82     12.64 o   -2
  -8   5   5    179.34    189.82     12.64 o    1
   9   5   8    836.93    859.54     22.99 o   -2
  -9   5   5    836.93    859.54     22.99 o    1
  11   5   9   1024.21    926.12     32.25 o   -2
 -11   5   5   1024.21    926.12     32.25 o    1
  14  -4   0   1894.58   2067.35     93.82 o   -2
  14   4   5   1894.58   2067.35     93.82 o    1
 -12   4   1     51.49    129.02     37.81 o   -2
  12   4   5     51.49    129.02     37.81 o    1
 -11   4   1    580.96    552.58     18.42 o   -2
  11   4   5    580.96    552.58     18.42 o    1
  -9   4   2    251.40    260.54     15.80 o   -2
   9   4   5    251.40    260.54     15.80 o    1
  -8   4   2    437.96    453.64     12.75 o   -2
   8   4   5    437.96    453.64     12.75 o    1
  -7   4   3   2179.55   2124.45     73.23 o   -2
   7   4   5   2179.55   2124.45     73.23 o    1
  -6   4   3    906.46    909.78     14.82 o   -2
   6   4   5    906.46    909.78     14.82 o    1
  -5   4   3    664.74    647.27     10.46 o   -2
   5   4   5    664.74    647.27     10.46 o    1
  -4   4   4    456.22    491.88     10.13 o   -2
   4   4   5    456.22    491.88     10.13 o    1
  -3   4   4   1038.62   1060.81     12.75 o   -2
   3   4   5   1038.62   1060.81     12.75 o    1
  -2   4   4    611.42    627.22      9.48 o   -2
   2   4   5    611.42    627.22      9.48 o    1
  -1   4   5   1042.67   1076.39     18.20 o   -2
   1   4   5   1042.67   1076.39     18.20 o    1
   0   4   5   4146.94   5181.45     64.40 o   -2
   0   4   5   4146.94   5181.45     64.40 o    1
   1   4   5    720.86    818.03     45.33 o   -2
  -1   4   5    720.86    818.03     45.33 o    1
   2   4   6    560.69    503.11     12.53 o   -2
  -2   4   5    560.69    503.11     12.53 o    1
   3   4   6   1909.17   1851.16     25.50 o   -2
  -3   4   5   1909.17   1851.16     25.50 o    1
   4   4   6   4770.36   4230.92    121.72 o   -2
  -4   4   5   4770.36   4230.92    121.72 o    1
   5   4   7   3728.59   3591.06     47.40 o   -2
  -5   4   5   3728.59   3591.06     47.40 o    1
   6   4   7   5030.87   5047.86     65.38 o   -2
  -6   4   5   5030.87   5047.86     65.38 o    1
   7   4   7   3176.20   3156.71    101.56 o   -2
  -7   4   5   3176.20   3156.71    101.56 o    1
   8   4   8   3480.58   3343.15     45.77 o   -2
  -8   4   5   3480.58   3343.15     45.77 o    1
   9   4   8   1043.13   1014.17     22.67 o   -2
  -9   4   5   1043.13   1014.17     22.67 o    1
  11   4   9     52.25     98.83     22.45 o   -2
 -11   4   5     52.25     98.83     22.45 o    1
  14   4  10   2725.46   2545.07    106.03 o   -2
 -14   4   5   2725.46   2545.07    106.03 o    1
  14  -3   0    123.56    229.16     30.62 o   -2
  14   3   5    123.56    229.16     30.62 o    1
 -12   3   1    601.21    622.21     45.66 o   -2
  12   3   5    601.21    622.21     45.66 o    1
 -11   3   1    130.40    161.16     14.60 o   -2
  11   3   5    130.40    161.16     14.60 o    1
  -9   3   2   1970.40   1970.69     33.02 o   -2
   9   3   5   1970.40   1970.69     33.02 o    1
  -8   3   2   1159.85   1131.75     19.07 o   -2
   8   3   5   1159.85   1131.75     19.07 o    1
  -6   3   3    534.40    474.01      9.15 o   -2
   6   3   5    534.40    474.01      9.15 o    1
  -5   3   3    533.99    546.48      9.59 o   -2
   5   3   5    533.99    546.48      9.59 o    1
  -4   3   4   3492.73   3823.27     50.34 o   -2
   4   3   5   3492.73   3823.27     50.34 o    1
  -3   3   4  10202.20  10522.30    114.53 o   -2
   3   3   5  10202.20  10522.30    114.53 o    1
  -2   3   4    594.39    626.35     10.03 o   -2
   2   3   5    594.39    626.35     10.03 o    1
  -1   3   5    860.62    879.81     17.54 o   -2
   1   3   5    860.62    879.81     17.54 o    1
   0   3   5     39.45     38.79      3.92 o   -2
   0   3   5     39.45     38.79      3.92 o    1
   1   3   5    840.16   1013.30     51.22 o   -2
  -1   3   5    840.16   1013.30     51.22 o    1
   2   3   6   6589.19   6621.90    107.99 o   -2
  -2   3   5   6589.19   6621.90    107.99 o    1
   3   3   6   2543.09   2781.75     34.11 o   -2
  -3   3   5   2543.09   2781.75     34.11 o    1
   4   3   6  22965.70  24681.60    560.53 o   -2
  -4   3   5  22965.70  24681.60    560.53 o    1
   5   3   7    164.60    178.49      8.94 o   -2
  -5   3   5    164.60    178.49      8.94 o    1
   6   3   7    695.28    706.01     15.58 o   -2
  -6   3   5    695.28    706.01     15.58 o    1
   7   3   7   1208.10   1145.69     49.36 o   -2
  -7   3   5   1208.10   1145.69     49.36 o    1
   7   3   8   1046.08    967.64     39.45 o   -2
  -7   3   5   1046.08    967.64     39.45 o    1
   8   3   8   2200.51   2097.53     31.06 o   -2
  -8   3   5   2200.51   2097.53     31.06 o    1
   9   3   8    416.13    400.24     16.13 o   -2
  -9   3   5    416.13    400.24     16.13 o    1
  11   3   9     31.21     26.70     21.36 <   -2
 -11   3   5     31.21     26.70     21.36 <    1
  14   3  10    405.19    380.63     35.41 o   -2
 -14   3   5    405.19    380.63     35.41 o    1
  14  -2   0    247.50    259.35     31.49 o   -2
  14   2   5    247.50    259.35     31.49 o    1
 -12   2   1     24.25     49.14     38.57 <   -2
  12   2   5     24.25     49.14     38.57 <    1
 -11   2   1   2948.92   2800.16     44.13 o   -2
  11   2   5   2948.92   2800.16     44.13 o    1
  -9   2   2    649.51    701.76     19.18 o   -2
   9   2   5    649.51    701.76     19.18 o    1
  -8   2   2   1263.43   1206.50     22.56 o   -2
   8   2   5   1263.43   1206.50     22.56 o    1
  -7   2   3    615.32    608.81     26.04 o   -2
   7   2   5    615.32    608.81     26.04 o    1
  -7   2   2    518.81    500.38     37.49 o   -2
   7   2   5    518.81    500.38     37.49 o    1
  -6   2   3    687.48    680.62     10.90 o   -2
   6   2   5    687.48    680.62     10.90 o    1
  -5   2   3    945.92    909.78     12.86 o   -2
   5   2   5    945.92    909.78     12.86 o    1
  -4   2   4    232.41    219.90     11.11 o   -2
   4   2   5    232.41    219.90     11.11 o    1
  -3   2   4    533.41    526.86      8.28 o   -2
   3   2   5    533.41    526.86      8.28 o    1
  -2   2   4   4726.05   4638.90     55.36 o   -2
   2   2   5   4726.05   4638.90     55.36 o    1
  -1   2   5     17.88     26.59      7.85 o   -2
   1   2   5     17.88     26.59      7.85 o    1
   0   2   5  23550.50  23348.50    261.74 o   -2
   0   2   5  23550.50  23348.50    261.74 o    1
   1   2   5     21.93     47.73     10.46 o   -2
  -1   2   5     21.93     47.73     10.46 o    1
   2   2   6    176.51    198.65      8.83 o   -2
  -2   2   5    176.51    198.65      8.83 o    1
   3   2   6    959.29   1046.32     14.49 o   -2
  -3   2   5    959.29   1046.32     14.49 o    1
   4   2   6   1978.98   2177.41     82.38 o   -2
  -4   2   5   1978.98   2177.41     82.38 o    1
   5   2   7      0.93      5.78      7.74 <   -2
  -5   2   5      0.93      5.78      7.74 <    1
   6   2   7    831.80    822.17     13.62 o   -2
  -6   2   5    831.80    822.17     13.62 o    1
   7   2   7    435.58    442.96     34.00 o   -2
  -7   2   5    435.58    442.96     34.00 o    1
   8   2   8    633.51    638.23     15.26 o   -2
  -8   2   5    633.51    638.23     15.26 o    1
   9   2   8    199.63    211.07     22.56 o   -2
  -9   2   5    199.63    211.07     22.56 o    1
  11   2   9    140.82    126.62     22.77 o   -2
 -11   2   5    140.82    126.62     22.77 o    1
  14   2  10    401.82    433.91     35.52 o   -2
 -14   2   5    401.82    433.91     35.52 o    1
  14  -1   0   1456.50   1285.72     36.94 o   -2
  14   1   5   1456.50   1285.72     36.94 o    1
 -12   1   1    405.42    452.33     43.81 o   -2
  12   1   5    405.42    452.33     43.81 o    1
 -11   1   1    257.95    219.46     16.89 o   -2
  11   1   5    257.95    219.46     16.89 o    1
  -9   1   2    527.86    522.50     17.76 o   -2
   9   1   5    527.86    522.50     17.76 o    1
  -8   1   2    132.01    122.70      9.48 o   -2
   8   1   5    132.01    122.70      9.48 o    1
  -7   1   3    302.52    410.59     24.30 o   -2
   7   1   5    302.52    410.59     24.30 o    1
  -7   1   2    119.22     85.76     31.60 <   -2
   7   1   5    119.22     85.76     31.60 <    1
  -6   1   3   1391.96   1353.61     19.18 o   -2
   6   1   5   1391.96   1353.61     19.18 o    1
  -5   1   3     30.99     23.21      7.30 o   -2
   5   1   5     30.99     23.21      7.30 o    1
  -4   1   4    301.52    298.03     10.90 o   -2
   4   1   5    301.52    298.03     10.90 o    1
  -3   1   4   3074.39   3172.07     38.47 o   -2
   3   1   5   3074.39   3172.07     38.47 o    1
  -2   1   4    976.88    933.10     13.40 o   -2
   2   1   5    976.88    933.10     13.40 o    1
  -1   1   5   2176.34   2092.41     25.06 o   -2
   1   1   5   2176.34   2092.41     25.06 o    1
   0   1   5    119.72    119.43      4.14 o   -2
   0   1   5    119.72    119.43      4.14 o    1
   1   1   5   1772.97   1794.38     32.04 o   -2
  -1   1   5   1772.97   1794.38     32.04 o    1
   2   1   6   1627.49   1520.00     21.36 o   -2
  -2   1   5   1627.49   1520.00     21.36 o    1
   3   1   6   1937.84   1930.92     24.19 o   -2
  -3   1   5   1937.84   1930.92     24.19 o    1
   4   1   6    641.85    626.24     35.96 o   -2
  -4   1   5    641.85    626.24     35.96 o    1
   5   1   7    529.84    523.70     12.75 o   -2
  -5   1   5    529.84    523.70     12.75 o    1
   6   1   7    938.09    907.38     15.04 o   -2
  -6   1   5    938.09    907.38     15.04 o    1
   7   1   7   3719.77   3780.88    116.38 o   -2
  -7   1   5   3719.77   3780.88    116.38 o    1
   7   1   8   6172.76   5965.81    229.60 o   -2
  -7   1   5   6172.76   5965.81    229.60 o    1
   8   1   8    655.22    641.39     16.13 o   -2
  -8   1   5    655.22    641.39     16.13 o    1
   9   1   8   1521.89   1558.14     34.00 o   -2
  -9   1   5   1521.89   1558.14     34.00 o    1
  10   1   9     19.99     66.80     37.92 <   -2
 -10   1   5     19.99     66.80     37.92 <    1
  11   1   9    652.73    624.50     27.46 o   -2
 -11   1   5    652.73    624.50     27.46 o    1
  14   1  10   1017.42   1007.74     43.59 o   -2
 -14   1   5   1017.42   1007.74     43.59 o    1
 -14   0   0   1418.39   1434.03     39.56 o   -2
  14   0   5   1418.39   1434.03     39.56 o    1
 -12   0   1   1930.35   2012.97     77.80 o   -2
  12   0   5   1930.35   2012.97     77.80 o    1
 -11   0   1    408.00    388.80     18.63 o   -2
  11   0   5    408.00    388.80     18.63 o    1
  -9   0   2    607.05    621.01     18.85 o   -2
   9   0   5    607.05    621.01     18.85 o    1
  -8   0   2   1681.64   1662.86     22.99 o   -2
   8   0   5   1681.64   1662.86     22.99 o    1
  -7   0   3   7702.04   7811.73    222.30 o   -2
   7   0   5   7702.04   7811.73    222.30 o    1
  -7   0   2   4545.71   4668.75    150.59 o   -2
   7   0   5   4545.71   4668.75    150.59 o    1
  -6   0   3   1016.28   1131.31     17.11 o   -2
   6   0   5   1016.28   1131.31     17.11 o    1
  -5   0   3   5164.16   5210.33     62.66 o   -2
   5   0   5   5164.16   5210.33     62.66 o    1
  -4   0   4    112.33    154.08     10.57 o   -2
   4   0   5    112.33    154.08     10.57 o    1
  -3   0   4   6023.80   6254.90     73.99 o   -2
   3   0   5   6023.80   6254.90     73.99 o    1
  -2   0   4  11846.70  11896.20    139.04 o   -2
   2   0   5  11846.70  11896.20    139.04 o    1
  -1   0   5   3894.98   3696.86     51.32 o   -2
   1   0   5   3894.98   3696.86     51.32 o    1
   0   0   5 115011.00 108968.00   1439.04 o   -2
   0   0   5 115011.00 108968.00   1439.04 o    1
   1   0   5   3662.10   3751.89     42.72 o   -2
  -1   0   5   3662.10   3751.89     42.72 o    1
   2   0   6  15762.40  14947.30    168.14 o   -2
  -2   0   5  15762.40  14947.30    168.14 o    1
   3   0   6   2185.32   2287.47     25.93 o   -2
  -3   0   5   2185.32   2287.47     25.93 o    1
   4   0   6   2931.37   2669.62    100.03 o   -2
  -4   0   5   2931.37   2669.62    100.03 o    1
   5   0   7    232.47    210.09     10.13 o   -2
  -5   0   5    232.47    210.09     10.13 o    1
   6   0   7    792.51    776.95     13.40 o   -2
  -6   0   5    792.51    776.95     13.40 o    1
   7   0   8   3687.29   3449.72    141.66 o   -2
  -7   0   5   3687.29   3449.72    141.66 o    1
   7   0   7   1651.41   1618.40     57.86 o   -2
  -7   0   5   1651.41   1618.40     57.86 o    1
   8   0   8   1262.57   1189.61     24.19 o   -2
  -8   0   5   1262.57   1189.61     24.19 o    1
   9   0   8   1368.31   1329.20     27.79 o   -2
  -9   0   5   1368.31   1329.20     27.79 o    1
  11   0   9    330.95    305.77     23.54 o   -2
 -11   0   5    330.95    305.77     23.54 o    1
  14   0  10   1607.66   1680.95     53.83 o   -2
 -14   0   5   1607.66   1680.95     53.83 o    1
 -14  -1   0    167.93    192.66     25.83 o   -2
  14  -1   5    167.93    192.66     25.83 o    1
 -12  -1   1    106.07    120.41     41.84 <   -2
  12  -1   5    106.07    120.41     41.84 <    1
 -11  -1   1      5.71     23.43     15.36 <   -2
  11  -1   5      5.71     23.43     15.36 <    1
  -9  -1   2   1038.65   1001.86     18.63 o   -2
   9  -1   5   1038.65   1001.86     18.63 o    1
  -8  -1   2    536.22    558.35     13.19 o   -2
   8  -1   5    536.22    558.35     13.19 o    1
  -7  -1   2   3398.21   3673.87    121.50 o   -2
   7  -1   5   3398.21   3673.87    121.50 o    1
  -7  -1   3    290.64    794.16     34.54 o   -2
   7  -1   5    290.64    794.16     34.54 o    1
  -6  -1   3   2817.77   2927.33     35.31 o   -2
   6  -1   5   2817.77   2927.33     35.31 o    1
  -5  -1   3    327.98    306.75      9.37 o   -2
   5  -1   5    327.98    306.75      9.37 o    1
  -4  -1   4   1748.34   1840.48     34.00 o   -2
   4  -1   5   1748.34   1840.48     34.00 o    1
  -3  -1   4    417.96    381.50      8.50 o   -2
   3  -1   5    417.96    381.50      8.50 o    1
  -2  -1   4   6071.20   6011.35     77.15 o   -2
   2  -1   5   6071.20   6011.35     77.15 o    1
  -1  -1   5   4904.95   4836.24     81.73 o   -2
   1  -1   5   4904.95   4836.24     81.73 o    1
   0  -1   5     28.91     35.85      3.16 o   -2
   0  -1   5     28.91     35.85      3.16 o    1
   1  -1   5   5278.49   5523.61     57.97 o   -2
  -1  -1   5   5278.49   5523.61     57.97 o    1
   2  -1   6   3016.04   3141.45     36.83 o   -2
  -2  -1   5   3016.04   3141.45     36.83 o    1
   3  -1   6   1630.81   1714.62     21.68 o   -2
  -3  -1   5   1630.81   1714.62     21.68 o    1
   4  -1   6    794.81    709.17     15.47 o   -2
  -4  -1   5    794.81    709.17     15.47 o    1
   5  -1   7    576.16    587.89     12.97 o   -2
  -5  -1   5    576.16    587.89     12.97 o    1
   6  -1   7   1630.02   1615.35     21.90 o   -2
  -6  -1   5   1630.02   1615.35     21.90 o    1
   7  -1   8    903.60    893.22     62.22 o   -2
  -7  -1   5    903.60    893.22     62.22 o    1
   7  -1   7    557.23    531.88     32.36 o   -2
  -7  -1   5    557.23    531.88     32.36 o    1
   8  -1   8    884.73    885.70     20.38 o   -2
  -8  -1   5    884.73    885.70     20.38 o    1
   9  -1   8   1728.39   1629.95     32.58 o   -2
  -9  -1   5   1728.39   1629.95     32.58 o    1
  10  -1   9    182.37    356.65     55.14 o   -2
 -10  -1   5    182.37    356.65     55.14 o    1
  11  -1   9    225.03    171.73     21.79 o   -2
 -11  -1   5    225.03    171.73     21.79 o    1
  14  -1  10    111.88    163.34     29.75 o   -2
 -14  -1   5    111.88    163.34     29.75 o    1
 -14  -2   0    794.36    691.19     37.59 o   -2
  14  -2   5    794.36    691.19     37.59 o    1
 -12  -2   1     48.30      4.47     38.90 <   -2
  12  -2   5     48.30      4.47     38.90 <    1
 -11  -2   1    439.34    439.03     18.96 o   -2
  11  -2   5    439.34    439.03     18.96 o    1
  -9  -2   2    428.10    415.39     14.17 o   -2
   9  -2   5    428.10    415.39     14.17 o    1
  -8  -2   2   2446.55   2365.49     30.95 o   -2
   8  -2   5   2446.55   2365.49     30.95 o    1
  -7  -2   3    194.93    560.97     31.71 o   -2
   7  -2   5    194.93    560.97     31.71 o    1
  -6  -2   3   4908.63   4870.89     61.35 o   -2
   6  -2   5   4908.63   4870.89     61.35 o    1
  -5  -2   3   3982.06   4252.82     53.61 o   -2
   5  -2   5   3982.06   4252.82     53.61 o    1
  -4  -2   4   3564.59   3611.43     76.17 o   -2
   4  -2   5   3564.59   3611.43     76.17 o    1
  -3  -2   4    164.30    172.06      7.41 o   -2
   3  -2   5    164.30    172.06      7.41 o    1
  -2  -2   4   3680.90   3501.81     59.39 o   -2
   2  -2   5   3680.90   3501.81     59.39 o    1
  -1  -2   5   2134.13   1936.91     41.63 o   -2
   1  -2   5   2134.13   1936.91     41.63 o    1
   0  -2   5   1030.35    963.50     12.75 o   -2
   0  -2   5   1030.35    963.50     12.75 o    1
   1  -2   5   2265.40   2135.02     29.97 o   -2
  -1  -2   5   2265.40   2135.02     29.97 o    1
   2  -2   6    482.93    455.16      9.48 o   -2
  -2  -2   5    482.93    455.16      9.48 o    1
   3  -2   6  10762.10  10633.30    120.19 o   -2
  -3  -2   5  10762.10  10633.30    120.19 o    1
   4  -2   6   1542.52   1559.99     26.37 o   -2
  -4  -2   5   1542.52   1559.99     26.37 o    1
   5  -2   7   2396.22   2402.10     32.47 o   -2
  -5  -2   5   2396.22   2402.10     32.47 o    1
   6  -2   7   3717.07   3635.95     48.16 o   -2
  -6  -2   5   3717.07   3635.95     48.16 o    1
   7  -2   8   2629.25   2946.07    125.64 o   -2
  -7  -2   5   2629.25   2946.07    125.64 o    1
   8  -2   8   1397.82   1415.61     30.08 o   -2
  -8  -2   5   1397.82   1415.61     30.08 o    1
   9  -2   8    490.50    486.33     23.86 o   -2
  -9  -2   5    490.50    486.33     23.86 o    1
  11  -2   9    741.95    722.03     24.63 o   -2
 -11  -2   5    741.95    722.03     24.63 o    1
  14  -2  10    475.25    455.05     31.60 o   -2
 -14  -2   5    475.25    455.05     31.60 o    1
 -14  -3   0    247.08    197.56     31.71 o   -2
  14  -3   5    247.08    197.56     31.71 o    1
 -12  -3   1     58.46    113.44     42.72 <   -2
  12  -3   5     58.46    113.44     42.72 <    1
 -11  -3   1    938.12    982.68     24.41 o   -2
  11  -3   5    938.12    982.68     24.41 o    1
  -9  -3   2    287.11    293.67     13.84 o   -2
   9  -3   5    287.11    293.67     13.84 o    1
  -8  -3   2   1020.75   1058.19     19.72 o   -2
   8  -3   5   1020.75   1058.19     19.72 o    1
  -7  -3   3   1543.25   1683.78     59.17 o   -2
   7  -3   5   1543.25   1683.78     59.17 o    1
  -7  -3   2   2129.77   2251.51     81.29 o   -2
   7  -3   5   2129.77   2251.51     81.29 o    1
  -6  -3   3    268.08    247.68     10.46 o   -2
   6  -3   5    268.08    247.68     10.46 o    1
  -5  -3   3   4407.03   4707.66     59.28 o   -2
   5  -3   5   4407.03   4707.66     59.28 o    1
  -4  -3   4   1443.55   1528.17     37.05 o   -2
   4  -3   5   1443.55   1528.17     37.05 o    1
  -3  -3   4   2829.27   2866.96     38.68 o   -2
   3  -3   5   2829.27   2866.96     38.68 o    1
  -2  -3   4   2934.41   2832.20     49.25 o   -2
   2  -3   5   2934.41   2832.20     49.25 o    1
  -1  -3   5   1894.08   1904.99     34.11 o   -2
   1  -3   5   1894.08   1904.99     34.11 o    1
   0  -3   5     63.72     85.00      4.36 o   -2
   0  -3   5     63.72     85.00      4.36 o    1
   1  -3   5   1787.44   1822.06     26.26 o   -2
  -1  -3   5   1787.44   1822.06     26.26 o    1
   2  -3   6   1499.79   1535.69     20.70 o   -2
  -2  -3   5   1499.79   1535.69     20.70 o    1
   3  -3   6    242.56    235.81      6.54 o   -2
  -3  -3   5    242.56    235.81      6.54 o    1
   4  -3   6    409.99    420.29     12.75 o   -2
  -4  -3   5    409.99    420.29     12.75 o    1
   5  -3   7     54.59     73.55      7.95 o   -2
  -5  -3   5     54.59     73.55      7.95 o    1
   6  -3   7    337.72    335.30     10.68 o   -2
  -6  -3   5    337.72    335.30     10.68 o    1
   7  -3   8   3593.58   3969.29    160.95 o   -2
  -7  -3   5   3593.58   3969.29    160.95 o    1
   8  -3   8    164.93    170.97     14.60 o   -2
  -8  -3   5    164.93    170.97     14.60 o    1
   9  -3   8   3155.17   3106.69     56.77 o   -2
  -9  -3   5   3155.17   3106.69     56.77 o    1
  11  -3   9   1764.19   1749.05     37.92 o   -2
 -11  -3   5   1764.19   1749.05     37.92 o    1
 -14  -4   0    219.58    198.54     26.92 o   -2
  14  -4   5    219.58    198.54     26.92 o    1
 -12  -4   1   1189.62   1253.79     62.44 o   -2
  12  -4   5   1189.62   1253.79     62.44 o    1
 -11  -4   1    179.70    203.66     18.42 o   -2
  11  -4   5    179.70    203.66     18.42 o    1
  -9  -4   2     35.47     75.41     14.71 o   -2
   9  -4   5     35.47     75.41     14.71 o    1
  -8  -4   2     65.11     62.00     12.10 o   -2
   8  -4   5     65.11     62.00     12.10 o    1
  -7  -4   3    353.96    475.43     35.41 o   -2
   7  -4   5    353.96    475.43     35.41 o    1
  -7  -4   2    787.47    883.62     46.75 o   -2
   7  -4   5    787.47    883.62     46.75 o    1
  -6  -4   3    859.68    901.17     16.45 o   -2
   6  -4   5    859.68    901.17     16.45 o    1
  -5  -4   3   1570.61   1713.86     24.63 o   -2
   5  -4   5   1570.61   1713.86     24.63 o    1
  -4  -4   4    585.62    612.18     18.96 o   -2
   4  -4   5    585.62    612.18     18.96 o    1
  -3  -4   4   1331.08   1320.04     16.89 o   -2
   3  -4   5   1331.08   1320.04     16.89 o    1
  -2  -4   4   3382.50   3572.20     47.84 o   -2
   2  -4   5   3382.50   3572.20     47.84 o    1
  -1  -4   5   1958.49   2124.01     37.81 o   -2
   1  -4   5   1958.49   2124.01     37.81 o    1
   0  -4   5  35638.50  36902.80    449.49 o   -2
   0  -4   5  35638.50  36902.80    449.49 o    1
   1  -4   5   1989.04   2239.74     39.45 o   -2
  -1  -4   5   1989.04   2239.74     39.45 o    1
   2  -4   6  16062.10  16664.90    185.25 o   -2
  -2  -4   5  16062.10  16664.90    185.25 o    1
   3  -4   6   1970.45   1912.40     24.84 o   -2
  -3  -4   5   1970.45   1912.40     24.84 o    1
   4  -4   6   6036.04   6181.45     86.09 o   -2
  -4  -4   5   6036.04   6181.45     86.09 o    1
   5  -4   7    236.85    217.94      9.48 o   -2
  -5  -4   5    236.85    217.94      9.48 o    1
   6  -4   7    377.34    400.35     14.38 o   -2
  -6  -4   5    377.34    400.35     14.38 o    1
   7  -4   8   1089.20   1148.20     72.25 o   -2
  -7  -4   5   1089.20   1148.20     72.25 o    1
   8  -4   8    289.48    266.43     14.93 o   -2
  -8  -4   5    289.48    266.43     14.93 o    1
   9  -4   8     20.20     45.00     16.56 <   -2
  -9  -4   5     20.20     45.00     16.56 <    1
  11  -4   9    241.17    224.58     18.74 o   -2
 -11  -4   5    241.17    224.58     18.74 o    1
 -14  -5   0    241.49    157.13     31.93 o   -2
  14  -5   5    241.49    157.13     31.93 o    1
 -12  -5   1    999.89   1035.53     60.59 o   -2
  12  -5   5    999.89   1035.53     60.59 o    1
 -11  -5   1    171.82    141.55     16.56 o   -2
  11  -5   5    171.82    141.55     16.56 o    1
  -9  -5   2     94.02     90.88     15.15 o   -2
   9  -5   5     94.02     90.88     15.15 o    1
  -8  -5   2    264.53    299.77     13.73 o   -2
   8  -5   5    264.53    299.77     13.73 o    1
  -7  -5   2    987.79   1001.20     49.04 o   -2
   7  -5   5    987.79   1001.20     49.04 o    1
  -7  -5   3    839.36    860.41     43.70 o   -2
   7  -5   5    839.36    860.41     43.70 o    1
  -6  -5   3      0.89     -8.06      9.48 <   -2
   6  -5   5      0.89     -8.06      9.48 <    1
  -5  -5   3   2129.96   2164.77     28.00 o   -2
   5  -5   5   2129.96   2164.77     28.00 o    1
  -4  -5   4   2524.76   2568.17     46.64 o   -2
   4  -5   5   2524.76   2568.17     46.64 o    1
  -3  -5   4    253.79    231.01      6.76 o   -2
   3  -5   5    253.79    231.01      6.76 o    1
  -2  -5   4    388.17    444.05     10.90 o   -2
   2  -5   5    388.17    444.05     10.90 o    1
  -1  -5   5   4173.73   4335.75    123.90 o   -2
   1  -5   5   4173.73   4335.75    123.90 o    1
   0  -5   5      2.68      2.94      4.25 <   -2
   0  -5   5      2.68      2.94      4.25 <    1
   1  -5   5   3197.12   3452.56     45.66 o   -2
  -1  -5   5   3197.12   3452.56     45.66 o    1
   2  -5   6   1354.16   1299.23     18.63 o   -2
  -2  -5   5   1354.16   1299.23     18.63 o    1
   3  -5   6     16.44     18.42      4.36 o   -2
  -3  -5   5     16.44     18.42      4.36 o    1
   4  -5   6    703.71    693.58     19.72 o   -2
  -4  -5   5    703.71    693.58     19.72 o    1
   5  -5   7    159.75    139.37      8.94 o   -2
  -5  -5   5    159.75    139.37      8.94 o    1
   6  -5   7    689.68    700.01     23.86 o   -2
  -6  -5   5    689.68    700.01     23.86 o    1
   8  -5   8    325.11    308.93     14.71 o   -2
  -8  -5   5    325.11    308.93     14.71 o    1
   9  -5   8   3184.48   3205.42     64.51 o   -2
  -9  -5   5   3184.48   3205.42     64.51 o    1
  10  -5   9     92.03    171.41     26.70 o   -2
 -10  -5   5     92.03    171.41     26.70 o    1
  11  -5   9   1085.07    993.58     36.40 o   -2
 -11  -5   5   1085.07    993.58     36.40 o    1
 -12  -6   1    273.08    232.76     47.07 o   -2
  12  -6   5    273.08    232.76     47.07 o    1
 -11  -6   1   2389.11   2355.24     40.97 o   -2
  11  -6   5   2389.11   2355.24     40.97 o    1
  -9  -6   2    291.33    285.17     16.02 o   -2
   9  -6   5    291.33    285.17     16.02 o    1
  -8  -6   2   1733.71   1763.11     28.00 o   -2
   8  -6   5   1733.71   1763.11     28.00 o    1
  -6  -6   3   2003.46   1919.59     26.15 o   -2
   6  -6   5   2003.46   1919.59     26.15 o    1
  -5  -6   3      9.07     19.83      9.04 <   -2
   5  -6   5      9.07     19.83      9.04 <    1
  -4  -6   4   3486.64   3466.94     62.00 o   -2
   4  -6   5   3486.64   3466.94     62.00 o    1
  -3  -6   4   2078.80   2163.35     26.26 o   -2
   3  -6   5   2078.80   2163.35     26.26 o    1
  -2  -6   4   6428.03   6712.68     81.18 o   -2
   2  -6   5   6428.03   6712.68     81.18 o    1
  -1  -6   5  10067.90  10070.20    143.40 o   -2
   1  -6   5  10067.90  10070.20    143.40 o    1
   0  -6   5     13.93     14.60      4.36 o   -2
   0  -6   5     13.93     14.60      4.36 o    1
   1  -6   5  11433.80  11608.00    191.46 o   -2
  -1  -6   5  11433.80  11608.00    191.46 o    1
   2  -6   6     29.85     22.12      8.06 <   -2
  -2  -6   5     29.85     22.12      8.06 <    1
   3  -6   6   9358.91   9400.38    114.64 o   -2
  -3  -6   5   9358.91   9400.38    114.64 o    1
   4  -6   6    510.83    500.93     11.01 o   -2
  -4  -6   5    510.83    500.93     11.01 o    1
   5  -6   7   1155.89   1105.05     22.01 o   -2
  -5  -6   5   1155.89   1105.05     22.01 o    1
   6  -6   7    199.66    205.30     15.80 o   -2
  -6  -6   5    199.66    205.30     15.80 o    1
   8  -6   8    179.59    192.87     18.85 o   -2
  -8  -6   5    179.59    192.87     18.85 o    1
   9  -6   8    306.73    376.05     35.41 o   -2
  -9  -6   5    306.73    376.05     35.41 o    1
  11  -6   9    257.35    183.39     26.70 o   -2
 -11  -6   5    257.35    183.39     26.70 o    1
  13  -6  10    366.62    246.27     67.23 o   -2
 -13  -6   5    366.62    246.27     67.23 o    1
 -11  -7   1   1124.24   1132.07     27.68 o   -2
  11  -7   5   1124.24   1132.07     27.68 o    1
  -9  -7   2    461.17    547.89     18.31 o   -2
   9  -7   5    461.17    547.89     18.31 o    1
  -8  -7   2    270.90    259.89     14.06 o   -2
   8  -7   5    270.90    259.89     14.06 o    1
  -6  -7   3     71.20     59.93     10.46 o   -2
   6  -7   5     71.20     59.93     10.46 o    1
  -5  -7   3   4732.93   4698.94     56.12 o   -2
   5  -7   5   4732.93   4698.94     56.12 o    1
  -4  -7   4   1081.93   1048.39     33.24 o   -2
   4  -7   5   1081.93   1048.39     33.24 o    1
  -3  -7   4   2544.60   2526.00     30.40 o   -2
   3  -7   5   2544.60   2526.00     30.40 o    1
  -2  -7   4    917.21   1045.01     17.11 o   -2
   2  -7   5    917.21   1045.01     17.11 o    1
  -1  -7   5    630.25    602.16     15.15 o   -2
   1  -7   5    630.25    602.16     15.15 o    1
   0  -7   5     62.45     69.09      5.56 o   -2
   0  -7   5     62.45     69.09      5.56 o    1
   1  -7   5    500.63    507.25     13.62 o   -2
  -1  -7   5    500.63    507.25     13.62 o    1
   2  -7   6      3.11     20.70     11.01 <   -2
  -2  -7   5      3.11     20.70     11.01 <    1
   3  -7   6    116.71    118.12      9.70 o   -2
  -3  -7   5    116.71    118.12      9.70 o    1
   4  -7   6     43.67     52.30     11.99 o   -2
  -4  -7   5     43.67     52.30     11.99 o    1
   5  -7   7    636.66    572.08     17.22 o   -2
  -5  -7   5    636.66    572.08     17.22 o    1
   6  -7   7    167.36    163.56     15.91 o   -2
  -6  -7   5    167.36    163.56     15.91 o    1
   8  -7   8     27.35     35.41     17.00 <   -2
  -8  -7   5     27.35     35.41     17.00 <    1
   9  -7   8   1965.94   1986.17     75.41 o   -2
  -9  -7   5   1965.94   1986.17     75.41 o    1
  11  -7   9    592.43    546.70     42.82 o   -2
 -11  -7   5    592.43    546.70     42.82 o    1
 -12  -8   1     35.22    194.18     48.27 o   -2
  12  -8   5     35.22    194.18     48.27 o    1
 -11  -8   1    331.95    352.73     26.59 o   -2
  11  -8   5    331.95    352.73     26.59 o    1
 -10  -8   1    727.67    595.40     51.32 o   -2
  10  -8   5    727.67    595.40     51.32 o    1
  -9  -8   2    286.21    303.70     18.52 o   -2
   9  -8   5    286.21    303.70     18.52 o    1
  -8  -8   2    575.73    586.69     19.07 o   -2
   8  -8   5    575.73    586.69     19.07 o    1
  -6  -8   3   1461.85   1408.42     21.58 o   -2
   6  -8   5   1461.85   1408.42     21.58 o    1
  -5  -8   3    862.29    779.12     16.24 o   -2
   5  -8   5    862.29    779.12     16.24 o    1
  -4  -8   4   2734.10   2493.20     41.19 o   -2
   4  -8   5   2734.10   2493.20     41.19 o    1
  -3  -8   4     60.82     40.32      6.87 o   -2
   3  -8   5     60.82     40.32      6.87 o    1
  -2  -8   4     63.23     69.09     10.57 o   -2
   2  -8   5     63.23     69.09     10.57 o    1
  -1  -8   5    300.78    355.89     12.31 o   -2
   1  -8   5    300.78    355.89     12.31 o    1
   0  -8   5   2208.51   2345.76     30.84 o   -2
   0  -8   5   2208.51   2345.76     30.84 o    1
   1  -8   5    192.34    268.50     12.97 o   -2
  -1  -8   5    192.34    268.50     12.97 o    1
   2  -8   6     35.81     33.56     10.90 o   -2
  -2  -8   5     35.81     33.56     10.90 o    1
   3  -8   6   2983.60   2872.74     51.65 o   -2
  -3  -8   5   2983.60   2872.74     51.65 o    1
   4  -8   6    273.11    419.64     22.77 o   -2
  -4  -8   5    273.11    419.64     22.77 o    1
   5  -8   7   5748.60   5692.73    105.48 o   -2
  -5  -8   5   5748.60   5692.73    105.48 o    1
   6  -8   7    230.37    226.65     18.63 o   -2
  -6  -8   5    230.37    226.65     18.63 o    1
   8  -8   8    509.63    460.72     30.84 o   -2
  -8  -8   5    509.63    460.72     30.84 o    1
   9  -8   8    301.48    312.63     34.54 o   -2
  -9  -8   5    301.48    312.63     34.54 o    1
  11  -8   9    293.86    271.11     35.52 o   -2
 -11  -8   5    293.86    271.11     35.52 o    1
 -12  -9   1     85.47    263.27     49.47 o   -2
  12  -9   5     85.47    263.27     49.47 o    1
 -11  -9   1    173.18    187.97     25.61 o   -2
  11  -9   5    173.18    187.97     25.61 o    1
  -9  -9   2    113.38    146.67     19.61 o   -2
   9  -9   5    113.38    146.67     19.61 o    1
  -8  -9   2   1218.51   1187.87     28.22 o   -2
   8  -9   5   1218.51   1187.87     28.22 o    1
  -6  -9   3    417.89    380.19     13.51 o   -2
   6  -9   5    417.89    380.19     13.51 o    1
  -5  -9   3    224.33    209.98     12.31 o   -2
   5  -9   5    224.33    209.98     12.31 o    1
  -4  -9   4    986.70    988.67     25.50 o   -2
   4  -9   5    986.70    988.67     25.50 o    1
  -3  -9   4   1767.38   1688.68     24.30 o   -2
   3  -9   5   1767.38   1688.68     24.30 o    1
  -2  -9   4   3266.15   3357.43     43.70 o   -2
   2  -9   5   3266.15   3357.43     43.70 o    1
  -1  -9   5    109.84    121.17     12.64 o   -2
   1  -9   5    109.84    121.17     12.64 o    1
   0  -9   5     19.72      3.16      7.19 <   -2
   0  -9   5     19.72      3.16      7.19 <    1
   1  -9   5     78.70     86.63     13.19 o   -2
  -1  -9   5     78.70     86.63     13.19 o    1
   2  -9   6    119.41    112.78     12.20 o   -2
  -2  -9   5    119.41    112.78     12.20 o    1
   3  -9   6   1223.61   1073.34     24.74 o   -2
  -3  -9   5   1223.61   1073.34     24.74 o    1
   4  -9   6    292.71    279.61     26.48 o   -2
  -4  -9   5    292.71    279.61     26.48 o    1
   5  -9   7   1440.38   1248.23     38.57 o   -2
  -5  -9   5   1440.38   1248.23     38.57 o    1
   6  -9   7     94.86     69.09     20.27 o   -2
  -6  -9   5     94.86     69.09     20.27 o    1
   8  -9   8    263.89    228.62     40.75 o   -2
  -8  -9   5    263.89    228.62     40.75 o    1
   9  -9   8    494.37    527.08     61.68 o   -2
  -9  -9   5    494.37    527.08     61.68 o    1
  11  -9   9    370.91    431.08     51.54 o   -2
 -11  -9   5    370.91    431.08     51.54 o    1
 -12 -10   1     78.46    173.91     50.34 o   -2
  12 -10   5     78.46    173.91     50.34 o    1
 -11 -10   1    586.92    623.41     37.81 o   -2
  11 -10   5    586.92    623.41     37.81 o    1
  -9 -10   2    715.12    755.04     25.50 o   -2
   9 -10   5    715.12    755.04     25.50 o    1
  -8 -10   2   1090.56   1102.76     32.15 o   -2
   8 -10   5   1090.56   1102.76     32.15 o    1
  -6 -10   3     23.87     13.29     13.62 <   -2
   6 -10   5     23.87     13.29     13.62 <    1
  -5 -10   3    496.34    472.49     16.89 o   -2
   5 -10   5    496.34    472.49     16.89 o    1
  -4 -10   4    184.68    195.82     18.09 o   -2
   4 -10   5    184.68    195.82     18.09 o    1
  -3 -10   4   1752.66   1638.23     24.30 o   -2
   3 -10   5   1752.66   1638.23     24.30 o    1
  -2 -10   4   1711.29   1751.01     33.02 o   -2
   2 -10   5   1711.29   1751.01     33.02 o    1
  -1 -10   5   5095.56   5385.88     84.78 o   -2
   1 -10   5   5095.56   5385.88     84.78 o    1
   0 -10   5   1562.67   1400.35     24.19 o   -2
   0 -10   5   1562.67   1400.35     24.19 o    1
   1 -10   5   5339.02   5710.06     89.35 o   -2
  -1 -10   5   5339.02   5710.06     89.35 o    1
   2 -10   6    957.38    934.84     20.81 o   -2
  -2 -10   5    957.38    934.84     20.81 o    1
   3 -10   6   2204.79   2253.58     43.15 o   -2
  -3 -10   5   2204.79   2253.58     43.15 o    1
   5 -10   7    240.30    277.11     26.15 o   -2
  -5 -10   5    240.30    277.11     26.15 o    1
   6 -10   7    505.31    537.43     29.75 o   -2
  -6 -10   5    505.31    537.43     29.75 o    1
   8 -10   8     59.35     64.29     47.62 <   -2
  -8 -10   5     59.35     64.29     47.62 <    1
   9 -10   8     24.24    -28.22     58.62 <   -2
  -9 -10   5     24.24    -28.22     58.62 <    1
  11 -10   9    604.21    703.07     57.86 o   -2
 -11 -10   5    604.21    703.07     57.86 o    1
 -11 -11   1   1942.90   2069.53     60.26 o   -2
  11 -11   5   1942.90   2069.53     60.26 o    1
  -9 -11   2   3025.43   2968.63     52.52 o   -2
   9 -11   5   3025.43   2968.63     52.52 o    1
  -8 -11   2     19.44     -0.87     22.56 <   -2
   8 -11   5     19.44     -0.87     22.56 <    1
  -6 -11   3     17.42      1.42     14.38 <   -2
   6 -11   5     17.42      1.42     14.38 <    1
  -5 -11   3    515.25    496.79     17.76 o   -2
   5 -11   5    515.25    496.79     17.76 o    1
  -4 -11   4   2797.72   2618.73     62.44 o   -2
   4 -11   5   2797.72   2618.73     62.44 o    1
  -3 -11   4    715.23    653.27     15.69 o   -2
   3 -11   5    715.23    653.27     15.69 o    1
  -2 -11   4    970.75    968.40     23.97 o   -2
   2 -11   5    970.75    968.40     23.97 o    1
  -1 -11   5    776.53    767.79     21.47 o   -2
   1 -11   5    776.53    767.79     21.47 o    1
   0 -11   5     20.02     11.33      7.95 <   -2
   0 -11   5     20.02     11.33      7.95 <    1
   1 -11   5   1141.73   1181.44     25.93 o   -2
  -1 -11   5   1141.73   1181.44     25.93 o    1
   2 -11   6    151.22     94.80     12.86 o   -2
  -2 -11   5    151.22     94.80     12.86 o    1
   3 -11   6   2363.47   2172.94     42.50 o   -2
  -3 -11   5   2363.47   2172.94     42.50 o    1
   5 -11   7   2453.98   2576.34     64.29 o   -2
  -5 -11   5   2453.98   2576.34     64.29 o    1
   6 -11   7    151.41    184.70     24.84 o   -2
  -6 -11   5    151.41    184.70     24.84 o    1
   8 -11   8     37.81     59.17     50.45 <   -2
  -8 -11   5     37.81     59.17     50.45 <    1
  11 -11   9     30.62    147.98     62.77 <   -2
 -11 -11   5     30.62    147.98     62.77 <    1
 -11 -12   1     59.79     80.85     33.56 <   -2
  11 -12   5     59.79     80.85     33.56 <    1
  -9 -12   2    494.02    535.91     28.44 o   -2
   9 -12   5    494.02    535.91     28.44 o    1
  -8 -12   2    587.88    598.56     28.33 o   -2
   8 -12   5    587.88    598.56     28.33 o    1
  -6 -12   3    217.30    178.27     18.42 o   -2
   6 -12   5    217.30    178.27     18.42 o    1
  -5 -12   3    442.74    454.51     23.32 o   -2
   5 -12   5    442.74    454.51     23.32 o    1
  -4 -12   4     86.22     28.33     36.83 <   -2
   4 -12   5     86.22     28.33     36.83 <    1
  -3 -12   4     55.52     30.18     11.01 <   -2
   3 -12   5     55.52     30.18     11.01 <    1
  -2 -12   4    845.52    864.01     25.61 o   -2
   2 -12   5    845.52    864.01     25.61 o    1
  -1 -12   5    338.51    386.73     18.31 o   -2
   1 -12   5    338.51    386.73     18.31 o    1
   0 -12   5    624.88    535.47     15.04 o   -2
   0 -12   5    624.88    535.47     15.04 o    1
   1 -12   5    521.01    608.92     19.61 o   -2
  -1 -12   5    521.01    608.92     19.61 o    1
   2 -12   6      8.61     -0.87     12.53 <   -2
  -2 -12   5      8.61     -0.87     12.53 <    1
   3 -12   6   1026.38    987.69     23.43 o   -2
  -3 -12   5   1026.38    987.69     23.43 o    1
   5 -12   7    211.27    230.25     28.66 o   -2
  -5 -12   5    211.27    230.25     28.66 o    1
   6 -12   7    324.11    349.90     37.16 o   -2
  -6 -12   5    324.11    349.90     37.16 o    1
   8 -12   8    589.50    668.74     64.62 o   -2
  -8 -12   5    589.50    668.74     64.62 o    1
   9 -12   8    165.42    232.65     65.82 o   -2
  -9 -12   5    165.42    232.65     65.82 o    1
  -9 -13   2    152.04    151.68     26.37 o   -2
   9 -13   5    152.04    151.68     26.37 o    1
  -6 -13   3    646.30    598.89     26.70 o   -2
   6 -13   5    646.30    598.89     26.70 o    1
  -5 -13   3    614.93    655.23     33.13 o   -2
   5 -13   5    614.93    655.23     33.13 o    1
  -4 -13   4     40.08     56.45     40.86 <   -2
   4 -13   5     40.08     56.45     40.86 <    1
  -3 -13   4    326.11    365.48     14.82 o   -2
   3 -13   5    326.11    365.48     14.82 o    1
  -2 -13   4    493.85    439.58     19.83 o   -2
   2 -13   5    493.85    439.58     19.83 o    1
  -1 -13   5      5.92    -43.81     17.76 <   -2
   1 -13   5      5.92    -43.81     17.76 <    1
   0 -13   5     16.93      2.40      8.61 <   -2
   0 -13   5     16.93      2.40      8.61 <    1
   1 -13   5      3.93    -19.29     15.47 <   -2
  -1 -13   5      3.93    -19.29     15.47 <    1
   2 -13   6     37.34     30.62     19.07 <   -2
  -2 -13   5     37.34     30.62     19.07 <    1
   3 -13   6    497.43    497.99     22.88 o   -2
  -3 -13   5    497.43    497.99     22.88 o    1
   5 -13   7    705.85    687.05     49.25 o   -2
  -5 -13   5    705.85    687.05     49.25 o    1
   6 -13   7    198.60    224.04     28.99 o   -2
  -6 -13   5    198.60    224.04     28.99 o    1
   8 -13   8    506.27    557.16     55.90 o   -2
  -8 -13   5    506.27    557.16     55.90 o    1
   9 -13   8    802.49    848.86     79.76 o   -2
  -9 -13   5    802.49    848.86     79.76 o    1
  -9 -14   2    710.02    668.52     53.61 o   -2
   9 -14   5    710.02    668.52     53.61 o    1
  -8 -14   2    330.13    358.29     46.86 o   -2
   8 -14   5    330.13    358.29     46.86 o    1
  -6 -14   3    174.53    174.35     24.19 o   -2
   6 -14   5    174.53    174.35     24.19 o    1
  -5 -14   3    492.92    469.22     27.02 o   -2
   5 -14   5    492.92    469.22     27.02 o    1
  -3 -14   4     14.31     -8.72     13.08 <   -2
   3 -14   5     14.31     -8.72     13.08 <    1
  -2 -14   4    237.85    221.10     18.96 o   -2
   2 -14   5    237.85    221.10     18.96 o    1
  -1 -14   5    160.57    196.47     18.20 o   -2
   1 -14   5    160.57    196.47     18.20 o    1
   0 -14   5    805.16    790.78     19.18 o   -2
   0 -14   5    805.16    790.78     19.18 o    1
   1 -14   5    119.50    181.87     18.96 o   -2
  -1 -14   5    119.50    181.87     18.96 o    1
   2 -14   6   1663.31   1622.43     36.50 o   -2
  -2 -14   5   1663.31   1622.43     36.50 o    1
   3 -14   6    101.04     96.00     19.51 o   -2
  -3 -14   5    101.04     96.00     19.51 o    1
   5 -14   7    105.41    131.74     42.72 o   -2
  -5 -14   5    105.41    131.74     42.72 o    1
   6 -14   7   1500.50   1508.89     52.52 o   -2
  -6 -14   5   1500.50   1508.89     52.52 o    1
   8 -14   8    516.58    541.68     56.55 o   -2
  -8 -14   5    516.58    541.68     56.55 o    1
  -8 -15   2     30.88     84.23     46.64 <   -2
   8 -15   5     30.88     84.23     46.64 <    1
  -6 -15   3     10.01      6.54     23.43 <   -2
   6 -15   5     10.01      6.54     23.43 <    1
  -5 -15   3    128.74     65.71     45.66 <   -2
   5 -15   5    128.74     65.71     45.66 <    1
  -3 -15   4    624.28    618.83     24.95 o   -2
   3 -15   5    624.28    618.83     24.95 o    1
  -2 -15   4     59.49     63.31     23.54 <   -2
   2 -15   5     59.49     63.31     23.54 <    1
  -1 -15   5    355.20    290.73     26.04 o   -2
   1 -15   5    355.20    290.73     26.04 o    1
   0 -15   5      0.35    -11.44     10.90 <   -2
   0 -15   5      0.35    -11.44     10.90 <    1
   1 -15   5    227.71    232.10     45.77 o   -2
  -1 -15   5    227.71    232.10     45.77 o    1
   2 -15   6    157.90    146.45     27.13 o   -2
  -2 -15   5    157.90    146.45     27.13 o    1
   3 -15   6     13.98    -15.04     20.49 <   -2
  -3 -15   5     13.98    -15.04     20.49 <    1
   5 -15   7   1128.88   1137.52     63.64 o   -2
  -5 -15   5   1128.88   1137.52     63.64 o    1
   6 -15   7     61.42     39.99     27.57 <   -2
  -6 -15   5     61.42     39.99     27.57 <    1
  -6 -16   3     55.74     43.37     23.86 <   -2
   6 -16   5     55.74     43.37     23.86 <    1
  -5 -16   3    883.20    780.54     62.22 o   -2
   5 -16   5    883.20    780.54     62.22 o    1
  -3 -16   4    264.46    267.52     22.45 o   -2
   3 -16   5    264.46    267.52     22.45 o    1
  -2 -16   4    614.88    722.79     32.47 o   -2
   2 -16   5    614.88    722.79     32.47 o    1
  -1 -16   5     16.62     53.07     21.58 <   -2
   1 -16   5     16.62     53.07     21.58 <    1
   0 -16   5     96.84    115.83     13.73 o   -2
   0 -16   5     96.84    115.83     13.73 o    1
   2 -16   6     86.70     70.72     35.41 <   -2
  -2 -16   5     86.70     70.72     35.41 <    1
   3 -16   6     19.42     24.95     29.75 <   -2
  -3 -16   5     19.42     24.95     29.75 <    1
   5 -16   7    227.18     65.27     49.91 <   -2
  -5 -16   5    227.18     65.27     49.91 <    1
   6 -16   7    427.80    387.93     31.27 o   -2
  -6 -16   5    427.80    387.93     31.27 o    1
  -5 -17   3      5.22    -80.53     48.93 <   -2
   5 -17   5      5.22    -80.53     48.93 <    1
  -3 -17   4    149.56     89.25     21.47 o   -2
   3 -17   5    149.56     89.25     21.47 o    1
  -1 -17   5     37.51    111.26     26.59 o   -2
   1 -17   5     37.51    111.26     26.59 o    1
   0 -17   5      0.26    -18.74     16.67 <   -2
   0 -17   5      0.26    -18.74     16.67 <    1
   2 -17   6     80.56     95.46     37.27 <   -2
  -2 -17   5     80.56     95.46     37.27 <    1
   3 -17   6     53.22     46.97     32.15 <   -2
  -3 -17   5     53.22     46.97     32.15 <    1
  -2 -18   4    203.41    313.94     39.12 o   -2
   2 -18   5    203.41    313.94     39.12 o    1
  -1 -18   5    692.14    740.33     57.32 o   -2
   1 -18   5    692.14    740.33     57.32 o    1
   0 -18   5   1429.30   1502.68     41.41 o   -2
   0 -18   5   1429.30   1502.68     41.41 o    1
  -3  19   5     88.94     78.57     32.69 <   -2
   3  19   6     88.94     78.57     32.69 <    1
   0  19   6     18.52     -5.67     17.00 <   -2
   0  19   6     18.52     -5.67     17.00 <    1
   2  19   7     36.52     63.20     28.66 <   -2
  -2  19   6     36.52     63.20     28.66 <    1
   3  19   7     80.89     67.34     22.23 o   -2
  -3  19   6     80.89     67.34     22.23 o    1
  -3  18   5    117.88     82.38     31.06 <   -2
   3  18   6    117.88     82.38     31.06 <    1
   0  18   6   1583.79   1558.69     40.65 o   -2
   0  18   6   1583.79   1558.69     40.65 o    1
   1  18   6    150.28    221.42     32.69 o   -2
  -1  18   6    150.28    221.42     32.69 o    1
   2  18   7    638.25    802.01     45.77 o   -2
  -2  18   6    638.25    802.01     45.77 o    1
   3  18   7      2.99    -13.73     17.22 <   -2
  -3  18   6      2.99    -13.73     17.22 <    1
   4  18   7    194.25    229.27     42.28 o   -2
  -4  18   6    194.25    229.27     42.28 o    1
   5  18   8   1385.56   1419.86     51.32 o   -2
  -5  18   6   1385.56   1419.86     51.32 o    1
  -3  17   5    688.23    600.85     26.48 o   -2
   3  17   6    688.23    600.85     26.48 o    1
  -2  17   5    481.20    501.91     31.38 o   -2
   2  17   6    481.20    501.91     31.38 o    1
  -1  17   6     30.60     75.08     41.08 <   -2
   1  17   6     30.60     75.08     41.08 <    1
   0  17   6     33.15     39.45     11.22 o   -2
   0  17   6     33.15     39.45     11.22 o    1
   1  17   6     24.91     18.42     23.97 <   -2
  -1  17   6     24.91     18.42     23.97 <    1
   2  17   7    212.75    221.86     34.54 o   -2
  -2  17   6    212.75    221.86     34.54 o    1
   3  17   7    191.43    131.42     17.54 o   -2
  -3  17   6    191.43    131.42     17.54 o    1
   4  17   7     52.90    112.46     39.45 <   -2
  -4  17   6     52.90    112.46     39.45 <    1
   5  17   8    321.73    310.34     33.78 o   -2
  -5  17   6    321.73    310.34     33.78 o    1
   6  17   8    292.30    348.37     32.25 o   -2
  -6  17   6    292.30    348.37     32.25 o    1
  -8  16   3    108.40     61.79     49.25 <   -2
   8  16   6    108.40     61.79     49.25 <    1
  -6  16   4    403.54    423.89     50.13 o   -2
   6  16   6    403.54    423.89     50.13 o    1
  -5  16   4    211.24    208.46     27.24 o   -2
   5  16   6    211.24    208.46     27.24 o    1
  -3  16   5    281.75    229.16     20.81 o   -2
   3  16   6    281.75    229.16     20.81 o    1
  -2  16   5      9.12     73.12     25.28 <   -2
   2  16   6      9.12     73.12     25.28 <    1
  -1  16   6     34.45     67.02     22.56 <   -2
   1  16   6     34.45     67.02     22.56 <    1
   0  16   6     50.62     61.57     10.90 o   -2
   0  16   6     50.62     61.57     10.90 o    1
   1  16   6     23.88     -6.76     22.88 <   -2
  -1  16   6     23.88     -6.76     22.88 <    1
   2  16   7   1191.96   1313.61     41.41 o   -2
  -2  16   6   1191.96   1313.61     41.41 o    1
   3  16   7     55.60     29.64     13.95 <   -2
  -3  16   6     55.60     29.64     13.95 <    1
   5  16   8     65.16     47.07     23.21 <   -2
  -5  16   6     65.16     47.07     23.21 <    1
   6  16   8     63.92     74.21     26.70 <   -2
  -6  16   6     63.92     74.21     26.70 <    1
   8  16   9     85.82     66.47     49.14 <   -2
  -8  16   6     85.82     66.47     49.14 <    1
  -8  15   3     21.51     23.10     46.64 <   -2
   8  15   6     21.51     23.10     46.64 <    1
  -6  15   4    193.79    162.47     43.59 o   -2
   6  15   6    193.79    162.47     43.59 o    1
  -5  15   4    317.96    294.76     26.48 o   -2
   5  15   6    317.96    294.76     26.48 o    1
  -3  15   5    109.24     80.09     14.60 o   -2
   3  15   6    109.24     80.09     14.60 o    1
  -2  15   5   1242.97   1273.30     33.02 o   -2
   2  15   6   1242.97   1273.30     33.02 o    1
  -1  15   6    171.75    183.29     22.45 o   -2
   1  15   6    171.75    183.29     22.45 o    1
   0  15   6     50.08     65.27     10.24 o   -2
   0  15   6     50.08     65.27     10.24 o    1
   1  15   6    265.09    247.25     24.30 o   -2
  -1  15   6    265.09    247.25     24.30 o    1
   2  15   7    338.26    416.59     23.21 o   -2
  -2  15   6    338.26    416.59     23.21 o    1
   3  15   7     60.91     56.45     13.40 o   -2
  -3  15   6     60.91     56.45     13.40 o    1
   5  15   8      9.63    -17.43     18.63 <   -2
  -5  15   6      9.63    -17.43     18.63 <    1
   6  15   8   1200.67   1220.23     41.30 o   -2
  -6  15   6   1200.67   1220.23     41.30 o    1
   8  15   9    250.78    204.53     49.36 o   -2
  -8  15   6    250.78    204.53     49.36 o    1
  -8  14   3    705.38    675.82     52.74 o   -2
   8  14   6    705.38    675.82     52.74 o    1
  -6  14   4   2377.02   2499.08     63.42 o   -2
   6  14   6   2377.02   2499.08     63.42 o    1
  -5  14   4    873.04    835.35     22.67 o   -2
   5  14   6    873.04    835.35     22.67 o    1
  -3  14   5    161.05    150.05     14.38 o   -2
   3  14   6    161.05    150.05     14.38 o    1
  -2  14   5    568.65    662.31     31.17 o   -2
   2  14   6    568.65    662.31     31.17 o    1
  -1  14   6    462.45    598.13     26.15 o   -2
   1  14   6    462.45    598.13     26.15 o    1
   0  14   6   8163.05   7828.73    106.14 o   -2
   0  14   6   8163.05   7828.73    106.14 o    1
   1  14   6    536.47    585.16     30.08 o   -2
  -1  14   6    536.47    585.16     30.08 o    1
   2  14   7   1430.93   1487.75     35.20 o   -2
  -2  14   6   1430.93   1487.75     35.20 o    1
   3  14   7    971.32    994.34     19.72 o   -2
  -3  14   6    971.32    994.34     19.72 o    1
   5  14   8    322.22    347.07     20.05 o   -2
  -5  14   6    322.22    347.07     20.05 o    1
   6  14   8    115.40    166.72     19.40 o   -2
  -6  14   6    115.40    166.72     19.40 o    1
   8  14   9     14.46     34.54     25.06 <   -2
  -8  14   6     14.46     34.54     25.06 <    1
   9  14   9    788.01    807.46     52.85 o   -2
  -9  14   6    788.01    807.46     52.85 o    1
  -8  13   3     85.43     20.38     40.21 <   -2
   8  13   6     85.43     20.38     40.21 <    1
  -6  13   4    291.62    256.73     22.99 o   -2
   6  13   6    291.62    256.73     22.99 o    1
  -5  13   4    469.67    435.66     18.09 o   -2
   5  13   6    469.67    435.66     18.09 o    1
  -3  13   5    280.62    234.83     14.38 o   -2
   3  13   6    280.62    234.83     14.38 o    1
  -2  13   5    112.41     85.54     14.49 o   -2
   2  13   6    112.41     85.54     14.49 o    1
  -1  13   6    276.05    307.29     18.85 o   -2
   1  13   6    276.05    307.29     18.85 o    1
   0  13   6     18.39     20.38      8.50 <   -2
   0  13   6     18.39     20.38      8.50 <    1
   1  13   6    316.75    324.29     21.36 o   -2
  -1  13   6    316.75    324.29     21.36 o    1
   2  13   7     33.68     44.13     17.87 <   -2
  -2  13   6     33.68     44.13     17.87 <    1
   3  13   7     84.43     65.93     11.22 o   -2
  -3  13   6     84.43     65.93     11.22 o    1
   4  13   7     81.53     78.13     32.80 <   -2
  -4  13   6     81.53     78.13     32.80 <    1
   5  13   8    432.67    426.18     17.98 o   -2
  -5  13   6    432.67    426.18     17.98 o    1
   6  13   8     32.88     19.94     16.56 <   -2
  -6  13   6     32.88     19.94     16.56 <    1
   8  13   9    209.91    216.08     22.56 o   -2
  -8  13   6    209.91    216.08     22.56 o    1
   9  13   9    807.39    899.43     53.29 o   -2
  -9  13   6    807.39    899.43     53.29 o    1
  -9  12   3    586.52    606.08     36.50 o   -2
   9  12   6    586.52    606.08     36.50 o    1
  -8  12   3   1128.22   1206.93     35.41 o   -2
   8  12   6   1128.22   1206.93     35.41 o    1
  -6  12   4    187.41    227.31     16.13 o   -2
   6  12   6    187.41    227.31     16.13 o    1
  -5  12   4   1628.69   1580.15     29.09 o   -2
   5  12   6   1628.69   1580.15     29.09 o    1
  -3  12   5     13.94     19.61     15.47 <   -2
   3  12   6     13.94     19.61     15.47 <    1
  -2  12   5    313.45    348.15     16.02 o   -2
   2  12   6    313.45    348.15     16.02 o    1
  -1  12   6   7521.28   7413.02    113.22 o   -2
   1  12   6   7521.28   7413.02    113.22 o    1
   0  12   6     82.01     95.24      9.70 o   -2
   0  12   6     82.01     95.24      9.70 o    1
   1  12   6   7168.20   7052.44    100.25 o   -2
  -1  12   6   7168.20   7052.44    100.25 o    1
   2  12   7    702.98    731.94     21.58 o   -2
  -2  12   6    702.98    731.94     21.58 o    1
   3  12   7    789.75    755.37     16.78 o   -2
  -3  12   6    789.75    755.37     16.78 o    1
   4  12   7      1.64     74.43     30.29 <   -2
  -4  12   6      1.64     74.43     30.29 <    1
   5  12   8   2373.08   2279.62     32.25 o   -2
  -5  12   6   2373.08   2279.62     32.25 o    1
   6  12   8    146.46    142.20     16.02 o   -2
  -6  12   6    146.46    142.20     16.02 o    1
   8  12   9    322.74    309.58     17.22 o   -2
  -8  12   6    322.74    309.58     17.22 o    1
   9  12   9    233.49    260.65     25.72 o   -2
  -9  12   6    233.49    260.65     25.72 o    1
  11  12  10     19.61    -24.41     29.31 <   -2
 -11  12   6     19.61    -24.41     29.31 <    1
 -12  11   2     28.29    108.75     54.27 <   -2
  12  11   6     28.29    108.75     54.27 <    1
 -11  11   2     54.29     82.16     39.01 <   -2
  11  11   6     54.29     82.16     39.01 <    1
  -9  11   3    804.51    820.97     37.70 o   -2
   9  11   6    804.51    820.97     37.70 o    1
  -8  11   3    224.36    231.12     16.35 o   -2
   8  11   6    224.36    231.12     16.35 o    1
  -6  11   4    434.35    434.67     18.20 o   -2
   6  11   6    434.35    434.67     18.20 o    1
  -5  11   4   1762.60   1671.79     24.52 o   -2
   5  11   6   1762.60   1671.79     24.52 o    1
  -4  11   5    203.16    277.65     51.87 o   -2
   4  11   6    203.16    277.65     51.87 o    1
  -3  11   5    406.13    350.12     14.06 o   -2
   3  11   6    406.13    350.12     14.06 o    1
  -2  11   5    112.06    116.60     13.84 o   -2
   2  11   6    112.06    116.60     13.84 o    1
  -1  11   6    271.37    286.80     16.45 o   -2
   1  11   6    271.37    286.80     16.45 o    1
   0  11   6     80.31     90.99      8.50 o   -2
   0  11   6     80.31     90.99      8.50 o    1
   1  11   6    311.37    343.36     16.24 o   -2
  -1  11   6    311.37    343.36     16.24 o    1
   2  11   7     11.15     12.86     13.51 <   -2
  -2  11   6     11.15     12.86     13.51 <    1
   3  11   7    846.36    848.54     17.11 o   -2
  -3  11   6    846.36    848.54     17.11 o    1
   4  11   7     88.92     66.47     22.56 <   -2
  -4  11   6     88.92     66.47     22.56 <    1
   5  11   8   1512.13   1515.42     26.15 o   -2
  -5  11   6   1512.13   1515.42     26.15 o    1
   6  11   8    697.09    713.09     18.85 o   -2
  -6  11   6    697.09    713.09     18.85 o    1
   8  11   9   1397.22   1404.17     29.97 o   -2
  -8  11   6   1397.22   1404.17     29.97 o    1
   9  11   9    706.28    735.32     32.15 o   -2
  -9  11   6    706.28    735.32     32.15 o    1
  11  11  10    634.28    610.77     33.45 o   -2
 -11  11   6    634.28    610.77     33.45 o    1
 -12  10   2    119.71    186.12     53.72 o   -2
  12  10   6    119.71    186.12     53.72 o    1
 -11  10   2     15.06     69.63     39.23 <   -2
  11  10   6     15.06     69.63     39.23 <    1
  -9  10   3    174.61    139.81     28.22 o   -2
   9  10   6    174.61    139.81     28.22 o    1
  -8  10   3    347.61    390.87     16.45 o   -2
   8  10   6    347.61    390.87     16.45 o    1
  -6  10   4    474.26    556.28     18.63 o   -2
   6  10   6    474.26    556.28     18.63 o    1
  -5  10   4   2615.83   2461.49     32.47 o   -2
   5  10   6   2615.83   2461.49     32.47 o    1
  -4  10   5   5087.72   5277.89    166.18 o   -2
   4  10   6   5087.72   5277.89    166.18 o    1
  -3  10   5    312.77    306.96     10.57 o   -2
   3  10   6    312.77    306.96     10.57 o    1
  -2  10   5    528.45    534.71     14.27 o   -2
   2  10   6    528.45    534.71     14.27 o    1
  -1  10   6    520.51    656.32     19.18 o   -2
   1  10   6    520.51    656.32     19.18 o    1
   0  10   6    739.02    691.51     15.26 o   -2
   0  10   6    739.02    691.51     15.26 o    1
   1  10   6    789.46    805.28     17.43 o   -2
  -1  10   6    789.46    805.28     17.43 o    1
   2  10   7   1396.10   1426.83     26.26 o   -2
  -2  10   6   1396.10   1426.83     26.26 o    1
   3  10   7   5493.69   5154.64     66.91 o   -2
  -3  10   6   5493.69   5154.64     66.91 o    1
   4  10   7   4029.51   4084.90     77.04 o   -2
  -4  10   6   4029.51   4084.90     77.04 o    1
   5  10   8    124.73    118.89     13.51 o   -2
  -5  10   6    124.73    118.89     13.51 o    1
   6  10   8     72.60    103.74     13.84 o   -2
  -6  10   6     72.60    103.74     13.84 o    1
   8  10   9    102.51    116.27     14.38 o   -2
  -8  10   6    102.51    116.27     14.38 o    1
   9  10   9    217.43    163.56     25.28 o   -2
  -9  10   6    217.43    163.56     25.28 o    1
  11  10  10    264.11    209.11     28.66 o   -2
 -11  10   6    264.11    209.11     28.66 o    1
 -13   9   1     42.38    154.19     44.46 o   -2
  13   9   6     42.38    154.19     44.46 o    1
 -12   9   2    105.58    176.64     53.72 o   -2
  12   9   6    105.58    176.64     53.72 o    1
 -11   9   2   1847.72   1860.96     79.44 o   -2
  11   9   6   1847.72   1860.96     79.44 o    1
  -9   9   3      5.91     76.71     24.84 o   -2
   9   9   6      5.91     76.71     24.84 o    1
  -8   9   3    283.79    280.81     14.17 o   -2
   8   9   6    283.79    280.81     14.17 o    1
  -6   9   4   1618.26   1644.99     28.44 o   -2
   6   9   6   1618.26   1644.99     28.44 o    1
  -5   9   4   1366.87   1415.28     22.56 o   -2
   5   9   6   1366.87   1415.28     22.56 o    1
  -4   9   5    891.50    809.96     30.73 o   -2
   4   9   6    891.50    809.96     30.73 o    1
  -3   9   5   1694.09   1606.52     23.32 o   -2
   3   9   6   1694.09   1606.52     23.32 o    1
  -2   9   5    141.25    156.91     10.35 o   -2
   2   9   6    141.25    156.91     10.35 o    1
  -1   9   6   1064.73   1143.08     20.59 o   -2
   1   9   6   1064.73   1143.08     20.59 o    1
   0   9   6     89.14     86.96      6.76 o   -2
   0   9   6     89.14     86.96      6.76 o    1
   1   9   6   1150.12   1209.99     24.63 o   -2
  -1   9   6   1150.12   1209.99     24.63 o    1
   2   9   7    594.67    607.61     18.09 o   -2
  -2   9   6    594.67    607.61     18.09 o    1
   3   9   7   3781.75   3671.37     53.72 o   -2
  -3   9   6   3781.75   3671.37     53.72 o    1
   4   9   7    201.22    221.97     23.10 o   -2
  -4   9   6    201.22    221.97     23.10 o    1
   5   9   8   1000.36   1038.47     20.49 o   -2
  -5   9   6   1000.36   1038.47     20.49 o    1
   6   9   8    640.78    613.28     17.22 o   -2
  -6   9   6    640.78    613.28     17.22 o    1
   8   9   9    791.21    827.18     20.05 o   -2
  -8   9   6    791.21    827.18     20.05 o    1
   9   9   9    125.06    109.29     23.97 o   -2
  -9   9   6    125.06    109.29     23.97 o    1
  11   9  10    468.45    434.46     25.06 o   -2
 -11   9   6    468.45    434.46     25.06 o    1
 -12   8   2    244.39    304.13     55.68 o   -2
  12   8   6    244.39    304.13     55.68 o    1
 -11   8   2    116.22    116.60     38.57 o   -2
  11   8   6    116.22    116.60     38.57 o    1
  -9   8   3    855.24    904.11     27.79 o   -2
   9   8   6    855.24    904.11     27.79 o    1
  -8   8   3    829.62    828.92     20.92 o   -2
   8   8   6    829.62    828.92     20.92 o    1
  -6   8   4    315.45    329.30     14.60 o   -2
   6   8   6    315.45    329.30     14.60 o    1
  -5   8   4   9922.98  10235.80    137.74 o   -2
   5   8   6   9922.98  10235.80    137.74 o    1
  -4   8   5    118.34    188.30     17.43 o   -2
   4   8   6    118.34    188.30     17.43 o    1
  -3   8   5   4376.00   4096.23     47.40 o   -2
   3   8   6   4376.00   4096.23     47.40 o    1
  -2   8   5   2333.38   2393.27     31.60 o   -2
   2   8   6   2333.38   2393.27     31.60 o    1
  -1   8   6   2337.32   2046.32     34.43 o   -2
   1   8   6   2337.32   2046.32     34.43 o    1
   0   8   6   6642.81   6561.75     82.49 o   -2
   0   8   6   6642.81   6561.75     82.49 o    1
   1   8   6   2240.60   1999.24     31.60 o   -2
  -1   8   6   2240.60   1999.24     31.60 o    1
   2   8   7   2180.04   2189.50     34.33 o   -2
  -2   8   6   2180.04   2189.50     34.33 o    1
[truncated: 961,202 more chars]
