# Supplementary material for: Crystal chemistry of layered structures formed by linear rigid silyl-capped molecules
Source: IUCrJ. 2015 Aug 20;2(Pt 5):584–600. doi: 10.1107/S2052252515011665 (PMC4547826; doi:10.1107/S2052252515011665)
Supplement: Supplementary file 10 [file m-02-00584-NSEMsup10.hkl]

#
# h,k,l, Fc-squared, Fo-squared, sigma(Fo-squared) and status flag
#
data_NSEM
_shelx_title                             '   '
_shelx_refln_list_code                   4
_shelx_F_calc_maximum                    88.97
_exptl_crystal_F_000                     920
_reflns_d_resolution_high                0.6188

loop_
 _symmetry_equiv_pos_as_xyz
 'x, y, z'
 '-x+1/2, -y, z+1/2'
 '-x, y+1/2, -z+1/2'
 'x+1/2, -y+1/2, -z'

_cell_length_a                           7.7849(4)
_cell_length_b                           10.5146(5)
_cell_length_c                           31.2712(14)
_cell_angle_alpha                        90
_cell_angle_beta                         90
_cell_angle_gamma                        90

_shelx_F_squared_multiplier              1.000

loop_
 _refln_index_h
 _refln_index_k
 _refln_index_l
 _refln_F_squared_calc
 _refln_F_squared_meas
 _refln_F_squared_sigma
 _refln_observed_status
   4   0   0 4088.28 3809.90   30.58 o
   6   0   0  411.98  379.51    4.50 o
   8   0   0 1579.64 1555.78   18.92 o
  10   0   0   66.69   72.00    4.25 o
   1   1   0  976.75  911.93    8.50 o
   2   1   0  796.08  771.60    5.00 o
   3   1   0   35.99   87.92    0.83 o
   4   1   0   17.94   38.08    0.67 o
   5   1   0 1417.91 1446.61    8.58 o
   6   1   0  596.81  721.68    5.17 o
   7   1   0  142.35  139.25    1.92 o
   8   1   0  419.22  396.76    3.83 o
   9   1   0   95.97   90.92    2.42 o
  10   1   0  340.45  337.51    5.50 o
  11   1   0   33.29   50.75    3.92 o
  12   1   0  116.61  102.67    5.92 o
   1   2   0 2528.56 2555.38   21.67 o
   2   2   0 1278.52 1479.03    8.58 o
   3   2   0  317.69  301.84    1.92 o
   4   2   0  726.43  810.43    4.50 o
   5   2   0 7187.13 7247.22   46.42 o
   6   2   0  874.16  880.02    5.67 o
   7   2   0   68.19   64.92    1.42 o
   8   2   0  189.70  178.67    2.67 o
   9   2   0  792.90  780.85    8.08 o
  10   2   0   55.19   52.67    2.50 o
  11   2   0   41.36   55.08    3.08 o
  12   2   0   65.89   78.92    7.08 o
   1   3   0 4166.50 4338.33   59.33 o
   2   3   0  197.72  211.84    1.42 o
   3   3   0 4735.35 4514.50   26.17 o
   4   3   0  385.74  424.09    2.58 o
   5   3   0   57.95   40.42    0.75 o
   6   3   0  323.79  266.42    2.25 o
   7   3   0  153.90  173.17    2.42 o
   8   3   0  139.66  135.25    2.50 o
   9   3   0  231.77  268.67    4.00 o
  10   3   0  209.08  223.59    4.08 o
  11   3   0  108.10  101.92    3.83 o
  12   3   0   99.77   93.84    8.25 o
   0   4   0 1108.91 1097.35   10.83 o
   1   4   0 5046.03 5471.60   46.17 o
   2   4   0 5647.55 5935.28   45.33 o
   3   4   0  728.34  828.93    4.92 o
   4   4   0  800.47  845.43    5.17 o
   5   4   0  214.74  222.92    1.83 o
   6   4   0 1735.33 1785.20   13.17 o
   7   4   0  628.08  601.93    5.67 o
   8   4   0  108.46  104.08    2.42 o
   9   4   0    9.32   10.83    1.67 o
  10   4   0   13.86   15.50    1.83 o
  11   4   0   22.93   17.50    2.50 o
  12   4   0  122.50  107.00    8.00 o
   1   5   0    7.79    6.67    0.42 o
   2   5   0 1666.29 1691.61    9.67 o
   3   5   0 2929.83 2959.80   16.75 o
   4   5   0 3969.27 3809.99   21.50 o
   5   5   0 1334.33 1280.36    8.33 o
   6   5   0  276.74  284.42    2.83 o
   7   5   0   79.54   70.33    1.67 o
   8   5   0 1270.39 1256.27   12.00 o
   9   5   0   46.94   44.83    2.00 o
  10   5   0  279.17  276.67    4.08 o
  11   5   0   12.97   20.42    2.50 o
  12   5   0   28.50   34.75    4.08 o
   0   6   0 1001.05 1149.94    9.67 o
   1   6   0   70.90  129.09    1.17 o
   2   6   0  304.74  293.92    2.00 o
   3   6   0  150.08  175.00    1.42 o
   4   6   0   55.56   56.50    0.92 o
   5   6   0 2895.98 2749.55   17.17 o
   6   6   0   14.15   14.50    1.08 o
   7   6   0  673.04  661.93    6.08 o
   8   6   0   22.17   26.00    1.67 o
   9   6   0  553.68  591.84    6.92 o
  10   6   0    1.06    6.33    1.67 o
  11   6   0   71.90   75.50    3.67 o
   1   7   0  916.30  888.10    5.42 o
   2   7   0 1627.51 1656.28    9.58 o
   3   7   0   58.81   68.33    1.00 o
   4   7   0   34.86   45.00    1.00 o
   5   7   0 1712.75 1669.45   10.83 o
   6   7   0   19.43   21.92    1.17 o
   7   7   0   31.91   40.67    1.58 o
   8   7   0  700.30  670.60    6.83 o
   9   7   0   97.69  103.92    3.08 o
  10   7   0  560.96  528.09    7.42 o
  11   7   0  142.91  153.42    4.75 o
   0   8   0  770.28  613.93    5.58 o
   1   8   0   80.13   78.83    1.08 o
   2   8   0 1077.58 1093.19    6.58 o
   3   8   0    7.02    6.67    0.67 o
   4   8   0 1223.16 1224.11    7.92 o
   5   8   0  595.48  591.93    4.25 o
   6   8   0   24.05   24.58    1.33 o
   7   8   0   66.92   86.17    2.42 o
   8   8   0    4.87   17.50    2.25 o
   9   8   0   68.54   66.83    2.83 o
  10   8   0   53.92   47.00    2.58 o
  11   8   0    5.95    8.17    2.50 o
   1   9   0   38.40   38.42    0.92 o
   2   9   0 1168.04 1196.19    7.67 o
   3   9   0   17.12   24.92    1.00 o
   4   9   0  102.43  123.42    1.75 o
   5   9   0  171.23  145.92    2.00 o
   6   9   0 1374.35 1365.19   12.25 o
   7   9   0    0.04    5.83    1.83 o
   8   9   0   54.12   61.75    3.00 o
   9   9   0  110.44  105.42    3.75 o
  10   9   0  950.30  971.43   12.67 o
   0  10   0   57.94   52.42    1.75 o
   1  10   0  785.88  768.26    5.42 o
   2  10   0  344.88  350.67    3.00 o
   3  10   0  194.75  180.67    2.08 o
   4  10   0  284.11  277.92    2.92 o
   5  10   0   41.02   48.58    1.58 o
   6  10   0  192.30  181.34    3.67 o
   7  10   0 1186.93 1176.52   12.00 o
   8  10   0  430.27  412.59    6.50 o
   9  10   0  343.19  331.17    6.17 o
  10  10   0   82.08   86.50    4.00 o
   1  11   0  845.92  822.43    6.17 o
   2  11   0   13.17   12.92    1.17 o
   3  11   0  697.61  664.85    5.42 o
   4  11   0  991.57  948.85    7.50 o
   5  11   0  542.09  545.68    5.67 o
   6  11   0    0.75   16.83    2.42 o
   7  11   0    0.01    5.83    2.17 <
   8  11   0  267.76  230.59    6.08 o
   9  11   0   17.51   26.58    3.58 o
   0  12   0    0.24    2.25    1.42 <
   1  12   0  290.77  307.42    3.42 o
   2  12   0  162.07  179.42    2.67 o
   3  12   0   45.11   49.50    1.83 o
   4  12   0  229.21  213.25    3.42 o
   5  12   0   73.13   77.00    2.50 o
   6  12   0  185.75  165.42    5.00 o
   7  12   0  110.27  112.42    6.67 o
   8  12   0   17.32   24.42    6.42 o
   1  13   0  212.17  218.25    3.00 o
   2  13   0    1.39    6.33    1.42 o
   3  13   0   10.30   13.33    1.67 o
   4  13   0  352.37  360.59    5.08 o
   5  13   0   80.15   82.83    3.25 o
   6  13   0  241.33  226.00    7.00 o
   7  13   0  135.89  139.75    5.75 o
   8  13   0   77.97   87.92    8.83 o
   0  14   0   28.06   21.08    2.33 o
   1  14   0  762.60  741.76    7.50 o
   2  14   0  319.18  313.34    5.08 o
   3  14   0   22.10   26.08    2.17 o
   4  14   0  183.57  182.34    4.42 o
   5  14   0  614.83  600.01   10.42 o
   6  14   0   17.73   28.92    6.25 o
   1  15   0  170.70  186.59    4.33 o
   2  15   0    8.36   22.00    2.83 o
   3  15   0   67.24   70.58    4.50 o
   4  15   0   86.50   91.25    5.08 o
   5  15   0  573.11  579.59   20.25 o
   0  16   0  715.45  694.26   17.33 o
   1  16   0  584.65  560.59   10.25 o
   2  16   0   21.84   26.83    6.42 o
   3  16   0    3.34    8.17    3.58 <
   4  16   0   37.62   30.33    4.92 o
   1   0   1  345.59  351.92    4.00 o
   2   0   1 1179.12 1396.61    9.08 o
   3   0   1 5102.35 5699.77   48.08 o
   4   0   1  628.56  699.26    4.33 o
   5   0   1  161.95  140.00    1.17 o
   6   0   1 2249.23 2258.12   15.08 o
   7   0   1 1292.98 1242.61   10.00 o
   8   0   1   99.55  112.17    2.25 o
   9   0   1   85.90   98.09    2.33 o
  10   0   1  203.82  211.00    4.67 o
  11   0   1   83.58   82.33    4.92 o
   0   1   1    0.84   11.25    0.33 o
   3   1   1 2983.56 3180.23   19.67 o
  -3   1   1 3010.12 3220.48   17.42 o
   4   1   1  722.72  879.85    5.00 o
  -4   1   1  728.08  890.68    5.17 o
   5   1   1 1500.99 1429.28    8.25 o
  -5   1   1 1527.01 1455.36    8.25 o
   6   1   1 5106.81 5243.35   36.92 o
  -6   1   1 5085.64 5172.43   34.75 o
   7   1   1  333.04  320.09    2.92 o
  -7   1   1  324.95  314.51    3.17 o
   8   1   1  257.95  242.09    2.83 o
  -8   1   1  261.46  245.51    2.92 o
   9   1   1  328.13  318.09    4.17 o
  -9   1   1  315.73  300.34    4.33 o
  10   1   1   34.01   42.75    2.25 o
 -10   1   1   32.40   39.25    2.17 o
  11   1   1  572.05  560.34   12.58 o
 -11   1   1  577.27  534.09   12.00 o
  12   1   1   19.01   31.83    3.83 o
 -12   1   1   17.76   26.67    5.25 o
   1   2   1 2679.25 2779.80   28.75 o
  -1   2   1 2613.82 2705.05   25.58 o
   3   2   1  932.85  817.43    4.92 o
  -3   2   1  923.52  809.10    4.67 o
   4   2   1 1280.89 1340.02    7.25 o
  -4   2   1 1271.63 1349.02    7.08 o
   5   2   1 1450.97 1341.11    7.42 o
  -5   2   1 1478.26 1378.03    7.25 o
   6   2   1  970.59  981.93    6.42 o
  -6   2   1  967.97  978.52    6.33 o
   7   2   1  119.08  105.42    1.67 o
  -7   2   1  119.02  107.92    1.67 o
   8   2   1   93.23   83.42    2.00 o
  -8   2   1   92.60   90.50    2.17 o
   9   2   1   67.39   71.50    2.42 o
  -9   2   1   67.28   74.67    2.33 o
  10   2   1   15.02   16.83    2.08 o
 -10   2   1   14.81   13.83    1.75 o
  11   2   1  251.72  244.09    6.33 o
 -11   2   1  253.89  235.75    5.25 o
  12   2   1  193.76  175.84    9.33 o
 -12   2   1  191.24  164.17    6.83 o
   1   3   1 4725.03 4867.42   56.67 o
  -1   3   1 4731.67 4769.17   62.83 o
   2   3   1  125.46  132.34    1.00 o
  -2   3   1  131.59  137.42    1.00 o
   3   3   1 1718.02 1940.62   11.08 o
  -3   3   1 1718.24 1941.62   10.92 o
   4   3   1 1473.22 1500.61    8.33 o
  -4   3   1 1473.56 1496.19    8.25 o
   5   3   1  110.41  130.00    1.17 o
  -5   3   1  111.92  132.09    1.17 o
   6   3   1  309.37  280.51    2.33 o
  -6   3   1  315.57  282.26    2.42 o
   7   3   1  422.58  418.26    4.17 o
  -7   3   1  416.75  410.34    3.92 o
   8   3   1  110.10  122.42    2.33 o
  -8   3   1  109.51  124.09    2.42 o
   9   3   1 1301.05 1320.69   13.33 o
  -9   3   1 1311.31 1322.94   14.33 o
  10   3   1  315.53  326.17    5.33 o
 -10   3   1  317.94  320.51    5.00 o
  11   3   1  261.69  272.34    5.83 o
 -11   3   1  262.62  275.92    5.75 o
  12   3   1  125.41  143.84    6.67 o
   0   4   1   52.99   79.92    0.83 o
   1   4   1 3106.70 3253.98   18.50 o
  -1   4   1 3123.87 3281.89   19.00 o
   2   4   1 1962.34 2023.62   10.92 o
  -2   4   1 1925.43 1978.37   11.08 o
   3   4   1 1589.27 1592.03    9.33 o
  -3   4   1 1566.69 1569.36    9.25 o
   4   4   1  384.63  359.01    2.33 o
  -4   4   1  396.58  370.01    2.33 o
   5   4   1 1785.84 1778.12   10.92 o
  -5   4   1 1812.19 1798.37   10.50 o
   6   4   1 1310.88 1354.61    9.50 o
  -6   4   1 1296.78 1342.19    9.83 o
   7   4   1   35.74   40.83    1.33 o
  -7   4   1   36.85   41.50    1.42 o
   8   4   1   57.73   55.92    1.92 o
  -8   4   1   56.51   54.75    1.75 o
   9   4   1  373.25  366.01    4.33 o
  -9   4   1  373.53  366.42    4.67 o
  10   4   1  403.60  400.92    5.42 o
 -10   4   1  399.74  404.34    5.42 o
  11   4   1  192.78  191.17    4.42 o
 -11   4   1  191.05  183.67    4.33 o
  12   4   1   53.96   57.75    6.33 o
 -12   4   1   55.46   60.50    4.67 o
   0   5   1 1382.58 1362.44    8.25 o
   1   5   1 1020.34 1092.02    6.42 o
  -1   5   1 1026.51 1097.27    6.42 o
   2   5   1  237.44  249.34    1.75 o
  -2   5   1  255.84  269.67    1.83 o
   3   5   1  539.57  531.93    3.17 o
  -3   5   1  538.15  526.43    3.25 o
   4   5   1  583.02  544.43    3.50 o
  -4   5   1  589.66  554.43    3.50 o
   5   5   1 1071.36 1035.77    6.92 o
  -5   5   1 1093.15 1059.10    7.00 o
   6   5   1   86.07   77.50    1.50 o
  -6   5   1   85.80   75.67    1.50 o
   7   5   1   73.76   68.58    1.67 o
  -7   5   1   77.40   76.08    1.67 o
   8   5   1   83.91   90.58    2.33 o
  -8   5   1   84.28   95.75    2.42 o
   9   5   1   60.97   62.08    2.25 o
  -9   5   1   60.79   60.42    2.25 o
  10   5   1   68.55   68.83    2.33 o
 -10   5   1   66.54   66.83    2.50 o
  11   5   1  111.25  115.58    3.75 o
 -11   5   1  109.76  112.25    3.67 o
  12   5   1   34.40   32.08    4.00 o
 -12   5   1   34.93   37.08    4.08 o
   0   6   1  199.52  209.09    1.58 o
   1   6   1 6293.50 6456.04   43.33 o
  -1   6   1 6295.43 6429.12   41.83 o
   2   6   1 1300.03 1324.77    7.67 o
  -2   6   1 1300.78 1320.36    7.67 o
   3   6   1 1728.36 1649.20    9.25 o
  -3   6   1 1719.58 1635.28    9.50 o
   4   6   1   67.77   61.25    1.00 o
  -4   6   1   71.93   66.92    1.00 o
   5   6   1  473.82  463.76    3.33 o
  -5   6   1  462.23  452.42    3.42 o
   6   6   1  227.89  211.25    2.42 o
  -6   6   1  220.95  204.50    2.42 o
   7   6   1  194.67  193.42    2.67 o
  -7   6   1  199.37  199.09    2.75 o
   8   6   1  471.92  477.42    5.25 o
  -8   6   1  481.59  481.51    5.50 o
   9   6   1  322.75  326.59    5.00 o
  -9   6   1  317.66  322.59    4.50 o
  10   6   1  240.15  233.67    4.08 o
 -10   6   1  240.82  237.84    4.42 o
  11   6   1   59.11   55.58    3.17 o
 -11   6   1   59.22   59.25    2.92 o
   0   7   1 2516.37 2632.22   15.33 o
   1   7   1  269.45  275.09    2.00 o
  -1   7   1  272.36  279.51    2.08 o
   2   7   1 2722.23 2656.22   15.17 o
  -2   7   1 2736.17 2667.47   15.17 o
   3   7   1 1309.84 1267.19    7.42 o
  -3   7   1 1301.87 1257.27    7.42 o
   4   7   1  492.10  481.93    3.42 o
  -4   7   1  486.71  474.59    3.42 o
   5   7   1  498.99  543.09    4.08 o
  -5   7   1  501.23  547.18    4.00 o
   6   7   1   90.02   85.50    1.75 o
  -6   7   1   94.62   87.75    1.75 o
   7   7   1  136.14  124.67    2.25 o
  -7   7   1  134.35  123.25    2.33 o
   8   7   1  318.75  325.59    4.17 o
  -8   7   1  328.69  334.34    4.17 o
   9   7   1  263.43  261.84    4.00 o
  -9   7   1  264.34  255.09    4.75 o
  10   7   1   36.63   41.25    2.58 o
 -10   7   1   36.60   40.42    2.67 o
  11   7   1  172.81  166.75    4.92 o
 -11   7   1  168.97  168.67    4.50 o
   0   8   1  678.78  599.34    3.92 o
   1   8   1  545.11  561.18    3.75 o
  -1   8   1  534.28  546.59    3.75 o
   2   8   1  776.58  792.52    4.92 o
  -2   8   1  785.87  791.52    5.08 o
   3   8   1   97.10   95.09    1.25 o
  -3   8   1   97.18   95.75    1.25 o
   4   8   1 3579.97 3512.48   21.50 o
  -4   8   1 3576.61 3517.15   22.75 o
   5   8   1   46.90   49.58    1.25 o
  -5   8   1   48.75   53.42    1.42 o
   6   8   1  305.76  307.51    3.50 o
  -6   8   1  308.53  308.76    3.83 o
   7   8   1  644.34  600.76    6.75 o
  -7   8   1  652.77  609.01    6.75 o
   8   8   1  708.36  686.10    8.17 o
  -8   8   1  709.08  684.68    8.75 o
   9   8   1   78.76   74.17    3.08 o
  -9   8   1   78.43   71.17    3.08 o
  10   8   1    8.19    7.75    2.17 o
 -10   8   1    8.80    7.42    2.17 o
  11   8   1   56.49   56.25    3.42 o
 -11   8   1   57.52   53.92    3.42 o
   0   9   1 1006.19 1002.77    6.92 o
   1   9   1  981.67  937.18    6.00 o
  -1   9   1  979.72  937.52    6.00 o
   2   9   1  124.64  130.75    1.67 o
  -2   9   1  125.54  131.92    1.67 o
   3   9   1 2145.87 2100.21   13.17 o
  -3   9   1 2148.68 2101.46   13.17 o
   4   9   1  351.73  349.92    3.08 o
  -4   9   1  361.45  360.59    3.00 o
   5   9   1  146.84  145.67    2.00 o
  -5   9   1  142.53  144.75    2.00 o
   6   9   1   16.84   30.33    1.75 o
  -6   9   1   15.91   29.50    1.67 o
   7   9   1  132.10  129.25    3.08 o
  -7   9   1  132.68  130.84    3.00 o
   8   9   1  332.75  314.76    5.75 o
  -8   9   1  338.35  321.51    6.00 o
   9   9   1   33.60   38.92    2.58 o
  -9   9   1   34.33   42.17    2.67 o
  10   9   1    1.72   16.83    2.58 o
 -10   9   1    1.97   17.67    2.33 o
   0  10   1 1445.36 1443.94    9.83 o
   1  10   1  614.31  623.84    4.58 o
  -1  10   1  618.76  628.01    4.58 o
   2  10   1 1105.73 1100.52    7.58 o
  -2  10   1 1099.26 1089.35    7.42 o
   3  10   1    2.87    4.83    0.92 o
  -3  10   1    3.68    5.00    0.92 o
   4  10   1 1074.30 1081.44    8.08 o
  -4  10   1 1083.76 1097.77    8.25 o
   5  10   1  270.89  268.84    3.08 o
  -5  10   1  271.01  269.09    3.25 o
   6  10   1   80.15   85.25    2.50 o
  -6  10   1   82.95   95.34    2.50 o
   7  10   1  461.72  462.26    6.25 o
  -7  10   1  458.03  462.84    6.08 o
   8  10   1   44.28   53.08    3.08 o
  -8  10   1   41.14   53.08    2.75 o
   9  10   1    5.37   14.92    2.58 o
  -9  10   1    3.98    8.50    2.17 o
  10  10   1   16.65   14.75    2.67 o
 -10  10   1   16.50   20.00    2.83 o
   0  11   1  208.16  205.59    2.33 o
   1  11   1  636.91  648.01    5.00 o
  -1  11   1  647.65  661.26    5.17 o
   2  11   1  133.52  137.25    2.08 o
  -2  11   1  136.51  141.42    2.17 o
   3  11   1  551.95  551.09    4.50 o
  -3  11   1  571.14  575.59    4.58 o
   4  11   1  154.39  166.75    2.58 o
  -4  11   1  154.75  172.59    2.58 o
   5  11   1  942.69  933.35    8.83 o
  -5  11   1  934.42  930.77    8.83 o
   6  11   1  703.20  674.51    9.83 o
  -6  11   1  693.72  663.01    9.00 o
   7  11   1  177.70  176.92    5.08 o
  -7  11   1  180.88  185.00    5.42 o
   8  11   1   22.94   19.58    3.17 o
  -8  11   1   24.29   25.67    2.75 o
   9  11   1   87.69   91.08    5.67 o
  -9  11   1   87.08   90.00    4.92 o
   0  12   1  351.99  346.26    3.08 o
   1  12   1  849.61  821.52    6.92 o
  -1  12   1  847.99  813.68    6.83 o
   2  12   1  583.73  566.76    5.08 o
  -2  12   1  577.00  554.26    5.25 o
   3  12   1  463.95  456.09    4.67 o
  -3  12   1  471.84  459.76    4.75 o
   4  12   1  318.66  304.51    3.83 o
  -4  12   1  308.86  293.51    3.83 o
   5  12   1  296.53  283.09    4.25 o
  -5  12   1  294.76  280.51    5.42 o
   6  12   1   75.29   80.00    3.92 o
  -6  12   1   73.78   81.33    3.50 o
   7  12   1  157.02  139.17    5.08 o
  -7  12   1  153.90  150.00    5.58 o
   8  12   1  119.33  103.67    7.25 o
  -8  12   1  122.29  119.67    7.00 o
   0  13   1  909.24  876.10    7.42 o
   1  13   1  237.19  232.59    3.58 o
  -1  13   1  235.45  231.59    3.42 o
   2  13   1   49.67   64.83    2.00 o
  -2  13   1   51.02   63.75    1.83 o
   3  13   1  265.32  267.92    4.00 o
  -3  13   1  265.39  260.09    3.92 o
   4  13   1   81.01   82.42    3.33 o
  -4  13   1   72.96   74.50    3.08 o
   5  13   1    5.54    6.75    2.25 o
  -5  13   1    4.22    8.33    1.83 o
   6  13   1   10.00   10.50    4.17 <
  -6  13   1    9.91   13.67    2.58 o
   7  13   1   56.08   69.33    4.75 o
  -7  13   1   55.32   63.83    5.25 o
   8  13   1    9.24    3.50    5.58 <
  -8  13   1    8.83   -4.75    5.25 <
   0  14   1    1.23    1.58    1.58 <
   1  14   1  264.97  261.59    4.17 o
  -1  14   1  271.20  266.51    3.83 o
   2  14   1  222.08  206.00    4.50 o
  -2  14   1  219.41  207.00    3.83 o
   3  14   1   12.66   16.75    2.25 o
  -3  14   1   13.34   18.83    2.25 o
   4  14   1  274.58  284.09    5.83 o
  -4  14   1  270.19  283.17    6.50 o
   5  14   1  285.03  292.92    6.75 o
  -5  14   1  289.90  303.17    6.75 o
   6  14   1   94.33  110.08    6.75 o
  -6  14   1   95.45  111.00    6.58 o
   7  14   1    8.32   12.58    4.00 o
  -7  14   1    8.11   13.25    6.42 <
   0  15   1   62.94   80.17    2.83 o
   1  15   1  125.85  124.59    3.67 o
  -1  15   1  129.15  124.67    4.92 o
   2  15   1  502.18  509.68    9.17 o
  -2  15   1  489.52  479.67    9.08 o
   3  15   1   38.71   35.92    3.17 o
  -3  15   1   39.97   42.75    3.33 o
   4  15   1   74.64   87.25    4.50 o
  -4  15   1   74.67   78.83    6.17 o
   5  15   1    1.47   17.08    4.42 o
  -5  15   1    1.87   17.92    5.00 o
   0  16   1    0.21   14.75    2.92 o
   1  16   1  212.73  232.84    9.00 o
  -1  16   1  213.16  224.59    7.42 o
   2  16   1  102.62  104.08    5.25 o
  -2  16   1   98.35  103.00    5.50 o
   3  16   1   51.27   61.67    5.33 o
  -3  16   1   52.55   56.50    7.00 o
   4  16   1    3.68   13.00    5.17 <
  -4  16   1    3.77   15.08    4.00 o
   1   0   2   14.21   16.00    0.42 o
   2   0   2   43.52   41.92    0.50 o
   3   0   2  717.17  810.93    4.50 o
   4   0   2  148.03  205.67    1.42 o
   5   0   2 1507.50 1661.03   10.17 o
   6   0   2  762.75  677.85    4.75 o
   7   0   2    5.02   11.92    1.00 o
   8   0   2  677.78  649.76    6.67 o
   9   0   2 1424.03 1409.28   13.58 o
  10   0   2   44.34   39.08    2.75 o
  11   0   2   18.47   20.50    3.25 o
  12   0   2  329.27  313.26    9.25 o
   0   1   2  110.21  115.58    1.33 o
   3   1   2  614.27  620.01    3.58 o
  -3   1   2  609.53  619.68    3.50 o
   4   1   2 5950.26 6202.03   40.83 o
  -4   1   2 5861.61 6117.70   45.67 o
   5   1   2  958.13  927.10    5.50 o
  -5   1   2  957.66  924.93    5.50 o
   6   1   2  782.39  852.02    6.00 o
  -6   1   2  778.76  843.68    5.67 o
   7   1   2  212.34  206.34    2.33 o
  -7   1   2  220.10  213.17    2.50 o
   8   1   2  376.05  368.01    3.67 o
  -8   1   2  374.13  365.84    3.92 o
   9   1   2  196.76  192.00    3.42 o
  -9   1   2  199.76  195.34    3.08 o
  10   1   2  267.62  260.67    4.67 o
 -10   1   2  263.48  253.92    4.50 o
  11   1   2   65.58   74.50    4.67 o
 -11   1   2   61.42   63.67    3.67 o
  12   1   2  161.04  157.59    6.50 o
 -12   1   2  154.42  152.34    9.25 o
   1   2   2 1303.54 1240.61   10.67 o
  -1   2   2 1291.14 1229.19    9.33 o
   2   2   2  837.43  997.93    5.92 o
  -2   2   2  810.71  965.93    6.08 o
   3   2   2 3458.15 3590.65   20.83 o
  -3   2   2 3443.67 3558.23   19.33 o
   4   2   2  463.10  528.59    3.33 o
  -4   2   2  468.87  540.59    3.08 o
   5   2   2 1687.99 1783.95   10.58 o
  -5   2   2 1725.18 1813.53    9.83 o
   6   2   2 1000.83  954.85    6.25 o
  -6   2   2 1001.54  941.85    6.75 o
   7   2   2  574.24  576.68    4.67 o
  -7   2   2  572.54  564.34    4.83 o
   8   2   2  161.82  158.84    2.25 o
  -8   2   2  165.64  165.42    2.58 o
   9   2   2  479.29  462.76    5.42 o
  -9   2   2  484.81  467.17    5.75 o
  10   2   2  261.74  255.01    4.92 o
 -10   2   2  264.76  251.76    4.33 o
  11   2   2   47.89   59.33    3.42 o
 -11   2   2   47.31   54.00    3.00 o
  12   2   2  131.22  129.25    6.17 o
 -12   2   2  128.82  131.17    6.33 o
   0   3   2    1.95    4.00    0.25 o
   1   3   2 1082.41 1118.85    7.17 o
  -1   3   2 1119.09 1159.19    7.00 o
   2   3   2 1316.07 1426.03    8.33 o
  -2   3   2 1354.75 1471.94    7.92 o
   3   3   2  750.51  782.76    4.75 o
  -3   3   2  771.03  807.18    4.42 o
   4   3   2 1192.56 1382.86    7.75 o
  -4   3   2 1209.06 1398.61    7.50 o
   5   3   2  776.66  735.01    4.42 o
  -5   3   2  761.34  712.76    4.42 o
   6   3   2  386.45  422.67    3.08 o
  -6   3   2  387.39  419.59    3.25 o
   7   3   2  320.13  316.26    3.42 o
  -7   3   2  332.40  329.84    3.42 o
   8   3   2  618.98  631.76    6.33 o
  -8   3   2  627.92  638.01    6.25 o
   9   3   2  387.06  391.76    4.75 o
  -9   3   2  386.11  386.26    5.50 o
  10   3   2  145.21  152.17    3.50 o
 -10   3   2  144.28  146.00    3.08 o
  11   3   2  132.40  147.59    5.25 o
 -11   3   2  133.92  144.34    3.58 o
  12   3   2  152.81  137.84    6.33 o
 -12   3   2  149.77  142.50    6.75 o
   0   4   2  208.63  226.42    1.75 o
   1   4   2 3356.72 3443.31   19.08 o
  -1   4   2 3311.70 3384.65   20.50 o
   2   4   2  885.18  990.43    5.58 o
  -2   4   2  897.03 1004.35    5.83 o
   3   4   2 1490.02 1481.44    8.42 o
  -3   4   2 1516.18 1508.86    8.83 o
   4   4   2  775.10  791.43    4.83 o
  -4   4   2  771.12  790.10    4.67 o
   5   4   2 1052.15 1029.60    6.67 o
  -5   4   2 1057.05 1042.69    6.58 o
   6   4   2  221.18  203.84    2.08 o
  -6   4   2  214.56  197.34    2.17 o
   7   4   2  925.72  932.35    7.83 o
  -7   4   2  921.18  921.60    7.58 o
   8   4   2  623.06  609.18    6.08 o
  -8   4   2  618.93  602.34    6.42 o
   9   4   2   11.09   15.25    1.50 o
  -9   4   2   12.22   13.50    1.58 o
  10   4   2    2.68    9.92    1.83 o
 -10   4   2    3.25    6.92    1.75 o
  11   4   2   69.72   66.58    3.00 o
 -11   4   2   69.04   66.42    3.00 o
  12   4   2  105.02   99.09    5.75 o
   0   5   2  183.61  147.34    1.17 o
   1   5   2  105.65   89.17    0.83 o
  -1   5   2  106.52   88.92    0.83 o
   2   5   2 1145.96 1072.02    6.17 o
  -2   5   2 1157.25 1084.60    6.42 o
   3   5   2 1207.55 1240.36    6.92 o
  -3   5   2 1206.16 1244.11    7.25 o
   4   5   2 1401.34 1346.52    8.00 o
  -4   5   2 1380.59 1322.19    8.00 o
   5   5   2  558.39  527.43    3.67 o
  -5   5   2  545.55  515.18    3.58 o
   6   5   2   16.23   15.33    0.92 o
  -6   5   2   17.73   14.17    1.00 o
   7   5   2  337.85  363.42    3.67 o
  -7   5   2  340.60  365.26    3.58 o
   8   5   2   52.41   53.92    1.83 o
  -8   5   2   51.22   52.00    1.92 o
   9   5   2  126.65  126.25    2.67 o
  -9   5   2  127.79  127.17    2.83 o
  10   5   2  109.70  109.92    3.08 o
 -10   5   2  112.68  113.17    3.00 o
  11   5   2  143.80  144.67    4.42 o
 -11   5   2  142.97  145.50    3.83 o
   0   6   2  280.92  314.59    2.17 o
   1   6   2 1885.24 1799.62   10.17 o
  -1   6   2 1873.83 1783.12   10.42 o
   2   6   2  614.74  607.26    3.67 o
  -2   6   2  607.87  601.51    3.75 o
   3   6   2 1275.60 1294.36    7.33 o
  -3   6   2 1279.06 1293.02    7.58 o
   4   6   2  700.87  653.09    4.08 o
  -4   6   2  704.46  655.34    4.33 o
   5   6   2  224.55  238.42    2.08 o
  -5   6   2  219.91  236.67    2.00 o
   6   6   2 1270.65 1185.44    9.58 o
  -6   6   2 1269.06 1182.52    9.25 o
   7   6   2  797.18  793.27    6.67 o
  -7   6   2  782.78  785.26    7.00 o
   8   6   2  206.32  207.00    3.25 o
  -8   6   2  201.68  197.84    3.17 o
   9   6   2  161.83  163.92    3.00 o
  -9   6   2  156.56  154.34    3.17 o
  10   6   2   51.39   59.67    2.50 o
 -10   6   2   53.03   54.67    2.42 o
  11   6   2   80.18   87.33    3.42 o
 -11   6   2   79.95   77.25    4.17 o
   0   7   2  932.09  960.43    5.83 o
   1   7   2  422.11  387.17    2.58 o
  -1   7   2  433.11  398.17    2.75 o
   2   7   2  656.62  654.18    4.08 o
  -2   7   2  679.47  674.51    4.08 o
   3   7   2  769.39  768.43    4.83 o
  -3   7   2  774.99  772.68    4.75 o
   4   7   2 1518.24 1440.44    8.92 o
  -4   7   2 1516.98 1436.61    9.08 o
   5   7   2  433.26  436.76    3.33 o
  -5   7   2  444.55  454.01    3.33 o
   6   7   2  266.98  262.84    3.00 o
  -6   7   2  269.33  265.92    2.67 o
   7   7   2  407.26  393.84    4.25 o
  -7   7   2  400.75  387.01    4.25 o
   8   7   2   92.97   96.50    2.50 o
  -8   7   2   92.01   92.25    2.58 o
   9   7   2   25.13   27.92    2.00 o
  -9   7   2   25.78   24.83    2.08 o
  10   7   2  117.69  118.17    3.33 o
 -10   7   2  115.38  107.25    3.83 o
  11   7   2   17.03   22.83    2.50 o
 -11   7   2   16.16   19.33    2.25 o
   0   8   2  962.17  933.02    5.92 o
   1   8   2  147.00  138.34    1.42 o
  -1   8   2  154.16  148.42    1.42 o
   2   8   2  944.27  941.68    5.67 o
  -2   8   2  925.20  912.18    5.83 o
   3   8   2   92.98   91.08    1.25 o
  -3   8   2   90.50   88.50    1.25 o
   4   8   2  301.07  328.76    2.67 o
  -4   8   2  307.75  336.67    2.83 o
   5   8   2   60.59   58.67    1.33 o
  -5   8   2   56.96   54.50    1.42 o
   6   8   2  819.19  823.02    6.83 o
  -6   8   2  830.00  829.77    7.17 o
   7   8   2   55.26   64.08    2.08 o
  -7   8   2   51.34   72.00    2.42 o
   8   8   2   97.33  109.50    2.92 o
  -8   8   2   96.97  109.17    3.42 o
   9   8   2  264.11  240.42    4.42 o
  -9   8   2  269.97  256.51    4.58 o
  10   8   2  140.64  130.67    4.00 o
 -10   8   2  140.85  129.09    4.08 o
  11   8   2   39.92   46.08    3.25 o
 -11   8   2   39.43   44.08    2.83 o
   0   9   2   42.47   38.67    1.00 o
   1   9   2  448.12  443.34    3.17 o
  -1   9   2  452.71  448.42    3.17 o
   2   9   2 1772.36 1729.78   10.83 o
  -2   9   2 1790.25 1742.45   11.17 o
   3   9   2 1031.36 1010.85    6.67 o
  -3   9   2 1011.13  988.60    6.83 o
   4   9   2   81.47   82.83    1.50 o
  -4   9   2   82.17   86.25    1.50 o
   5   9   2  148.40  135.17    2.00 o
  -5   9   2  142.23  127.42    2.00 o
   6   9   2  216.58  233.25    3.42 o
  -6   9   2  209.79  224.92    3.08 o
   7   9   2  192.95  186.42    3.42 o
  -7   9   2  191.40  185.92    3.25 o
   8   9   2  137.62  143.75    4.17 o
  -8   9   2  139.18  151.25    3.50 o
   9   9   2  245.19  239.09    4.92 o
  -9   9   2  245.04  230.84    5.00 o
  10   9   2   23.90   34.58    2.75 o
 -10   9   2   24.06   34.17    2.67 o
   0  10   2    1.27    7.50    0.83 o
   1  10   2  214.37  210.42    2.08 o
  -1  10   2  201.92  197.00    2.08 o
   2  10   2  882.21  862.10    6.17 o
  -2  10   2  904.76  883.27    6.17 o
   3  10   2  376.91  368.34    3.17 o
  -3  10   2  367.83  363.34    3.25 o
   4  10   2  297.73  278.51    2.83 o
  -4  10   2  294.65  277.42    2.83 o
   5  10   2  457.89  451.84    4.33 o
  -5  10   2  463.81  466.09    4.50 o
   6  10   2  838.69  830.10    9.33 o
  -6  10   2  843.56  828.35    9.42 o
   7  10   2  223.03  227.34    3.92 o
  -7  10   2  221.74  225.00    3.92 o
   8  10   2   24.20   19.42    2.92 o
  -8  10   2   22.98   28.33    2.17 o
   9  10   2  139.18  133.42    4.08 o
  -9  10   2  139.54  135.17    4.17 o
  10  10   2   22.76   21.25    2.58 o
 -10  10   2   22.93   17.00    3.25 o
   0  11   2    0.06    4.92    0.92 o
   1  11   2  381.15  395.17    3.42 o
  -1  11   2  381.37  395.34    3.50 o
   2  11   2   72.21   71.67    1.67 o
  -2  11   2   71.41   70.00    1.75 o
   3  11   2 1273.77 1283.27    8.92 o
  -3  11   2 1250.24 1253.69    8.75 o
   4  11   2  247.23  233.09    2.75 o
  -4  11   2  246.68  235.84    3.08 o
   5  11   2  585.47  585.26    6.42 o
  -5  11   2  578.11  586.93    6.08 o
   6  11   2  130.95  138.67    3.50 o
  -6  11   2  130.17  138.17    3.42 o
   7  11   2  261.16  260.42    6.33 o
  -7  11   2  264.10  274.67    5.50 o
   8  11   2  224.28  227.00   10.92 o
  -8  11   2  212.29  200.59    6.92 o
   9  11   2    5.74   10.17    3.00 o
  -9  11   2    6.44   13.75    3.17 o
   0  12   2   69.49   63.42    1.67 o
   1  12   2  174.89  188.17    2.50 o
  -1  12   2  171.63  185.25    2.58 o
   2  12   2  626.68  620.18    5.67 o
  -2  12   2  608.03  606.18    5.75 o
   3  12   2  110.57  114.08    2.42 o
  -3  12   2  104.69  105.33    2.33 o
   4  12   2  179.55  177.34    2.83 o
  -4  12   2  178.45  176.67    3.00 o
   5  12   2   22.26   32.67    2.00 o
  -5  12   2   21.94   30.92    1.83 o
   6  12   2  111.77  106.17    5.00 o
  -6  12   2  108.00  100.58    3.83 o
   7  12   2  339.44  332.26    8.33 o
  -7  12   2  348.19  340.76    8.25 o
   8  12   2   12.56   18.75    3.92 o
  -8  12   2   12.35   27.58    3.42 o
   0  13   2   21.88   26.17    1.58 o
   1  13   2  129.59  112.00    2.58 o
  -1  13   2  130.88  117.08    2.42 o
   2  13   2  556.82  564.51    6.58 o
  -2  13   2  562.78  579.18    6.08 o
   3  13   2  613.09  588.51    6.75 o
  -3  13   2  606.82  583.59    6.00 o
   4  13   2    9.90   16.58    2.17 o
  -4  13   2   10.11   16.33    1.92 o
   5  13   2  106.70  111.00    3.67 o
  -5  13   2  110.82  115.75    3.08 o
   6  13   2   20.87   16.08    4.42 o
  -6  13   2   23.55   21.08    2.67 o
   7  13   2   44.59   58.83    7.42 o
  -7  13   2   41.06   51.83    4.92 o
   8  13   2   18.33   18.08    4.17 o
  -8  13   2   18.53   13.25    3.92 o
   0  14   2    4.46    4.08    1.58 <
   1  14   2   37.64   41.50    2.17 o
  -1  14   2   39.52   42.42    2.17 o
   2  14   2   40.88   51.00    2.33 o
  -2  14   2   43.17   50.92    2.33 o
   3  14   2   16.48   24.08    2.33 o
  -3  14   2   20.57   30.33    2.33 o
   4  14   2   42.46   52.92    2.92 o
  -4  14   2   44.24   49.67    2.75 o
   5  14   2   62.83   72.75    4.08 o
  -5  14   2   61.89   71.50    4.00 o
   6  14   2   77.38   88.25    5.08 o
  -6  14   2   80.08   86.42    6.42 o
   7  14   2   38.95   35.17    6.75 o
  -7  14   2   38.89   40.00    7.42 o
   0  15   2  821.18  774.18    9.67 o
   1  15   2  114.66  111.83    3.58 o
  -1  15   2  116.75  117.50    3.92 o
   2  15   2  314.56  308.92    6.50 o
  -2  15   2  305.11  298.92    6.83 o
   3  15   2  108.68   98.67    5.25 o
  -3  15   2  109.93  107.58    4.67 o
   4  15   2  411.13  390.09   17.17 o
  -4  15   2  416.33  407.67    9.42 o
   5  15   2    9.96   16.92    3.58 o
  -5  15   2    9.85   17.50    5.08 o
   0  16   2   50.33   61.17    3.25 o
   1  16   2  103.78  109.58    7.17 o
  -1  16   2  105.88  118.17    5.67 o
   2  16   2    7.73    9.33    3.08 o
  -2  16   2    7.42   13.58    3.08 o
   3  16   2   15.97   26.50    5.83 o
  -3  16   2   16.69   26.67    6.17 o
   4  16   2  244.73  257.67    9.17 o
  -4  16   2  243.90  231.00    9.42 o
   1   0   3    1.33    2.17    0.25 o
   2   0   3 2218.46 2308.54   15.00 o
   3   0   3 5608.37 6159.20   76.58 o
   4   0   3 2965.17 2902.47   16.33 o
   5   0   3  844.39  951.77    6.08 o
   6   0   3 1200.87 1193.77    8.00 o
   7   0   3  777.29  776.18    6.33 o
   8   0   3 1229.04 1222.02   11.92 o
   9   0   3  123.03  122.75    2.50 o
  10   0   3  645.50  586.01    8.25 o
  11   0   3   15.97   27.08    3.50 o
  12   0   3   37.51   46.75    4.25 o
   0   1   3   64.24   66.50    0.83 o
   2   1   3 4735.05 4976.59   95.17 o
  -2   1   3 4784.67 4961.01  132.92 o
   3   1   3 3123.08 3488.31   19.42 o
  -3   1   3 3184.95 3549.65   21.58 o
   4   1   3  251.43  293.59    1.83 o
  -4   1   3  239.60  282.17    1.83 o
   5   1   3  336.38  335.09    2.33 o
  -5   1   3  334.70  333.92    2.25 o
   6   1   3  316.47  312.84    2.67 o
  -6   1   3  319.37  320.51    2.58 o
   7   1   3  112.13  108.67    1.75 o
  -7   1   3  114.80  115.17    1.75 o
   8   1   3  706.95  674.76    6.17 o
  -8   1   3  690.02  652.68    6.08 o
   9   1   3  156.49  143.67    3.08 o
  -9   1   3  160.01  148.09    2.83 o
  10   1   3  125.56  125.50    3.75 o
 -10   1   3  128.22  124.67    3.42 o
  11   1   3    6.62   13.50    3.00 o
 -11   1   3    6.54    6.25    2.50 <
  12   1   3  231.32  229.17    7.92 o
 -12   1   3  233.33  231.00    7.58 o
   0   2   3 2858.03 3178.39   83.83 o
   1   2   3 2446.94 2586.63   20.92 o
  -1   2   3 2442.18 2550.13   19.67 o
   3   2   3 3091.81 3304.98   18.42 o
  -3   2   3 3086.02 3300.73   17.50 o
   4   2   3 3739.51 3920.41   22.08 o
  -4   2   3 3693.66 3883.40   21.42 o
   5   2   3  371.23  400.34    2.67 o
  -5   2   3  369.36  404.92    2.50 o
   6   2   3  242.41  212.67    1.92 o
  -6   2   3  250.13  221.67    2.08 o
   7   2   3  996.40  980.27    7.08 o
  -7   2   3  991.65  965.27    7.75 o
   8   2   3  642.54  649.68    5.75 o
  -8   2   3  654.25  659.93    6.08 o
   9   2   3  164.55  176.42    3.25 o
  -9   2   3  162.93  168.09    3.25 o
  10   2   3  284.88  293.42    5.08 o
 -10   2   3  283.97  295.51    4.67 o
  11   2   3   21.79   33.33    3.00 o
 -11   2   3   21.79   27.92    2.25 o
  12   2   3  197.06  179.00    6.75 o
 -12   2   3  195.16  188.25    7.25 o
   0   3   3 3976.27 4150.16   45.58 o
   1   3   3   37.98   31.33    0.42 o
  -1   3   3   42.71   35.08    0.50 o
   2   3   3  440.35  409.84    2.58 o
  -2   3   3  439.11  403.01    2.58 o
   3   3   3 3799.86 4006.07   22.25 o
  -3   3   3 3794.79 4017.66   22.50 o
   4   3   3  981.83  983.52    5.58 o
  -4   3   3 1002.77 1000.85    5.42 o
   5   3   3 1474.45 1457.36    8.42 o
  -5   3   3 1480.19 1470.69    8.33 o
   6   3   3  602.23  592.18    4.17 o
  -6   3   3  603.14  590.26    4.25 o
   7   3   3  555.01  540.68    5.00 o
  -7   3   3  557.25  540.84    4.67 o
   8   3   3  380.85  352.17    3.83 o
  -8   3   3  386.50  361.67    4.08 o
   9   3   3   14.02   18.08    1.83 o
  -9   3   3   12.59   17.58    1.83 o
  10   3   3  376.59  345.51    5.25 o
 -10   3   3  373.06  341.34    5.33 o
  11   3   3   44.02   53.08    3.33 o
 -11   3   3   47.03   53.75    2.50 o
  12   3   3   41.42   42.17    6.08 o
   0   4   3  976.99 1068.44    6.75 o
   1   4   3   89.92   96.00    0.83 o
  -1   4   3   97.94  104.50    0.92 o
   2   4   3  389.16  413.84    2.50 o
  -2   4   3  410.95  437.34    2.83 o
   3   4   3 2020.01 1868.37   10.25 o
  -3   4   3 2012.14 1858.87   10.92 o
   4   4   3  724.17  704.85    4.33 o
  -4   4   3  710.55  696.51    4.00 o
   5   4   3  229.49  260.51    2.00 o
  -5   4   3  220.91  252.17    2.00 o
   6   4   3  126.99  115.50    1.58 o
  -6   4   3  128.97  117.67    1.75 o
   7   4   3  221.36  236.84    2.83 o
  -7   4   3  223.08  235.25    2.92 o
   8   4   3  263.02  257.76    3.42 o
  -8   4   3  270.36  268.17    3.58 o
   9   4   3   42.89   45.00    1.67 o
  -9   4   3   40.83   40.17    1.92 o
  10   4   3  182.31  172.00    3.83 o
 -10   4   3  183.82  168.42    3.58 o
  11   4   3   33.79   37.33    2.75 o
 -11   4   3   34.80   32.17    2.50 o
  12   4   3   67.49   78.17    4.92 o
 -12   4   3   69.57   69.25    4.92 o
   0   5   3 2672.32 2875.72   17.00 o
   1   5   3 2300.31 2345.29   13.42 o
  -1   5   3 2305.73 2346.38   13.42 o
   2   5   3 3312.05 3282.64   17.67 o
  -2   5   3 3307.61 3263.56   18.92 o
   3   5   3  755.82  746.85    4.42 o
  -3   5   3  759.49  756.10    4.50 o
   4   5   3 1790.75 1704.95    9.92 o
  -4   5   3 1799.98 1717.95    9.83 o
   5   5   3 1179.24 1125.10    7.08 o
  -5   5   3 1186.95 1134.69    7.50 o
   6   5   3 1102.24 1090.52    8.17 o
  -6   5   3 1103.13 1082.35    8.42 o
   7   5   3 2054.06 2002.70   15.42 o
  -7   5   3 2045.49 1985.87   15.83 o
   8   5   3  107.82   98.75    2.25 o
  -8   5   3  109.45   96.42    2.33 o
   9   5   3  113.81  112.50    2.75 o
  -9   5   3  118.04  115.00    2.83 o
  10   5   3   13.29   20.83    1.92 o
 -10   5   3   14.78   16.75    1.83 o
  11   5   3   27.71   37.42    2.83 o
 -11   5   3   26.75   35.25    2.33 o
   0   6   3   91.60  104.33    1.00 o
   1   6   3  533.19  626.59    3.83 o
  -1   6   3  533.67  622.59    3.83 o
   2   6   3  432.87  418.92    2.67 o
  -2   6   3  442.68  426.34    2.75 o
   3   6   3  322.36  278.17    1.92 o
  -3   6   3  327.88  282.42    2.00 o
   4   6   3  179.00  182.09    1.58 o
  -4   6   3  181.28  184.17    1.58 o
   5   6   3   45.43   38.75    1.00 o
  -5   6   3   47.05   41.08    1.00 o
   6   6   3  249.30  278.67    2.75 o
  -6   6   3  258.31  285.84    2.75 o
   7   6   3  474.32  463.76    4.33 o
  -7   6   3  475.64  466.59    4.75 o
   8   6   3  236.08  236.00    3.33 o
  -8   6   3  239.16  237.92    3.58 o
   9   6   3   70.53   73.25    2.42 o
  -9   6   3   70.97   75.75    2.50 o
  10   6   3   34.50   38.08    2.25 o
 -10   6   3   33.84   36.50    2.25 o
  11   6   3   55.80   57.08    3.17 o
 -11   6   3   56.08   55.33    3.33 o
   0   7   3 2410.07 2498.21   15.25 o
   1   7   3    3.22    6.08    0.50 o
  -1   7   3    2.78    6.50    0.50 o
   2   7   3 2128.72 2042.12   11.42 o
  -2   7   3 2111.30 2024.20   11.67 o
   3   7   3 1574.61 1521.36    8.92 o
  -3   7   3 1581.46 1530.36    8.92 o
   4   7   3  298.86  304.59    2.50 o
  -4   7   3  304.82  306.59    2.42 o
   5   7   3  135.26  148.67    1.67 o
  -5   7   3  128.31  142.50    1.75 o
   6   7   3  915.40  908.60    7.58 o
  -6   7   3  916.55  920.27    7.08 o
   7   7   3  700.67  707.60    6.75 o
  -7   7   3  692.83  699.01    6.42 o
   8   7   3  432.92  408.26    4.75 o
  -8   7   3  435.99  404.09    5.42 o
   9   7   3   29.62   30.50    1.92 o
  -9   7   3   28.35   27.50    2.08 o
  10   7   3    1.58    3.00    1.92 <
 -10   7   3    1.11    0.00    2.00 <
  11   7   3   28.91   32.58    2.92 o
 -11   7   3   28.19   25.58    2.58 o
   0   8   3    2.55    9.67    0.67 o
   1   8   3  835.34  799.27    5.17 o
  -1   8   3  847.53  812.77    5.17 o
   2   8   3 1509.48 1415.11    8.08 o
  -2   8   3 1504.12 1407.94    8.83 o
   3   8   3  486.33  453.34    3.17 o
  -3   8   3  488.22  451.42    3.25 o
   4   8   3  480.00  482.26    3.75 o
  -4   8   3  485.56  490.26    3.75 o
   5   8   3    1.12    6.25    0.83 o
  -5   8   3    1.07    5.50    0.92 o
   6   8   3  231.14  221.25    2.67 o
  -6   8   3  229.53  218.59    2.75 o
   7   8   3  852.04  849.27    8.25 o
  -7   8   3  852.71  846.52    8.50 o
   8   8   3   78.67   79.42    2.50 o
  -8   8   3   77.32   78.08    2.92 o
   9   8   3   86.74   82.67    3.17 o
  -9   8   3   87.19   86.17    3.17 o
  10   8   3    1.95    8.83    2.50 o
 -10   8   3    1.89    8.33    2.17 o
  11   8   3   17.94   22.83    2.58 o
 -11   8   3   18.32   23.50    2.33 o
   0   9   3  821.37  756.10    5.42 o
   1   9   3  605.93  551.93    3.83 o
  -1   9   3  600.31  544.09    3.75 o
   2   9   3  608.14  603.26    4.08 o
  -2   9   3  606.53  605.01    4.42 o
   3   9   3   96.81   99.25    1.42 o
  -3   9   3   95.05   98.34    1.50 o
   4   9   3   15.65   19.75    1.00 o
  -4   9   3   15.10   21.08    1.00 o
   5   9   3   80.90   83.67    1.67 o
  -5   9   3   77.36   78.75    1.67 o
   6   9   3 1538.34 1502.44   13.25 o
  -6   9   3 1534.33 1494.19   11.83 o
   7   9   3  299.82  294.09    4.25 o
  -7   9   3  310.71  314.59    4.25 o
   8   9   3 1003.97  983.35   11.58 o
  -8   9   3 1011.98  979.02   11.17 o
   9   9   3   94.44   96.75    3.50 o
  -9   9   3   93.57   93.67    3.33 o
  10   9   3   23.38   29.67    2.67 o
 -10   9   3   23.34   23.00    2.58 o
   0  10   3   66.39   61.92    1.33 o
   1  10   3  283.52  267.34    2.42 o
  -1  10   3  280.07  265.51    2.50 o
   2  10   3 1747.70 1775.20   11.50 o
  -2  10   3 1766.75 1774.62   11.75 o
   3  10   3  592.77  604.84    4.58 o
  -3  10   3  599.69  613.51    4.58 o
   4  10   3  154.11  160.09    2.17 o
  -4  10   3  146.90  155.34    2.33 o
   5  10   3  505.72  498.18    4.42 o
  -5  10   3  506.58  508.01    4.75 o
   6  10   3  248.75  262.92    3.75 o
  -6  10   3  243.39  259.34    3.75 o
   7  10   3  128.95  121.67    3.33 o
  -7  10   3  125.66  126.67    3.50 o
   8  10   3   28.26   30.50    3.17 o
  -8  10   3   26.99   30.25    2.58 o
   9  10   3  180.19  187.75    4.50 o
  -9  10   3  176.41  177.92    5.50 o
  10  10   3   39.53   37.33    3.17 o
 -10  10   3   40.46   41.58    3.42 o
   0  11   3  826.58  803.10    5.75 o
   1  11   3  334.52  321.01    3.00 o
  -1  11   3  332.20  320.51    3.08 o
   2  11   3  394.10  387.34    3.58 o
  -2  11   3  396.11  392.34    4.00 o
   3  11   3  388.85  423.09    3.75 o
  -3  11   3  397.88  429.84    4.08 o
   4  11   3  207.29  189.17    2.75 o
  -4  11   3  206.48  193.67    2.83 o
   5  11   3  233.52  229.09    3.67 o
  -5  11   3  234.50  233.42    3.17 o
   6  11   3  100.13   99.50    3.83 o
  -6  11   3   98.31  100.50    3.08 o
   7  11   3  245.38  242.50    6.33 o
  -7  11   3  245.04  241.75    4.92 o
   8  11   3   10.11   15.17    2.83 o
  -8  11   3   10.63    8.67    3.00 <
   9  11   3  382.41  376.67    7.58 o
  -9  11   3  381.67  365.09    7.83 o
   0  12   3    0.72    1.00    1.08 <
   1  12   3   55.99   69.92    1.92 o
  -1  12   3   58.91   75.83    1.92 o
   2  12   3  158.54  154.42    2.42 o
  -2  12   3  152.99  147.67    2.42 o
   3  12   3  132.44  120.17    2.67 o
  -3  12   3  135.95  124.17    2.50 o
   4  12   3   96.23   99.42    2.50 o
  -4  12   3  100.92  101.25    2.58 o
   5  12   3  191.68  191.00    4.00 o
  -5  12   3  182.62  183.42    3.00 o
   6  12   3   60.00   68.50    4.33 o
  -6  12   3   57.95   57.08    2.75 o
   7  12   3  138.95  147.59    6.08 o
  -7  12   3  135.26  142.00    4.33 o
   8  12   3  154.35  150.50    5.92 o
  -8  12   3  154.39  142.92    4.67 o
   0  13   3   36.89   36.08    1.75 o
   1  13   3   54.55   58.50    2.17 o
  -1  13   3   56.29   61.25    2.00 o
   2  13   3   45.96   56.58    2.25 o
  -2  13   3   44.55   59.75    2.00 o
   3  13   3  357.76  372.59    5.33 o
  -3  13   3  358.17  373.09    4.67 o
   4  13   3  426.77  409.59    6.58 o
  -4  13   3  427.31  413.84    5.92 o
   5  13   3  157.83  168.59    4.67 o
  -5  13   3  154.03  163.17    3.58 o
   6  13   3  190.83  187.42    5.58 o
  -6  13   3  192.20  186.92    6.42 o
   7  13   3  128.12  128.25    5.50 o
  -7  13   3  124.13  121.00    5.67 o
   8  13   3   58.48   66.50    5.42 o
  -8  13   3   65.85   65.25    5.42 o
   0  14   3   14.28   17.50    1.83 o
   1  14   3   89.84   88.00    2.75 o
  -1  14   3   88.61   92.08    3.00 o
   2  14   3    7.72   16.50    2.00 o
  -2  14   3    7.92   13.67    1.75 o
   3  14   3  364.30  372.09    6.17 o
  -3  14   3  374.24  380.42    6.58 o
   4  14   3  120.64  138.25    4.92 o
  -4  14   3  113.98  130.42    3.92 o
   5  14   3   66.94   76.92    4.25 o
  -5  14   3   70.19   74.58    3.58 o
  -6  14   3   61.27   82.83    4.42 o
   7  14   3  140.99  143.67    7.17 o
  -7  14   3  138.93  129.17    7.08 o
   0  15   3   50.15   70.00    2.92 o
   1  15   3    9.15   13.50    2.00 o
  -1  15   3    8.64   12.58    2.08 o
   2  15   3  265.08  272.26    5.42 o
  -2  15   3  259.86  268.84    4.83 o
   3  15   3   76.03   79.92    3.67 o
  -3  15   3   77.14   81.75    4.17 o
   4  15   3   14.20   30.58    3.75 o
  -4  15   3   15.64   24.75    3.67 o
   5  15   3    5.68   11.17    3.00 o
  -5  15   3    6.87   14.50    3.25 o
   0  16   3    0.49    3.17    4.00 <
   1  16   3   87.87  101.75    4.17 o
  -1  16   3   86.29   96.84    6.33 o
   2  16   3  130.83  130.34    5.17 o
  -2  16   3  124.33  124.34    7.00 o
   3  16   3  142.64  148.75   10.08 o
  -3  16   3  139.62  149.92   10.33 o
   4  16   3   24.82   40.92    5.42 o
  -4  16   3   24.13   37.83    6.17 o
   0   0   4  767.97  752.26    7.67 o
   1   0   4   16.09   23.33    0.58 o
   2   0   4 1241.27 1280.94    8.58 o
   3   0   4    0.70    2.75    0.33 o
   4   0   4  736.17  731.10    4.25 o
   5   0   4   54.79   46.25    0.83 o
   6   0   4 2106.08 2115.96   14.08 o
   7   0   4  150.53  142.50    2.00 o
   8   0   4  250.32  264.17    3.75 o
   9   0   4   13.80   19.17    1.67 o
  10   0   4   13.30   21.33    2.00 o
  11   0   4  118.19  120.75    4.75 o
  12   0   4  151.27  167.92    9.75 o
   0   1   4  770.46  768.60    8.17 o
   2   1   4 3599.23 3864.49   31.83 o
  -2   1   4 3599.89 3797.15   34.00 o
   3   1   4 5691.47 6392.28   67.58 o
  -3   1   4 5700.97 6516.62  100.17 o
   4   1   4 5745.51 5748.27   37.92 o
  -4   1   4 5767.52 5824.77   35.83 o
   5   1   4 2881.35 2751.55   14.92 o
  -5   1   4 2877.37 2774.72   16.67 o
   6   1   4 1517.85 1552.36   10.25 o
  -6   1   4 1514.11 1550.20   10.50 o
   7   1   4  422.29  413.84    3.83 o
  -7   1   4  408.35  402.67    3.83 o
   8   1   4  577.40  594.09    6.00 o
  -8   1   4  587.78  603.84    5.50 o
   9   1   4  963.62  934.77   10.08 o
  -9   1   4  959.29  907.52    9.83 o
  10   1   4  341.40  345.01    6.25 o
 -10   1   4  339.16  340.09    5.58 o
  11   1   4  269.59  254.09    8.00 o
 -11   1   4  270.49  258.59    5.75 o
  12   1   4   54.41   61.83    6.67 o
 -12   1   4   54.03   55.42    4.50 o
   0   2   4  282.70  291.17    2.83 o
   1   2   4 4446.21 4879.84  138.84 o
   2   2   4 4098.33 4146.66   34.92 o
  -2   2   4 4129.76 4173.49   33.83 o
   3   2   4 5968.13 6276.95   65.33 o
  -3   2   4 6021.72 6496.95   64.67 o
   4   2   4  933.75  829.85    4.83 o
  -4   2   4  929.84  836.68    4.83 o
   5   2   4 1302.16 1328.27    8.17 o
  -5   2   4 1268.92 1288.36    7.58 o
   6   2   4 1633.11 1542.11   10.00 o
  -6   2   4 1621.80 1523.19   10.58 o
   7   2   4  434.96  410.09    3.33 o
  -7   2   4  425.85  397.01    3.50 o
   8   2   4  367.64  361.51    4.25 o
  -8   2   4  359.92  342.76    4.08 o
   9   2   4  509.70  502.26    5.92 o
  -9   2   4  507.04  489.18    6.42 o
  10   2   4  321.66  326.51    6.92 o
 -10   2   4  323.21  325.42    5.17 o
  11   2   4  184.13  183.25    5.58 o
 -11   2   4  182.87  171.17    4.75 o
  12   2   4   44.16   39.58    3.92 o
 -12   2   4   42.32   44.50    4.17 o
   1   3   4 7513.50 7887.23  207.42 o
   2   3   4  538.85  470.92    2.75 o
  -2   3   4  519.03  444.51    2.92 o
   3   3   4  589.69  668.68    4.08 o
  -3   3   4  603.83  686.43    3.92 o
   4   3   4 1101.84 1114.10    6.42 o
  -4   3   4 1102.60 1121.35    6.33 o
   5   3   4 2197.74 2223.96   13.17 o
  -5   3   4 2193.80 2213.79   12.83 o
   6   3   4  151.52  160.42    1.75 o
  -6   3   4  157.10  163.92    1.67 o
   7   3   4 1140.01 1111.02    8.75 o
  -7   3   4 1130.50 1093.27    9.00 o
   8   3   4  443.69  449.17    4.58 o
  -8   3   4  441.92  445.67    5.00 o
   9   3   4  279.84  272.92    4.00 o
  -9   3   4  282.11  268.26    4.42 o
  10   3   4   23.55   28.42    2.08 o
 -10   3   4   23.41   24.50    2.00 o
  11   3   4  496.76  497.26    9.42 o
 -11   3   4  491.86  477.84    7.83 o
 -12   3   4   19.35   12.92    2.92 o
   0   4   4  458.86  369.17    2.50 o
   1   4   4 3689.50 3919.24   23.33 o
  -1   4   4 3747.64 3992.41   25.00 o
   2   4   4  407.80  514.34    3.08 o
  -2   4   4  413.56  523.26    3.33 o
   3   4   4  330.31  295.26    1.83 o
  -3   4   4  321.06  282.09    1.83 o
   4   4   4  151.66  127.67    1.17 o
  -4   4   4  149.02  125.50    1.08 o
   5   4   4  393.58  413.01    3.00 o
  -5   4   4  398.46  417.51    3.08 o
   6   4   4  289.98  255.26    2.42 o
  -6   4   4  290.36  257.01    2.42 o
   7   4   4  278.49  285.51    3.42 o
  -7   4   4  283.03  291.26    3.25 o
   8   4   4  879.84  892.60    8.00 o
  -8   4   4  889.07  908.52    8.58 o
   9   4   4  272.69  273.59    3.67 o
  -9   4   4  277.05  279.09    4.08 o
  10   4   4   80.84   79.00    3.17 o
 -10   4   4   77.88   76.83    2.92 o
  11   4   4   52.66   58.83    3.50 o
 -11   4   4   53.12   56.33    2.58 o
  12   4   4  153.21  159.17    6.67 o
 -12   4   4  151.83  145.34    6.58 o
   0   5   4 3393.92 3198.48   19.33 o
   1   5   4   45.58   44.00    0.67 o
  -1   5   4   41.91   37.83    0.67 o
   2   5   4 3179.00 2952.55   15.67 o
  -2   5   4 3173.68 2944.89   17.67 o
   3   5   4 1248.51 1260.86    7.25 o
  -3   5   4 1217.72 1226.02    7.08 o
   4   5   4  527.97  531.59    3.42 o
  -4   5   4  537.10  533.68    3.25 o
   5   5   4   20.86   16.58    0.75 o
  -5   5   4   20.07   17.00    0.75 o
   6   5   4   26.56   30.33    1.08 o
  -6   5   4   24.43   28.17    0.92 o
   7   5   4  992.42 1003.19    8.08 o
  -7   5   4  993.80  998.43    8.00 o
   8   5   4  143.36  136.34    2.50 o
  -8   5   4  140.87  130.59    2.50 o
   9   5   4  271.92  266.17    4.00 o
  -9   5   4  275.18  269.51    3.92 o
  10   5   4  116.64  107.67    3.50 o
 -10   5   4  115.35  107.33    3.00 o
  11   5   4  280.60  271.76    5.25 o
 -11   5   4  275.80  275.67    5.33 o
   0   6   4  269.73  303.59    2.17 o
   1   6   4 4461.02 4496.50   27.00 o
  -1   6   4 4472.45 4519.58   26.17 o
   2   6   4  751.77  785.51    4.67 o
  -2   6   4  754.93  792.77    4.75 o
   3   6   4  855.72  863.85    5.25 o
  -3   6   4  839.86  840.18    5.08 o
   4   6   4  255.94  238.17    1.92 o
  -4   6   4  246.83  226.00    1.92 o
   5   6   4  488.78  470.09    3.50 o
  -5   6   4  485.29  472.92    3.58 o
   6   6   4  421.18  393.34    3.75 o
  -6   6   4  422.77  392.92    3.50 o
   7   6   4  152.71  154.50    2.25 o
  -7   6   4  158.80  160.84    2.50 o
   8   6   4  371.82  347.42    4.17 o
  -8   6   4  374.92  351.59    4.42 o
   9   6   4   83.88   89.83    2.75 o
  -9   6   4   82.88   89.25    2.58 o
  10   6   4  154.72  160.92    3.67 o
 -10   6   4  154.64  157.84    3.83 o
  11   6   4   97.39   92.58    3.92 o
 -11   6   4   96.82   91.08    3.67 o
   0   7   4  307.42  274.67    2.08 o
   1   7   4  419.27  381.01    2.58 o
  -1   7   4  410.67  372.17    2.58 o
   2   7   4 1677.26 1717.86    9.75 o
  -2   7   4 1693.64 1734.45    9.83 o
   3   7   4  723.10  752.10    4.75 o
  -3   7   4  714.55  742.68    4.58 o
   4   7   4 1056.24 1042.94    6.67 o
  -4   7   4 1052.75 1040.52    6.75 o
   5   7   4  624.88  606.09    4.50 o
  -5   7   4  618.42  603.59    4.25 o
   6   7   4  220.14  223.17    2.67 o
  -6   7   4  217.26  224.75    2.50 o
   7   7   4  287.49  287.84    3.42 o
  -7   7   4  289.11  287.92    3.58 o
   8   7   4   36.88   47.25    2.00 o
  -8   7   4   35.14   50.42    2.33 o
   9   7   4  106.06  102.00    2.92 o
  -9   7   4  107.84  103.08    3.17 o
  10   7   4   89.17   90.42    3.08 o
 -10   7   4   91.72   92.50    3.33 o
  11   7   4    4.86    7.58    2.58 <
 -11   7   4    4.91    7.67    2.83 <
   0   8   4 4457.82 4299.83   25.42 o
   1   8   4 1566.04 1549.20    9.42 o
  -1   8   4 1562.70 1536.44    9.42 o
   2   8   4 1206.39 1174.19    6.83 o
  -2   8   4 1214.43 1174.52    7.50 o
   3   8   4  193.97  181.59    1.75 o
  -3   8   4  195.59  182.34    1.75 o
   4   8   4  333.45  346.51    2.92 o
  -4   8   4  337.68  358.76    2.92 o
   5   8   4  409.55  390.26    3.33 o
  -5   8   4  419.42  403.42    3.58 o
   6   8   4  476.01  484.18    4.67 o
  -6   8   4  473.55  485.68    4.33 o
   7   8   4  591.18  573.18    5.83 o
  -7   8   4  591.06  575.68    6.17 o
   8   8   4  127.26  120.75    2.92 o
  -8   8   4  127.21  121.17    3.42 o
   9   8   4    9.79   18.42    2.17 o
  -9   8   4    9.95   11.33    2.08 o
  10   8   4  216.92  203.42    4.67 o
 -10   8   4  216.88  197.17    4.83 o
  11   8   4    6.61   11.92    2.67 o
 -11   8   4    7.00    8.00    2.58 o
   0   9   4   14.24   18.75    0.83 o
   1   9   4  111.82  110.00    1.42 o
  -1   9   4  116.19  115.42    1.42 o
   2   9   4 2020.77 2057.29   12.25 o
  -2   9   4 1999.16 2019.54   12.75 o
   3   9   4  594.74  595.59    4.25 o
  -3   9   4  616.29  625.34    4.42 o
   4   9   4  259.19  252.09    2.50 o
  -4   9   4  261.34  259.76    2.58 o
   5   9   4 1053.14 1023.60    8.17 o
  -5   9   4 1068.47 1040.77    7.67 o
   6   9   4  132.39  143.09    2.67 o
  -6   9   4  136.16  144.00    2.33 o
   7   9   4  249.69  241.09    4.08 o
  -7   9   4  250.36  238.17    3.58 o
   8   9   4   33.98   51.92    2.33 o
  -8   9   4   35.14   49.00    2.42 o
   9   9   4  178.48  178.25    4.17 o
  -9   9   4  175.13  165.59    4.33 o
  10   9   4   32.20   30.50    3.00 o
 -10   9   4   30.85   26.75    2.58 o
   0  10   4 1373.16 1390.11    9.50 o
   1  10   4   81.19   87.08    1.42 o
  -1  10   4   86.25   91.58    1.50 o
   2  10   4   81.09  102.50    1.75 o
  -2  10   4   83.23  102.33    1.58 o
   3  10   4  735.71  729.35    5.42 o
  -3  10   4  744.88  738.01    5.50 o
   4  10   4 1459.77 1447.78   10.33 o
  -4  10   4 1444.05 1443.19   11.00 o
   5  10   4  228.16  229.17    2.75 o
  -5  10   4  229.03  235.42    3.17 o
   6  10   4  573.06  556.18    6.67 o
  -6  10   4  569.54  571.26    5.92 o
   7  10   4    2.65    6.25    2.33 <
  -7  10   4    2.11    8.50    1.75 o
   8  10   4  231.38  221.42    5.00 o
  -8  10   4  229.65  224.17    4.75 o
   9  10   4   30.85   36.00    2.58 o
  -9  10   4   30.23   28.58    2.75 o
  10  10   4   10.45   10.42    2.75 o
 -10  10   4   10.61   12.83    2.92 o
   0  11   4  869.08  812.27    6.00 o
   1  11   4   27.66   26.75    1.17 o
  -1  11   4   31.83   32.50    1.25 o
   2  11   4    5.91    9.17    1.17 o
  -2  11   4    5.31    8.67    1.17 o
   3  11   4 1770.24 1750.53   14.00 o
  -3  11   4 1765.05 1762.45   12.83 o
   4  11   4    3.23    3.83    1.17 o
  -4  11   4    3.65    4.17    1.25 o
   5  11   4  223.72  213.92    3.50 o
  -5  11   4  218.28  215.17    3.25 o
   6  11   4   47.70   63.17    3.08 o
  -6  11   4   46.47   56.92    2.42 o
   7  11   4   63.23   82.25    3.92 o
  -7  11   4   61.38   69.08    3.50 o
   8  11   4   77.93   82.50    3.92 o
  -8  11   4   76.24   69.83    4.00 o
   9  11   4   37.31   40.50    3.08 o
  -9  11   4   37.37   42.33    3.42 o
   0  12   4   20.95   21.58    1.25 o
   1  12   4 2115.73 2066.37   16.33 o
  -1  12   4 2122.55 2102.29   14.75 o
   2  12   4  790.48  751.60    6.83 o
  -2  12   4  801.77  765.18    6.75 o
   3  12   4   43.28   43.58    1.75 o
  -3  12   4   47.23   46.92    1.67 o
   4  12   4  593.49  572.76    6.58 o
  -4  12   4  591.22  581.01    6.42 o
   5  12   4  447.50  424.51    7.75 o
  -5  12   4  441.17  419.09    5.17 o
   6  12   4   48.89   53.42    3.42 o
  -6  12   4   49.09   45.50    2.83 o
   7  12   4   53.41   65.08    3.33 o
  -7  12   4   54.57   64.25    3.33 o
   8  12   4  230.11  237.50    8.42 o
  -8  12   4  228.45  237.00    8.75 o
   0  13   4  293.33  280.59    3.58 o
   1  13   4   39.21   52.83    2.17 o
  -1  13   4   35.75   48.00    2.00 o
   2  13   4  492.06  493.26    5.50 o
  -2  13   4  513.15  517.43    5.33 o
   3  13   4  270.39  266.67    3.92 o
  -3  13   4  258.53  247.59    4.17 o
   4  13   4    4.94   11.25    1.92 o
  -4  13   4    4.72   12.00    2.25 o
   5  13   4   97.00  114.00    4.42 o
  -5  13   4   95.34  115.42    3.33 o
   6  13   4  312.86  291.17    7.75 o
  -6  13   4  316.43  316.76    7.83 o
   7  13   4   38.57   53.08    4.08 o
  -7  13   4   39.06   48.00    2.92 o
   8  13   4  199.84  179.00    8.08 o
  -8  13   4  201.08  168.75    7.83 o
   0  14   4  287.36  286.51    4.33 o
   1  14   4  521.78  521.18    5.92 o
  -1  14   4  514.47  512.84    6.25 o
   2  14   4  430.63  434.59    6.00 o
  -2  14   4  435.01  427.17    5.33 o
   3  14   4  511.64  503.09    6.33 o
  -3  14   4  500.52  491.93    6.75 o
   4  14   4   29.10   31.83    2.92 o
  -4  14   4   31.85   33.17    3.08 o
   5  14   4    0.88    7.83    2.67 <
  -5  14   4    0.74    5.75    2.42 <
   6  14   4  343.98  339.09    8.58 o
  -6  14   4  345.99  315.59   14.33 o
   7  14   4   27.18   28.75    5.67 o
  -7  14   4   26.64   26.08    6.67 o
   0  15   4  328.11  312.51    5.00 o
   1  15   4   44.70   49.42    2.50 o
  -1  15   4   44.02   43.50    2.42 o
   2  15   4   39.41   41.25    2.83 o
  -2  15   4   44.86   51.25    2.83 o
   3  15   4   62.17   61.33    4.25 o
  -3  15   4   62.70   65.00    3.33 o
   4  15   4  114.33  108.83    5.58 o
  -4  15   4  117.19  120.67    5.58 o
  -5  15   4  100.56  116.17    5.08 o
   0  16   4  203.31  193.34    4.42 o
   1  16   4  270.09  275.26    6.67 o
  -1  16   4  268.85  275.42    6.17 o
   2  16   4   84.58  104.25    6.50 o
  -2  16   4   83.72  103.58    4.58 o
   3  16   4  147.26  157.59    6.25 o
  -3  16   4  148.46  160.84    6.50 o
   4  16   4   37.25   48.25    4.33 o
  -4  16   4   36.68   49.17    4.92 o
   1   0   5 1325.65 1308.11   15.83 o
   3   0   5 1374.35 1437.44    8.17 o
   4   0   5  769.12  777.10    4.67 o
   5   0   5  783.59  737.18    4.83 o
   6   0   5  548.28  537.26    4.17 o
   7   0   5  179.35  184.34    2.25 o
   8   0   5    2.52    7.58    1.25 o
   9   0   5  809.37  814.27   10.42 o
  10   0   5  476.93  470.51    7.00 o
  11   0   5  322.84  323.76    7.33 o
  12   0   5    0.00   -2.67    4.25 <
   0   1   5   38.95   43.00    0.83 o
   1   1   5 3685.89 3721.15  110.25 o
   2   1   5 1149.02 1217.27    6.83 o
  -2   1   5 1106.92 1170.10    7.58 o
   3   1   5 5254.20 5343.52   49.25 o
  -3   1   5 5173.40 5323.85   36.17 o
   4   1   5  945.27  966.77    5.67 o
  -4   1   5  935.94  966.60    5.50 o
   5   1   5 2113.76 2158.29   11.83 o
  -5   1   5 2122.05 2190.04   12.58 o
   6   1   5  813.01  783.68    5.92 o
  -6   1   5  794.73  763.10    5.67 o
   7   1   5   80.03   90.92    1.58 o
  -7   1   5   83.11   93.00    1.58 o
   8   1   5   19.86   24.58    1.33 o
  -8   1   5   21.34   26.50    1.42 o
   9   1   5  450.20  465.59    5.83 o
  -9   1   5  459.90  477.26    5.83 o
  10   1   5  274.08  278.09    5.42 o
 -10   1   5  273.22  276.42    4.92 o
  11   1   5   66.54   70.08    4.58 o
 -11   1   5   68.99   66.50    3.25 o
  12   1   5   66.95   61.00    4.50 o
 -12   1   5   67.43   62.75    4.58 o
   1   2   5  445.58  478.09    3.42 o
  -1   2   5  441.49  470.67    3.25 o
   2   2   5 1554.97 1542.03    9.33 o
  -2   2   5 1547.51 1549.36    9.08 o
   3   2   5 2468.43 2629.30   14.67 o
  -3   2   5 2478.94 2640.63   14.33 o
   4   2   5  849.79  861.93    5.00 o
  -4   2   5  814.09  820.60    5.08 o
   5   2   5 2103.69 2096.79   11.50 o
  -5   2   5 2077.10 2066.20   11.58 o
   6   2   5  496.01  511.01    3.50 o
  -6   2   5  501.31  513.84    3.92 o
   7   2   5 1225.19 1256.52    9.42 o
  -7   2   5 1228.19 1259.19    9.42 o
   8   2   5  478.26  440.17    5.17 o
  -8   2   5  489.11  448.42    4.75 o
   9   2   5  102.29  102.83    2.58 o
  -9   2   5  102.43   95.09    2.83 o
  10   2   5    1.31    7.58    2.00 o
 -10   2   5    0.81    2.33    1.75 <
  11   2   5  241.46  235.92    6.08 o
 -11   2   5  238.46  229.42    5.42 o
  12   2   5    3.57   -3.50    4.00 <
 -12   2   5    3.94   -8.33    4.67 <
   1   3   5 1829.92 1723.78   10.33 o
  -1   3   5 1827.75 1722.95   10.67 o
   2   3   5 1035.79 1162.85    6.50 o
  -2   3   5 1030.54 1148.35    6.83 o
   3   3   5  999.30 1015.69    5.83 o
  -3   3   5 1006.45 1028.60    5.92 o
   4   3   5 1211.15 1251.69    7.08 o
  -4   3   5 1179.31 1229.52    7.17 o
   5   3   5  993.39  935.52    5.75 o
  -5   3   5  975.13  912.77    5.83 o
   6   3   5  551.49  595.51    4.33 o
  -6   3   5  543.99  589.26    4.00 o
   7   3   5  199.14  205.67    2.42 o
  -7   3   5  189.07  193.42    2.25 o
   8   3   5  335.37  330.42    3.83 o
  -8   3   5  340.09  330.26    4.08 o
   9   3   5   51.80   57.42    2.25 o
  -9   3   5   50.25   56.17    2.42 o
  10   3   5  348.06  351.42    5.67 o
 -10   3   5  346.86  351.34    5.33 o
  11   3   5  121.18  131.17    5.00 o
 -11   3   5  119.34  126.17    3.50 o
 -12   3   5  151.41  139.67    6.33 o
   0   4   5 3374.07 3443.40   22.00 o
   1   4   5  888.67  959.27    5.83 o
  -1   4   5  866.08  936.52    6.08 o
   2   4   5  936.61  923.35    5.33 o
  -2   4   5  965.51  948.02    5.50 o
   3   4   5 1886.57 1866.37   10.25 o
  -3   4   5 1896.39 1869.62    9.92 o
   4   4   5  338.79  305.76    2.08 o
  -4   4   5  339.61  306.67    2.00 o
   5   4   5 4755.91 4667.75   28.33 o
  -5   4   5 4758.52 4684.92   28.83 o
   6   4   5  191.59  173.59    1.92 o
  -6   4   5  195.30  177.09    1.83 o
   7   4   5   86.13   77.50    1.67 o
  -7   4   5   84.20   78.25    1.58 o
   8   4   5  151.68  152.34    2.75 o
  -8   4   5  154.08  150.75    2.58 o
   9   4   5  626.98  639.84    6.67 o
  -9   4   5  630.67  647.59    7.33 o
  10   4   5   66.45   71.75    2.92 o
 -10   4   5   67.77   71.42    2.75 o
  11   4   5   63.23   76.33    3.58 o
 -11   4   5   61.85   64.50    2.75 o
  12   4   5  182.16  179.75    7.08 o
 -12   4   5  184.13  173.67    7.08 o
   0   5   5    4.67   10.25    0.42 o
   1   5   5 3642.21 3684.32   21.58 o
  -1   5   5 3661.70 3705.57   22.83 o
   2   5   5  551.82  562.01    3.33 o
  -2   5   5  535.69  544.01    3.58 o
   3   5   5  575.63  583.09    3.58 o
  -3   5   5  570.02  570.01    3.50 o
   4   5   5  967.84  904.18    5.42 o
  -4   5   5  966.99  911.27    5.17 o
   5   5   5  982.88  881.68    6.08 o
  -5   5   5  970.41  875.85    6.08 o
   6   5   5  126.28  122.25    1.67 o
  -6   5   5  124.01  121.34    1.67 o
   7   5   5  110.17  121.84    2.08 o
  -7   5   5  114.33  123.00    1.92 o
   8   5   5  119.21  123.75    2.33 o
  -8   5   5  121.67  128.42    2.58 o
   9   5   5   40.49   48.17    2.00 o
  -9   5   5   42.58   47.58    2.00 o
  10   5   5  181.35  171.34    3.83 o
 -10   5   5  180.12  168.42    3.50 o
  11   5   5  125.96  128.25    5.17 o
 -11   5   5  129.06  133.00    3.75 o
   0   6   5  513.60  426.51    2.92 o
   1   6   5 3855.08 3810.99   22.50 o
  -1   6   5 3891.84 3856.82   21.83 o
   2   6   5 3214.08 3275.14   18.58 o
  -2   6   5 3226.76 3292.06   19.67 o
   3   6   5  104.14   92.17    1.08 o
  -3   6   5  107.09   94.84    1.00 o
   4   6   5 1590.95 1538.53    9.17 o
  -4   6   5 1581.67 1524.36    9.50 o
   5   6   5 1142.78 1143.44    7.58 o
  -5   6   5 1138.52 1139.02    7.92 o
   6   6   5  551.37  570.51    4.58 o
  -6   6   5  534.03  546.93    4.58 o
   7   6   5  238.81  235.84    2.92 o
  -7   6   5  239.63  236.84    2.83 o
   8   6   5    1.05    3.92    1.33 <
  -8   6   5    0.79    2.25    1.33 <
   9   6   5  417.17  408.34    5.50 o
  -9   6   5  423.57  419.17    5.42 o
  10   6   5  225.68  223.00    4.17 o
 -10   6   5  231.02  228.34    4.42 o
  11   6   5   60.26   63.75    3.00 o
 -11   6   5   59.06   61.75    3.17 o
   0   7   5  343.35  364.01    2.67 o
   1   7   5  478.83  469.34    3.17 o
  -1   7   5  480.33  468.34    3.08 o
   2   7   5  677.50  679.60    4.17 o
  -2   7   5  666.12  667.10    4.33 o
   3   7   5 1046.71 1057.10    6.50 o
  -3   7   5 1055.26 1064.52    6.75 o
   4   7   5  961.88  943.85    5.92 o
  -4   7   5  962.28  944.60    6.50 o
   5   7   5  116.81  106.00    1.50 o
  -5   7   5  121.16  112.00    1.58 o
   6   7   5  503.21  504.51    4.50 o
  -6   7   5  489.96  488.43    4.33 o
   7   7   5   44.30   45.75    1.67 o
  -7   7   5   44.90   49.17    1.58 o
   8   7   5  797.37  776.68    8.08 o
  -8   7   5  783.13  764.68    8.75 o
   9   7   5   93.16  101.00    2.92 o
  -9   7   5   94.08   95.50    3.08 o
  10   7   5  278.25  280.42    4.75 o
 -10   7   5  285.10  288.01    5.08 o
  11   7   5   27.92   31.17    2.92 o
 -11   7   5   28.42   27.33    2.92 o
   0   8   5   41.87   33.83    0.83 o
   1   8   5  481.17  463.76    3.17 o
  -1   8   5  471.23  454.26    3.17 o
   2   8   5  195.30  207.75    1.75 o
  -2   8   5  191.04  202.42    1.83 o
   3   8   5  440.13  452.51    3.25 o
  -3   8   5  449.49  462.51    3.42 o
   4   8   5 1926.78 1842.53   12.00 o
  -4   8   5 1931.35 1860.70   12.00 o
   5   8   5  285.21  274.84    2.67 o
  -5   8   5  280.68  275.84    2.83 o
   6   8   5  387.11  370.92    3.83 o
  -6   8   5  385.62  372.01    3.58 o
   7   8   5  959.90  931.02    8.50 o
  -7   8   5  961.70  920.85    8.58 o
   8   8   5  545.55  542.18    6.08 o
  -8   8   5  539.61  525.84    7.25 o
   9   8   5  190.87  200.17    3.92 o
  -9   8   5  191.72  192.59    4.08 o
  10   8   5   18.97   31.75    2.83 o
 -10   8   5   17.63   23.50    2.50 o
  11   8   5  176.15  180.00    5.17 o
 -11   8   5  175.38  174.00    5.25 o
   0   9   5   96.16  120.25    1.50 o
   1   9   5 2511.83 2422.71   15.42 o
  -1   9   5 2524.17 2440.79   15.08 o
   2   9   5  828.80  800.52    5.42 o
  -2   9   5  821.07  786.76    5.67 o
   3   9   5 1697.74 1624.95   10.17 o
  -3   9   5 1700.25 1627.53   10.75 o
   4   9   5  107.10  102.75    1.67 o
  -4   9   5  108.86  106.00    1.75 o
   5   9   5  395.76  405.17    3.50 o
  -5   9   5  389.75  409.67    3.92 o
   6   9   5   25.94   33.50    1.83 o
  -6   9   5   25.39   35.92    1.42 o
   7   9   5   20.84   23.92    2.08 o
  -7   9   5   20.10   22.17    1.67 o
   8   9   5  423.65  419.17    5.42 o
  -8   9   5  419.35  418.17    5.83 o
   9   9   5   75.99   83.67    3.50 o
  -9   9   5   74.44   80.67    3.42 o
  10   9   5  108.32  119.09    4.08 o
 -10   9   5  105.80  119.42    4.08 o
   0  10   5  610.16  623.76    4.92 o
   1  10   5  351.34  362.51    3.25 o
  -1  10   5  351.21  363.51    3.00 o
   2  10   5  513.62  501.68    4.08 o
  -2  10   5  513.06  502.43    3.92 o
   3  10   5  212.07  218.50    2.33 o
  -3  10   5  211.65  215.59    2.42 o
   4  10   5  894.45  903.68    7.58 o
  -4  10   5  881.04  904.93    7.33 o
   5  10   5  109.43  118.50    2.25 o
  -5  10   5  110.02  121.17    2.42 o
   6  10   5  159.29  156.42    3.58 o
  -6  10   5  164.26  175.84    2.92 o
   7  10   5  474.88  459.84    6.75 o
  -7  10   5  476.05  471.67    6.00 o
   8  10   5  107.60  119.59    3.50 o
  -8  10   5  111.12  121.92    3.67 o
   9  10   5  116.73  129.42    4.08 o
  -9  10   5  121.04  126.34    5.50 o
  10  10   5   86.84   87.08    4.17 o
 -10  10   5   88.62   90.25    4.42 o
   0  11   5    1.23   12.33    1.00 o
   1  11   5   73.30   76.83    1.67 o
  -1  11   5   72.85   74.75    1.58 o
   2  11   5  332.60  329.26    3.33 o
  -2  11   5  335.15  329.92    3.33 o
   3  11   5  465.30  458.01    4.42 o
  -3  11   5  457.13  444.09    4.00 o
   4  11   5  127.86  124.17    2.42 o
  -4  11   5  128.04  131.00    2.25 o
   5  11   5  386.40  375.84    4.33 o
  -5  11   5  398.63  391.59    4.58 o
   6  11   5  569.73  555.68    7.83 o
  -6  11   5  573.07  573.26    6.67 o
   7  11   5  294.70  287.51    5.67 o
  -7  11   5  288.47  287.42    5.25 o
   8  11   5   80.15   83.08    3.75 o
  -8  11   5   79.88   72.42    8.08 o
   9  11   5   14.01   19.25    2.50 o
  -9  11   5   13.76   12.67    3.17 o
   0  12   5  467.48  453.51    4.50 o
   1  12   5  147.47  186.17    3.17 o
  -1  12   5  144.46  178.25    2.75 o
   2  12   5   87.92   90.25    2.25 o
  -2  12   5   91.05   96.59    2.17 o
   3  12   5    3.12    1.17    1.25 <
  -3  12   5    2.49    0.33    1.33 <
   4  12   5  353.18  342.92    4.58 o
  -4  12   5  356.09  341.84    4.50 o
   5  12   5  183.81  185.84    4.17 o
  -5  12   5  194.70  198.17    3.58 o
   6  12   5   59.59   60.92    3.42 o
  -6  12   5   61.71   67.17    2.67 o
   7  12   5   96.99  107.00    5.25 o
  -7  12   5   95.17  100.33    4.08 o
   8  12   5   90.65   95.25    6.00 o
  -8  12   5   89.53   92.67    6.17 o
   0  13   5  660.49  650.93    6.58 o
   1  13   5 1525.31 1482.03   14.83 o
  -1  13   5 1507.20 1443.44   12.75 o
   2  13   5    8.80   13.83    1.50 o
  -2  13   5    9.60   15.75    1.50 o
   3  13   5   32.65   37.08    2.25 o
  -3  13   5   34.12   37.58    2.08 o
   4  13   5  188.32  175.50    3.67 o
  -4  13   5  187.24  174.34    3.58 o
   5  13   5  403.55  412.17    9.08 o
  -5  13   5  412.37  424.67    5.67 o
   6  13   5   19.51   26.42    3.17 o
  -6  13   5   18.28   27.67    3.00 o
   7  13   5  159.71  154.09    5.33 o
  -7  13   5  155.36  159.59    5.25 o
   0  14   5  125.65  119.25    3.08 o
   1  14   5   20.03   30.50    1.92 o
  -1  14   5   20.70   32.25    1.92 o
   2  14   5   26.45   34.92    2.33 o
  -2  14   5   25.48   35.42    2.17 o
   3  14   5   52.45   70.00    2.92 o
  -3  14   5   52.94   69.25    3.58 o
   4  14   5   11.99   14.33    2.42 o
  -4  14   5   11.54   14.25    2.25 o
   5  14   5  243.61  251.92    8.58 o
  -5  14   5  243.40  257.59    7.17 o
   6  14   5   39.68   48.25    4.17 o
  -6  14   5   39.96   55.25    5.00 o
   0  15   5  443.78  470.84    6.33 o
   1  15   5   84.32   85.08    3.08 o
  -1  15   5   78.75   77.50    3.25 o
   2  15   5   58.81   57.00    3.25 o
  -2  15   5   59.90   60.25    3.25 o
   3  15   5  150.98  151.59    6.08 o
  -3  15   5  147.61  149.42    5.00 o
   4  15   5  228.98  240.42   12.42 o
  -4  15   5  238.35  246.92    6.25 o
   5  15   5   42.57   38.50    8.42 o
  -5  15   5   44.00   55.92    4.08 o
   0  16   5    0.04    8.42    3.08 <
   1  16   5   57.89   69.83    4.00 o
  -1  16   5   54.81   61.00    3.75 o
   2  16   5  292.12  297.26    7.67 o
  -2  16   5  295.82  297.42   14.17 o
   3  16   5   11.94   20.50    3.50 o
  -3  16   5   10.85   10.42    4.50 <
   4  16   5   26.52   42.25    6.33 o
  -4  16   5   26.89   37.58    6.25 o
   2   0   6  411.95  512.01    3.33 o
   3   0   6  314.83  369.51    2.33 o
   4   0   6  360.49  271.01    1.75 o
   5   0   6  590.53  526.34    3.58 o
   6   0   6  837.45  861.85    6.08 o
   7   0   6    2.56    4.08    0.83 o
   8   0   6  241.67  227.09    3.42 o
   9   0   6   18.56   17.83    1.83 o
  10   0   6  142.70  137.67    3.58 o
  11   0   6   60.13   55.33    3.42 o
  12   0   6    4.91   25.00    5.08 o
   0   1   6 1731.90 1783.87   16.50 o
   2   1   6  306.36  330.17    2.00 o
  -2   1   6  319.39  346.59    2.42 o
   3   1   6 1375.60 1411.44    8.08 o
  -3   1   6 1336.01 1386.53    8.08 o
   4   1   6 1023.99 1132.52    6.33 o
  -4   1   6 1038.75 1168.69    6.42 o
   5   1   6 1677.51 1702.45    9.83 o
  -5   1   6 1653.84 1677.53    9.92 o
   6   1   6  267.23  243.42    2.25 o
  -6   1   6  262.94  234.84    2.25 o
   7   1   6  109.09  120.09    1.75 o
  -7   1   6  116.80  129.92    1.75 o
   8   1   6   49.74   53.83    1.75 o
  -8   1   6   49.32   53.58    1.67 o
   9   1   6  502.56  509.18    6.83 o
  -9   1   6  513.95  514.18    6.00 o
  10   1   6  221.12  223.00    4.83 o
 -10   1   6  222.98  221.59    5.00 o
  11   1   6  199.77  184.59    5.67 o
 -11   1   6  195.26  186.25    5.00 o
  12   1   6   25.46   26.00    3.67 o
 -12   1   6   27.27   29.92    3.17 o
   1   2   6 1017.26 1024.69    6.50 o
  -1   2   6 1000.06 1005.10    6.58 o
   2   2   6  268.40  309.17    2.17 o
  -2   2   6  281.40  321.92    2.08 o
   3   2   6  828.62  914.85    5.25 o
  -3   2   6  842.19  933.93    5.50 o
   4   2   6  516.50  505.51    3.08 o
  -4   2   6  537.25  532.93    3.17 o
   5   2   6 1017.69 1007.85    6.08 o
  -5   2   6 1010.06  999.43    5.92 o
   6   2   6 5047.38 5101.26   31.17 o
  -6   2   6 5023.27 5105.68   32.75 o
   7   2   6  145.43  153.75    2.08 o
  -7   2   6  147.80  152.50    1.83 o
   8   2   6  569.22  566.34    6.33 o
  -8   2   6  559.06  548.76    5.67 o
   9   2   6   69.72   74.58    2.33 o
  -9   2   6   67.23   70.08    2.50 o
  10   2   6  495.01  456.67    7.50 o
 -10   2   6  483.24  436.84    6.67 o
  11   2   6   63.96   65.08    3.83 o
 -11   2   6   62.61   61.92    3.25 o
  12   2   6   28.32   25.67    5.42 o
 -12   2   6   30.08   29.83    4.00 o
   0   3   6 1994.97 2147.62   13.50 o
   1   3   6 4454.08 4778.59   47.83 o
  -1   3   6 4483.86 4815.67   42.42 o
   2   3   6 4982.84 5416.60   45.83 o
  -2   3   6 5056.97 5550.27   42.83 o
   3   3   6 4683.23 4709.59   26.58 o
  -3   3   6 4642.23 4696.59   26.50 o
   4   3   6 1891.30 1871.45   10.25 o
  -4   3   6 1898.00 1875.28   10.75 o
   5   3   6  697.04  664.68    4.33 o
  -5   3   6  716.13  684.35    4.50 o
   6   3   6  626.87  644.84    4.42 o
  -6   3   6  620.60  635.34    4.42 o
   7   3   6  205.63  205.59    2.58 o
  -7   3   6  203.31  198.42    2.25 o
   8   3   6  147.08  154.75    2.50 o
  -8   3   6  145.40  151.92    2.58 o
   9   3   6   80.26   97.09    2.83 o
  -9   3   6   81.28   91.25    2.75 o
  10   3   6   82.19   86.58    3.08 o
 -10   3   6   83.03   78.25    2.83 o
  11   3   6  103.24  114.08    4.92 o
 -11   3   6   99.96  106.58    3.42 o
 -12   3   6   34.29   24.92    6.00 o
   0   4   6  257.29  305.34    2.08 o
   1   4   6 3765.60 4000.16   22.50 o
  -1   4   6 3725.19 3951.74   23.83 o
   2   4   6 1003.51 1070.35    6.25 o
  -2   4   6 1007.70 1069.35    6.42 o
   3   4   6  325.33  383.09    2.33 o
  -3   4   6  321.08  378.17    2.25 o
   4   4   6  121.26  133.25    1.17 o
  -4   4   6  124.70  137.42    1.17 o
   5   4   6  364.11  412.42    3.08 o
  -5   4   6  357.94  408.67    2.92 o
   6   4   6 1002.64  973.68    6.83 o
  -6   4   6 1001.19  979.02    6.75 o
   7   4   6  435.86  417.17    3.92 o
  -7   4   6  446.45  426.09    4.25 o
   8   4   6  148.61  150.00    2.67 o
  -8   4   6  153.41  149.42    2.58 o
   9   4   6   89.38   89.42    2.42 o
  -9   4   6   85.99   90.92    2.50 o
  10   4   6   86.55   81.17    2.92 o
 -10   4   6   82.30   71.67    2.75 o
  11   4   6  188.99  191.17    7.25 o
 -11   4   6  186.98  172.50    4.00 o
  12   4   6  125.88  129.67    8.67 o
 -12   4   6  123.11  123.84    6.42 o
   0   5   6  467.32  537.26    3.50 o
   1   5   6   10.38   10.92    0.42 o
  -1   5   6   12.15   10.92    0.50 o
   2   5   6 1476.86 1402.61    8.00 o
  -2   5   6 1470.12 1396.78    8.75 o
   3   5   6  471.34  463.09    3.00 o
  -3   5   6  477.76  464.42    2.83 o
   4   5   6 1461.67 1346.36    7.92 o
  -4   5   6 1464.30 1350.52    7.58 o
   5   5   6  785.11  769.01    5.17 o
  -5   5   6  797.16  784.85    5.42 o
   6   5   6  446.57  439.92    3.67 o
  -6   5   6  452.87  445.01    3.75 o
   7   5   6   44.30   39.42    1.25 o
  -7   5   6   45.99   44.75    1.33 o
   8   5   6  795.58  778.10    7.33 o
  -8   5   6  811.08  794.77    7.75 o
   9   5   6  593.04  604.18    7.42 o
  -9   5   6  600.50  604.68    7.00 o
  10   5   6   31.01   33.92    2.33 o
 -10   5   6   32.05   32.58    2.17 o
  11   5   6   74.60   85.75    3.75 o
 -11   5   6   76.50   82.67    3.25 o
   0   6   6   57.87   55.92    0.83 o
   1   6   6  462.01  461.09    3.17 o
  -1   6   6  461.03  457.09    3.25 o
   2   6   6   18.66   30.33    0.75 o
  -2   6   6   18.27   29.50    0.67 o
   3   6   6  184.48  185.59    1.58 o
  -3   6   6  179.94  182.92    1.50 o
   4   6   6  318.98  305.34    2.25 o
  -4   6   6  319.15  307.59    2.33 o
   5   6   6  991.99  948.93    6.33 o
  -5   6   6 1008.91  962.52    6.92 o
   6   6   6  666.19  676.51    5.25 o
  -6   6   6  662.95  671.60    5.33 o
   7   6   6  346.09  336.51    3.42 o
  -7   6   6  347.51  336.92    3.83 o
   8   6   6   63.65   66.00    2.17 o
  -8   6   6   64.61   65.67    2.17 o
   9   6   6  374.85  384.84    5.17 o
  -9   6   6  378.90  380.01    5.58 o
  10   6   6  156.68  169.17    3.75 o
 -10   6   6  153.97  159.59    4.25 o
  11   6   6    5.66    5.92    3.42 <
 -11   6   6    6.18    3.50    2.42 <
   0   7   6 1634.44 1554.11    9.67 o
   1   7   6 1099.79 1011.69    6.42 o
  -1   7   6 1090.07  996.52    6.25 o
   2   7   6 1077.64 1055.85    6.58 o
  -2   7   6 1053.78 1030.10    6.50 o
   3   7   6  662.03  657.68    4.25 o
  -3   7   6  665.55  654.84    4.50 o
   4   7   6  915.15  940.60    6.00 o
  -4   7   6  939.54  969.43    6.33 o
   5   7   6  363.74  373.17    3.08 o
  -5   7   6  377.83  384.92    3.42 o
   6   7   6  104.80  116.00    1.83 o
  -6   7   6  106.19  116.83    1.92 o
   7   7   6    5.88    7.83    1.17 o
  -7   7   6    6.03    8.58    1.25 o
   8   7   6  330.52  342.42    4.25 o
  -8   7   6  333.37  337.26    4.83 o
   9   7   6  123.20  131.25    3.33 o
  -9   7   6  123.82  126.25    3.42 o
  10   7   6  251.67  265.76    4.75 o
 -10   7   6  249.89  250.01    5.17 o
  11   7   6  125.48  132.67    4.50 o
 -11   7   6  123.32  125.17    4.67 o
   0   8   6  165.88  183.34    1.67 o
   1   8   6 3258.27 3189.23   19.92 o
  -1   8   6 3226.54 3164.39   19.42 o
   2   8   6  239.82  220.75    2.00 o
  -2   8   6  232.32  212.25    2.00 o
   3   8   6  342.63  340.59    2.58 o
  -3   8   6  337.35  340.34    2.83 o
   4   8   6  290.43  301.76    2.58 o
  -4   8   6  285.84  305.67    2.75 o
   5   8   6  736.47  712.18    5.42 o
  -5   8   6  738.03  722.93    5.67 o
   6   8   6   21.50   26.42    1.33 o
  -6   8   6   23.13   27.58    1.25 o
   7   8   6   24.80   31.50    1.67 o
  -7   8   6   24.95   31.67    1.75 o
   8   8   6  113.37  125.34    2.67 o
  -8   8   6  108.04  113.75    3.33 o
   9   8   6    9.16   12.33    1.92 o
  -9   8   6    9.74   11.50    1.92 o
  10   8   6  247.34  250.42    5.08 o
 -10   8   6  244.26  234.59    4.83 o
   0   9   6   27.45   23.08    0.92 o
   1   9   6  735.78  693.76    4.92 o
  -1   9   6  739.59  701.01    4.83 o
   2   9   6  794.36  779.10    5.33 o
  -2   9   6  793.43  778.10    5.42 o
   3   9   6   10.02   13.67    0.92 o
  -3   9   6    8.61   12.08    0.92 o
   4   9   6  162.80  168.00    2.08 o
  -4   9   6  166.88  173.42    2.17 o
   5   9   6  405.27  423.34    3.83 o
  -5   9   6  405.48  433.92    4.17 o
   6   9   6  392.21  380.67    4.42 o
  -6   9   6  386.32  386.67    4.17 o
   7   9   6   53.97   60.33    2.25 o
  -7   9   6   53.52   65.17    2.50 o
   8   9   6   56.37   60.58    2.67 o
  -8   9   6   58.72   62.08    2.75 o
   9   9   6   92.50   93.67    3.42 o
  -9   9   6   93.79   91.50    3.33 o
  10   9   6  522.55  528.84    9.00 o
 -10   9   6  526.62  530.93    7.58 o
   0  10   6   39.27   36.08    1.17 o
   1  10   6  274.11  277.76    2.75 o
  -1  10   6  278.04  281.09    2.58 o
   2  10   6    3.88   12.00    1.00 o
  -2  10   6    4.38   11.92    0.92 o
   3  10   6  360.84  347.92    3.33 o
  -3  10   6  369.82  357.26    3.25 o
   4  10   6  953.88  928.60    7.08 o
  -4  10   6  950.68  936.02    7.67 o
   5  10   6  251.74  240.92    3.33 o
  -5  10   6  257.96  251.26    3.17 o
   6  10   6   52.70   55.00    2.42 o
  -6  10   6   51.14   57.17    2.00 o
   7  10   6  252.47  256.51    4.33 o
  -7  10   6  251.92  250.26    4.42 o
   8  10   6  304.32  304.42    5.33 o
  -8  10   6  311.78  311.92    5.92 o
   9  10   6  269.57  269.26    5.17 o
  -9  10   6  264.15  256.01    6.33 o
  10  10   6  305.87  294.92    6.00 o
 -10  10   6  302.94  280.34    7.67 o
   0  11   6 1266.28 1241.94    8.67 o
   1  11   6   96.61   93.08    1.83 o
  -1  11   6   97.77   95.34    1.75 o
   2  11   6   58.55   61.83    1.67 o
  -2  11   6   62.25   66.58    1.67 o
   3  11   6  142.98  138.92    2.33 o
  -3  11   6  145.84  141.92    2.25 o
   4  11   6  465.88  442.01    4.42 o
  -4  11   6  458.17  439.67    4.25 o
   5  11   6  132.58  146.84    2.92 o
  -5  11   6  137.32  155.67    2.83 o
   6  11   6   67.43   73.17    2.67 o
  -6  11   6   65.55   69.92    2.50 o
   7  11   6   45.89   58.75    3.08 o
  -7  11   6   45.69   57.92    3.25 o
   8  11   6   10.43   20.17    2.58 o
  -8  11   6   11.37   14.58    3.25 o
   9  11   6    0.96    1.75    2.50 <
  -9  11   6    1.03    5.92    2.42 <
   0  12   6  141.59  146.67    2.42 o
   1  12   6  930.27  931.77    8.17 o
  -1  12   6  936.28  935.02    7.58 o
   2  12   6  135.71  148.09    2.67 o
  -2  12   6  132.06  142.84    2.58 o
   3  12   6  126.84  118.17    2.50 o
  -3  12   6  127.12  120.75    2.67 o
   4  12   6  385.88  396.01    4.92 o
  -4  12   6  382.94  398.17    4.67 o
   5  12   6  187.58  181.34    3.50 o
  -5  12   6  185.58  183.59    3.33 o
   6  12   6  145.57  148.92    4.67 o
  -6  12   6  143.71  148.92    3.50 o
   7  12   6  498.85  492.01    9.33 o
  -7  12   6  493.39  492.93    8.08 o
   8  12   6   14.63   11.17    3.75 <
  -8  12   6   13.02   13.25    3.58 o
   0  13   6  414.51  451.92    4.92 o
   1  13   6  266.28  312.34    4.25 o
  -1  13   6  266.80  308.42    3.75 o
   2  13   6  397.01  367.17    4.33 o
  -2  13   6  395.62  376.26    4.67 o
   3  13   6  243.43  227.42    4.17 o
  -3  13   6  250.22  237.84    4.00 o
   4  13   6    4.55   11.08    2.00 o
  -4  13   6    4.72   12.67    1.92 o
   5  13   6  344.02  348.67    6.08 o
  -5  13   6  337.86  358.09    5.42 o
   6  13   6  174.40  172.50    4.83 o
  -6  13   6  171.37  167.84    4.33 o
   7  13   6   46.68   58.58    4.42 o
  -7  13   6   45.37   53.75    4.08 o
   0  14   6    0.18    7.42    1.75 o
   1  14   6  362.09  357.01    4.92 o
  -1  14   6  366.40  356.01    4.83 o
   2  14   6  259.36  269.51    5.00 o
  -2  14   6  251.24  259.34    4.25 o
   3  14   6   36.87   38.83    3.17 o
  -3  14   6   38.53   46.83    2.67 o
   4  14   6  158.30  154.09    4.17 o
  -4  14   6  158.57  149.25    3.83 o
   5  14   6  417.75  411.26   12.17 o
  -5  14   6  421.18  423.67    7.92 o
   6  14   6  234.41  217.67    8.83 o
  -6  14   6  242.59  245.59   12.17 o
   0  15   6  410.17  422.59    6.42 o
   1  15   6  224.35  213.92    4.50 o
  -1  15   6  225.74  206.17    4.17 o
   2  15   6   22.34   24.00    2.25 o
  -2  15   6   20.92   22.75    2.58 o
   3  15   6   60.63   67.00    3.33 o
  -3  15   6   59.32   67.50    3.92 o
   4  15   6   99.26  112.33    6.58 o
  -4  15   6   98.08  106.17    3.75 o
  -5  15   6   38.28   45.42    3.50 o
   0  16   6  283.56  269.76    5.67 o
   1  16   6  208.14  209.00    5.00 o
  -1  16   6  207.84  209.42    5.83 o
   2  16   6   27.83   35.08    4.50 o
  -2  16   6   27.87   35.00    3.17 o
   3  16   6   43.40   49.83    5.67 o
  -3  16   6   44.62   51.50    4.42 o
   1   0   7  142.38  149.59    1.25 o
   2   0   7 2279.75 2301.38   15.00 o
   3   0   7 1367.63 1356.94    7.92 o
   4   0   7   51.12   47.50    0.67 o
   5   0   7 2756.14 2564.55   15.75 o
   6   0   7 1711.17 1627.61   11.50 o
   7   0   7  352.42  344.01    3.25 o
   8   0   7   13.57   19.67    1.50 o
   9   0   7    5.05    5.00    1.67 <
  10   0   7  340.42  292.84    5.17 o
  11   0   7    5.03    8.08    2.58 o
  12   0   7  304.08  275.59   12.33 o
   0   1   7 2122.58 2267.38   20.00 o
   1   1   7 1518.29 1574.45   10.33 o
  -1   1   7 1558.28 1594.20   10.58 o
   2   1   7 1008.04 1054.44    5.83 o
  -2   1   7  994.98 1039.94    7.08 o
   3   1   7 1168.18 1210.69    7.42 o
  -3   1   7 1182.79 1240.61    7.08 o
   4   1   7  309.94  336.17    2.25 o
  -4   1   7  305.23  332.92    2.25 o
   5   1   7  142.92  134.84    1.33 o
  -5   1   7  147.90  143.25    1.25 o
   6   1   7  891.78  872.93    6.33 o
  -6   1   7  881.70  865.77    6.17 o
   7   1   7  590.89  600.43    5.00 o
  -7   1   7  578.00  583.59    5.25 o
   8   1   7  947.19  950.43    9.42 o
  -8   1   7  941.34  929.27    8.42 o
   9   1   7   14.26   15.25    1.92 o
  -9   1   7   12.87   19.00    1.58 o
  10   1   7   38.37   40.67    2.50 o
 -10   1   7   36.11   31.17    2.50 o
  11   1   7  129.07  134.00    4.25 o
 -11   1   7  128.82  125.75    5.00 o
  12   1   7  210.86  203.42   10.75 o
 -12   1   7  210.92  191.84    6.08 o
   0   2   7  167.26  105.25    1.00 o
   1   2   7 4756.08 5097.93   70.92 o
  -1   2   7 4670.17 5074.09   76.17 o
   2   2   7  224.48  230.67    1.58 o
  -2   2   7  231.89  237.50    1.67 o
   3   2   7  429.68  491.76    3.08 o
  -3   2   7  429.88  495.84    3.17 o
   4   2   7  753.77  752.76    4.75 o
  -4   2   7  758.40  761.35    4.67 o
   5   2   7 1571.99 1545.45    9.33 o
  -5   2   7 1559.26 1544.36    9.67 o
   6   2   7 1183.15 1150.02    7.42 o
  -6   2   7 1188.76 1156.10    7.83 o
   7   2   7  112.23  117.50    1.92 o
  -7   2   7  101.39  105.67    1.75 o
   8   2   7   97.03   96.50    2.17 o
  -8   2   7  108.15  108.50    2.17 o
   9   2   7  310.89  311.76    4.83 o
  -9   2   7  310.54  306.34    4.67 o
  10   2   7   14.62   18.08    2.25 o
 -10   2   7   14.58   18.50    1.92 o
  11   2   7   75.17   76.83    4.17 o
 -11   2   7   75.17   74.08    3.50 o
  12   2   7   32.51   36.25    5.50 o
 -12   2   7   34.36   34.33    4.08 o
   0   3   7  103.63  104.25    0.92 o
   1   3   7  969.90 1063.02    6.42 o
  -1   3   7  932.03 1026.02    6.42 o
   2   3   7  264.72  270.67    1.67 o
  -2   3   7  256.23  266.26    1.92 o
   3   3   7 1071.43 1071.77    6.00 o
  -3   3   7 1052.93 1064.52    6.00 o
   4   3   7 4562.27 4537.42   23.83 o
  -4   3   7 4536.21 4564.17   25.00 o
   5   3   7  780.78  965.77    6.17 o
  -5   3   7  786.90  979.18    6.17 o
   6   3   7   77.94   85.25    1.25 o
  -6   3   7   83.76   88.42    1.17 o
   7   3   7 1179.65 1224.86    9.50 o
  -7   3   7 1158.64 1205.11    9.83 o
   8   3   7  169.65  181.75    2.92 o
  -8   3   7  168.53  174.42    2.75 o
   9   3   7 1186.01 1139.44   11.50 o
  -9   3   7 1185.34 1154.19   12.75 o
  10   3   7   14.49   17.75    2.25 o
 -10   3   7   15.06   17.17    1.92 o
  11   3   7  107.21   99.92    4.50 o
 -11   3   7  105.50   97.92    3.67 o
  12   3   7  163.93  169.67    5.83 o
 -12   3   7  159.98  146.59    6.83 o
   0   4   7 1559.33 2024.04   12.33 o
   1   4   7 5649.20 6050.94   58.42 o
  -1   4   7 5635.35 6127.03   52.75 o
   2   4   7  362.82  346.76    2.08 o
  -2   4   7  356.03  333.67    2.33 o
   3   4   7 1567.85 1562.45    8.67 o
  -3   4   7 1576.71 1565.45    8.58 o
   4   4   7  124.68  129.17    1.17 o
  -4   4   7  124.40  129.42    1.17 o
   5   4   7  493.90  500.51    3.58 o
  -5   4   7  514.15  526.93    3.58 o
   6   4   7  912.75  911.02    6.58 o
  -6   4   7  915.53  915.60    6.25 o
   7   4   7  211.31  225.42    2.75 o
  -7   4   7  209.16  221.92    2.67 o
   8   4   7   37.73   40.58    1.58 o
  -8   4   7   34.64   34.75    1.58 o
   9   4   7  139.88  135.67    2.75 o
  -9   4   7  135.41  125.75    2.83 o
  10   4   7  196.61  198.84    4.50 o
 -10   4   7  196.55  192.75    3.92 o
  11   4   7  297.10  306.59    7.25 o
 -11   4   7  301.04  292.67    5.17 o
  12   4   7    8.78   10.92    5.08 <
 -12   4   7    8.28    8.00    3.58 <
   0   5   7    0.21    3.92    0.42 o
   1   5   7 1052.03  916.43    5.33 o
  -1   5   7 1030.13  885.93    5.83 o
   2   5   7  288.08  243.34    1.75 o
  -2   5   7  310.68  266.59    2.00 o
   3   5   7  956.78  911.85    5.25 o
  -3   5   7  951.13  906.93    5.25 o
   4   5   7  839.61  746.10    4.58 o
  -4   5   7  841.68  751.68    4.33 o
   5   5   7  222.46  212.25    1.92 o
  -5   5   7  229.34  219.17    2.00 o
   6   5   7   27.86   27.67    1.00 o
  -6   5   7   25.36   23.75    0.92 o
   7   5   7   47.91   43.17    1.33 o
  -7   5   7   46.40   41.50    1.58 o
   8   5   7  279.98  279.34    3.75 o
  -8   5   7  283.52  282.01    3.58 o
   9   5   7  512.51  524.34    6.17 o
  -9   5   7  521.72  531.51    6.08 o
  10   5   7   92.65   95.00    3.33 o
 -10   5   7   89.38   89.83    3.17 o
  11   5   7   65.29   74.33    4.17 o
 -11   5   7   67.45   77.75    3.75 o
   0   6   7  704.35  685.35    4.50 o
   1   6   7 2194.56 2198.96   13.00 o
  -1   6   7 2206.37 2211.37   13.83 o
   2   6   7 1096.44 1136.19    6.83 o
  -2   6   7 1093.52 1128.02    7.08 o
   3   6   7 1850.55 1861.03   11.25 o
  -3   6   7 1860.11 1879.12   11.08 o
   4   6   7  271.46  266.76    2.08 o
  -4   6   7  255.89  252.01    2.08 o
   5   6   7  109.46  116.75    1.50 o
  -5   6   7  109.28  118.42    1.58 o
   6   6   7    4.88   11.42    1.00 o
  -6   6   7    2.63    6.58    0.83 o
   7   6   7  367.58  377.76    3.58 o
  -7   6   7  366.85  372.34    4.17 o
   8   6   7  559.82  550.01    6.42 o
  -8   6   7  563.87  543.93    6.58 o
   9   6   7    7.11   12.08    1.83 o
  -9   6   7    7.52   12.67    1.83 o
  10   6   7  281.46  267.84    4.67 o
 -10   6   7  285.10  271.17    5.42 o
  11   6   7   37.68   37.92    3.42 o
 -11   6   7   38.77   40.00    2.92 o
   0   7   7  564.60  497.09    3.42 o
   1   7   7  213.34  184.75    1.58 o
  -1   7   7  211.39  183.25    1.67 o
   2   7   7 1666.05 1638.70   10.33 o
  -2   7   7 1678.90 1646.53    9.92 o
   3   7   7 1738.04 1677.11   10.25 o
  -3   7   7 1732.64 1679.45   10.58 o
   4   7   7   40.10   41.17    1.00 o
  -4   7   7   36.38   36.67    1.00 o
   5   7   7  871.87  801.77    5.92 o
  -5   7   7  872.30  808.27    6.17 o
   6   7   7   60.49   59.83    1.58 o
  -6   7   7   57.75   59.92    1.50 o
   7   7   7  299.25  281.76    3.25 o
  -7   7   7  294.60  273.51    3.83 o
   8   7   7   35.89   39.08    1.83 o
  -8   7   7   35.39   35.58    2.08 o
   9   7   7  202.35  197.59    3.92 o
  -9   7   7  200.67  194.84    4.00 o
  10   7   7  113.80  120.00    3.50 o
 -10   7   7  113.32  110.08    3.83 o
  11   7   7   99.02  107.92    5.08 o
 -11   7   7   98.56  100.75    4.42 o
   0   8   7 1330.41 1282.11    8.42 o
   1   8   7 1215.97 1274.44    8.00 o
  -1   8   7 1186.48 1244.11    8.00 o
   2   8   7 1947.78 1893.78   12.42 o
  -2   8   7 1973.52 1912.20   11.83 o
   3   8   7  210.68  220.67    2.00 o
  -3   8   7  204.63  216.75    2.08 o
   4   8   7  676.36  682.43    5.00 o
  -4   8   7  693.86  715.85    5.33 o
   5   8   7  179.54  184.17    2.17 o
  -5   8   7  180.45  187.59    2.25 o
   6   8   7  314.02  282.59    3.33 o
  -6   8   7  313.73  285.59    3.17 o
   7   8   7  202.43  194.75    3.25 o
  -7   8   7  198.97  194.92    3.33 o
   8   8   7  275.28  280.51    4.08 o
  -8   8   7  273.08  274.84    4.50 o
   9   8   7    4.54    7.67    1.83 o
  -9   8   7    4.17    6.67    1.92 o
  10   8   7   55.01   61.83    3.08 o
 -10   8   7   55.77   58.50    3.08 o
   0   9   7  289.39  260.26    2.42 o
   1   9   7  436.22  393.59    3.00 o
  -1   9   7  435.93  392.26    3.00 o
   2   9   7   42.39   47.00    1.17 o
  -2   9   7   41.39   45.42    1.08 o
   3   9   7 1189.83 1171.52    7.75 o
  -3   9   7 1175.71 1174.60    8.25 o
   4   9   7  570.96  570.09    4.67 o
  -4   9   7  584.59  598.18    5.00 o
   5   9   7 1197.94 1161.94    8.83 o
  -5   9   7 1191.83 1179.86   10.08 o
   6   9   7    8.24   11.50    1.33 o
  -6   9   7    8.75   13.50    1.33 o
   7   9   7  885.62  845.85    8.58 o
  -7   9   7  874.88  842.43    9.17 o
   8   9   7   23.65   26.92    2.17 o
  -8   9   7   24.36   24.42    2.33 o
   9   9   7   38.34   46.08    2.75 o
  -9   9   7   38.79   43.75    2.50 o
  10   9   7   24.83   34.50    2.67 o
 -10   9   7   25.16   29.33    3.08 o
   0  10   7  210.27  212.59    2.33 o
   1  10   7   78.98   78.58    1.50 o
  -1  10   7   75.93   76.17    1.50 o
   2  10   7 1111.44 1066.19    7.17 o
  -2  10   7 1098.16 1049.19    7.17 o
   3  10   7  433.12  424.92    3.67 o
  -3  10   7  418.15  409.42    3.67 o
   4  10   7  837.14  808.52    6.75 o
  -4  10   7  832.78  821.27    7.00 o
   5  10   7   80.68   77.92    1.92 o
  -5  10   7   83.71   80.42    2.17 o
   6  10   7  512.29  488.68    6.17 o
  -6  10   7  513.50  511.51    5.75 o
   7  10   7   77.37   86.67    3.25 o
  -7  10   7   75.73   88.50    3.25 o
   8  10   7   28.09   37.00    2.42 o
  -8  10   7   29.03   38.58    2.75 o
   9  10   7    3.93   10.92    2.67 o
  -9  10   7    3.56    8.50    2.33 o
 -10  10   7    1.01    2.75    5.00 <
   0  11   7   61.13   59.58    1.67 o
   1  11   7  180.85  170.75    2.42 o
  -1  11   7  177.96  168.00    2.25 o
   2  11   7  207.83  205.34    2.83 o
  -2  11   7  217.13  213.25    2.67 o
   3  11   7  426.22  400.01    4.00 o
  -3  11   7  434.18  403.34    4.25 o
   4  11   7  142.51  140.17    2.25 o
  -4  11   7  142.89  146.59    2.50 o
   5  11   7  827.41  810.68    7.92 o
  -5  11   7  823.01  812.43    7.83 o
   6  11   7    4.36    3.83    1.67 <
  -6  11   7    5.30    6.17    1.58 o
   7  11   7  105.58  108.58    3.25 o
  -7  11   7  106.74  113.25    3.92 o
   8  11   7  125.16  130.42    4.00 o
  -8  11   7  125.47  137.17    5.00 o
   9  11   7  123.48  122.34    4.17 o
  -9  11   7  128.77  124.59    5.50 o
   0  12   7  218.10  219.00    2.75 o
   1  12   7  836.40  797.35    7.75 o
  -1  12   7  845.24  817.18    6.75 o
   2  12   7  434.38  435.51    4.67 o
  -2  12   7  440.64  432.34    4.67 o
   3  12   7  163.67  170.75    3.17 o
  -3  12   7  167.29  172.00    3.08 o
   4  12   7  113.97  119.59    2.92 o
  -4  12   7  112.42  116.75    2.75 o
   5  12   7   71.87   64.42    2.17 o
  -5  12   7   71.87   63.25    2.25 o
   6  12   7  380.86  368.92    7.92 o
  -6  12   7  381.39  384.09    6.00 o
   7  12   7  245.29  257.84    7.33 o
  -7  12   7  245.05  243.75    5.92 o
   8  12   7    7.96    2.08    3.25 <
  -8  12   7    7.88    8.17    3.17 <
   0  13   7 2130.95 2086.54   16.67 o
   1  13   7  431.83  427.84    5.42 o
  -1  13   7  426.23  427.51    4.92 o
   2  13   7  256.79  263.17    4.08 o
  -2  13   7  257.00  260.01    3.83 o
   3  13   7   44.11   49.17    2.25 o
  -3  13   7   42.26   48.92    2.42 o
   4  13   7  286.32  271.84    4.92 o
  -4  13   7  288.57  277.51    5.00 o
   5  13   7  144.66  159.59    4.42 o
  -5  13   7  140.88  156.25    4.25 o
   6  13   7   12.32   15.08    3.50 o
  -6  13   7   12.52   21.67    2.33 o
   7  13   7   95.94  106.50    5.42 o
  -7  13   7  100.02  115.17    4.75 o
   0  14   7  365.77  359.59    5.17 o
   1  14   7  320.72  324.34    4.42 o
  -1  14   7  319.33  327.67    4.67 o
   2  14   7  347.67  340.01    5.17 o
  -2  14   7  341.95  331.76    5.33 o
   3  14   7  151.22  143.59    4.25 o
  -3  14   7  151.66  145.42    3.50 o
   4  14   7   44.01   48.42    2.92 o
  -4  14   7   44.45   50.75    2.75 o
   5  14   7   67.68   73.00    5.08 o
  -5  14   7   65.65   72.83    3.58 o
   6  14   7  167.96  163.92    6.50 o
  -6  14   7  166.84  182.09    6.25 o
   0  15   7  145.22  160.17    3.58 o
   1  15   7   17.99   18.00    2.00 o
  -1  15   7   17.54   18.00    2.25 o
   2  15   7  105.82  110.58    4.00 o
  -2  15   7  101.38  108.50    4.00 o
   3  15   7  111.28  119.84    4.58 o
  -3  15   7  111.33  126.00    4.75 o
   4  15   7  102.10  122.59    5.33 o
  -4  15   7  102.47  110.25    4.00 o
   5  15   7   28.85   46.50    6.92 o
  -5  15   7   29.85   42.75    3.42 o
   0  16   7    0.61   -0.75    2.42 <
   1  16   7  199.07  200.42    5.00 o
  -1  16   7  199.00  192.42    5.75 o
   2  16   7  102.62  108.50    4.08 o
  -2  16   7  105.87  109.92    4.33 o
   3  16   7  115.09  109.67    7.25 o
  -3  16   7  121.15  128.59    7.00 o
   0   0   8   89.11  116.42    1.33 o
   1   0   8  355.90  412.59    2.58 o
   2   0   8  276.32  320.92    2.00 o
   3   0   8 2536.76 2535.46   15.58 o
   4   0   8  205.73  186.09    1.42 o
   5   0   8  219.77  236.92    1.83 o
   6   0   8  104.86  124.34    1.58 o
   7   0   8  727.56  714.68    5.92 o
   8   0   8  395.31  453.34    5.08 o
   9   0   8  858.18  854.68   10.17 o
  10   0   8   22.72   19.17    2.00 o
  11   0   8  129.31  124.67    4.75 o
  12   0   8   30.94   31.92    3.33 o
   0   1   8 1956.99 2078.21   13.33 o
   1   1   8 1907.73 1999.87   12.08 o
  -1   1   8 1966.84 2035.70   13.25 o
   2   1   8 2984.77 2982.72   16.50 o
  -2   1   8 2979.26 2999.06   18.67 o
   3   1   8 4806.73 5076.76   35.08 o
  -3   1   8 4741.29 5091.09   31.50 o
   4   1   8 1464.90 1450.53    8.67 o
  -4   1   8 1473.81 1486.86    8.42 o
   5   1   8  474.54  443.76    3.08 o
  -5   1   8  480.82  450.09    3.08 o
   6   1   8  167.43  151.25    1.67 o
  -6   1   8  170.81  155.59    1.58 o
   7   1   8  797.77  806.85    6.75 o
  -7   1   8  794.41  794.60    6.83 o
   8   1   8  462.56  468.09    5.17 o
  -8   1   8  457.96  460.59    5.17 o
   9   1   8    3.38    4.00    1.67 <
  -9   1   8    3.56    9.92    1.42 o
  10   1   8   19.12   23.75    2.33 o
 -10   1   8   19.18   20.58    2.25 o
  11   1   8  159.25  157.09    5.33 o
 -11   1   8  148.24  136.17    5.08 o
  12   1   8   87.55  104.17    8.25 o
 -12   1   8   86.40   84.08    5.58 o
   0   2   8 1825.98 1876.70   12.42 o
   2   2   8 6239.35 6651.46   88.17 o
  -2   2   8 6159.39 6612.79  175.25 o
   3   2   8 1652.32 1849.62   10.50 o
  -3   2   8 1660.88 1873.03   11.08 o
   4   2   8  359.97  374.01    2.58 o
  -4   2   8  364.24  376.84    2.58 o
   5   2   8  268.04  283.17    2.08 o
  -5   2   8  273.39  291.67    2.25 o
   6   2   8  835.89  818.10    5.75 o
  -6   2   8  830.19  807.02    6.08 o
   7   2   8   30.48   30.00    1.17 o
  -7   2   8   30.40   31.08    1.08 o
   8   2   8  165.60  171.59    2.83 o
  -8   2   8  162.60  163.17    2.67 o
   9   2   8  125.91  128.84    3.58 o
  -9   2   8  127.28  127.59    2.92 o
  10   2   8  217.27  199.84    4.67 o
 -10   2   8  218.38  202.42    3.92 o
  11   2   8  119.44  111.17    4.08 o
 -11   2   8  119.68  104.83    4.08 o
  12   2   8   96.34   99.25    8.50 o
 -12   2   8   94.55   90.42    4.75 o
   0   3   8    6.34    5.25    0.33 o
   1   3   8 1412.32 1502.61    8.92 o
  -1   3   8 1408.48 1501.61    9.25 o
   2   3   8  273.02  249.01    1.67 o
  -2   3   8  265.17  241.00    1.83 o
   3   3   8  690.77  706.26    3.83 o
  -3   3   8  666.98  692.76    4.25 o
   4   3   8 2564.16 2489.55   13.08 o
  -4   3   8 2565.96 2502.71   14.17 o
   5   3   8 2488.52 2405.88   14.75 o
  -5   3   8 2529.84 2449.05   15.08 o
   6   3   8  653.43  663.01    4.75 o
  -6   3   8  652.60  668.51    4.75 o
   7   3   8 1558.61 1545.53   11.75 o
  -7   3   8 1553.35 1535.61   11.50 o
   8   3   8  389.08  387.01    4.58 o
  -8   3   8  389.54  389.34    4.33 o
   9   3   8  163.85  170.25    3.33 o
  -9   3   8  166.34  159.17    3.42 o
  10   3   8  139.40  130.92    3.92 o
 -10   3   8  139.85  132.17    3.42 o
  11   3   8   11.87   13.33    2.75 o
 -11   3   8   12.32    7.42    2.08 o
  12   3   8   74.23   85.25    5.42 o
 -12   3   8   73.10   82.00    4.67 o
   0   4   8 1040.73 1180.19    7.08 o
   1   4   8 3702.26 4045.99   23.33 o
  -1   4   8 3619.95 3959.49   24.00 o
   2   4   8 1177.42 1164.69    6.58 o
  -2   4   8 1151.72 1142.85    6.92 o
   3   4   8 4875.47 4968.42   27.67 o
  -3   4   8 4900.47 5045.84   28.50 o
   4   4   8  550.40  533.01    3.25 o
  -4   4   8  557.83  549.59    3.42 o
   5   4   8  707.16  659.43    4.42 o
  -5   4   8  706.08  660.18    4.42 o
   6   4   8 1745.05 1776.95   12.17 o
  -6   4   8 1750.01 1792.28   11.92 o
   7   4   8 1732.20 1742.87   12.25 o
  -7   4   8 1714.93 1722.28   13.42 o
   8   4   8  149.66  145.92    2.58 o
  -8   4   8  153.09  150.34    2.58 o
   9   4   8   28.40   33.17    1.92 o
  -9   4   8   30.23   38.67    2.08 o
  10   4   8   32.78   46.33    2.75 o
 -10   4   8   33.75   43.00    2.25 o
  11   4   8    7.80   18.42    2.83 o
 -11   4   8    7.49   13.33    2.08 o
  12   4   8    0.70    4.08    3.42 <
 -12   4   8    0.74   -2.58    2.83 <
   0   5   8 3215.78 3545.32   21.42 o
   1   5   8  345.21  357.26    2.42 o
  -1   5   8  333.25  342.26    2.50 o
   2   5   8   31.16   27.58    0.58 o
  -2   5   8   29.87   26.00    0.58 o
   3   5   8 3105.26 3165.39   17.00 o
  -3   5   8 3128.27 3208.06   18.08 o
   4   5   8   41.94   42.67    0.83 o
  -4   5   8   42.25   42.92    0.83 o
   5   5   8 1028.58  985.52    7.00 o
  -5   5   8 1004.24  975.52    6.58 o
   6   5   8   81.89   74.33    1.50 o
  -6   5   8   84.85   86.17    1.42 o
   7   5   8   83.80   95.84    1.75 o
  -7   5   8   81.36   91.25    1.92 o
   8   5   8  234.34  231.42    3.33 o
  -8   5   8  236.44  230.59    3.42 o
   9   5   8  189.42  197.34    3.42 o
  -9   5   8  188.25  197.09    3.50 o
  10   5   8  177.49  171.09    3.92 o
 -10   5   8  178.54  178.25    3.83 o
  11   5   8  184.73  183.25    5.00 o
 -11   5   8  188.41  179.67    5.08 o
   0   6   8  129.93  104.17    1.08 o
   1   6   8  259.14  261.34    1.92 o
  -1   6   8  247.20  248.67    1.92 o
   2   6   8 1044.18 1034.77    6.08 o
  -2   6   8 1030.08 1018.69    6.50 o
   3   6   8  482.79  425.42    2.92 o
  -3   6   8  492.40  436.42    3.08 o
   4   6   8 1153.58 1054.35    6.42 o
  -4   6   8 1169.76 1080.85    6.92 o
   5   6   8  139.64  135.00    1.58 o
  -5   6   8  143.32  141.00    1.67 o
   6   6   8 1033.81 1031.60    7.75 o
  -6   6   8 1040.21 1045.52    7.83 o
   7   6   8  551.67  569.26    4.92 o
  -7   6   8  537.41  548.43    6.00 o
   8   6   8  111.86  123.84    2.75 o
  -8   6   8  117.47  129.34    2.83 o
   9   6   8   47.05   48.58    2.25 o
  -9   6   8   43.91   44.50    2.25 o
  10   6   8  227.40  220.92    4.25 o
 -10   6   8  226.13  214.17    4.83 o
  11   6   8   27.99   29.25    3.83 o
 -11   6   8   28.10   28.58    2.67 o
   0   7   8  744.41  832.93    5.42 o
   1   7   8  244.76  239.92    1.92 o
  -1   7   8  246.94  243.67    2.08 o
   2   7   8 1673.27 1726.78   10.58 o
  -2   7   8 1700.19 1751.78   10.83 o
   3   7   8  503.74  534.51    3.75 o
  -3   7   8  517.62  555.76    3.92 o
   4   7   8 1117.80 1096.44    7.08 o
  -4   7   8 1105.69 1089.77    7.50 o
   5   7   8   73.23   74.67    1.42 o
  -5   7   8   69.26   71.00    1.42 o
   6   7   8  297.71  305.92    3.08 o
  -6   7   8  293.21  301.42    3.08 o
   7   7   8   96.52  100.00    2.17 o
  -7   7   8  100.04  104.67    2.33 o
   8   7   8  457.62  435.42    5.08 o
  -8   7   8  460.87  438.51    5.50 o
   9   7   8   12.19   16.17    1.92 o
  -9   7   8   11.93   16.42    1.92 o
  10   7   8   45.36   45.83    2.67 o
 -10   7   8   43.68   41.33    3.08 o
  11   7   8   27.48   28.17    3.50 o
 -11   7   8   25.97   32.75    3.08 o
   0   8   8  299.13  314.17    2.58 o
   1   8   8  631.86  543.59    3.75 o
  -1   8   8  620.77  535.43    3.83 o
   2   8   8  540.35  558.01    4.00 o
  -2   8   8  540.11  559.43    3.92 o
   3   8   8  337.40  335.67    2.58 o
  -3   8   8  333.99  329.09    2.83 o
   4   8   8  331.40  325.51    2.67 o
  -4   8   8  328.55  324.92    3.08 o
   5   8   8  159.79  179.50    2.08 o
  -5   8   8  161.98  185.17    2.25 o
   6   8   8  160.67  152.75    2.25 o
  -6   8   8  160.63  157.67    2.33 o
   7   8   8  344.36  342.09    4.17 o
  -7   8   8  342.41  331.76    4.50 o
   8   8   8  260.64  265.92    3.83 o
  -8   8   8  261.70  260.84    4.75 o
   9   8   8  437.69  446.42    5.92 o
  -9   8   8  435.62  444.67    6.42 o
  10   8   8    2.33    6.00    1.92 o
 -10   8   8    2.66    2.08    2.17 <
   0   9   8  861.39  810.27    5.83 o
   1   9   8 1179.21 1178.27    8.00 o
  -1   9   8 1184.87 1180.69    7.67 o
   2   9   8  188.18  169.75    1.83 o
  -2   9   8  187.63  166.09    1.83 o
   3   9   8  427.04  436.92    3.42 o
  -3   9   8  414.19  428.42    3.58 o
   4   9   8 1270.67 1255.86    9.00 o
  -4   9   8 1275.24 1280.19    9.50 o
   5   9   8  101.34  112.25    1.92 o
  -5   9   8  101.58  116.50    2.17 o
   6   9   8  283.33  274.34    3.42 o
  -6   9   8  282.99  282.26    3.92 o
   7   9   8   21.55   36.92    2.00 o
  -7   9   8   20.44   36.83    2.17 o
   8   9   8  156.15  151.50    3.42 o
  -8   9   8  157.05  158.09    4.83 o
   9   9   8  328.40  322.92    5.58 o
  -9   9   8  320.15  313.76    5.92 o
  10   9   8   43.42   55.33    3.42 o
 -10   9   8   45.98   52.08    3.58 o
   0  10   8  525.72  500.93    4.00 o
   1  10   8  106.15   89.75    1.67 o
  -1  10   8  105.79   89.08    1.50 o
   2  10   8  473.74  454.26    3.75 o
  -2  10   8  486.52  462.26    3.83 o
   3  10   8  132.91  121.17    1.92 o
  -3  10   8  135.73  126.59    1.83 o
   4  10   8  199.28  195.92    2.58 o
  -4  10   8  199.54  202.92    2.58 o
   5  10   8    3.61    9.08    1.25 o
  -5  10   8    4.40   11.67    1.33 o
   6  10   8   80.66   86.42    2.50 o
  -6  10   8   85.04   98.50    2.58 o
   7  10   8  154.41  158.25    3.58 o
  -7  10   8  149.98  160.67    3.83 o
   8  10   8   57.60   61.50    2.58 o
  -8  10   8   54.10   61.50    3.08 o
   9  10   8  156.21  154.50    4.83 o
  -9  10   8  150.94  149.92    4.42 o
   0  11   8   39.02   42.33    1.50 o
   1  11   8  476.59  466.34    4.25 o
  -1  11   8  475.23  460.01    4.08 o
   2  11   8   43.02   50.58    1.58 o
  -2  11   8   43.24   54.25    1.67 o
   3  11   8  578.13  574.51    5.33 o
  -3  11   8  577.95  574.09    5.42 o
   4  11   8   54.76   58.58    1.75 o
  -4  11   8   54.58   60.75    1.75 o
   5  11   8  373.37  370.59    4.33 o
  -5  11   8  376.16  383.17    4.83 o
   6  11   8   51.28   47.08    2.50 o
  -6  11   8   49.35   49.33    2.25 o
   7  11   8    1.48   -0.25    2.17 <
  -7  11   8    1.62    1.33    2.00 <
   8  11   8  488.94  486.01    7.25 o
  -8  11   8  487.36  486.18    8.92 o
   9  11   8  242.27  238.25    6.92 o
  -9  11   8  241.94  237.34    6.25 o
   0  12   8  205.73  204.00    2.92 o
   1  12   8   64.54   72.08    2.25 o
  -1  12   8   60.44   65.08    1.92 o
   2  12   8  687.74  687.60    6.83 o
  -2  12   8  682.45  677.93    6.25 o
   3  12   8  184.27  193.34    3.33 o
  -3  12   8  178.71  188.50    3.67 o
   4  12   8    4.47    8.17    1.67 o
  -4  12   8    5.23   10.67    1.50 o
   5  12   8  131.55  131.34    3.08 o
  -5  12   8  127.84  140.09    3.42 o
   6  12   8   52.42   74.58    3.17 o
  -6  12   8   50.71   66.33    2.58 o
   7  12   8   95.67  107.58    5.25 o
  -7  12   8  102.64  120.50    4.58 o
   8  12   8   45.29   43.92    3.67 o
  -8  12   8   46.03   53.83    3.50 o
   0  13   8  375.64  403.59    4.92 o
   1  13   8   49.67   52.50    2.25 o
  -1  13   8   47.22   50.58    2.00 o
   2  13   8  315.92  311.01    4.50 o
  -2  13   8  310.52  304.01    4.25 o
   3  13   8  668.34  653.76    8.42 o
  -3  13   8  674.08  668.93    7.67 o
   4  13   8  153.37  151.84    4.42 o
  -4  13   8  153.02  148.59    3.58 o
   5  13   8  362.03  356.67    7.75 o
  -5  13   8  362.69  361.51    5.25 o
   6  13   8  229.90  227.09    7.33 o
  -6  13   8  232.05  236.84    4.83 o
   7  13   8  279.05  254.42    9.92 o
  -7  13   8  274.98  268.76    6.42 o
   0  14   8    0.06   10.83    2.00 o
   1  14   8   24.71   47.33    2.33 o
  -1  14   8   26.01   46.33    2.25 o
   2  14   8  152.71  156.75    3.83 o
  -2  14   8  146.49  148.75    3.83 o
   3  14   8   32.86   37.08    2.58 o
  -3  14   8   33.36   37.17    2.75 o
   4  14   8  143.10  148.84    4.67 o
  -4  14   8  143.52  141.67    4.42 o
   5  14   8  113.80  104.08    5.17 o
  -5  14   8  113.09  126.59    4.33 o
   6  14   8   33.54   39.08    5.17 o
  -6  14   8   34.12   47.33    3.92 o
   0  15   8    8.78   11.08    2.25 o
   1  15   8   27.51   30.50    2.42 o
  -1  15   8   26.43   26.00    2.25 o
   2  15   8  305.49  300.42    6.00 o
  -2  15   8  313.00  306.92    7.00 o
   3  15   8  370.43  355.59    7.33 o
  -3  15   8  371.93  360.09    6.75 o
   4  15   8  449.98  455.09    8.42 o
  -4  15   8  450.88  447.51    9.67 o
   5  15   8  174.99  184.42   11.67 o
  -5  15   8  174.05  177.59    5.50 o
   0  16   8   39.41   40.75    2.67 o
   1  16   8   25.13   30.83    3.25 o
  -1  16   8   25.07   29.33    3.75 o
   2  16   8    9.30    8.42    3.17 <
  -2  16   8   10.95   12.83    2.58 o
   3  16   8   10.12   16.25    3.92 o
  -3  16   8    8.95   14.33    4.00 o
   1   0   9  470.83  448.51    2.75 o
   2   0   9    0.65    6.50    0.33 o
   3   0   9 3939.03 4193.24   26.33 o
   4   0   9 1979.13 1836.53   11.75 o
   5   0   9   40.67   37.17    0.83 o
   6   0   9  867.12  853.52    6.17 o
   7   0   9  195.36  188.09    2.42 o
   8   0   9  722.62  729.26    7.08 o
   9   0   9   22.92   25.67    1.75 o
  10   0   9    8.48    3.42    1.75 <
  11   0   9   89.38   90.67    4.42 o
  12   0   9    0.78  -12.25    4.75 <
   0   1   9  487.07  492.84    2.92 o
   1   1   9 4750.49 4991.09   63.75 o
  -1   1   9 4801.16 4966.84   75.58 o
   2   1   9 2286.80 2357.38   12.92 o
  -2   1   9 2286.32 2372.63   14.42 o
   3   1   9 3344.46 3764.49   21.17 o
  -3   1   9 3323.63 3794.07   21.33 o
   4   1   9  799.02  848.10    5.17 o
  -4   1   9  818.59  873.52    5.33 o
   5   1   9  219.89  187.17    1.58 o
  -5   1   9  219.04  187.17    1.58 o
   6   1   9   51.65   65.33    1.25 o
  -6   1   9   51.42   64.75    1.17 o
   7   1   9  893.16  863.35    7.42 o
  -7   1   9  890.73  857.85    7.25 o
   8   1   9    8.69   15.58    1.50 o
  -8   1   9    8.05   13.33    1.33 o
   9   1   9  625.65  621.93    8.67 o
  -9   1   9  637.99  636.43    7.08 o
  10   1   9   25.70   29.58    2.50 o
 -10   1   9   24.52   28.25    2.42 o
  11   1   9  173.09  164.50    4.67 o
 -11   1   9  173.71  164.59    5.17 o
  12   1   9   78.74   75.83    4.17 o
 -12   1   9   79.48   73.83    5.17 o
   0   2   9  406.94  434.42    3.08 o
   1   2   9 2848.33 2981.97   18.08 o
  -1   2   9 2792.73 2921.39   18.67 o
   2   2   9 1649.00 1644.03    8.50 o
  -2   2   9 1652.70 1652.86   10.17 o
   3   2   9  213.92  214.84    1.58 o
  -3   2   9  212.95  215.50    1.75 o
   4   2   9 2673.51 2566.71   15.58 o
  -4   2   9 2660.95 2575.30   15.67 o
   5   2   9   63.01   89.42    1.17 o
  -5   2   9   62.29   89.00    1.08 o
   6   2   9  629.67  616.93    4.58 o
  -6   2   9  625.77  617.43    4.75 o
   7   2   9  152.03  147.25    2.17 o
  -7   2   9  152.97  149.09    1.92 o
   8   2   9 1606.02 1590.61   14.42 o
  -8   2   9 1625.48 1626.86   15.08 o
   9   2   9  246.33  237.92    4.58 o
  -9   2   9  240.89  234.25    4.00 o
  10   2   9  103.85  111.25    3.67 o
 -10   2   9   98.70  106.83    3.17 o
  11   2   9   99.30   96.75    4.75 o
 -11   2   9   99.44   93.92    4.00 o
  12   2   9  236.96  239.67   11.42 o
 -12   2   9  232.34  232.67    8.08 o
   0   3   9 4303.39 4746.42   42.00 o
   1   3   9 5967.12 6645.62  128.92 o
   2   3   9 3634.24 3781.74   21.42 o
  -2   3   9 3642.08 3811.99   23.67 o
   3   3   9  879.39  926.10    5.17 o
  -3   3   9  857.32  911.02    5.42 o
   4   3   9 2079.60 1978.20   10.67 o
  -4   3   9 2124.67 2042.70   12.33 o
   5   3   9 1986.38 1970.54   12.25 o
  -5   3   9 2027.02 2026.45   12.58 o
   6   3   9  355.73  362.59    3.00 o
  -6   3   9  357.14  369.92    2.92 o
   7   3   9  690.29  689.26    5.83 o
  -7   3   9  684.09  690.35    5.75 o
   8   3   9  173.28  169.17    2.83 o
  -8   3   9  167.87  160.67    2.75 o
   9   3   9  248.48  226.84    3.75 o
  -9   3   9  249.37  220.50    4.00 o
  10   3   9   68.58   65.25    3.08 o
 -10   3   9   70.86   69.75    2.67 o
  11   3   9   39.72   43.33    3.42 o
 -11   3   9   39.63   39.17    2.42 o
 -12   3   9  121.24  108.75    5.08 o
   0   4   9  185.85  191.42    1.50 o
   1   4   9  186.49  186.59    1.33 o
  -1   4   9  176.53  176.75    1.50 o
   2   4   9   63.58   60.42    0.75 o
  -2   4   9   63.63   61.25    0.75 o
   3   4   9 2831.24 2738.97   14.83 o
  -3   4   9 2872.74 2804.72   15.50 o
   4   4   9  436.31  437.67    2.75 o
  -4   4   9  435.31  440.01    2.92 o
   5   4   9  260.89  259.92    2.25 o
  -5   4   9  248.63  246.76    2.17 o
   6   4   9  853.26  834.18    6.25 o
  -6   4   9  846.00  833.43    6.08 o
   7   4   9  634.32  628.18    5.08 o
  -7   4   9  633.19  634.34    5.58 o
   8   4   9 1272.45 1213.19   11.25 o
  -8   4   9 1269.34 1231.77   11.08 o
   9   4   9   24.22   34.83    1.92 o
  -9   4   9   22.81   31.75    2.00 o
  10   4   9  501.38  490.84    7.25 o
 -10   4   9  500.77  488.26    6.67 o
  11   4   9  169.02  171.67    5.67 o
 -11   4   9  169.39  161.92    4.00 o
 -12   4   9   32.49   32.75    6.58 o
   0   5   9 4265.37 4272.66   25.75 o
   1   5   9 1507.01 1545.28    9.17 o
  -1   5   9 1504.48 1524.53    9.42 o
   2   5   9 1123.49  999.77    5.83 o
  -2   5   9 1127.36 1001.77    6.08 o
   3   5   9 1200.53 1142.69    6.33 o
  -3   5   9 1202.27 1151.77    6.58 o
   4   5   9 1485.33 1455.28    8.58 o
  -4   5   9 1493.72 1478.19    8.50 o
   5   5   9   14.10   19.58    0.83 o
  -5   5   9   12.69   18.67    0.75 o
   6   5   9  445.10  416.67    3.50 o
  -6   5   9  435.46  412.42    3.50 o
   7   5   9 1146.29 1124.85    8.75 o
  -7   5   9 1174.39 1149.85   11.08 o
   8   5   9   37.83   40.67    1.67 o
  -8   5   9   38.68   41.67    1.58 o
   9   5   9   87.51   95.84    2.83 o
  -9   5   9   85.40   93.84    2.92 o
  10   5   9   42.98   55.75    2.92 o
 -10   5   9   47.22   59.17    2.92 o
  11   5   9   77.13   87.92    4.42 o
 -11   5   9   78.23   89.42    3.67 o
   0   6   9  303.46  285.09    2.17 o
   1   6   9 1369.46 1471.19    8.83 o
  -1   6   9 1369.66 1464.36    9.08 o
   2   6   9 1253.44 1179.35    6.83 o
  -2   6   9 1248.52 1175.85    7.42 o
   3   6   9   28.14   32.33    0.75 o
  -3   6   9   29.00   32.08    0.75 o
   4   6   9  120.44  122.00    1.33 o
  -4   6   9  126.59  132.84    1.50 o
   5   6   9  281.94  288.01    2.67 o
  -5   6   9  293.98  300.84    2.75 o
   6   6   9  481.25  465.92    4.00 o
  -6   6   9  480.72  464.34    4.33 o
   7   6   9  120.83  123.42    2.00 o
  -7   6   9  122.62  124.84    2.25 o
   8   6   9  692.36  671.85    6.67 o
  -8   6   9  702.68  666.18    7.42 o
   9   6   9   72.74   73.08    2.50 o
  -9   6   9   74.17   70.42    3.00 o
  10   6   9   53.15   64.17    2.58 o
 -10   6   9   52.52   60.83    3.00 o
  11   6   9   54.67   53.92    3.75 o
 -11   6   9   52.71   54.33    3.08 o
   0   7   9 4122.29 3776.82   22.92 o
   1   7   9  398.73  404.34    2.83 o
  -1   7   9  399.82  404.34    3.00 o
   2   7   9 4905.19 4729.50   27.92 o
  -2   7   9 4881.27 4706.67   28.50 o
   3   7   9  308.92  285.26    2.25 o
  -3   7   9  322.73  302.76    2.42 o
   4   7   9  869.20  858.60    5.33 o
  -4   7   9  872.12  872.35    6.08 o
   5   7   9   63.09   60.92    1.33 o
  -5   7   9   66.86   66.92    1.50 o
   6   7   9  999.92 1011.19    8.17 o
  -6   7   9 1004.97 1035.10    9.00 o
   7   7   9  753.20  741.93    6.17 o
  -7   7   9  754.30  731.60    7.50 o
   8   7   9  114.42  127.50    3.08 o
  -8   7   9  119.02  129.09    3.00 o
   9   7   9   53.22   57.58    2.42 o
  -9   7   9   50.93   57.33    2.50 o
  10   7   9   19.65   19.58    2.08 o
 -10   7   9   18.59   16.92    2.42 o
  11   7   9   87.08   97.09    6.33 o
 -11   7   9   88.77   87.75    4.33 o
   0   8   9   25.01   40.17    1.00 o
   1   8   9 1717.98 1635.28   10.17 o
  -1   8   9 1732.62 1642.70   10.58 o
   2   8   9  187.89  182.17    1.83 o
  -2   8   9  188.79  187.09    1.83 o
   3   8   9 1111.60 1096.94    6.92 o
  -3   8   9 1109.19 1105.10    7.50 o
   4   8   9  404.68  380.84    3.00 o
  -4   8   9  406.39  389.51    3.33 o
   5   8   9   42.56   43.42    1.33 o
  -5   8   9   41.91   43.33    1.25 o
   6   8   9  171.21  170.17    2.75 o
  -6   8   9  164.50  166.17    2.42 o
   7   8   9  135.12  150.50    2.67 o
  -7   8   9  134.11  146.25    3.00 o
   8   8   9  391.13  380.84    4.58 o
  -8   8   9  395.75  387.09    6.33 o
   9   8   9  177.53  183.92    3.92 o
  -9   8   9  176.83  181.09    3.92 o
  10   8   9   29.79   32.92    2.58 o
 -10   8   9   27.78   30.33    2.92 o
   0   9   9    0.07    1.08    0.75 <
   1   9   9   64.99   68.33    1.33 o
  -1   9   9   65.59   68.33    1.25 o
   2   9   9  412.32  393.92    3.25 o
  -2   9   9  405.91  386.34    3.25 o
   3   9   9 1158.65 1118.10    7.42 o
  -3   9   9 1144.58 1110.77    7.83 o
   4   9   9   68.95   73.08    1.58 o
  -4   9   9   69.21   76.75    1.67 o
   5   9   9  117.41  115.58    2.00 o
  -5   9   9  120.10  124.75    2.17 o
   6   9   9  368.21  351.34    4.17 o
  -6   9   9  371.36  363.09    3.83 o
   7   9   9  466.96  448.42    5.17 o
  -7   9   9  466.01  455.92    6.58 o
   8   9   9   51.35   58.50    2.42 o
  -8   9   9   51.83   63.58    3.50 o
   9   9   9   29.96   39.17    2.92 o
  -9   9   9   27.77   30.92    2.67 o
  10   9   9   25.42   31.92    3.08 o
 -10   9   9   26.56   25.42    3.08 o
   0  10   9    4.90    6.83    0.92 o
   1  10   9  522.09  499.34    4.17 o
  -1  10   9  508.68  478.17    3.83 o
   2  10   9   46.68   46.92    1.25 o
  -2  10   9   51.43   50.08    1.25 o
   3  10   9  333.13  313.09    3.08 o
  -3  10   9  328.74  305.42    3.08 o
   4  10   9  139.53  153.09    2.25 o
  -4  10   9  137.20  153.75    2.33 o
   5  10   9  741.71  701.10    5.92 o
  -5  10   9  738.27  721.10    6.67 o
   6  10   9  484.06  466.01    5.33 o
  -6  10   9  475.85  478.17    5.50 o
   7  10   9  250.40  247.59    5.00 o
  -7  10   9  253.17  247.34    4.67 o
   8  10   9  333.09  322.34    5.25 o
  -8  10   9  330.36  329.17    6.17 o
   9  10   9   89.16   87.75    3.83 o
  -9  10   9   89.59   87.75    3.67 o
   0  11   9  962.23  914.27    7.67 o
   1  11   9   51.03   55.58    1.67 o
  -1  11   9   53.51   58.25    1.58 o
   2  11   9 2025.28 1957.87   15.50 o
  -2  11   9 2035.42 1951.87   15.75 o
   3  11   9  357.33  371.09    3.83 o
  -3  11   9  355.19  371.51    3.83 o
   4  11   9    5.96    4.83    1.42 o
  -4  11   9    5.60    6.42    1.33 o
   5  11   9  225.91  214.50    3.25 o
  -5  11   9  225.15  222.59    3.58 o
   6  11   9    4.30    8.58    2.08 o
  -6  11   9    3.83    9.33    2.00 o
   7  11   9   53.71   50.58    2.75 o
  -7  11   9   52.90   54.00    2.83 o
   8  11   9   80.80   98.75    4.08 o
  -8  11   9   79.68  105.58    4.58 o
   9  11   9   96.28   93.34    4.67 o
  -9  11   9   95.57  100.58    4.75 o
   0  12   9  475.33  460.01    4.67 o
   1  12   9  233.26  235.25    3.00 o
  -1  12   9  230.42  225.92    3.08 o
   2  12   9  282.32  268.59    4.00 o
  -2  12   9  294.96  285.92    3.33 o
   3  12   9  976.54  980.18    9.58 o
  -3  12   9  978.90  983.35   10.50 o
   4  12   9  240.00  233.75    4.08 o
  -4  12   9  237.33  234.34    3.67 o
   5  12   9  387.37  397.34    5.75 o
  -5  12   9  389.45  414.51    5.50 o
   6  12   9  395.44  378.42    6.67 o
  -6  12   9  391.15  392.17    5.67 o
   7  12   9   60.62   67.58    3.58 o
  -7  12   9   60.20   68.92    4.25 o
   8  12   9   50.69   55.83    3.50 o
  -8  12   9   50.05   55.67    4.08 o
   0  13   9  138.57  134.92    2.92 o
   1  13   9    3.37    4.42    1.50 <
  -1  13   9    3.48    6.08    1.42 o
   2  13   9   60.65   73.00    2.75 o
  -2  13   9   57.17   69.42    2.50 o
   3  13   9  889.50  871.68   11.58 o
  -3  13   9  889.37  883.85   10.08 o
   4  13   9   85.67   96.75    4.42 o
  -4  13   9   80.06   94.42    3.42 o
   5  13   9   37.40   48.83    3.17 o
  -5  13   9   38.51   50.75    2.42 o
   6  13   9   28.31   36.33    3.25 o
  -6  13   9   29.14   39.17    2.42 o
   7  13   9  191.13  180.59    8.17 o
  -7  13   9  183.52  182.17    6.25 o
   0  14   9  236.72  225.92    4.42 o
   1  14   9 1121.85 1084.19   12.33 o
  -1  14   9 1133.07 1091.60   11.00 o
   2  14   9   79.71  100.67    3.17 o
  -2  14   9   78.74   99.09    3.83 o
   3  14   9  198.49  191.42    4.75 o
  -3  14   9  198.59  195.09    3.92 o
   4  14   9  171.96  176.75    4.75 o
  -4  14   9  169.81  173.00    4.00 o
   5  14   9   26.10   36.17    5.08 o
  -5  14   9   26.00   36.83    2.92 o
   6  14   9   33.53   43.83    4.33 o
  -6  14   9   32.25   40.08    3.92 o
   0  15   9   31.56   33.75    2.50 o
   1  15   9   92.15   90.00    3.50 o
  -1  15   9   93.51   91.25    3.75 o
   2  15   9   91.48  108.08    4.08 o
  -2  15   9   91.26  111.75    4.17 o
   3  15   9  143.32  148.84    5.58 o
  -3  15   9  146.32  140.67    4.58 o
   4  15   9  159.41  177.59    7.58 o
  -4  15   9  157.08  174.75    4.92 o
   5  15   9   41.18   47.58    5.50 o
  -5  15   9   42.23   50.50    4.25 o
   0  16   9    2.33    3.33    2.33 <
   1  16   9   32.42   31.50    3.58 o
  -1  16   9   29.75   34.33    3.67 o
   2  16   9   21.43   21.00    4.25 o
  -2  16   9   20.91   26.92    2.83 o
  -3  16   9    9.70   19.50    3.00 o
   0   0  10   82.53  108.42    1.08 o
   1   0  10  168.67  183.92    1.33 o
   2   0  10 4293.23 4333.41   29.00 o
   3   0  10 3228.03 3296.56   20.75 o
   4   0  10  891.27  901.02    6.00 o
   5   0  10 2207.16 2056.37   14.08 o
   6   0  10  307.89  306.51    2.75 o
   7   0  10 1008.36 1002.19    8.67 o
   8   0  10  105.31  111.17    2.42 o
   9   0  10  151.70  131.67    3.00 o
  10   0  10   45.26   41.83    2.58 o
  11   0  10   90.01   91.33    4.42 o
  12   0  10   60.83   51.00    4.67 o
   0   1  10  177.83  217.92    1.33 o
   1   1  10 2944.06 3046.22   17.00 o
  -1   1  10 2995.76 3087.22   17.75 o
   2   1  10 1970.98 2017.37   11.17 o
  -2   1  10 2012.45 2072.20   12.50 o
   3   1  10 1078.60 1103.35    6.50 o
  -3   1  10 1089.05 1126.35    6.58 o
   4   1  10  249.34  306.92    2.08 o
  -4   1  10  242.57  302.34    2.17 o
   5   1  10 2136.04 2038.87   12.33 o
  -5   1  10 2117.74 2017.79   13.33 o
   6   1  10 1064.67  984.27    7.08 o
  -6   1  10 1062.82  986.10    7.08 o
   7   1  10  354.84  359.01    3.67 o
  -7   1  10  352.70  359.59    3.58 o
   8   1  10   79.19   77.17    2.25 o
  -8   1  10   79.39   75.00    2.08 o
   9   1  10   13.17   24.50    2.00 o
  -9   1  10   11.38   21.00    1.58 o
  10   1  10  449.27  455.42    7.75 o
 -10   1  10  445.52  438.26    7.67 o
  11   1  10  149.51  147.34    4.50 o
 -11   1  10  149.13  138.92    5.08 o
  12   1  10    8.13    1.92    3.42 <
 -12   1  10    7.75    0.50    5.08 <
   0   2  10 1669.23 1612.36   10.42 o
   1   2  10 1231.88 1427.69    8.25 o
  -1   2  10 1225.87 1419.94    8.92 o
   2   2  10 2198.90 2242.46   11.50 o
  -2   2  10 2182.35 2242.71   13.75 o
   3   2  10 2146.60 2048.70   11.17 o
  -3   2  10 2156.79 2086.12   12.67 o
   4   2  10 1181.88 1171.60    7.08 o
  -4   2  10 1189.92 1192.94    7.42 o
   5   2  10 1042.87  960.10    6.33 o
  -5   2  10 1052.93  978.93    6.17 o
   6   2  10  369.28  344.84    2.92 o
  -6   2  10  378.56  359.76    3.00 o
   7   2  10  535.20  515.43    4.50 o
  -7   2  10  527.90  508.59    4.50 o
   8   2  10  174.01  195.59    3.00 o
  -8   2  10  177.02  192.75    3.00 o
   9   2  10  859.61  859.77   11.17 o
  -9   2  10  851.88  850.18    9.83 o
  10   2  10  451.91  442.84    7.08 o
 -10   2  10  453.49  457.09    6.33 o
  11   2  10   78.28   80.75    4.33 o
 -11   2  10   81.24   79.00    3.75 o
  12   2  10   44.53   50.00    4.42 o
 -12   2  10   45.17   47.08    4.50 o
   0   3  10  370.02  372.67    2.50 o
   1   3  10 4214.95 4715.00   33.83 o
  -1   3  10 4180.67 4678.50   32.25 o
   2   3  10 4505.39 4813.59   30.83 o
  -2   3  10 4435.87 4769.92   31.92 o
   3   3  10  944.64  934.27    5.25 o
  -3   3  10  915.72  910.52    5.58 o
   4   3  10  975.74  969.18    5.25 o
  -4   3  10  965.67  958.43    6.00 o
   5   3  10 1394.46 1285.86    8.00 o
  -5   3  10 1383.70 1281.52    8.50 o
   6   3  10  408.19  378.26    3.00 o
  -6   3  10  409.67  381.67    3.00 o
   7   3  10  200.22  207.09    2.67 o
  -7   3  10  203.57  205.25    2.42 o
   8   3  10  159.17  150.50    2.67 o
  -8   3  10  157.59  152.84    2.58 o
   9   3  10    1.33    2.42    1.83 <
  -9   3  10    1.30    0.42    1.58 <
  10   3  10   53.73   58.17    3.00 o
 -10   3  10   55.12   57.33    2.42 o
  11   3  10  184.97  189.25    5.00 o
 -11   3  10  179.18  184.09    4.42 o
 -12   3  10   34.16   32.33    3.00 o
   0   4  10 2474.74 2612.13   15.42 o
   1   4  10 3057.78 3251.31   20.00 o
  -1   4  10 3125.42 3348.23   19.92 o
   2   4  10 1987.91 2057.37   11.17 o
  -2   4  10 2006.44 2083.71   12.17 o
   3   4  10 1285.57 1254.27    6.92 o
  -3   4  10 1288.39 1270.19    7.67 o
   4   4  10  278.29  232.00    1.67 o
  -4   4  10  272.59  227.84    1.75 o
   5   4  10   52.79   62.33    1.17 o
  -5   4  10   56.01   66.67    1.17 o
   6   4  10  873.26  929.60    6.75 o
  -6   4  10  873.74  935.85    6.67 o
   7   4  10  312.26  326.76    3.08 o
  -7   4  10  317.25  330.84    3.50 o
   8   4  10  270.85  269.84    3.42 o
  -8   4  10  267.49  264.92    3.33 o
   9   4  10  947.41  915.52   10.00 o
  -9   4  10  958.39  927.35   10.58 o
  10   4  10  122.64  134.34    3.75 o
 -10   4  10  127.46  141.67    3.50 o
  11   4  10  103.58  115.08    5.08 o
 -11   4  10  102.75  105.83    3.92 o
   0   5  10 4414.28 4673.67   28.08 o
   1   5  10 1735.33 1674.36    9.67 o
  -1   5  10 1737.71 1669.86    9.75 o
   2   5  10  609.56  577.26    3.42 o
  -2   5  10  602.81  564.09    3.58 o
   3   5  10 1360.25 1441.78    8.08 o
  -3   5  10 1349.09 1441.28    8.33 o
   4   5  10   20.50   32.58    0.75 o
  -4   5  10   19.50   30.00    0.67 o
   5   5  10  617.79  617.43    4.58 o
  -5   5  10  615.62  614.51    4.33 o
   6   5  10  705.72  694.18    5.33 o
  -6   5  10  686.72  675.60    5.42 o
   7   5  10 1425.94 1390.53   10.42 o
  -7   5  10 1411.25 1365.61   11.58 o
   8   5  10  501.68  491.18    5.25 o
  -8   5  10  502.54  494.43    5.08 o
   9   5  10   48.77   56.58    2.17 o
  -9   5  10   46.52   50.08    2.25 o
  10   5  10  285.90  288.26    5.58 o
 -10   5  10  286.57  287.67    5.50 o
  11   5  10  296.90  301.42    7.42 o
 -11   5  10  289.19  284.84    5.75 o
   0   6  10  223.58  183.67    1.58 o
   1   6  10  525.93  503.68    3.25 o
  -1   6  10  538.76  519.59    3.42 o
   2   6  10 1137.77 1050.44    6.17 o
  -2   6  10 1154.26 1072.69    6.67 o
   3   6  10   67.81   79.08    1.08 o
  -3   6  10   70.17   80.33    1.08 o
   4   6  10 1128.30 1075.19    6.50 o
  -4   6  10 1098.33 1052.85    7.08 o
   5   6  10 1350.88 1318.36    9.33 o
  -5   6  10 1354.48 1336.61    9.50 o
   6   6  10  135.26  140.84    1.83 o
  -6   6  10  132.12  140.59    2.08 o
   7   6  10   87.98   73.67    1.83 o
  -7   6  10   86.21   73.92    2.00 o
   8   6  10  275.57  286.01    3.75 o
  -8   6  10  277.38  283.01    4.08 o
   9   6  10   44.00   42.67    2.25 o
  -9   6  10   45.13   47.92    2.58 o
  10   6  10   25.54   35.25    2.33 o
 -10   6  10   26.52   31.00    2.58 o
  11   6  10   35.75   31.42    4.00 o
 -11   6  10   38.78   34.92    2.83 o
   0   7  10  111.49  136.50    1.42 o
   1   7  10 1881.06 1897.62   11.33 o
  -1   7  10 1886.33 1891.87   12.08 o
   2   7  10  646.58  658.84    4.42 o
  -2   7  10  654.74  658.76    4.58 o
   3   7  10 1388.51 1332.11    8.17 o
  -3   7  10 1408.62 1360.78    9.17 o
   4   7  10  104.21  108.58    1.33 o
  -4   7  10  100.56  103.83    1.50 o
   5   7  10  870.98  818.77    6.25 o
  -5   7  10  842.18  791.85    6.33 o
   6   7  10  130.42  130.34    2.17 o
  -6   7  10  129.71  130.34    2.33 o
   7   7  10  225.25  229.84    3.00 o
  -7   7  10  231.83  238.34    3.58 o
   8   7  10  202.64  209.09    3.33 o
  -8   7  10  206.55  209.67    3.75 o
   9   7  10  285.39  265.42    4.33 o
  -9   7  10  287.60  263.51    5.08 o
  10   7  10   28.70   28.08    2.33 o
 -10   7  10   28.60   27.75    2.50 o
  11   7  10   87.13   84.67    4.67 o
 -11   7  10   87.62   87.67    4.58 o
   0   8  10 5197.54 5085.34   31.67 o
   1   8  10 1418.82 1456.69    9.17 o
  -1   8  10 1437.02 1468.19    9.50 o
   2   8  10  895.08  838.02    5.92 o
  -2   8  10  906.77  843.93    5.75 o
   3   8  10   14.16   16.50    0.83 o
  -3   8  10   14.09   17.08    0.83 o
   4   8  10  223.09  232.09    2.25 o
  -4   8  10  215.99  229.67    2.50 o
   5   8  10  278.09  259.84    2.83 o
  -5   8  10  279.97  261.84    3.00 o
   6   8  10  288.56  272.59    3.33 o
  -6   8  10  284.39  276.76    3.25 o
   7   8  10  792.03  762.10    7.00 o
  -7   8  10  798.09  754.76    7.83 o
   8   8  10   16.95   20.50    1.75 o
  -8   8  10   19.24   25.50    2.25 o
   9   8  10  102.32  116.50    3.33 o
  -9   8  10  107.29  126.59    3.83 o
  10   8  10  109.25  110.58    3.50 o
 -10   8  10  106.90  102.25    4.00 o
   0   9  10   11.22   10.42    0.83 o
   1   9  10  168.60  175.09    2.00 o
  -1   9  10  171.66  176.84    1.83 o
   2   9  10  415.20  433.17    3.50 o
  -2   9  10  403.12  422.51    3.33 o
   3   9  10  444.00  441.09    3.42 o
  -3   9  10  451.61  447.92    4.17 o
   4   9  10  109.33  104.42    1.67 o
  -4   9  10  104.13  100.92    1.92 o
   5   9  10  474.15  446.17    4.25 o
  -5   9  10  482.89  469.09    4.50 o
   6   9  10  214.90  204.92    3.17 o
  -6   9  10  209.38  207.59    3.50 o
   7   9  10   82.29   90.58    2.50 o
  -7   9  10   80.33   88.75    3.00 o
   8   9  10   80.90   85.42    2.67 o
  -8   9  10   81.31   89.33    3.92 o
   9   9  10    8.60   11.25    2.00 o
  -9   9  10    9.06   10.08    2.33 o
  10   9  10  223.57  225.92    6.50 o
 -10   9  10  222.28  218.42    6.08 o
   0  10  10  374.36  362.26    3.50 o
   1  10  10  450.23  461.09    4.00 o
  -1  10  10  446.85  452.76    3.67 o
   2  10  10  318.17  325.42    3.17 o
  -2  10  10  311.22  321.34    3.00 o
   3  10  10  165.95  151.25    2.00 o
  -3  10  10  165.44  148.25    2.25 o
   4  10  10 1595.53 1509.69   11.67 o
  -4  10  10 1598.92 1556.70   12.67 o
   5  10  10  341.60  331.26    3.67 o
  -5  10  10  340.12  342.67    4.00 o
   6  10  10  110.92  117.42    2.67 o
  -6  10  10  113.18  121.09    3.08 o
   7  10  10  238.09  233.75    4.50 o
  -7  10  10  238.75  245.92    5.00 o
   8  10  10  209.73  211.00    4.67 o
  -8  10  10  205.18  211.50    5.67 o
   9  10  10   21.17   23.92    3.33 o
  -9  10  10   19.29   20.00    2.58 o
   0  11  10  625.28  621.84    5.75 o
   1  11  10  889.06  879.68    7.50 o
  -1  11  10  889.46  871.93    7.50 o
   2  11  10  138.01  158.84    2.42 o
  -2  11  10  134.06  155.42    2.25 o
   3  11  10 1330.32 1308.86   10.50 o
  -3  11  10 1332.60 1304.11   11.67 o
   4  11  10  112.43   99.42    2.25 o
  -4  11  10  111.14  101.67    2.33 o
   5  11  10   46.87   43.25    2.25 o
  -5  11  10   48.28   48.25    2.08 o
   6  11  10  264.42  265.34    4.17 o
  -6  11  10  267.52  277.92    4.58 o
   7  11  10    9.29   12.00    2.50 o
  -7  11  10    8.35   12.67    2.50 o
   8  11  10  138.54  143.25    4.17 o
  -8  11  10  132.69  139.00    5.00 o
   9  11  10    9.09   17.83    2.75 o
  -9  11  10    8.62   15.42    2.92 o
   0  12  10  290.62  307.01    3.50 o
   1  12  10  607.65  572.18    6.17 o
  -1  12  10  611.41  573.18    5.67 o
   2  12  10  339.45  332.26    4.50 o
  -2  12  10  340.50  317.59    4.08 o
   3  12  10   44.08   54.83    2.08 o
  -3  12  10   44.36   59.50    2.42 o
   4  12  10  591.85  570.76    7.00 o
  -4  12  10  599.67  592.51    6.83 o
   5  12  10   64.84   67.42    3.08 o
  -5  12  10   64.83   83.00    2.67 o
   6  12  10   71.32   77.33    3.33 o
  -6  12  10   73.80   87.00    3.17 o
   7  12  10   26.06   33.83    2.83 o
  -7  12  10   26.79   32.92    2.83 o
   8  12  10  119.24  122.59    5.25 o
  -8  12  10  121.74  119.42    5.42 o
   0  13  10   20.03   20.92    1.75 o
   1  13  10   95.43   90.50    2.58 o
  -1  13  10   93.73   90.58    2.58 o
   2  13  10  176.48  183.42    3.67 o
  -2  13  10  180.75  187.50    4.17 o
   3  13  10  596.84  614.01    8.17 o
  -3  13  10  595.13  596.51    7.67 o
   4  13  10   95.13  103.75    3.83 o
  -4  13  10   89.82  103.83    3.08 o
   5  13  10  151.18  148.34    4.33 o
  -5  13  10  152.90  157.59    3.92 o
   6  13  10  346.39  322.84    6.83 o
  -6  13  10  353.30  351.26    6.00 o
   7  13  10    7.43   16.25    3.92 o
  -7  13  10    6.97   13.17    3.08 o
   0  14  10  855.90  847.68    9.50 o
   1  14  10  113.52  131.09    3.58 o
  -1  14  10  107.37  122.09    3.58 o
   2  14  10  832.44  806.10   10.67 o
  -2  14  10  835.51  803.52   10.42 o
   3  14  10  163.56  157.59    5.33 o
  -3  14  10  163.65  155.50    4.17 o
   4  14  10  174.85  170.84    5.00 o
  -4  14  10  169.68  167.50    4.00 o
   5  14  10  124.02  112.83    8.00 o
  -5  14  10  124.04  123.84    4.67 o
   6  14  10   71.16   75.67   10.08 o
  -6  14  10   69.37   87.67    4.33 o
   0  15  10  422.43  409.34    6.75 o
   1  15  10   79.77   90.67    3.33 o
  -1  15  10   78.12   91.83    4.17 o
   2  15  10  429.85  412.92    7.67 o
  -2  15  10  434.24  403.34    8.08 o
   3  15  10   77.88   77.08    5.17 o
  -3  15  10   78.93   87.42    4.17 o
   4  15  10   99.40  117.75    5.00 o
  -4  15  10  100.18  120.34    4.50 o
   5  15  10   21.54   24.92    5.08 o
  -5  15  10   25.36   35.00    3.33 o
   0  16  10  120.17  101.75    4.83 o
   1  16  10   24.58   32.67    2.75 o
  -1  16  10   26.77   23.33    4.83 o
   2  16  10   68.92   76.42    4.50 o
  -2  16  10   67.01   81.08    3.83 o
   3  16  10  262.72  250.51   16.92 o
  -3  16  10  260.48  260.42    7.67 o
   1   0  11   47.29   42.83    0.58 o
   2   0  11   44.55   42.50    0.75 o
   3   0  11  444.42  445.51    3.33 o
   4   0  11  949.04 1031.44    7.00 o
   5   0  11  151.66  111.25    1.42 o
   6   0  11  222.90  224.42    2.33 o
   7   0  11   26.07   38.42    1.33 o
   8   0  11   26.27   21.92    1.42 o
   9   0  11  251.74  259.09    4.25 o
  10   0  11    5.11    1.00    2.00 <
  11   0  11  286.37  275.76    6.83 o
  12   0  11    3.59   -4.75    3.17 <
   0   1  11  964.74  816.27    4.67 o
   1   1  11 2465.59 2511.46   13.58 o
  -1   1  11 2489.82 2518.30   13.42 o
   2   1  11  532.50  577.34    3.25 o
  -2   1  11  524.90  571.51    3.50 o
   3   1  11 3846.82 3661.90   20.58 o
  -3   1  11 3861.19 3692.73   22.42 o
   4   1  11 1869.82 1835.28   11.08 o
  -4   1  11 1866.46 1832.78   11.50 o
   5   1  11  171.13  179.42    1.75 o
  -5   1  11  178.13  184.42    1.75 o
   6   1  11  359.30  339.01    3.00 o
  -6   1  11  360.10  340.34    2.83 o
   7   1  11   28.21   30.58    1.25 o
  -7   1  11   28.03   30.08    1.25 o
   8   1  11   29.52   37.58    1.75 o
  -8   1  11   30.56   38.25    1.50 o
   9   1  11  701.15  684.68    8.67 o
  -9   1  11  715.38  702.85    7.75 o
  10   1  11  332.52  314.51    5.75 o
 -10   1  11  334.65  322.34    6.17 o
  11   1  11   26.51   35.58    2.75 o
 -11   1  11   25.39   30.83    3.17 o
  12   1  11   12.47   12.33    3.00 o
 -12   1  11   13.96    7.33    2.83 <
   1   2  11 1665.06 1727.70    9.50 o
  -1   2  11 1660.58 1730.78   10.00 o
   2   2  11 1396.50 1626.70    8.75 o
  -2   2  11 1399.61 1642.11    9.83 o
   3   2  11  401.62  440.17    2.75 o
  -3   2  11  414.34  457.59    3.08 o
   4   2  11  111.35   77.00    1.00 o
  -4   2  11  106.08   77.17    1.00 o
   5   2  11   13.92   13.08    0.75 o
  -5   2  11   13.80   12.42    0.67 o
   6   2  11    6.50   15.17    0.83 o
  -6   2  11    6.15   13.50    0.83 o
   7   2  11   33.71   39.42    1.33 o
  -7   2  11   35.65   42.50    1.25 o
   8   2  11  108.08  117.33    2.92 o
  -8   2  11  112.72  124.09    2.42 o
   9   2  11   31.12   40.83    2.42 o
  -9   2  11   31.78   37.25    2.00 o
  10   2  11   94.26   98.34    3.58 o
 -10   2  11   93.96   99.92    3.08 o
  11   2  11   49.47   51.17    3.08 o
 -11   2  11   48.15   48.50    3.08 o
  12   2  11   29.68   27.00    6.33 o
 -12   2  11   28.33   24.58    4.08 o
   0   3  11  169.22  192.75    1.42 o
   1   3  11  594.21  598.68    3.58 o
  -1   3  11  591.11  598.18    3.75 o
   2   3  11   15.37   12.00    0.50 o
  -2   3  11   14.25   11.17    0.58 o
   3   3  11 1716.64 1864.62   10.33 o
  -3   3  11 1760.33 1923.45   11.67 o
   4   3  11 1465.39 1497.86    8.17 o
  -4   3  11 1494.24 1544.03    9.67 o
   5   3  11 1871.73 1910.37   11.92 o
  -5   3  11 1825.30 1876.53   12.33 o
   6   3  11  616.12  570.59    4.33 o
  -6   3  11  604.80  561.76    4.17 o
   7   3  11   16.12   21.08    1.17 o
  -7   3  11   13.98   16.58    1.08 o
   8   3  11  124.89  123.50    2.58 o
  -8   3  11  128.10  127.34    2.67 o
   9   3  11   74.83   77.67    2.75 o
  -9   3  11   74.52   76.33    2.75 o
  10   3  11  110.97  102.00    3.83 o
 -10   3  11  112.14  106.00    3.17 o
  11   3  11  187.68  188.92    5.75 o
 -11   3  11  184.59  181.09    4.08 o
  12   3  11   13.28   20.75    3.58 o
 -12   3  11   14.02    6.83    5.67 <
   0   4  11 3521.24 3643.32   21.83 o
   1   4  11 3440.59 3589.73   21.08 o
  -1   4  11 3429.77 3549.73   20.92 o
   2   4  11  422.88  385.26    2.42 o
  -2   4  11  430.68  392.84    2.58 o
   3   4  11 1438.62 1408.86    7.67 o
  -3   4  11 1408.37 1391.03    8.33 o
   4   4  11  278.38  269.01    1.92 o
  -4   4  11  292.52  284.09    2.00 o
   5   4  11 3572.99 3418.90   21.08 o
  -5   4  11 3537.43 3402.98   21.08 o
   6   4  11 1370.63 1283.11    9.08 o
  -6   4  11 1371.28 1293.44    8.75 o
   7   4  11   87.40   90.67    1.75 o
  -7   4  11   88.25   89.42    1.83 o
   8   4  11  149.03  143.17    2.58 o
  -8   4  11  148.54  143.00    2.58 o
   9   4  11  291.90  310.26    4.92 o
  -9   4  11  301.15  316.17    4.83 o
  10   4  11   88.57   97.84    3.67 o
 -10   4  11   86.83   90.75    3.17 o
  11   4  11  154.01  148.67    6.33 o
 -11   4  11  149.42  145.00    4.33 o
   0   5  11   80.70   68.67    0.92 o
   1   5  11 2797.36 2947.80   16.67 o
  -1   5  11 2733.51 2871.47   16.75 o
   2   5  11  128.30  133.25    1.17 o
  -2   5  11  138.92  143.59    1.25 o
   3   5  11  854.64  838.10    4.75 o
  -3   5  11  853.75  847.18    4.92 o
   4   5  11  456.71  439.67    3.00 o
  -4   5  11  461.68  451.67    3.08 o
   5   5  11 1095.89 1103.77    7.50 o
  -5   5  11 1082.85 1103.19    7.08 o
   6   5  11  595.61  601.68    5.00 o
  -6   5  11  584.87  593.01    4.75 o
   7   5  11  747.88  727.60    5.83 o
  -7   5  11  768.24  736.85    6.67 o
   8   5  11   21.91   29.17    1.58 o
  -8   5  11   21.64   23.83    1.50 o
   9   5  11  405.54  398.51    5.17 o
  -9   5  11  417.40  405.42    6.42 o
  10   5  11  213.34  219.00    5.25 o
 -10   5  11  210.96  217.00    4.83 o
  11   5  11   60.72   65.75    6.67 o
 -11   5  11   59.12   67.33    3.17 o
   0   6  11   80.69   76.00    0.92 o
   1   6  11 4067.32 4005.82   22.75 o
  -1   6  11 4046.30 3981.66   23.50 o
   2   6  11 4456.09 4402.16   24.50 o
  -2   6  11 4492.24 4425.17   25.75 o
   3   6  11  170.70  170.84    1.50 o
  -3   6  11  163.12  164.00    1.50 o
   4   6  11 2872.28 2800.05   16.42 o
  -4   6  11 2861.22 2797.22   17.67 o
   5   6  11  878.24  854.18    6.42 o
  -5   6  11  864.59  841.27    6.33 o
   6   6  11  320.23  316.09    3.17 o
  -6   6  11  311.98  309.17    3.25 o
   7   6  11   51.42   51.75    1.58 o
  -7   6  11   58.63   57.42    1.92 o
   8   6  11  273.30  265.34    3.83 o
  -8   6  11  278.17  271.51    4.17 o
   9   6  11   41.76   48.58    2.17 o
  -9   6  11   43.22   51.33    2.67 o
  10   6  11  149.45  138.00    5.08 o
 -10   6  11  153.38  139.84    4.17 o
  11   6  11   42.53   51.75    3.83 o
 -11   6  11   41.81   47.75    3.00 o
   0   7  11  147.42  154.67    1.50 o
   1   7  11   28.35   31.67    0.75 o
  -1   7  11   29.68   33.42    0.83 o
   2   7  11    3.94    6.75    0.67 o
  -2   7  11    3.12    6.33    0.67 o
   3   7  11  178.10  192.42    1.83 o
  -3   7  11  184.90  200.50    2.00 o
   4   7  11  276.23  276.67    2.33 o
  -4   7  11  283.43  284.67    2.58 o
   5   7  11  167.27  177.25    2.33 o
  -5   7  11  174.03  187.00    2.17 o
   6   7  11  425.93  415.01    4.50 o
  -6   7  11  412.98  404.09    4.08 o
   7   7  11  292.21  290.67    3.42 o
  -7   7  11  295.57  290.51    3.83 o
   8   7  11  360.43  354.26    4.58 o
  -8   7  11  363.34  356.51    5.08 o
   9   7  11  122.27  119.67    3.17 o
  -9   7  11  124.26  119.84    3.67 o
  10   7  11  150.74  154.50    4.08 o
 -10   7  11  149.97  152.34    4.33 o
  11   7  11  148.06  147.75    5.50 o
 -11   7  11  150.11  146.42    5.00 o
   0   8  11  109.16  102.92    1.33 o
   1   8  11 1818.56 1756.45   11.25 o
  -1   8  11 1843.57 1770.03   11.33 o
   2   8  11   66.12   63.25    1.25 o
  -2   8  11   71.90   72.33    1.25 o
   3   8  11  163.90  157.00    1.67 o
  -3   8  11  163.82  154.50    1.92 o
   4   8  11  122.21  119.42    1.67 o
  -4   8  11  117.88  116.25    1.92 o
   5   8  11  287.35  285.34    3.42 o
  -5   8  11  285.45  283.09    3.00 o
   6   8  11  346.62  325.42    3.75 o
  -6   8  11  343.99  325.17    3.92 o
   7   8  11  825.69  821.35    7.17 o
  -7   8  11  834.62  823.02    8.75 o
   8   8  11  124.32  127.09    2.75 o
  -8   8  11  122.82  129.75    3.67 o
   9   8  11  418.20  427.01    6.25 o
  -9   8  11  419.34  431.17    7.08 o
  10   8  11  242.05  246.09    5.42 o
 -10   8  11  230.07  237.67    5.25 o
   0   9  11  222.50  219.59    2.17 o
   1   9  11  784.82  773.85    5.75 o
  -1   9  11  792.53  770.18    5.42 o
   2   9  11  207.51  218.92    2.17 o
  -2   9  11  191.38  198.92    2.08 o
   3   9  11   11.68   12.25    0.92 o
  -3   9  11   11.32   11.58    1.00 o
   4   9  11  237.28  245.34    2.58 o
  -4   9  11  235.10  246.59    2.83 o
   5   9  11  479.91  458.59    4.42 o
  -5   9  11  488.83  475.84    4.50 o
   6   9  11  104.78  102.25    2.42 o
  -6   9  11  108.35  108.75    2.58 o
   7   9  11  249.96  231.34    3.75 o
  -7   9  11  245.62  237.92    4.83 o
   8   9  11  220.72  215.00    3.58 o
  -8   9  11  221.01  220.09    5.42 o
   9   9  11   71.53   62.33    2.92 o
  -9   9  11   70.81   61.50    4.00 o
  10   9  11   22.70   26.58    2.92 o
 -10   9  11   22.54   29.92    3.17 o
   0  10  11  625.52  601.01    4.92 o
   1  10  11  308.21  304.67    3.25 o
  -1  10  11  296.62  292.84    2.75 o
   2  10  11  496.13  490.34    4.25 o
  -2  10  11  493.06  488.09    4.00 o
   3  10  11   47.35   42.58    1.25 o
  -3  10  11   46.76   43.92    1.42 o
   4  10  11  288.39  297.92    3.08 o
  -4  10  11  294.10  312.17    3.50 o
   5  10  11  302.32  303.51    3.92 o
  -5  10  11  294.67  304.42    3.67 o
   6  10  11  311.81  307.92    4.08 o
  -6  10  11  320.91  327.26    4.33 o
   7  10  11   57.78   63.92    2.67 o
  -7  10  11   54.27   63.42    3.08 o
   8  10  11    2.47   10.08    2.50 o
  -8  10  11    2.37    7.50    3.17 <
   9  10  11   49.68   53.17    3.00 o
  -9  10  11   52.73   55.08    3.92 o
   0  11  11   21.18   32.92    1.42 o
   1  11  11   34.06   33.17    1.50 o
  -1  11  11   33.40   32.33    1.33 o
   2  11  11  694.91  668.51    5.92 o
  -2  11  11  682.60  651.84    5.33 o
   3  11  11   34.02   38.33    1.50 o
  -3  11  11   35.44   40.83    1.58 o
   4  11  11  166.12  162.75    2.75 o
  -4  11  11  166.53  171.09    2.67 o
   5  11  11   29.15   26.08    1.83 o
  -5  11  11   28.49   28.83    1.67 o
   6  11  11  437.74  435.51    5.58 o
  -6  11  11  447.69  462.42    5.83 o
   7  11  11  260.31  253.09    5.42 o
  -7  11  11  263.43  265.51    6.08 o
   8  11  11  169.55  169.67    4.83 o
  -8  11  11  164.37  163.75    6.00 o
   9  11  11  113.64  115.00    6.83 o
  -9  11  11  115.35  122.34    9.92 o
   0  12  11   88.52   89.58    2.25 o
   1  12  11  431.50  422.09    5.08 o
  -1  12  11  437.51  421.67    4.58 o
   2  12  11  230.91  244.51    3.25 o
  -2  12  11  227.86  238.42    3.58 o
   3  12  11   86.54   87.33    2.58 o
  -3  12  11   85.11   85.42    2.83 o
   4  12  11  326.59  323.34    4.92 o
  -4  12  11  336.93  343.09    4.42 o
   5  12  11  194.93  204.92    5.08 o
  -5  12  11  196.01  220.09    4.08 o
   6  12  11  100.78  104.08    4.25 o
  -6  12  11   97.15  110.08    3.33 o
   7  12  11  136.30  139.09    5.25 o
  -7  12  11  137.04  140.34    5.00 o
   8  12  11   69.80   72.83    4.17 o
  -8  12  11   70.86   77.33    4.58 o
   0  13  11    4.20    6.83    1.50 o
   1  13  11  131.75  130.25    3.08 o
  -1  13  11  128.18  125.09    2.92 o
   2  13  11  233.25  239.17    4.42 o
  -2  13  11  236.36  233.75    4.25 o
   3  13  11   91.84  107.67    3.83 o
  -3  13  11   86.75  102.25    3.17 o
   4  13  11  376.36  375.92    6.42 o
  -4  13  11  377.83  378.76    5.58 o
   5  13  11  239.31  244.92    5.42 o
  -5  13  11  243.11  263.26    5.08 o
   6  13  11  219.39  212.50    6.42 o
  -6  13  11  217.28  225.67    4.83 o
   7  13  11   81.36   81.17    8.58 o
  -7  13  11   79.82   85.42    4.25 o
   0  14  11   10.56   28.83    2.00 o
   1  14  11  106.19  112.67    3.50 o
  -1  14  11  104.91  115.92    3.33 o
   2  14  11   69.66   79.42    3.25 o
  -2  14  11   70.79   84.00    3.50 o
   3  14  11   45.49   48.33    3.58 o
  -3  14  11   45.83   54.83    2.83 o
   4  14  11   58.06   60.75    3.58 o
  -4  14  11   57.71   59.83    3.00 o
   5  14  11   97.12  105.17    8.00 o
  -5  14  11   95.52  109.50    4.67 o
   6  14  11  200.20  196.09   14.92 o
  -6  14  11  197.56  212.34    5.75 o
   0  15  11   16.17   32.33    2.92 o
   1  15  11   43.06   47.50    2.92 o
  -1  15  11   39.17   41.75    3.33 o
   2  15  11   77.20   83.42    3.50 o
  -2  15  11   77.72   83.58    3.92 o
   3  15  11   68.11   76.00    5.00 o
  -3  15  11   64.87   78.67    3.58 o
   4  15  11  115.20  127.92    6.25 o
  -4  15  11  113.81  126.09    4.83 o
   5  15  11  133.99  120.42    8.75 o
  -5  15  11  137.82  147.92    5.17 o
   0  16  11   30.45   33.58    3.00 o
   1  16  11    1.27    5.17    3.17 <
  -1  16  11    0.76    6.67    3.00 <
   2  16  11   88.67   96.42    5.00 o
  -2  16  11   86.30   97.25    5.25 o
   3  16  11   36.56   47.50    4.67 o
  -3  16  11   38.64   50.00    5.00 o
   0   0  12  386.33  379.09    3.00 o
   1   0  12  158.39  188.92    1.42 o
   2   0  12  521.20  555.43    3.33 o
   3   0  12   17.58   34.75    0.75 o
   4   0  12  293.77  262.51    2.17 o
   5   0  12  400.47  409.67    3.17 o
   6   0  12 1149.77 1090.27    8.33 o
   7   0  12   22.16   19.50    1.17 o
   8   0  12   50.47   45.42    1.58 o
   9   0  12  174.73  190.67    3.50 o
  10   0  12    0.93   -1.17    2.08 <
  11   0  12  275.49  262.67    6.67 o
  12   0  12   27.23   25.25    3.25 o
   0   1  12 1668.21 1643.36    9.00 o
   1   1  12  723.76  825.93    4.75 o
  -1   1  12  748.76  855.18    4.75 o
   2   1  12  107.22  118.25    0.92 o
  -2   1  12   97.68  107.83    1.00 o
   3   1  12  607.05  637.18    3.83 o
  -3   1  12  591.51  623.34    4.25 o
   4   1  12 1306.91 1298.27    7.67 o
  -4   1  12 1314.75 1311.36    8.25 o
   5   1  12  127.28  112.08    1.33 o
  -5   1  12  126.94  114.08    1.33 o
   6   1  12  122.93  107.33    1.58 o
  -6   1  12  121.54  106.33    1.58 o
   7   1  12  500.78  520.59    5.33 o
  -7   1  12  508.76  526.18    4.92 o
   8   1  12  665.02  667.18    7.08 o
  -8   1  12  664.79  656.68    6.50 o
   9   1  12  652.63  664.18    8.42 o
  -9   1  12  653.95  650.26    7.42 o
  10   1  12   26.47   32.17    2.58 o
 -10   1  12   27.67   32.00    2.58 o
  11   1  12  157.39  154.84    4.58 o
 -11   1  12  156.53  149.17    5.17 o
  12   1  12   79.93   75.75    5.42 o
 -12   1  12   79.31   70.92    5.17 o
   0   2  12 2667.78 3028.56   17.50 o
   1   2  12  493.20  485.43    3.00 o
  -1   2  12  489.91  483.93    2.92 o
   2   2  12   18.21   19.00    0.50 o
  -2   2  12   20.96   22.92    0.58 o
   3   2  12  998.07 1032.69    6.08 o
  -3   2  12 1024.25 1073.44    6.67 o
   4   2  12  672.78  644.43    4.00 o
  -4   2  12  677.14  650.09    4.50 o
   5   2  12  615.38  614.01    4.25 o
  -5   2  12  602.93  608.18    4.08 o
   6   2  12 2334.29 2276.88   16.00 o
  -6   2  12 2330.46 2262.54   16.08 o
   7   2  12   30.40   32.83    1.25 o
  -7   2  12   30.29   33.75    1.17 o
   8   2  12  314.17  317.01    4.75 o
  -8   2  12  314.93  323.01    4.00 o
   9   2  12  213.25  213.34    4.08 o
  -9   2  12  205.45  211.50    3.83 o
  10   2  12  227.97  221.34    4.83 o
 -10   2  12  228.77  224.92    4.17 o
  11   2  12   11.40   11.75    2.50 o
 -11   2  12   11.80   10.58    2.75 o
  12   2  12   83.86   84.00    4.00 o
 -12   2  12   87.49   81.42    4.67 o
   0   3  12  169.09  247.84    1.83 o
   1   3  12  113.31  128.92    1.08 o
  -1   3  12  114.91  131.67    1.08 o
   2   3  12 3464.56 3639.57   20.00 o
  -2   3  12 3474.99 3683.82   22.08 o
   3   3  12  920.99  979.60    5.58 o
  -3   3  12  946.06 1016.19    6.33 o
   4   3  12  378.91  384.92    2.67 o
  -4   3  12  391.63  407.17    2.92 o
   5   3  12 1613.38 1604.03   11.58 o
  -5   3  12 1621.57 1632.28   11.00 o
   6   3  12 1107.29 1063.69    7.67 o
  -6   3  12 1111.33 1074.44    7.75 o
   7   3  12  463.20  475.84    4.58 o
  -7   3  12  461.76  482.68    4.67 o
   8   3  12  909.33  860.93    8.42 o
  -8   3  12  908.42  871.60    9.75 o
   9   3  12   88.35   73.08    3.08 o
  -9   3  12   85.61   75.00    2.67 o
  10   3  12  320.05  298.34    5.92 o
 -10   3  12  312.75  279.09    4.75 o
  11   3  12   97.47   94.34    4.75 o
 -11   3  12   96.13   91.50    3.33 o
 -12   3  12   82.55   85.75    5.17 o
   0   4  12 2765.77 2574.63   15.50 o
   1   4  12 2792.43 2875.89   17.17 o
  -1   4  12 2839.07 2924.47   16.58 o
   2   4  12  312.39  317.09    2.08 o
  -2   4  12  304.71  306.76    2.17 o
   3   4  12  457.32  542.76    3.17 o
  -3   4  12  454.89  543.51    3.50 o
   4   4  12  315.30  298.67    2.08 o
  -4   4  12  311.19  297.09    2.25 o
   5   4  12  188.54  191.25    1.92 o
  -5   4  12  198.67  201.42    1.92 o
   6   4  12  141.62  143.75    1.83 o
  -6   4  12  135.61  134.34    1.75 o
   7   4  12   67.57   70.25    1.75 o
  -7   4  12   70.10   75.83    1.67 o
   8   4  12  176.95  172.42    2.83 o
  -8   4  12  172.67  167.84    2.83 o
   9   4  12   35.50   43.25    2.33 o
  -9   4  12   34.19   40.33    2.08 o
  10   4  12  157.92  142.84    4.33 o
 -10   4  12  152.65  144.09    3.67 o
  11   4  12   22.43   28.83    3.17 o
 -11   4  12   24.45   26.17    2.50 o
   0   5  12  228.36  197.34    1.58 o
   1   5  12 1364.57 1393.69    8.08 o
  -1   5  12 1324.06 1344.69    8.50 o
   2   5  12 3462.62 3530.73   19.25 o
  -2   5  12 3465.48 3531.90   20.17 o
   3   5  12   31.41   41.67    0.83 o
  -3   5  12   36.03   44.50    0.83 o
   4   5  12  833.12  802.02    4.83 o
  -4   5  12  824.36  800.18    4.92 o
   5   5  12   72.41   82.75    1.33 o
  -5   5  12   69.40   78.17    1.33 o
   6   5  12   23.85   36.42    1.25 o
  -6   5  12   25.23   35.50    1.08 o
   7   5  12  550.53  557.18    4.83 o
  -7   5  12  541.30  541.18    5.25 o
   8   5  12  142.63  160.25    2.83 o
  -8   5  12  151.17  162.50    3.00 o
   9   5  12  471.85  495.18    5.92 o
  -9   5  12  467.56  477.34    7.25 o
  10   5  12  417.75  407.67    6.67 o
 -10   5  12  419.50  413.17    6.75 o
  11   5  12   31.63   37.25    3.42 o
 -11   5  12   29.62   28.75    2.92 o
   0   6  12 1198.70 1170.77    7.17 o
   1   6  12  383.53  361.67    2.42 o
  -1   6  12  375.98  352.26    2.50 o
   2   6  12  869.91  802.35    4.83 o
  -2   6  12  891.97  819.18    5.08 o
   3   6  12  977.93  991.85    5.92 o
  -3   6  12  955.03  969.10    6.50 o
   4   6  12  252.27  274.76    2.25 o
  -4   6  12  259.17  284.09    2.33 o
   5   6  12 1420.02 1374.53    9.33 o
  -5   6  12 1434.73 1408.19    9.42 o
   6   6  12  721.53  713.43    6.17 o
  -6   6  12  732.56  730.18    6.08 o
   7   6  12   34.60   42.83    1.58 o
  -7   6  12   34.70   40.92    1.58 o
   8   6  12  106.38  111.17    2.83 o
  -8   6  12  107.46  113.08    3.08 o
   9   6  12  256.82  243.34    4.00 o
  -9   6  12  262.05  245.17    4.92 o
  10   6  12  177.83  164.67    4.67 o
 -10   6  12  180.83  173.09    4.42 o
  11   6  12  137.10  127.34    6.42 o
 -11   6  12  133.33  132.34    4.17 o
   0   7  12 1706.88 1515.36    9.25 o
   1   7  12 2085.34 1869.53   11.92 o
  -1   7  12 2108.36 1879.45   12.00 o
   2   7  12 1134.63 1104.52    7.17 o
  -2   7  12 1117.25 1072.02    7.33 o
   3   7  12  865.95  789.77    5.25 o
  -3   7  12  875.55  800.60    5.83 o
   4   7  12 1932.47 1894.95   12.00 o
  -4   7  12 1968.99 1949.95   13.17 o
   5   7  12  533.78  511.68    4.50 o
  -5   7  12  516.43  499.59    4.33 o
   6   7  12  165.44  164.67    2.42 o
  -6   7  12  164.73  159.00    2.50 o
   7   7  12  491.86  486.43    4.58 o
  -7   7  12  493.13  489.34    5.92 o
   8   7  12  160.29  156.84    3.25 o
  -8   7  12  154.26  147.75    3.58 o
   9   7  12   21.13   28.75    2.33 o
  -9   7  12   18.64   25.50    2.33 o
  10   7  12  116.56  123.67    4.33 o
 -10   7  12  114.11  117.17    4.50 o
  11   7  12   54.80   68.42    5.17 o
 -11   7  12   55.34   67.42    4.83 o
   0   8  12  439.04  384.76    3.08 o
   1   8  12  687.75  705.10    4.83 o
  -1   8  12  662.70  669.85    4.83 o
   2   8  12  369.67  366.42    3.00 o
  -2   8  12  368.73  361.01    3.17 o
   3   8  12  209.31  196.75    2.00 o
  -3   8  12  194.28  182.17    2.08 o
   4   8  12  149.05  140.84    1.83 o
  -4   8  12  151.68  146.34    2.08 o
   5   8  12  139.36  133.09    2.25 o
  -5   8  12  141.57  139.09    2.08 o
   6   8  12   83.47   76.25    2.17 o
  -6   8  12   81.86   76.42    2.25 o
   7   8  12  287.57  316.59    3.83 o
  -7   8  12  291.32  322.26    4.83 o
   8   8  12  292.22  292.42    4.42 o
  -8   8  12  294.12  299.84    6.25 o
   9   8  12   23.60   30.50    2.42 o
  -9   8  12   25.69   30.50    2.50 o
  10   8  12  152.90  147.17    4.58 o
 -10   8  12  153.35  146.09    5.17 o
   0   9  12  333.53  327.42    2.83 o
   1   9  12  271.98  263.67    2.67 o
  -1   9  12  269.62  258.42    2.42 o
   2   9  12   50.64   51.25    1.33 o
  -2   9  12   48.97   48.83    1.25 o
   3   9  12  144.34  142.59    1.83 o
  -3   9  12  139.04  138.75    1.92 o
   4   9  12  464.87  449.26    3.92 o
  -4   9  12  441.20  430.01    4.00 o
   5   9  12 1241.77 1250.44   10.67 o
  -5   9  12 1235.17 1258.36   10.25 o
   6   9  12  190.46  200.50    3.00 o
  -6   9  12  191.04  199.50    3.67 o
   7   9  12  114.89  109.25    2.67 o
  -7   9  12  118.51  112.83    3.33 o
   8   9  12   87.40   87.75    2.83 o
  -8   9  12   89.44   90.67    4.08 o
   9   9  12   86.07   86.25    3.25 o
  -9   9  12   85.26   87.75    4.75 o
  10   9  12   16.69   16.83    3.17 o
 -10   9  12   16.02   11.08    2.83 o
   0  10  12   67.14   66.42    1.58 o
   1  10  12  760.65  751.93    6.08 o
  -1  10  12  755.24  734.10    5.50 o
   2  10  12  533.37  533.18    4.58 o
  -2  10  12  528.25  524.09    4.42 o
   3  10  12  469.75  481.93    4.08 o
  -3  10  12  480.79  489.76    4.25 o
   4  10  12  300.59  298.42    3.33 o
  -4  10  12  308.58  312.59    3.58 o
   5  10  12  546.02  540.26    5.50 o
  -5  10  12  540.29  543.76    5.42 o
   6  10  12  192.98  191.34    3.50 o
  -6  10  12  197.91  203.25    3.83 o
   7  10  12  197.84  196.75    4.17 o
  -7  10  12  204.35  207.92    4.75 o
   8  10  12   63.01   65.17    3.00 o
  -8  10  12   67.32   69.17    3.67 o
   9  10  12    7.31   10.92    2.58 o
  -9  10  12    6.52    9.58    3.00 o
   0  11  12 1590.47 1543.36   13.25 o
   1  11  12   41.27   49.83    1.67 o
  -1  11  12   43.06   51.17    1.58 o
   2  11  12  134.68  129.75    2.25 o
  -2  11  12  137.06  128.42    2.17 o
   3  11  12  156.57  155.67    2.67 o
  -3  11  12  157.63  158.67    2.67 o
   4  11  12  477.24  461.34    5.00 o
  -4  11  12  480.60  469.59    5.00 o
   5  11  12  194.24  178.00    3.75 o
  -5  11  12  192.93  185.00    3.67 o
   6  11  12   39.07   44.50    2.50 o
  -6  11  12   38.65   47.58    2.50 o
   7  11  12  156.52  161.17    4.58 o
  -7  11  12  156.95  174.50    4.58 o
   8  11  12   51.70   59.92    3.25 o
  -8  11  12   49.89   62.58    4.08 o
   9  11  12    1.68    3.25    2.83 <
  -9  11  12    1.38    2.50    4.58 <
   0  12  12  402.38  377.67    4.17 o
   1  12  12  640.99  641.18    6.75 o
  -1  12  12  644.64  647.68    6.25 o
   2  12  12  377.17  384.26    4.75 o
  -2  12  12  373.94  369.34    4.67 o
   3  12  12  356.80  356.51    4.58 o
  -3  12  12  353.59  351.09    5.17 o
   4  12  12  515.45  502.26    6.83 o
  -4  12  12  516.61  510.43    6.17 o
   5  12  12  361.16  349.09    5.42 o
  -5  12  12  366.82  375.01    5.08 o
   6  12  12  126.64  133.75    4.08 o
  -6  12  12  124.76  134.42    4.00 o
   7  12  12  339.24  320.51    6.58 o
  -7  12  12  340.35  332.09    8.08 o
   8  12  12   84.76   82.33    4.67 o
  -8  12  12   80.45   83.25    4.33 o
   0  13  12  442.52  417.51    5.25 o
   1  13  12  183.36  183.25    3.42 o
  -1  13  12  188.14  186.42    3.42 o
   2  13  12  120.69  120.84    3.42 o
  -2  13  12  125.77  132.67    3.33 o
   3  13  12  213.06  207.34    5.17 o
  -3  13  12  213.86  207.75    4.50 o
   4  13  12   96.29  107.42    3.92 o
  -4  13  12   97.11  107.25    3.08 o
   5  13  12  217.55  217.09    5.67 o
  -5  13  12  214.44  216.50    4.25 o
   6  13  12   72.98   80.33    4.42 o
  -6  13  12   70.72   81.83    3.92 o
   7  13  12    6.17   13.00    4.75 <
  -7  13  12    6.39   15.00    2.75 o
   0  14  12  252.80  249.76    4.33 o
   1  14  12  298.74  296.59    4.75 o
  -1  14  12  297.80  293.09    4.75 o
   2  14  12    6.11    9.92    2.17 o
  -2  14  12    5.90   14.00    2.25 o
   3  14  12   97.63  105.25    4.33 o
  -3  14  12   94.09   95.67    3.67 o
   4  14  12   63.19   68.08    3.42 o
  -4  14  12   63.68   66.17    3.00 o
   5  14  12  217.44  206.09    9.83 o
  -5  14  12  216.07  210.17    6.58 o
   6  14  12   65.61   57.58    6.75 o
  -6  14  12   70.27   75.67    4.50 o
   0  15  12  218.54  231.84    4.75 o
   1  15  12  244.94  238.50    5.25 o
  -1  15  12  240.66  236.92    6.17 o
   2  15  12   12.11   10.50    3.00 o
  -2  15  12   13.46   15.83    2.75 o
   3  15  12   82.82  100.92    5.75 o
  -3  15  12   82.06   99.17    4.67 o
   4  15  12   42.84   47.33    4.42 o
  -4  15  12   40.08   45.33    3.50 o
   5  15  12   38.43   48.67    9.42 o
  -5  15  12   36.53   47.83    4.00 o
   0  16  12   86.17   91.17    4.08 o
   1  16  12  175.21  170.92    5.92 o
  -1  16  12  173.65  170.17    6.58 o
   2  16  12  250.88  243.92    6.25 o
  -2  16  12  244.85  237.67    7.67 o
   3  16  12  248.72  273.09   12.67 o
   1   0  13 5591.47 5512.10   41.33 o
   2   0  13 4100.46 4005.49   23.42 o
   3   0  13  100.95   93.34    1.08 o
   4   0  13 1445.94 1390.11    9.83 o
   5   0  13 4029.77 3871.07   26.83 o
   6   0  13  254.69  243.42    2.67 o
   7   0  13  401.15  401.67    4.17 o
   8   0  13   12.77   28.08    1.58 o
   9   0  13   67.80   65.17    2.42 o
  10   0  13   84.80   77.42    3.33 o
  11   0  13   16.12   17.42    2.83 o
  12   0  13  219.81  213.25    7.75 o
   0   1  13  635.33  614.18    3.50 o
   1   1  13  559.63  648.76    3.83 o
  -1   1  13  583.21  674.51    3.67 o
   2   1  13  830.96  890.60    5.17 o
  -2   1  13  842.83  900.60    5.42 o
   3   1  13 3133.76 3157.64   18.42 o
  -3   1  13 3119.03 3150.47   19.25 o
   4   1  13 1114.56 1072.10    6.58 o
  -4   1  13 1125.67 1079.69    6.92 o
   5   1  13  152.99  145.25    1.58 o
  -5   1  13  155.39  149.34    1.58 o
   6   1  13   80.69   84.42    1.50 o
  -6   1  13   77.96   82.75    1.50 o
   7   1  13  170.90  170.67    2.58 o
  -7   1  13  177.13  178.34    2.42 o
   8   1  13  908.35  922.68    9.33 o
  -8   1  13  904.80  913.68    8.58 o
   9   1  13    2.40    9.08    1.75 o
  -9   1  13    2.30    6.00    1.50 o
  10   1  13    8.82    8.50    2.33 o
 -10   1  13    8.08   10.00    1.92 o
  11   1  13   37.01   35.00    2.83 o
 -11   1  13   38.26   34.17    3.33 o
  12   1  13  130.50  121.42    9.25 o
 -12   1  13  132.63  124.67    6.33 o
   0   2  13 3412.27 3565.32   19.50 o
   1   2  13  889.04  816.93    4.83 o
  -1   2  13  887.79  813.60    4.75 o
   2   2  13  787.36  875.18    4.75 o
  -2   2  13  792.36  880.18    5.58 o
   3   2  13  745.47  705.60    4.17 o
  -3   2  13  741.28  713.85    4.58 o
   4   2  13  460.79  537.68    3.42 o
  -4   2  13  446.84  519.51    3.92 o
   5   2  13 1053.70  992.43    6.83 o
  -5   2  13 1051.07  990.52    6.83 o
   6   2  13  228.58  266.42    2.67 o
  -6   2  13  224.66  260.67    2.58 o
   7   2  13 1139.59 1139.02    9.75 o
  -7   2  13 1147.43 1136.19    9.92 o
   8   2  13   59.66   66.83    2.25 o
  -8   2  13   61.43   71.08    2.08 o
   9   2  13  529.50  527.18    7.25 o
  -9   2  13  534.62  530.01    6.33 o
  10   2  13   39.61   43.33    2.83 o
 -10   2  13   38.87   41.33    2.25 o
  11   2  13   66.91   70.08    3.58 o
 -11   2  13   68.50   65.67    4.92 o
  12   2  13   26.56   21.25    4.08 o
 -12   2  13   27.21   21.92    4.08 o
   0   3  13   14.37    5.75    0.42 o
   1   3  13 3100.40 3133.14   17.50 o
  -1   3  13 3062.35 3072.97   17.75 o
   2   3  13 2851.74 2788.63   15.00 o
  -2   3  13 2854.40 2804.14   17.00 o
   3   3  13  675.30  634.51    3.92 o
  -3   3  13  694.99  657.59    4.42 o
   4   3  13 2092.68 1948.70   11.67 o
  -4   3  13 2073.49 1953.54   12.33 o
   5   3  13  396.41  356.42    2.83 o
  -5   3  13  386.06  350.76    2.83 o
   6   3  13  365.80  373.26    3.25 o
  -6   3  13  367.71  374.42    3.17 o
   7   3  13  100.78  111.08    2.00 o
  -7   3  13   93.85  102.00    2.00 o
   8   3  13  393.23  401.26    5.17 o
  -8   3  13  391.93  403.92    4.58 o
   9   3  13   85.77   79.08    3.25 o
  -9   3  13   87.58   81.17    2.75 o
  10   3  13    3.16    5.33    2.17 <
 -10   3  13    3.18    3.25    1.75 <
  11   3  13   13.74   13.42    2.58 o
 -11   3  13   12.98   11.50    2.00 o
   0   4  13  976.07 1234.69    7.83 o
   1   4  13 1447.28 1520.61    9.17 o
  -1   4  13 1458.27 1526.44    8.92 o
   2   4  13 1725.18 1742.45    9.33 o
  -2   4  13 1671.90 1671.36   10.17 o
   3   4  13  639.54  655.34    3.83 o
  -3   4  13  625.30  654.09    4.17 o
   4   4  13 2368.29 2400.21   13.08 o
  -4   4  13 2374.92 2430.29   15.08 o
   5   4  13   95.61   90.33    1.25 o
  -5   4  13   93.14   87.42    1.33 o
   6   4  13  254.53  243.84    2.50 o
  -6   4  13  252.16  240.42    2.42 o
   7   4  13  901.36  877.77    7.42 o
  -7   4  13  895.93  886.60    8.50 o
   8   4  13  210.46  202.92    3.08 o
  -8   4  13  212.89  210.17    3.67 o
   9   4  13   19.05   19.08    2.08 o
  -9   4  13   16.10   17.08    1.83 o
  10   4  13  123.92  122.75    4.08 o
 -10   4  13  125.25  128.00    3.50 o
  11   4  13  158.58  142.92    9.17 o
 -11   4  13  153.51  135.25    4.67 o
   0   5  13    0.70    4.67    0.50 o
   1   5  13 4510.30 4500.92   27.17 o
  -1   5  13 4542.37 4522.33   25.75 o
   2   5  13 1464.72 1521.03    8.75 o
  -2   5  13 1449.05 1515.86    9.17 o
   3   5  13 4780.49 4701.84   26.08 o
  -3   5  13 4804.90 4735.34   27.83 o
   4   5  13 2814.40 2791.30   16.08 o
  -4   5  13 2800.93 2792.72   16.58 o
   5   5  13   55.96   48.08    1.17 o
  -5   5  13   54.94   46.00    1.17 o
   6   5  13  332.47  341.17    3.25 o
  -6   5  13  322.39  333.01    3.25 o
   7   5  13   59.67   63.17    1.75 o
  -7   5  13   57.67   57.67    1.92 o
   8   5  13  741.14  719.35    7.25 o
  -8   5  13  752.41  733.18    8.00 o
   9   5  13  560.45  548.01    7.75 o
  -9   5  13  573.04  554.51    8.08 o
  10   5  13  332.42  328.26    6.25 o
 -10   5  13  332.82  331.42    6.00 o
  11   5  13   10.26   11.08    2.58 o
 -11   5  13   11.17   11.00    2.33 o
   0   6  13  331.37  322.17    2.42 o
   1   6  13  138.49  113.08    1.25 o
  -1   6  13  144.47  118.67    1.17 o
   2   6  13  429.18  416.59    2.92 o
  -2   6  13  419.92  404.09    3.00 o
   3   6  13  351.02  344.59    2.50 o
  -3   6  13  362.65  357.01    2.75 o
   4   6  13  868.25  877.85    6.00 o
  -4   6  13  867.60  883.85    6.00 o
   5   6  13  179.68  177.75    2.25 o
  -5   6  13  189.60  188.92    2.25 o
   6   6  13    1.92    7.58    1.08 o
  -6   6  13    1.46    5.25    1.00 o
   7   6  13 1235.36 1191.36   10.08 o
  -7   6  13 1206.11 1177.10   10.83 o
   8   6  13  416.16  399.59    4.75 o
  -8   6  13  420.73  403.34    5.83 o
   9   6  13  279.52  292.67    4.42 o
  -9   6  13  276.94  285.59    5.33 o
  10   6  13   75.27   81.67    4.33 o
 -10   6  13   78.43   86.17    3.92 o
  11   6  13  144.72  154.50    6.92 o
 -11   6  13  145.29  143.84    4.42 o
   0   7  13  717.82  705.01    4.58 o
   1   7  13  584.73  588.26    4.00 o
  -1   7  13  567.24  572.18    4.17 o
   2   7  13  198.55  172.75    1.75 o
  -2   7  13  187.18  160.50    1.75 o
   3   7  13 1726.57 1717.78   10.67 o
  -3   7  13 1747.48 1744.53   12.08 o
   4   7  13  149.81  154.34    1.83 o
  -4   7  13  148.13  154.50    1.92 o
   5   7  13  103.28   93.84    1.92 o
  -5   7  13   98.33   87.92    1.58 o
   6   7  13  376.55  366.34    3.58 o
  -6   7  13  377.99  371.76    4.08 o
   7   7  13  300.61  311.09    3.58 o
  -7   7  13  302.28  313.34    4.17 o
   8   7  13  293.06  272.01    4.25 o
  -8   7  13  296.96  271.34    5.25 o
   9   7  13  412.30  395.76    5.67 o
  -9   7  13  401.92  382.09    6.42 o
  10   7  13   97.33  112.00    6.08 o
 -10   7  13  102.98  104.58    3.92 o
   0   8  13  424.27  410.42    3.17 o
   1   8  13    8.44   12.75    0.75 o
  -1   8  13    9.32   12.50    0.83 o
   2   8  13  954.33  918.10    6.42 o
  -2   8  13  953.55  909.43    6.58 o
   3   8  13    3.08    8.08    0.75 o
  -3   8  13    3.08    7.75    0.83 o
   4   8  13    7.44    7.83    0.92 o
  -4   8  13    6.10    6.25    1.00 o
   5   8  13   84.60   90.00    2.00 o
  -5   8  13   80.79   86.17    1.75 o
   6   8  13    0.55    3.92    1.33 <
  -6   8  13    0.46    2.58    1.33 <
   7   8  13  445.21  456.76    4.75 o
  -7   8  13  441.24  438.84    6.08 o
   8   8  13   22.53   36.17    1.92 o
  -8   8  13   21.69   33.42    3.33 o
   9   8  13  117.48  113.17    3.50 o
  -9   8  13  117.43  115.58    4.50 o
  10   8  13   44.11   49.75    3.25 o
 -10   8  13   41.12   43.33    3.42 o
   0   9  13  243.40  246.51    2.42 o
   1   9  13  331.14  328.92    3.08 o
  -1   9  13  333.86  326.01    3.00 o
   2   9  13 1099.63 1107.85    7.92 o
  -2   9  13 1111.76 1097.60    7.83 o
   3   9  13  544.92  546.09    4.33 o
  -3   9  13  554.25  552.59    4.83 o
   4   9  13   77.11   86.25    1.75 o
  -4   9  13   76.50   85.50    1.92 o
   5   9  13  808.72  787.77    7.25 o
  -5   9  13  803.66  789.68    7.08 o
   6   9  13  374.86  378.76    4.75 o
  -6   9  13  373.40  383.01    4.50 o
   7   9  13   58.63   54.75    2.25 o
  -7   9  13   56.55   57.50    2.75 o
   8   9  13  163.92  160.75    3.42 o
  -8   9  13  160.79  163.17    4.83 o
   9   9  13   56.58   70.75    3.42 o
  -9   9  13   56.58   63.58    3.58 o
  10   9  13  103.93   99.67    4.42 o
 -10   9  13  106.04   95.75    6.17 o
   0  10  13   31.03   34.17    1.33 o
   1  10  13  143.04  138.75    2.08 o
  -1  10  13  139.73  135.50    1.92 o
   2  10  13  649.22  634.68    5.25 o
  -2  10  13  649.17  623.68    5.08 o
   3  10  13  426.81  423.51    3.75 o
  -3  10  13  432.29  424.34    3.83 o
   4  10  13  153.62  146.25    2.42 o
  -4  10  13  150.66  150.00    2.50 o
   5  10  13  193.06  192.84    3.17 o
  -5  10  13  194.57  203.34    3.08 o
   6  10  13  804.28  770.76    8.08 o
  -6  10  13  800.88  771.85    9.58 o
   7  10  13  149.29  150.09    3.92 o
  -7  10  13  153.91  159.34    3.92 o
   8  10  13  171.12  164.09    5.08 o
  -8  10  13  172.92  167.34    5.75 o
   9  10  13  135.78  127.17    5.00 o
  -9  10  13  130.29  121.92    5.50 o
   0  11  13    2.22   14.00    1.25 o
   1  11  13  947.52  924.43    8.42 o
  -1  11  13  947.57  925.27    7.58 o
   2  11  13  146.22  146.92    2.42 o
  -2  11  13  142.90  139.09    2.17 o
   3  11  13  780.85  732.76    6.58 o
  -3  11  13  780.63  723.18    7.42 o
   4  11  13   20.77   25.08    1.67 o
  -4  11  13   20.58   23.92    1.58 o
   5  11  13  228.12  220.34    3.83 o
  -5  11  13  231.91  236.17    3.58 o
   6  11  13  242.09  240.59    4.17 o
  -6  11  13  246.29  249.01    3.92 o
   7  11  13   94.12  106.17    3.92 o
  -7  11  13   94.95  107.83    3.92 o
   8  11  13   34.60   39.42    3.25 o
  -8  11  13   35.35   41.67    4.50 o
   9  11  13   35.02   30.17    5.58 o
  -9  11  13   36.46   43.42    6.50 o
   0  12  13   12.94   12.75    1.58 o
   1  12  13   39.85   36.08    1.92 o
  -1  12  13   40.71   39.67    1.75 o
   2  12  13  485.98  451.09    5.33 o
  -2  12  13  489.05  445.51    5.58 o
   3  12  13   13.99   23.00    1.75 o
  -3  12  13   15.38   25.00    2.08 o
   4  12  13  253.72  227.42    4.58 o
  -4  12  13  247.22  236.09    3.75 o
   5  12  13  163.09  152.67    3.92 o
  -5  12  13  160.31  160.67    3.75 o
   6  12  13  474.20  479.01    7.25 o
  -6  12  13  479.61  489.68    6.67 o
   7  12  13  177.79  167.00    5.08 o
  -7  12  13  179.28  186.50    6.17 o
   8  12  13   98.81  108.33    6.00 o
  -8  12  13   99.80  105.75    4.58 o
   0  13  13  238.36  234.09    3.67 o
   1  13  13  427.95  421.51    5.50 o
  -1  13  13  428.61  420.34    5.08 o
   2  13  13  181.79  193.67    4.00 o
  -2  13  13  180.69  190.42    3.92 o
   3  13  13  306.49  284.42    5.67 o
  -3  13  13  309.64  288.92    4.83 o
   4  13  13   92.24  102.00    4.25 o
  -4  13  13   91.32  101.58    3.92 o
   5  13  13  121.09  132.00    4.67 o
  -5  13  13  119.09  135.00    4.08 o
   6  13  13  178.03  195.00   10.08 o
  -6  13  13  176.90  184.92    4.75 o
   7  13  13    1.68    8.08    3.75 <
  -7  13  13    1.91   10.25    2.67 o
   0  14  13   95.73   94.67    3.33 o
   1  14  13  211.64  224.34    4.17 o
  -1  14  13  213.16  219.75    4.50 o
   2  14  13  366.42  354.67    6.33 o
  -2  14  13  369.86  353.17    6.75 o
   3  14  13   53.50   51.00    3.75 o
  -3  14  13   51.64   56.42    3.50 o
   4  14  13   61.34   58.25    3.50 o
  -4  14  13   58.72   54.50    2.92 o
   5  14  13    1.00    2.67    3.25 <
  -5  14  13    0.77    6.83    2.17 o
   6  14  13   92.04   81.17   10.17 o
  -6  14  13   91.19  102.42    4.58 o
   0  15  13  400.51  395.92    6.67 o
   1  15  13    2.42    5.58    2.33 <
  -1  15  13    2.18    4.83    3.08 <
   2  15  13   31.09   31.83    3.17 o
  -2  15  13   32.21   36.92    3.25 o
   3  15  13  424.83  412.92    8.83 o
  -3  15  13  428.38  419.09    6.83 o
   4  15  13   20.35   22.00    3.50 o
  -4  15  13   20.56   27.33    3.67 o
   0  16  13  198.82  195.75    7.17 o
   1  16  13  109.60  113.33    4.58 o
  -1  16  13  118.08  115.67    5.67 o
   2  16  13   84.53   92.92    4.25 o
  -2  16  13   83.71   88.42    6.25 o
   0   0  14  622.47  694.51    5.42 o
   1   0  14   25.16   37.75    1.75 o
   2   0  14  248.48  303.92    2.00 o
   3   0  14 1323.37 1279.02    8.00 o
   4   0  14    5.48   10.50    0.75 o
   5   0  14    2.95   14.58    0.92 o
   6   0  14  302.46  274.26    2.92 o
   7   0  14   10.88   17.17    1.17 o
   8   0  14 2828.91 2858.14   24.75 o
   9   0  14  101.30  104.33    2.67 o
  10   0  14   28.62   27.92    2.50 o
  11   0  14    0.02   -0.67    2.50 <
  12   0  14  319.83  311.34   14.00 o
   0   1  14  296.88  252.42    1.58 o
   1   1  14 6842.97 7165.55   75.33 o
  -1   1  14 6841.40 7127.21   69.83 o
   2   1  14 4740.02 4866.34   27.83 o
  -2   1  14 4716.99 4807.67   27.83 o
   3   1  14  763.60  759.76    4.83 o
  -3   1  14  766.11  759.93    4.92 o
   4   1  14  314.56  320.67    2.33 o
  -4   1  14  319.54  323.76    2.33 o
   5   1  14  965.12  906.35    6.25 o
  -5   1  14  983.25  928.52    6.67 o
   6   1  14    4.66    9.08    0.92 o
  -6   1  14    5.76    8.33    0.92 o
   7   1  14 1158.52 1153.19   10.50 o
  -7   1  14 1157.66 1154.60   10.08 o
   8   1  14   51.55   61.92    2.08 o
  -8   1  14   50.01   62.08    2.00 o
   9   1  14  163.36  149.92    3.58 o
  -9   1  14  162.09  148.50    3.08 o
  10   1  14  133.08  132.34    4.17 o
 -10   1  14  133.55  122.25    3.67 o
  11   1  14   79.13   89.17    4.08 o
 -11   1  14   76.36   83.83    4.42 o
  12   1  14   18.48   17.25    3.08 o
 -12   1  14   17.47   12.83    6.08 <
   0   2  14    0.91    0.75    0.42 <
   1   2  14 2445.11 2387.71   13.50 o
  -1   2  14 2443.63 2382.04   13.58 o
   2   2  14 1923.32 1927.54   10.42 o
  -2   2  14 1940.12 1933.62   12.17 o
   3   2  14 3596.22 3603.73   19.75 o
  -3   2  14 3583.41 3628.82   22.58 o
   4   2  14  792.04  750.68    4.58 o
  -4   2  14  812.27  778.01    5.58 o
   5   2  14   39.22   48.67    1.08 o
  -5   2  14   40.61   50.25    1.08 o
   6   2  14   91.52   87.50    1.58 o
  -6   2  14   92.57   89.42    1.50 o
   7   2  14  436.49  412.92    4.83 o
  -7   2  14  431.83  411.59    4.17 o
   8   2  14  312.38  321.84    4.50 o
  -8   2  14  310.57  324.26    4.08 o
   9   2  14   29.87   35.25    2.33 o
  -9   2  14   27.97   28.08    1.92 o
  10   2  14  108.01  106.00    3.83 o
 -10   2  14  107.87  109.33    3.25 o
  11   2  14   84.59   81.33    4.42 o
 -11   2  14   84.29   85.67    3.92 o
   0   3  14 1496.54 1486.86    9.17 o
   1   3  14 1129.90 1096.94    6.50 o
  -1   3  14 1101.91 1066.69    6.50 o
   2   3  14 1551.26 1564.20    8.58 o
  -2   3  14 1571.56 1613.36    9.50 o
   3   3  14 2424.59 2416.54   13.58 o
  -3   3  14 2453.29 2494.13   15.50 o
   4   3  14 1384.20 1370.19    8.08 o
  -4   3  14 1397.39 1392.03    9.08 o
   5   3  14  856.48  820.85    5.92 o
  -5   3  14  859.17  832.52    6.00 o
   6   3  14  660.01  607.59    4.83 o
  -6   3  14  648.09  591.84    5.08 o
   7   3  14 1228.59 1190.94   10.75 o
  -7   3  14 1224.21 1196.52    9.42 o
   8   3  14  180.58  177.92    3.00 o
  -8   3  14  178.17  180.34    3.08 o
   9   3  14  244.03  246.26    4.42 o
  -9   3  14  243.29  246.76    4.25 o
  10   3  14    9.32   11.25    2.33 o
 -10   3  14    8.93   10.00    1.83 o
  11   3  14   64.03   65.25    3.50 o
 -11   3  14   66.58   68.58    2.83 o
   0   4  14 3349.27 3448.06   20.75 o
   1   4  14  184.57  232.67    1.67 o
  -1   4  14  172.30  218.17    1.58 o
   2   4  14 3772.02 3808.49   21.42 o
  -2   4  14 3753.53 3812.65   21.58 o
   3   4  14 1657.57 1647.36    9.33 o
  -3   4  14 1685.16 1708.78   10.42 o
   4   4  14 2790.99 2835.55   15.00 o
  -4   4  14 2793.96 2841.97   17.67 o
   5   4  14  250.77  242.59    2.17 o
  -5   4  14  253.32  249.76    2.33 o
   6   4  14 1451.81 1400.86   10.50 o
  -6   4  14 1449.11 1432.28   10.17 o
   7   4  14  265.33  264.51    3.08 o
  -7   4  14  265.94  267.09    3.25 o
   8   4  14  733.92  735.51    7.67 o
  -8   4  14  726.34  738.01    7.67 o
   9   4  14  121.27  118.09    3.50 o
  -9   4  14  117.48  118.42    3.17 o
  10   4  14  145.21  156.34    4.42 o
 -10   4  14  140.02  139.92    4.00 o
  11   4  14    5.19   10.67    2.50 o
 -11   4  14    4.88    7.08    2.25 o
   0   5  14  306.76  271.01    2.08 o
   1   5  14 1208.97 1180.94    7.33 o
  -1   5  14 1186.61 1151.27    6.92 o
   2   5  14 2432.76 2444.96   13.83 o
  -2   5  14 2432.16 2461.30   14.17 o
   3   5  14  635.94  608.68    3.92 o
  -3   5  14  640.49  619.59    4.33 o
   4   5  14 2259.63 2223.04   14.00 o
  -4   5  14 2284.99 2283.79   13.83 o
   5   5  14  328.47  313.59    3.08 o
  -5   5  14  326.16  314.09    2.92 o
   6   5  14  122.80  127.50    2.00 o
  -6   5  14  128.73  133.34    1.92 o
   7   5  14  399.85  409.67    4.00 o
  -7   5  14  407.51  410.92    5.33 o
   8   5  14   66.39   81.75    2.33 o
  -8   5  14   62.94   72.00    2.67 o
   9   5  14   68.19   89.25    3.33 o
  -9   5  14   71.85   87.50    3.33 o
  10   5  14   14.22   22.75    2.67 o
 -10   5  14   13.58   15.83    2.25 o
  11   5  14   81.23   87.58    5.25 o
 -11   5  14   83.79   84.83    3.92 o
   0   6  14  883.10  971.10    6.25 o
   1   6  14  963.15  950.02    6.08 o
  -1   6  14  962.94  942.85    5.67 o
   2   6  14   64.57   73.33    1.08 o
  -2   6  14   64.95   73.42    1.17 o
   3   6  14 4501.08 4340.33   24.67 o
  -3   6  14 4498.63 4343.25   27.08 o
   4   6  14  997.85  926.60    6.33 o
  -4   6  14 1006.89  935.52    6.33 o
   5   6  14  320.55  296.17    2.92 o
  -5   6  14  333.33  314.76    2.75 o
   6   6  14   36.42   40.83    1.42 o
  -6   6  14   36.71   41.08    1.33 o
   7   6  14  399.67  417.84    4.25 o
  -7   6  14  394.17  417.34    4.67 o
   8   6  14  165.72  155.09    2.92 o
  -8   6  14  169.09  162.00    3.25 o
   9   6  14  384.38  380.84    6.00 o
  -9   6  14  383.19  377.09    6.33 o
  10   6  14  219.95  235.92    5.75 o
 -10   6  14  217.72  224.25    5.42 o
  11   6  14  195.89  195.00   10.25 o
 -11   6  14  197.73  202.17    5.58 o
   0   7  14  150.10  111.25    1.33 o
   1   7  14  216.87  231.17    2.08 o
  -1   7  14  213.11  229.00    2.08 o
   2   7  14   10.72   10.08    0.75 o
  -2   7  14    8.89    8.58    0.75 o
   3   7  14  823.06  806.43    5.25 o
  -3   7  14  821.59  805.52    5.83 o
   4   7  14  148.95  148.17    1.75 o
  -4   7  14  156.33  155.92    2.00 o
   5   7  14   92.97   98.67    2.00 o
  -5   7  14   90.73   94.84    1.75 o
   6   7  14   91.40  108.92    2.00 o
  -6   7  14   89.74  107.67    2.17 o
   7   7  14 1076.86 1044.19    9.08 o
  -7   7  14 1091.07 1047.10   10.75 o
   8   7  14  452.04  437.92    5.33 o
  -8   7  14  447.96  425.09    7.00 o
   9   7  14   52.35   58.08    2.50 o
  -9   7  14   50.94   56.75    2.83 o
  10   7  14   12.87   21.67    3.33 o
 -10   7  14   12.33   19.83    2.42 o
   0   8  14  975.97  995.93    7.08 o
   1   8  14  355.12  353.51    3.00 o
  -1   8  14  351.52  347.76    2.83 o
   2   8  14   33.09   39.92    1.08 o
  -2   8  14   34.68   41.58    1.08 o
   3   8  14  612.56  584.59    4.25 o
  -3   8  14  586.01  554.68    4.58 o
   4   8  14   57.75   60.08    1.42 o
  -4   8  14   56.52   59.75    1.50 o
   5   8  14  578.59  561.68    5.42 o
  -5   8  14  586.50  569.76    5.50 o
   6   8  14  350.61  348.17    3.92 o
  -6   8  14  348.08  353.09    4.50 o
   7   8  14   44.38   51.00    1.92 o
  -7   8  14   47.27   50.08    2.25 o
   8   8  14  577.71  562.34    6.92 o
  -8   8  14  560.35  544.01   11.33 o
   9   8  14   96.65   97.17    3.67 o
  -9   8  14   93.29  101.92    4.42 o
  10   8  14    0.39   -2.08    2.92 <
 -10   8  14    0.27   -1.00    2.67 <
   0   9  14  547.08  510.84    4.25 o
   1   9  14  304.36  297.76    3.00 o
  -1   9  14  310.17  298.92    2.67 o
   2   9  14 1713.52 1722.12   12.00 o
  -2   9  14 1711.08 1714.95   11.42 o
   3   9  14  166.95  175.67    2.17 o
  -3   9  14  170.50  180.50    2.25 o
   4   9  14  535.29  493.84    4.25 o
  -4   9  14  531.33  498.43    4.83 o
   5   9  14   60.81   75.33    2.17 o
  -5   9  14   60.45   75.67    2.08 o
   6   9  14  395.86  417.92    4.83 o
  -6   9  14  393.97  415.51    5.00 o
   7   9  14  222.33  219.09    3.50 o
  -7   9  14  225.87  224.25    4.50 o
   8   9  14  131.37  135.84    3.50 o
  -8   9  14  133.87  138.59    5.42 o
   9   9  14  133.99  131.17    4.00 o
  -9   9  14  135.56  135.17    4.75 o
  10   9  14   12.10   12.42    2.83 o
 -10   9  14   13.13    6.58    3.67 <
   0  10  14   45.96   54.17    1.58 o
   1  10  14  539.34  505.26    4.83 o
  -1  10  14  544.94  501.18    4.25 o
   2  10  14  232.86  222.09    2.58 o
  -2  10  14  234.67  224.50    2.50 o
   3  10  14  820.10  806.60    6.25 o
  -3  10  14  816.62  797.85    7.00 o
   4  10  14   87.04   85.67    2.00 o
  -4  10  14   91.96   90.08    2.25 o
   5  10  14  249.00  249.34    3.42 o
  -5  10  14  248.28  252.09    3.42 o
   6  10  14   29.77   38.75    2.00 o
  -6  10  14   31.01   41.58    2.08 o
   7  10  14   13.06   20.50    1.92 o
  -7  10  14   12.07   21.42    2.25 o
   8  10  14   81.63   81.00    3.33 o
  -8  10  14   87.13   88.33    6.08 o
   9  10  14  104.49  100.92    4.67 o
  -9  10  14  105.53  105.25    5.08 o
   0  11  14  645.71  618.51    5.92 o
   1  11  14  166.27  165.00    2.58 o
  -1  11  14  162.92  159.84    2.58 o
   2  11  14  290.91  292.92    3.67 o
  -2  11  14  290.76  292.01    3.42 o
   3  11  14   56.03   62.58    1.83 o
  -3  11  14   55.40   60.75    2.00 o
   4  11  14   23.64   20.67    1.67 o
  -4  11  14   25.26   26.67    1.75 o
   5  11  14  272.62  256.09    4.58 o
  -5  11  14  275.71  263.51    4.00 o
   6  11  14  241.40  232.00    4.33 o
  -6  11  14  247.82  243.25    4.33 o
   7  11  14  305.35  285.92    5.92 o
  -7  11  14  309.65  305.34    5.83 o
   8  11  14  227.56  230.42    6.08 o
  -8  11  14  233.71  232.34    8.58 o
   0  12  14   35.98   51.08    2.00 o
   1  12  14  241.42  217.92    3.67 o
  -1  12  14  242.19  214.00    3.50 o
   2  12  14   66.75   81.75    2.50 o
  -2  12  14   71.10   83.08    2.42 o
   3  12  14  444.20  426.59    5.83 o
  -3  12  14  447.86  433.92    5.92 o
   4  12  14   65.75   71.08    3.00 o
  -4  12  14   62.99   70.33    2.33 o
   5  12  14   20.36   19.25    2.58 o
  -5  12  14   20.52   21.50    1.92 o
   6  12  14  173.35  184.75    5.17 o
  -6  12  14  171.84  191.50    4.25 o
   7  12  14   29.11   33.58    3.67 o
  -7  12  14   30.27   37.08    2.92 o
   8  12  14  181.99  176.42    6.75 o
  -8  12  14  182.15  175.75    8.25 o
   0  13  14  586.99  564.76    6.50 o
   1  13  14  119.06  122.84    3.17 o
  -1  13  14  122.24  124.42    2.83 o
   2  13  14  573.91  555.26    8.75 o
  -2  13  14  576.93  561.43    7.25 o
   3  13  14   50.89   58.00    3.08 o
  -3  13  14   50.71   61.83    3.00 o
   4  13  14  467.97  458.67    7.50 o
  -4  13  14  465.21  458.67    6.33 o
   5  13  14  392.01  364.17   10.08 o
  -5  13  14  393.00  393.01    6.17 o
   6  13  14  228.18  228.92    7.92 o
  -6  13  14  222.46  230.84    5.42 o
   7  13  14  235.32  225.17    8.17 o
  -7  13  14  232.11  223.75    6.83 o
   0  14  14    8.17   13.67    1.83 o
   1  14  14   31.92   41.33    2.33 o
  -1  14  14   31.39   40.33    3.00 o
   2  14  14   54.33   72.42    3.58 o
  -2  14  14   53.87   69.42    3.08 o
   3  14  14   17.51   14.17    2.83 o
  -3  14  14   15.06   15.83    2.58 o
   4  14  14   31.60   40.17    4.00 o
  -4  14  14   30.75   39.58    2.50 o
   5  14  14  119.82  110.67    5.67 o
  -5  14  14  120.94  121.75    4.25 o
  -6  14  14   32.63   46.42    4.83 o
   0  15  14  102.41  101.75    3.83 o
   1  15  14   78.87   81.33    3.42 o
  -1  15  14   74.76   83.67    3.58 o
   2  15  14    8.38    9.42    2.67 o
  -2  15  14    9.30   12.42    2.67 o
   3  15  14  638.50  638.34   11.67 o
  -3  15  14  632.86  624.68   10.67 o
   4  15  14  106.66  127.25    9.42 o
  -4  15  14  108.52  108.17    4.33 o
   0  16  14   59.52   71.33    4.17 o
   1  16  14   14.20   13.83    3.33 o
  -1  16  14   13.60   16.67    3.50 o
   2  16  14   77.47   87.17    4.83 o
  -2  16  14   80.42   91.83    6.25 o
   1   0  15  269.08  318.17    2.08 o
   2   0  15    6.25   13.17    0.50 o
   3   0  15 1784.69 1741.28   10.33 o
   4   0  15 2756.48 2603.46   17.08 o
   5   0  15   58.90   66.50    1.33 o
   6   0  15    2.34   12.17    1.08 o
   7   0  15  679.68  691.01    6.50 o
   8   0  15  178.06  212.84    3.25 o
   9   0  15  548.73  582.18    6.67 o
  10   0  15  109.71  111.33    3.50 o
  11   0  15   33.50   28.33    3.17 o
   0   1  15   17.21   21.00    0.58 o
   1   1  15 1387.08 1458.11    8.50 o
  -1   1  15 1377.88 1442.44    7.83 o
   2   1  15 1601.83 1581.36    8.75 o
  -2   1  15 1605.24 1572.28    8.83 o
   3   1  15 1929.12 1957.87   11.58 o
  -3   1  15 1904.59 1939.62   12.00 o
   4   1  15  526.67  539.01    3.75 o
  -4   1  15  524.78  536.01    3.92 o
   5   1  15 1039.31  981.18    7.42 o
  -5   1  15 1031.13  975.27    7.25 o
   6   1  15  837.70  851.27    7.50 o
  -6   1  15  841.55  859.93    6.83 o
   7   1  15  186.61  195.84    2.67 o
  -7   1  15  187.21  194.25    2.67 o
   8   1  15  277.45  265.51    3.75 o
  -8   1  15  267.60  251.42    3.58 o
   9   1  15  281.78  284.34    4.83 o
  -9   1  15  281.09  281.76    4.17 o
  10   1  15  235.71  233.09    5.25 o
 -10   1  15  237.31  241.25    4.08 o
  11   1  15   74.06   85.67    4.00 o
 -11   1  15   73.38   77.67    4.25 o
   0   2  15  148.99  198.67    1.42 o
   1   2  15 1966.54 2015.79   11.00 o
  -1   2  15 1915.69 1967.87   10.92 o
   2   2  15 1628.64 1544.61    8.42 o
  -2   2  15 1631.49 1553.78    9.92 o
   3   2  15  408.15  446.42    2.75 o
  -3   2  15  410.54  445.26    3.17 o
   4   2  15 1570.18 1612.20   10.17 o
  -4   2  15 1591.56 1639.03   11.00 o
   5   2  15  300.00  271.59    2.58 o
  -5   2  15  301.42  276.09    2.50 o
   6   2  15   38.80   43.83    1.17 o
  -6   2  15   38.40   39.75    1.17 o
   7   2  15  579.60  585.93    6.33 o
  -7   2  15  585.66  593.18    5.83 o
   8   2  15  898.73  867.43    9.58 o
  -8   2  15  902.35  881.10    8.50 o
   9   2  15  384.81  381.26    5.83 o
  -9   2  15  380.10  373.92    5.00 o
  10   2  15  107.15  109.00    4.00 o
 -10   2  15  103.42  107.75    3.17 o
  11   2  15   19.67   20.75    2.75 o
 -11   2  15   20.39   19.33    3.08 o
   0   3  15 1619.65 1540.36    9.50 o
   1   3  15  441.38  461.17    2.92 o
  -1   3  15  433.24  451.26    3.00 o
   2   3  15   28.02   30.75    0.58 o
  -2   3  15   30.36   35.17    0.75 o
   3   3  15 1107.50 1117.02    6.25 o
  -3   3  15 1098.95 1118.69    7.50 o
   4   3  15   27.12   22.58    0.75 o
  -4   3  15   28.56   24.25    0.83 o
   5   3  15  467.37  420.59    3.67 o
  -5   3  15  468.50  425.92    3.50 o
   6   3  15  514.69  516.43    4.25 o
  -6   3  15  525.46  532.68    4.42 o
   7   3  15   71.28   86.17    2.00 o
  -7   3  15   74.75   91.75    1.92 o
   8   3  15  268.53  272.67    4.17 o
  -8   3  15  264.52  271.34    3.67 o
   9   3  15    4.73    9.67    1.92 o
  -9   3  15    4.51    7.75    1.67 o
  10   3  15  204.46  199.59    4.83 o
 -10   3  15  211.27  202.67    4.08 o
  11   3  15   15.82   16.50    3.25 o
 -11   3  15   14.27   16.50    2.08 o
   0   4  15 2306.51 2479.30   14.67 o
   1   4  15  440.12  376.76    2.50 o
  -1   4  15  437.17  375.51    2.42 o
   2   4  15 3242.82 3192.14   17.50 o
  -2   4  15 3231.62 3180.89   19.08 o
   3   4  15 1121.56 1091.44    6.25 o
  -3   4  15 1130.09 1115.77    7.25 o
   4   4  15  364.18  388.59    2.92 o
  -4   4  15  372.45  404.59    3.17 o
   5   4  15  517.90  573.93    4.42 o
  -5   4  15  525.96  587.51    4.25 o
   6   4  15  133.26  130.34    1.92 o
  -6   4  15  128.29  126.50    1.92 o
   7   4  15  659.50  605.18    5.50 o
  -7   4  15  659.83  615.68    5.67 o
   8   4  15  750.72  755.93    7.92 o
  -8   4  15  758.58  755.68    8.58 o
   9   4  15  211.20  196.67    3.83 o
  -9   4  15  216.42  199.34    4.33 o
  10   4  15  355.20  352.67    6.67 o
 -10   4  15  361.46  359.42    6.17 o
  11   4  15   52.68   48.25    3.33 o
 -11   4  15   55.59   53.42    3.00 o
   0   5  15 2739.08 2850.64   17.25 o
   1   5  15 1955.88 2143.71   13.08 o
  -1   5  15 1953.20 2132.54   12.42 o
   2   5  15 2641.39 2737.47   15.75 o
  -2   5  15 2623.49 2728.38   15.33 o
   3   5  15  282.90  275.01    2.08 o
  -3   5  15  281.76  273.84    2.33 o
   4   5  15  542.17  512.26    3.50 o
  -4   5  15  540.61  518.01    3.75 o
   5   5  15  625.28  574.59    4.83 o
  -5   5  15  623.35  580.84    4.50 o
   6   5  15  654.58  628.09    5.42 o
  -6   5  15  658.39  641.18    5.67 o
   7   5  15  180.52  174.17    2.50 o
  -7   5  15  183.54  174.84    2.92 o
   8   5  15  599.58  576.68    6.08 o
  -8   5  15  600.53  566.84    7.67 o
   9   5  15  294.67  270.84    5.50 o
  -9   5  15  294.59  287.01    5.33 o
  10   5  15  209.84  189.09    5.25 o
 -10   5  15  207.69  180.00    4.50 o
  11   5  15   53.76   60.67    3.58 o
 -11   5  15   52.74   55.25    3.42 o
   0   6  15 6307.14 6430.37   38.42 o
   1   6  15  664.08  751.26    5.00 o
  -1   6  15  680.01  762.85    4.58 o
   2   6  15 4379.80 4257.75   25.75 o
  -2   6  15 4391.35 4240.74   26.17 o
   3   6  15  299.67  290.67    2.33 o
  -3   6  15  306.47  294.67    2.67 o
   4   6  15  138.84  165.75    1.75 o
  -4   6  15  144.66  171.75    1.83 o
   5   6  15  145.15  143.09    2.00 o
  -5   6  15  153.23  150.67    2.00 o
   6   6  15  200.98  206.50    2.58 o
  -6   6  15  196.59  201.50    2.58 o
   7   6  15  594.63  579.76    5.50 o
  -7   6  15  585.03  573.34    6.00 o
   8   6  15   93.97   99.25    2.58 o
  -8   6  15   92.57  101.25    2.83 o
   9   6  15  151.75  158.34    3.67 o
  -9   6  15  161.83  168.59    4.17 o
  10   6  15  317.15  317.92    6.83 o
 -10   6  15  315.71  311.51    5.92 o
  11   6  15   41.68   54.58    3.92 o
 -11   6  15   42.25   47.92    4.25 o
   0   7  15   10.09    8.67    0.67 o
   1   7  15  114.43  126.09    1.42 o
  -1   7  15  122.13  129.25    1.50 o
   2   7  15  659.31  676.01    4.83 o
  -2   7  15  648.22  655.68    4.83 o
   3   7  15  249.64  254.01    2.25 o
  -3   7  15  245.96  248.17    2.50 o
   4   7  15  336.58  338.17    3.00 o
  -4   7  15  347.61  351.84    3.08 o
   5   7  15  143.10  124.09    2.08 o
  -5   7  15  146.57  129.92    2.25 o
   6   7  15 1669.03 1608.45   12.75 o
  -6   7  15 1665.81 1638.78   13.08 o
   7   7  15  103.26  118.84    2.67 o
  -7   7  15  102.04  115.33    2.67 o
   8   7  15   13.03   25.58    1.75 o
  -8   7  15   13.00   18.25    2.17 o
   9   7  15   59.16   61.25    2.83 o
  -9   7  15   54.63   53.50    2.83 o
  10   7  15  398.83  364.84    6.83 o
 -10   7  15  397.52  373.09    6.75 o
   0   8  15   33.52   36.25    1.00 o
   1   8  15 2547.46 2535.71   16.42 o
  -1   8  15 2545.95 2499.88   15.83 o
   2   8  15   51.92   51.17    1.25 o
  -2   8  15   52.20   51.50    1.25 o
   3   8  15  203.87  205.17    2.42 o
  -3   8  15  206.16  205.84    2.25 o
   4   8  15  367.81  363.67    3.25 o
  -4   8  15  348.94  347.01    3.42 o
   5   8  15  859.67  872.10    7.67 o
  -5   8  15  869.88  883.10    8.25 o
   6   8  15  348.30  357.59    3.92 o
  -6   8  15  356.05  362.17    4.75 o
   7   8  15  461.02  454.59    5.17 o
  -7   8  15  460.74  449.26    6.08 o
   8   8  15   32.83   41.33    2.50 o
  -8   8  15   34.34   39.75    3.67 o
   9   8  15   76.65   81.92    3.25 o
  -9   8  15   75.10   79.00    3.83 o
  10   8  15   17.45   17.17    3.17 o
 -10   8  15   18.82   22.08    3.08 o
   0   9  15   49.80   42.17    1.17 o
   1   9  15  399.98  412.59    3.83 o
  -1   9  15  397.16  402.51    3.42 o
   2   9  15  775.19  798.10    6.17 o
  -2   9  15  785.38  795.77    6.42 o
   3   9  15  913.31  877.68    6.92 o
  -3   9  15  909.48  878.85    6.92 o
   4   9  15   23.92   28.00    1.33 o
  -4   9  15   20.61   26.83    1.25 o
   5   9  15  228.71  227.17    3.17 o
  -5   9  15  225.77  229.75    3.42 o
   6   9  15  546.57  548.09    6.58 o
  -6   9  15  545.25  555.34    6.92 o
   7   9  15  110.21  113.58    2.83 o
  -7   9  15  113.28  124.25    3.75 o
   8   9  15   61.59   61.50    2.67 o
  -8   9  15   57.28   59.33    3.92 o
   9   9  15   48.05   53.00    3.17 o
  -9   9  15   47.04   56.00    3.92 o
   0  10  15 1107.76 1148.69    9.33 o
   1  10  15 1363.91 1315.77   10.33 o
  -1  10  15 1375.39 1310.77    9.58 o
   2  10  15   63.59   64.75    1.75 o
  -2  10  15   67.18   67.42    1.67 o
   3  10  15  595.32  585.76    5.08 o
  -3  10  15  587.32  576.51    5.75 o
   4  10  15  330.83  323.01    3.75 o
  -4  10  15  328.97  323.76    3.42 o
   5  10  15  325.45  315.76    4.08 o
  -5  10  15  321.47  320.09    4.17 o
   6  10  15  241.58  233.17    3.67 o
  -6  10  15  237.30  235.67    4.17 o
   7  10  15  509.16  498.18    6.58 o
  -7  10  15  510.36  510.76    7.92 o
   8  10  15   94.82   94.84    3.25 o
  -8  10  15   96.37  107.83    6.33 o
   9  10  15   25.36   23.83    2.83 o
  -9  10  15   25.52   27.25    4.25 o
   0  11  15  293.62  278.01    3.42 o
   1  11  15   44.83   54.42    2.00 o
  -1  11  15   47.08   56.17    1.83 o
   2  11  15 1279.52 1269.36   10.75 o
  -2  11  15 1281.95 1245.94   10.00 o
   3  11  15  116.98  108.58    2.42 o
  -3  11  15  119.52  111.92    2.33 o
   4  11  15  184.49  187.67    3.50 o
  -4  11  15  181.51  184.67    3.17 o
   5  11  15  258.05  248.51    4.00 o
  -5  11  15  255.50  263.84    3.92 o
   6  11  15  100.71   99.25    3.17 o
  -6  11  15  101.02  109.42    3.25 o
   7  11  15   46.98   45.17    3.00 o
  -7  11  15   47.90   51.50    3.00 o
   8  11  15   89.85   95.25    3.92 o
  -8  11  15   92.12   99.84    6.33 o
   0  12  15 1149.49 1107.35   10.17 o
   1  12  15  135.66  124.59    3.00 o
  -1  12  15  132.36  121.59    2.50 o
   2  12  15  595.40  614.59    6.50 o
  -2  12  15  605.34  603.26    7.42 o
   3  12  15  419.95  403.01    6.00 o
  -3  12  15  415.22  402.59    5.33 o
   4  12  15  100.03   96.50    2.67 o
  -4  12  15   97.78   96.09    3.00 o
   5  12  15   53.52   64.08    4.25 o
  -5  12  15   56.37   71.08    2.92 o
   6  12  15   64.45   72.92    3.83 o
  -6  12  15   66.11   79.17    3.00 o
   7  12  15  163.72  153.25    6.25 o
  -7  12  15  162.22  168.09    6.00 o
   8  12  15   12.57   14.92    3.67 o
   0  13  15  237.21  224.34    3.75 o
   1  13  15   63.95   65.75    2.50 o
  -1  13  15   65.51   65.75    2.50 o
   2  13  15   71.90   81.42    3.08 o
  -2  13  15   71.61   77.42    3.17 o
   3  13  15  350.86  343.42    6.17 o
  -3  13  15  348.05  347.51    5.83 o
   4  13  15   29.06   38.75    2.83 o
  -4  13  15   31.94   45.00    2.42 o
   5  13  15   39.98   43.17    3.75 o
  -5  13  15   39.87   47.92    2.58 o
   6  13  15   43.68   45.83    3.42 o
  -6  13  15   46.89   57.92    3.17 o
   7  13  15   83.83   91.42    6.67 o
  -7  13  15   80.85   89.92    6.08 o
   0  14  15  469.05  448.51    6.17 o
   1  14  15  710.42  688.35    8.17 o
  -1  14  15  718.81  694.51    9.58 o
   2  14  15  470.86  474.67    7.42 o
  -2  14  15  466.71  453.34    8.42 o
   3  14  15   28.21   33.08    3.17 o
  -3  14  15   29.76   31.50    2.92 o
   4  14  15   94.62   99.67    4.92 o
  -4  14  15   96.02   98.17    4.08 o
   5  14  15   45.81   48.67    4.17 o
  -5  14  15   44.19   50.67    4.00 o
  -6  14  15    4.77    7.42    2.83 <
   0  15  15    0.68    2.92    2.75 <
   1  15  15  252.02  248.17    4.58 o
  -1  15  15  250.51  242.84    6.92 o
   2  15  15   31.09   35.42    3.42 o
  -2  15  15   30.94   31.00    3.83 o
   3  15  15  289.85  310.76    7.75 o
  -3  15  15  290.45  309.09    6.25 o
   4  15  15  145.18  139.50    6.92 o
  -4  15  15  146.19  143.17    5.17 o
   0  16  15  133.69  138.75    5.33 o
   1  16  15    6.85    9.83    2.75 o
  -1  16  15    5.84   15.17    4.00 o
   2  16  15    0.29   10.25    5.17 <
   0   0  16 2413.02 2533.46   21.25 o
   1   0  16 4137.65 4189.33   23.75 o
   2   0  16  128.52  109.00    1.00 o
   3   0  16 7067.46 7033.71   52.17 o
   4   0  16  149.07  181.17    1.83 o
   5   0  16  908.35  825.18    6.42 o
   6   0  16  382.10  379.01    3.83 o
   7   0  16  228.08  224.50    2.75 o
   8   0  16  215.34  216.25    3.25 o
   9   0  16  520.60  503.09    6.00 o
  10   0  16  110.05   99.42    3.50 o
  11   0  16   38.32   31.42    3.33 o
   0   1  16 1303.30 1272.11    7.00 o
   1   1  16 1746.00 1863.12   10.92 o
  -1   1  16 1786.01 1907.87   10.08 o
   2   1  16  210.88  193.75    1.42 o
  -2   1  16  211.49  193.34    1.58 o
   3   1  16    4.62    8.25    0.75 o
  -3   1  16    5.01    8.25    0.67 o
   4   1  16 1046.52 1067.60    7.25 o
  -4   1  16 1044.06 1057.60    7.33 o
   5   1  16   81.46   86.25    1.58 o
  -5   1  16   72.70   76.25    1.50 o
   6   1  16  291.12  275.84    3.17 o
  -6   1  16  296.42  279.42    2.92 o
   7   1  16   15.85   16.75    1.25 o
  -7   1  16   18.08   19.17    1.25 o
   8   1  16   86.96   80.08    2.42 o
  -8   1  16   86.09   78.00    2.25 o
   9   1  16   97.21  108.58    3.25 o
  -9   1  16   94.90  101.92    2.58 o
  10   1  16  167.58  174.75    4.67 o
 -10   1  16  167.12  169.09    3.83 o
  11   1  16   83.45   86.75    4.67 o
 -11   1  16   83.60   85.92    4.50 o
   0   2  16  920.64  959.02    5.42 o
   1   2  16 1070.50 1169.35    6.75 o
  -1   2  16 1081.49 1178.85    6.42 o
   2   2  16 1429.22 1360.78    7.25 o
  -2   2  16 1420.70 1357.36    8.33 o
   3   2  16 3182.42 3163.48   17.25 o
  -3   2  16 3155.29 3134.81   19.50 o
   4   2  16  432.96  418.59    3.08 o
  -4   2  16  437.96  427.42    3.25 o
   5   2  16  791.82  744.10    5.67 o
  -5   2  16  789.90  751.60    5.75 o
   6   2  16  341.43  332.92    3.42 o
  -6   2  16  338.29  327.84    3.17 o
   7   2  16  298.55  303.76    4.00 o
  -7   2  16  301.84  305.26    3.58 o
   8   2  16   58.73   56.75    2.25 o
  -8   2  16   57.69   56.83    1.92 o
   9   2  16 1320.49 1288.86   14.83 o
  -9   2  16 1321.94 1296.52   13.25 o
  10   2  16   11.92   15.17    2.42 o
 -10   2  16   11.31   14.08    1.92 o
  11   2  16  192.68  198.50    5.25 o
 -11   2  16  188.97  196.00    5.92 o
   0   3  16 1905.42 1739.37   10.17 o
   1   3  16 2208.57 2224.37   12.58 o
  -1   3  16 2173.56 2188.87   13.00 o
   2   3  16  153.40  158.00    1.25 o
  -2   3  16  157.84  167.25    1.50 o
   3   3  16  273.66  294.26    2.08 o
  -3   3  16  270.83  293.42    2.42 o
   4   3  16 1552.34 1503.36    9.33 o
  -4   3  16 1524.68 1502.28   10.67 o
   5   3  16  858.16  781.93    6.17 o
  -5   3  16  850.87  786.26    6.58 o
   6   3  16  792.93  751.01    5.83 o
  -6   3  16  806.77  773.68    6.17 o
   7   3  16   12.38   13.83    1.33 o
  -7   3  16   10.55   10.75    1.25 o
   8   3  16  100.31  112.33    2.83 o
  -8   3  16   98.99  113.42    2.42 o
   9   3  16  110.51  120.17    3.42 o
  -9   3  16  112.24  121.25    3.17 o
  10   3  16  139.68  144.25    4.42 o
 -10   3  16  142.30  145.75    3.67 o
  11   3  16   20.24   20.75    3.17 o
 -11   3  16   19.45   18.50    2.50 o
   0   4  16 1935.62 1953.20   11.67 o
   1   4  16  370.28  364.67    2.42 o
  -1   4  16  366.89  365.26    2.42 o
   2   4  16 1328.05 1229.86    7.08 o
  -2   4  16 1366.23 1275.19    7.75 o
   3   4  16  249.92  243.34    1.83 o
  -3   4  16  247.76  246.76    2.08 o
   4   4  16 2475.53 2293.71   13.67 o
  -4   4  16 2476.84 2307.46   15.33 o
   5   4  16  744.97  719.10    5.25 o
  -5   4  16  762.30  743.43    5.25 o
   6   4  16  438.62  426.76    3.58 o
  -6   4  16  418.90  409.84    4.00 o
   7   4  16  511.36  483.34    4.75 o
  -7   4  16  510.09  486.68    4.58 o
   8   4  16   75.58   92.17    2.58 o
  -8   4  16   78.04   88.33    2.58 o
   9   4  16  347.87  340.76    5.67 o
  -9   4  16  351.97  343.26    5.83 o
  10   4  16   10.84   13.75    2.42 o
 -10   4  16   11.24   12.25    2.17 o
  11   4  16  144.75  138.59    4.67 o
 -11   4  16  148.51  151.75    4.75 o
   0   5  16 1010.54 1062.52    6.58 o
   1   5  16 1977.45 1960.62   12.17 o
  -1   5  16 2008.70 1988.20   11.50 o
   2   5  16  700.16  679.60    4.42 o
  -2   5  16  680.22  660.09    4.33 o
   3   5  16 1498.64 1506.78    8.67 o
  -3   5  16 1492.82 1511.28    9.83 o
   4   5  16 1301.65 1273.61    7.75 o
  -4   5  16 1322.90 1306.19    8.42 o
   5   5  16 1199.90 1189.69    8.50 o
  -5   5  16 1193.16 1198.44    8.58 o
   6   5  16  784.29  776.10    6.67 o
  -6   5  16  783.77  784.35    6.75 o
   7   5  16   90.48   90.08    2.00 o
  -7   5  16   86.32   83.33    2.50 o
   8   5  16  494.48  472.17    5.08 o
  -8   5  16  491.27  473.01    7.00 o
   9   5  16    4.45   10.58    2.08 o
  -9   5  16    5.59   10.17    2.08 o
  10   5  16   74.04   79.75    3.67 o
 -10   5  16   76.83   81.25    3.42 o
  11   5  16   59.80   63.33    4.17 o
 -11   5  16   58.07   57.83    3.50 o
   0   6  16 1927.36 1910.54   11.50 o
   1   6  16  604.53  591.01    4.17 o
  -1   6  16  600.52  591.43    3.75 o
   2   6  16  496.07  476.42    3.42 o
  -2   6  16  492.71  474.26    3.50 o
   3   6  16   14.90   10.33    0.75 o
  -3   6  16   12.94    8.75    0.83 o
   4   6  16   69.85   78.58    1.42 o
  -4   6  16   71.43   80.17    1.42 o
   5   6  16  870.99  845.10    6.42 o
  -5   6  16  840.04  829.35    6.42 o
   6   6  16 1222.22 1205.27   10.00 o
  -6   6  16 1240.68 1228.69   11.00 o
   7   6  16   36.33   48.33    1.75 o
  -7   6  16   36.13   45.67    1.92 o
   8   6  16  318.93  313.01    4.00 o
  -8   6  16  323.62  309.67    5.42 o
   9   6  16   82.23   91.67    3.67 o
  -9   6  16   80.66   79.08    3.42 o
  10   6  16  248.65  262.34    6.33 o
 -10   6  16  246.79  249.34    5.25 o
  11   6  16   86.49   85.25    5.75 o
 -11   6  16   82.77   80.58    5.25 o
   0   7  16  361.02  362.92    2.83 o
   1   7  16 4556.55 4627.50   27.83 o
  -1   7  16 4543.68 4591.08   28.33 o
   2   7  16   82.41   80.75    1.33 o
  -2   7  16   76.51   71.08    1.25 o
   3   7  16  155.82  149.75    1.67 o
  -3   7  16  154.98  148.17    1.92 o
   4   7  16   76.00   75.25    1.50 o
  -4   7  16   70.29   71.67    1.58 o
   5   7  16  241.01  242.92    2.75 o
  -5   7  16  232.71  235.84    3.00 o
   6   7  16  194.66  208.67    2.75 o
  -6   7  16  191.49  214.00    3.00 o
   7   7  16  103.78   97.34    2.42 o
  -7   7  16  105.08   98.00    2.83 o
   8   7  16  402.27  401.59    5.25 o
  -8   7  16  395.92  395.59    6.42 o
   9   7  16   33.72   37.25    2.50 o
  -9   7  16   33.03   37.92    2.58 o
  10   7  16   25.25   39.75    3.92 o
 -10   7  16   26.36   39.67    3.08 o
   0   8  16  486.13  468.51    3.92 o
   1   8  16  158.91  163.92    1.92 o
  -1   8  16  155.13  158.59    1.83 o
   2   8  16  572.90  574.84    4.42 o
  -2   8  16  558.85  554.59    4.25 o
   3   8  16   12.01   13.33    0.92 o
  -3   8  16   12.65   14.17    1.08 o
   4   8  16  525.70  518.84    4.42 o
  -4   8  16  525.11  520.01    5.08 o
   5   8  16  136.00  155.92    2.42 o
  -5   8  16  136.83  153.92    2.42 o
   6   8  16  319.70  326.76    3.67 o
  -6   8  16  318.23  325.59    4.58 o
   7   8  16  378.99  371.92    4.67 o
  -7   8  16  381.21  375.67    5.92 o
   8   8  16  273.85  267.09    4.42 o
  -8   8  16  265.64  259.67    7.25 o
   9   8  16   25.02   33.08    2.58 o
  -9   8  16   27.04   28.75    2.92 o
  10   8  16    2.03    8.08    3.00 <
 -10   8  16    1.55   11.58    3.08 o
   0   9  16  183.27  169.00    2.25 o
   1   9  16  598.41  594.18    5.42 o
  -1   9  16  590.81  571.93    4.58 o
   2   9  16   94.12   95.84    1.83 o
  -2   9  16   91.46   94.09    1.75 o
   3   9  16  256.73  254.42    2.75 o
  -3   9  16  260.39  260.92    3.08 o
   4   9  16  123.45  116.83    2.08 o
  -4   9  16  124.56  126.50    2.08 o
   5   9  16   62.23   60.00    1.83 o
  -5   9  16   60.37   60.33    1.92 o
   6   9  16  329.46  322.59    4.50 o
  -6   9  16  329.25  326.09    4.75 o
   7   9  16  387.66  397.09    5.42 o
  -7   9  16  388.55  396.67    6.08 o
   8   9  16  102.71   95.17    3.25 o
  -8   9  16  104.53   97.17    5.00 o
   9   9  16  279.66  268.01    4.92 o
  -9   9  16  279.47  275.26    7.33 o
   0  10  16  530.31  501.76    4.67 o
   1  10  16   61.84   78.58    2.08 o
  -1  10  16   63.60   79.58    1.83 o
   2  10  16  220.59  207.42    2.58 o
  -2  10  16  223.00  206.17    2.33 o
   3  10  16    1.73    4.75    1.17 o
  -3  10  16    0.98    2.25    1.25 <
   4  10  16  477.60  458.76    5.00 o
  -4  10  16  477.58  464.01    4.67 o
   5  10  16  109.28  112.75    2.75 o
  -5  10  16  104.68  116.50    2.92 o
   6  10  16  354.48  357.09    5.00 o
  -6  10  16  352.55  358.17    5.33 o
   7  10  16  200.02  206.42    3.67 o
  -7  10  16  201.79  208.25    5.33 o
   8  10  16   98.18   97.84    3.42 o
  -8  10  16  101.49  111.83    8.58 o
   9  10  16   43.37   46.33    4.33 o
  -9  10  16   41.14   48.08    3.83 o
   0  11  16  310.03  299.34    3.25 o
   1  11  16  893.94  886.27    8.25 o
  -1  11  16  887.21  872.02    8.00 o
   2  11  16   94.02  107.58    2.67 o
  -2  11  16   94.80  108.50    2.42 o
   3  11  16  258.68  246.17    3.42 o
  -3  11  16  263.87  243.67    3.58 o
   4  11  16  219.70  228.67    3.58 o
  -4  11  16  222.76  233.34    3.42 o
   5  11  16  191.54  198.42    4.17 o
  -5  11  16  192.51  205.17    4.25 o
   6  11  16    1.55    0.42    1.75 <
  -6  11  16    1.11    5.50    1.75 o
   7  11  16   78.13   84.50    4.33 o
  -7  11  16   81.77   94.75    4.75 o
   8  11  16   40.88   42.17    3.33 o
  -8  11  16   41.45   49.50    4.75 o
   0  12  16  134.48  144.42    2.92 o
   1  12  16   69.37   70.75    2.42 o
  -1  12  16   70.69   68.00    2.25 o
   2  12  16  105.06  103.58    2.67 o
  -2  12  16  102.64  103.25    3.17 o
   3  12  16    3.30    6.25    2.00 o
  -3  12  16    3.91    6.83    1.58 o
   4  12  16  308.07  298.17    6.42 o
  -4  12  16  302.46  304.01    4.58 o
   5  12  16   24.63   28.58    2.58 o
  -5  12  16   25.57   32.50    2.42 o
   6  12  16  251.60  248.09    5.92 o
  -6  12  16  256.19  252.09    4.58 o
   7  12  16   17.33   22.17    4.17 o
  -7  12  16   18.58   27.75    3.08 o
   0  13  16    8.53   13.92    1.75 o
   1  13  16   23.99   23.92    2.33 o
  -1  13  16   24.21   22.25    2.08 o
   2  13  16   46.02   59.83    2.58 o
  -2  13  16   46.67   59.17    2.58 o
   3  13  16  188.49  199.50    4.75 o
  -3  13  16  191.95  204.34    4.58 o
   4  13  16  295.35  288.26    6.17 o
  -4  13  16  288.48  279.34    6.33 o
   5  13  16   63.89   61.92    4.25 o
  -5  13  16   62.87   57.58    2.83 o
   6  13  16  168.42  159.34    6.00 o
  -6  13  16  169.34  171.92    5.25 o
   7  13  16   41.27   43.75    5.58 o
  -7  13  16   41.01   43.58    4.75 o
   0  14  16    4.04    6.17    2.17 <
   1  14  16    8.96   14.67    2.00 o
  -1  14  16    9.57   16.42    2.08 o
   2  14  16  487.36  487.51    8.33 o
  -2  14  16  491.86  472.76    8.08 o
   3  14  16   45.96   47.33    3.75 o
  -3  14  16   47.10   49.08    2.83 o
   4  14  16  350.20  358.26   11.08 o
  -4  14  16  349.53  349.42    5.67 o
   5  14  16  111.45  109.25    8.25 o
  -5  14  16  107.88  122.42    5.58 o
   0  15  16    6.43    8.67    2.58 o
   1  15  16  105.95  119.25    4.25 o
  -1  15  16  108.23  114.08    5.67 o
   2  15  16   75.97   85.42    4.00 o
  -2  15  16   77.79   78.83    4.75 o
   3  15  16   79.93   95.59    5.83 o
  -3  15  16   83.89  106.75    4.83 o
   4  15  16   65.06   82.92    7.33 o
  -4  15  16   65.76   78.83    5.92 o
   0  16  16   21.97   22.42    7.75 <
   1  16  16  115.99  120.25    5.25 o
  -1  16  16  113.55  117.17    6.83 o
   1   0  17  188.74  218.34    1.83 o
   2   0  17  466.77  508.09    3.08 o
   3   0  17  974.38 1018.02    6.25 o
   4   0  17    0.25    5.25    0.75 o
   5   0  17    7.95   15.92    1.00 o
   6   0  17  908.29  925.60    8.00 o
   7   0  17   89.14   91.42    2.00 o
   8   0  17    0.01    1.50    1.33 <
   9   0  17   61.95   84.00    2.67 o
  10   0  17  235.67  229.00    4.83 o
  11   0  17   14.96   16.33    3.00 o
   0   1  17 5127.28 4889.51   26.50 o
   1   1  17  471.81  538.68    3.42 o
  -1   1  17  479.48  546.59    3.42 o
   2   1  17  157.75  171.84    1.25 o
  -2   1  17  149.13  163.92    1.42 o
   3   1  17 3411.34 3326.31   20.42 o
  -3   1  17 3453.52 3357.23   19.75 o
   4   1  17  750.26  732.01    5.08 o
  -4   1  17  743.21  724.68    5.25 o
   5   1  17 1862.96 1809.28   14.25 o
  -5   1  17 1864.28 1835.03   13.00 o
   6   1  17    2.65    5.33    1.08 o
  -6   1  17    2.10    5.00    1.00 o
   7   1  17  280.36  286.67    3.50 o
  -7   1  17  275.27  283.34    3.50 o
   8   1  17   11.66   21.08    1.67 o
  -8   1  17   10.23   19.58    1.50 o
   9   1  17  469.69  460.26    6.67 o
  -9   1  17  472.70  466.51    5.50 o
  10   1  17  289.07  278.92    5.33 o
 -10   1  17  287.87  278.67    4.58 o
  11   1  17  286.23  293.84    6.42 o
 -11   1  17  289.53  285.92    7.25 o
   0   2  17  444.12  519.76    3.33 o
   1   2  17 1747.34 1811.78   10.08 o
  -1   2  17 1754.03 1802.45   10.00 o
   2   2  17 2171.82 2180.29   12.17 o
  -2   2  17 2149.25 2167.87   13.00 o
   3   2  17  752.14  735.43    4.67 o
  -3   2  17  759.29  740.85    5.00 o
   4   2  17   47.84   35.75    1.00 o
  -4   2  17   48.25   37.17    1.00 o
   5   2  17    6.71   16.92    1.00 o
  -5   2  17    5.38   14.92    0.92 o
   6   2  17  615.81  604.93    5.50 o
  -6   2  17  614.79  603.84    5.42 o
   7   2  17   48.13   49.83    1.83 o
  -7   2  17   49.59   51.92    1.75 o
   8   2  17   49.35   50.25    2.17 o
  -8   2  17   50.60   53.58    1.92 o
   9   2  17   42.21   53.00    2.67 o
  -9   2  17   41.77   55.42    2.50 o
  10   2  17    8.23    7.25    2.42 <
 -10   2  17    8.43    8.25    1.75 o
  11   2  17   71.22   74.58    3.75 o
 -11   2  17   71.02   67.17    4.00 o
   0   3  17   65.94   63.83    0.83 o
   1   3  17 1126.34 1066.94    6.25 o
  -1   3  17 1111.06 1051.19    6.50 o
   2   3  17 1366.24 1269.27    7.58 o
  -2   3  17 1358.61 1260.94    8.17 o
   3   3  17 1582.76 1615.36    9.42 o
  -3   3  17 1612.81 1644.86   11.00 o
   4   3  17  458.05  448.09    3.25 o
  -4   3  17  462.60  460.51    3.50 o
   5   3  17  535.27  538.68    4.33 o
  -5   3  17  536.27  549.84    5.00 o
   6   3  17  446.34  424.67    3.83 o
  -6   3  17  445.92  421.76    4.00 o
   7   3  17    4.68    5.00    1.25 o
  -7   3  17    4.66    5.00    1.25 o
   8   3  17  197.40  200.42    3.67 o
  -8   3  17  199.05  195.17    3.08 o
   9   3  17  415.65  436.01    6.42 o
  -9   3  17  415.17  441.01    6.08 o
  10   3  17  212.96  225.42    5.17 o
 -10   3  17  212.56  224.17    4.67 o
  11   3  17  129.10  119.92    4.42 o
 -11   3  17  128.23  121.09    4.00 o
   0   4  17 1071.31 1141.85    7.00 o
   1   4  17  787.55  775.51    4.67 o
  -1   4  17  782.41  767.43    4.83 o
   2   4  17  704.71  705.60    4.25 o
  -2   4  17  732.85  742.26    4.67 o
   3   4  17  369.28  374.59    2.58 o
  -3   4  17  364.43  373.01    2.92 o
   4   4  17 1722.30 1699.53   10.33 o
  -4   4  17 1764.10 1747.62   11.67 o
   5   4  17  481.35  482.59    4.00 o
  -5   4  17  479.59  484.68    4.08 o
   6   4  17 1383.41 1312.69   10.00 o
  -6   4  17 1381.74 1317.86   10.17 o
   7   4  17  399.24  394.34    3.92 o
  -7   4  17  402.11  405.26    4.25 o
   8   4  17  757.40  722.51    7.67 o
  -8   4  17  755.50  720.35    9.17 o
   9   4  17   12.16   18.00    2.25 o
  -9   4  17   11.65   13.58    2.08 o
  10   4  17  101.98   91.50    3.92 o
 -10   4  17  107.95   99.75    3.67 o
  11   4  17  132.44  132.17    5.75 o
 -11   4  17  132.47  125.67    4.67 o
   0   5  17 1217.37 1170.77    7.25 o
   1   5  17 1388.25 1335.86    8.17 o
  -1   5  17 1401.51 1345.02    8.17 o
   2   5  17  332.34  272.51    2.17 o
  -2   5  17  324.34  264.42    2.17 o
   3   5  17 1086.52  983.10    5.92 o
  -3   5  17 1077.54  973.85    7.00 o
   4   5  17 1016.73  988.85    6.33 o
  -4   5  17 1043.22 1028.69    7.00 o
   5   5  17  504.96  508.68    4.00 o
  -5   5  17  500.48  506.34    4.25 o
   6   5  17  446.66  451.34    4.33 o
  -6   5  17  432.04  431.51    4.42 o
   7   5  17   28.42   33.67    1.42 o
  -7   5  17   27.91   32.08    1.58 o
   8   5  17   30.89   40.58    1.92 o
  -8   5  17   31.66   36.17    2.17 o
   9   5  17  172.10  174.34    4.17 o
  -9   5  17  176.99  181.25    4.25 o
  10   5  17   48.57   58.25    3.33 o
 -10   5  17   48.08   57.42    3.00 o
  11   5  17  165.15  152.09    6.08 o
 -11   5  17  161.97  152.34    6.00 o
   0   6  17 2994.23 3057.06   18.50 o
   1   6  17 1419.43 1379.44    8.67 o
  -1   6  17 1410.38 1369.78    8.25 o
   2   6  17  458.80  503.34    3.58 o
  -2   6  17  457.15  498.51    3.75 o
   3   6  17  575.55  557.84    4.00 o
  -3   6  17  575.34  554.34    4.42 o
   4   6  17   51.56   50.67    1.17 o
  -4   6  17   45.33   46.67    1.25 o
   5   6  17 1284.07 1270.77    9.42 o
  -5   6  17 1283.95 1279.77    9.42 o
   6   6  17  117.24  122.84    2.17 o
  -6   6  17  117.74  121.25    2.33 o
   7   6  17  858.96  810.02    7.33 o
  -7   6  17  875.16  838.68    9.08 o
   8   6  17  148.73  148.25    3.08 o
  -8   6  17  145.20  147.92    3.75 o
   9   6  17  143.00  132.17    4.17 o
  -9   6  17  140.84  135.34    3.92 o
  10   6  17   41.51   46.25    3.17 o
 -10   6  17   41.28   44.75    2.83 o
   0   7  17   37.19   41.25    1.00 o
   1   7  17  645.56  742.85    5.25 o
  -1   7  17  629.83  713.68    4.92 o
   2   7  17   77.94   81.00    1.33 o
  -2   7  17   77.52   80.50    1.33 o
   3   7  17   88.34   80.83    1.42 o
  -3   7  17   93.34   84.42    1.50 o
   4   7  17  902.33  872.02    6.25 o
  -4   7  17  904.45  885.02    7.17 o
   5   7  17 1575.08 1561.86   12.67 o
  -5   7  17 1565.65 1562.03   12.25 o
   6   7  17  127.42  121.42    2.33 o
  -6   7  17  126.20  116.17    2.58 o
   7   7  17   30.55   27.83    1.67 o
  -7   7  17   28.66   26.50    2.00 o
   8   7  17   51.57   58.00    2.25 o
  -8   7  17   50.43   54.00    3.08 o
   9   7  17  221.59  224.00    5.33 o
  -9   7  17  217.74  216.00    5.58 o
  10   7  17   55.85   58.33    4.00 o
 -10   7  17   55.78   61.67    3.67 o
   0   8  17   43.41   40.67    1.17 o
   1   8  17  446.74  449.92    3.67 o
  -1   8  17  472.45  471.34    3.75 o
   2   8  17  382.41  392.01    3.42 o
  -2   8  17  389.02  395.92    3.58 o
   3   8  17   94.26  109.08    1.75 o
  -3   8  17   91.95  106.08    1.92 o
   4   8  17   49.85   50.75    1.33 o
  -4   8  17   48.03   53.83    1.58 o
   5   8  17 1658.99 1607.45   12.75 o
  -5   8  17 1656.14 1618.53   14.50 o
   6   8  17  774.67  792.77    7.58 o
  -6   8  17  790.12  801.77    8.83 o
   7   8  17  462.15  468.92    5.17 o
  -7   8  17  463.78  476.59    7.08 o
   8   8  17  116.28  120.17    3.25 o
  -8   8  17  118.31  118.59    5.42 o
   9   8  17   84.05   85.75    3.50 o
  -9   8  17   83.15   79.83    4.50 o
  10   8  17  540.73  527.26   12.42 o
 -10   8  17  544.75  516.59   13.00 o
   0   9  17 2513.35 2374.04   17.50 o
   1   9  17   43.60   47.25    1.58 o
  -1   9  17   48.33   50.08    1.33 o
   2   9  17  468.47  462.01    4.00 o
  -2   9  17  451.98  433.09    4.08 o
   3   9  17  151.40  142.50    2.25 o
  -3   9  17  150.68  142.42    2.25 o
   4   9  17 1032.27 1008.94    8.25 o
  -4   9  17 1048.04 1030.35    8.67 o
   5   9  17   76.55   78.92    2.17 o
  -5   9  17   79.25   83.75    2.33 o
   6   9  17  128.78  131.42    3.00 o
  -6   9  17  125.39  132.00    3.33 o
   7   9  17  111.93  116.25    3.00 o
  -7   9  17  113.04  117.75    3.75 o
   8   9  17   75.49   79.58    3.08 o
  -8   9  17   72.71   81.17    4.83 o
   9   9  17   38.41   50.67    2.83 o
  -9   9  17   38.69   48.42    3.83 o
   0  10  17    9.77    8.67    1.17 o
   1  10  17  884.27  899.35    7.92 o
  -1  10  17  889.83  901.10    6.75 o
   2  10  17  153.78  147.92    2.50 o
  -2  10  17  151.56  147.59    2.25 o
   3  10  17  282.88  280.76    3.42 o
  -3  10  17  281.21  280.17    3.58 o
   4  10  17   24.16   27.67    1.50 o
  -4  10  17   23.68   28.58    1.42 o
   5  10  17  336.36  327.34    4.83 o
  -5  10  17  336.85  342.26    4.83 o
   6  10  17  187.79  175.34    3.67 o
  -6  10  17  191.91  187.25    3.92 o
   7  10  17  111.89  112.08    2.92 o
  -7  10  17  110.12  113.00    5.08 o
   8  10  17   29.48   33.50    2.83 o
  -8  10  17   27.91   32.42    4.25 o
   9  10  17   12.80   11.58    2.92 o
  -9  10  17   14.39   14.17    3.75 o
   0  11  17   46.90   51.25    1.83 o
   1  11  17  102.92  100.42    2.25 o
  -1  11  17   99.93   96.00    2.42 o
   2  11  17  465.78  453.76    5.33 o
  -2  11  17  458.28  447.59    5.17 o
   3  11  17    8.63    8.83    1.42 o
  -3  11  17    8.08    9.00    1.50 o
   4  11  17  592.54  582.68    6.58 o
  -4  11  17  587.95  596.09    6.17 o
   5  11  17  164.63  179.34    4.00 o
  -5  11  17  166.61  195.34    3.92 o
   6  11  17   27.87   29.83    2.08 o
  -6  11  17   27.43   32.17    2.25 o
   7  11  17   88.40   95.09    4.08 o
  -7  11  17   89.05   96.09    5.00 o
   8  11  17  166.13  147.84    5.50 o
  -8  11  17  164.44  163.75   10.17 o
   0  12  17   77.37   82.50    2.58 o
   1  12  17   90.51   94.00    2.83 o
  -1  12  17   93.65   98.09    2.75 o
   2  12  17  123.23  126.59    3.17 o
  -2  12  17  118.65  120.00    3.50 o
   3  12  17   18.12   18.33    1.92 o
  -3  12  17   16.03   16.50    2.00 o
   4  12  17  188.93  200.67    4.58 o
  -4  12  17  186.63  204.84    3.75 o
   5  12  17  337.99  345.26    6.83 o
  -5  12  17  341.55  358.42    5.83 o
   6  12  17   65.88   64.83    4.25 o
  -6  12  17   65.04   75.08    2.92 o
   7  12  17  178.30  151.17    7.83 o
  -7  12  17  177.63  173.84    5.42 o
   0  13  17  234.81  232.67    3.92 o
   1  13  17   92.67   87.83    3.00 o
  -1  13  17   90.10   83.92    2.92 o
   2  13  17  490.64  455.26    7.08 o
  -2  13  17  498.47  458.67    8.25 o
   3  13  17  152.15  150.67    4.67 o
  -3  13  17  145.00  138.67    3.92 o
   4  13  17  127.73  127.25    4.75 o
  -4  13  17  128.48  131.67    3.83 o
   5  13  17    4.17   -2.25    4.08 <
  -5  13  17    3.85    4.83    2.33 <
   6  13  17   53.24   64.00    5.67 o
  -6  13  17   53.36   66.33    3.25 o
   0  14  17   95.61   96.67    3.42 o
   1  14  17   50.77   62.17    3.00 o
  -1  14  17   47.44   57.67    2.58 o
   2  14  17   72.09   73.42    3.33 o
  -2  14  17   70.30   74.25    3.58 o
   3  14  17   45.10   52.67    3.25 o
  -3  14  17   45.83   56.00    3.25 o
   4  14  17  208.37  218.50    6.42 o
  -4  14  17  206.15  212.84    5.75 o
   5  14  17  132.16  131.00    9.17 o
  -5  14  17  129.91  133.84    4.17 o
   0  15  17    0.91    1.33    2.33 <
   1  15  17   30.78   42.83    2.92 o
  -1  15  17   31.72   45.00    3.25 o
   2  15  17  177.76  176.00    4.67 o
  -2  15  17  175.64  180.42    4.58 o
   3  15  17  140.92  158.42    5.92 o
  -3  15  17  137.61  149.92    4.75 o
   4  15  17  152.06  152.00   13.58 o
  -4  15  17  152.07  160.67    5.50 o
   0  16  17  291.95  296.17   13.92 o
   0   0  18   40.70   44.08    1.00 o
   1   0  18  662.35  613.59    3.92 o
   2   0  18 1689.14 1628.28    9.42 o
   3   0  18   42.30   59.67    0.83 o
   4   0  18  255.82  227.59    2.25 o
   5   0  18  557.85  527.01    4.50 o
   6   0  18 1208.32 1112.35    9.08 o
   7   0  18  260.94  250.59    3.08 o
   8   0  18  118.42  110.50    2.58 o
   9   0  18  452.54  453.76    5.67 o
  10   0  18    0.04    6.00    2.33 <
  11   0  18  100.18  102.08    4.83 o
   0   1  18  572.51  614.09    3.75 o
   1   1  18   81.37   72.67    0.92 o
  -1   1  18   84.32   75.33    0.92 o
   2   1  18  431.71  405.59    2.58 o
  -2   1  18  427.64  398.17    2.83 o
   3   1  18 1687.43 1654.20    9.67 o
  -3   1  18 1686.39 1655.70   10.25 o
   4   1  18 1539.96 1471.53    9.92 o
  -4   1  18 1535.35 1477.86   10.58 o
   5   1  18 1220.96 1230.69   10.08 o
  -5   1  18 1224.83 1256.11   10.25 o
   6   1  18  322.07  330.84    3.67 o
  -6   1  18  324.14  334.26    3.75 o
   7   1  18  809.27  794.43    7.42 o
  -7   1  18  789.27  771.68    7.08 o
   8   1  18 1203.07 1217.61   11.33 o
  -8   1  18 1205.95 1225.44   11.67 o
   9   1  18  207.63  195.17    4.17 o
  -9   1  18  205.21  189.84    3.33 o
  10   1  18   37.73   43.92    2.67 o
 -10   1  18   39.19   42.33    2.25 o
  11   1  18   35.28   42.83    3.17 o
 -11   1  18   36.00   42.33    3.50 o
   0   2  18  557.85  505.51    3.08 o
   1   2  18  244.67  271.17    2.00 o
  -1   2  18  238.99  268.09    1.83 o
   2   2  18  829.37  734.51    4.50 o
  -2   2  18  831.36  739.26    4.83 o
   3   2  18  252.20  253.42    2.00 o
  -3   2  18  268.04  272.76    2.08 o
   4   2  18 1189.66 1230.11    8.92 o
  -4   2  18 1195.25 1243.77    9.75 o
   5   2  18 1449.66 1444.86   11.08 o
  -5   2  18 1435.98 1436.94   10.92 o
   6   2  18  183.69  193.42    2.58 o
  -6   2  18  179.91  190.75    2.42 o
   7   2  18    4.14    6.17    1.33 o
  -7   2  18    4.02    5.92    1.17 o
   8   2  18   62.13   65.50    2.50 o
  -8   2  18   61.09   63.92    2.08 o
   9   2  18  231.66  218.09    4.50 o
  -9   2  18  223.49  208.75    3.75 o
  10   2  18   82.71   81.42    3.25 o
 -10   2  18   81.07   77.42    2.75 o
  11   2  18   48.34   55.00    3.50 o
 -11   2  18   50.47   52.17    3.42 o
   0   3  18  874.93  852.68    5.08 o
   1   3  18 1871.49 1808.20   10.75 o
  -1   3  18 1890.84 1847.62   10.42 o
   2   3  18  850.30  860.68    5.33 o
  -2   3  18  831.93  846.77    5.58 o
   3   3  18  594.12  626.51    3.75 o
  -3   3  18  602.03  644.34    4.50 o
   4   3  18   37.42   34.67    0.92 o
  -4   3  18   38.11   36.33    1.00 o
   5   3  18  987.63  959.27    7.17 o
  -5   3  18 1010.02 1002.19    8.00 o
   6   3  18  337.17  312.59    3.17 o
  -6   3  18  344.46  322.92    3.42 o
   7   3  18  353.92  353.26    4.92 o
  -7   3  18  350.33  357.09    4.17 o
   8   3  18 1244.82 1193.44   12.75 o
  -8   3  18 1251.25 1213.61   12.00 o
   9   3  18  199.07  207.84    4.33 o
  -9   3  18  201.49  214.50    4.00 o
  10   3  18  419.09  406.76    7.58 o
 -10   3  18  418.07  408.51    6.83 o
  11   3  18   84.19   82.17    7.00 o
 -11   3  18   82.36   74.67    3.50 o
   0   4  18 7745.12 7289.72   47.00 o
   1   4  18  102.71  107.83    1.17 o
  -1   4  18  107.30  111.17    1.08 o
   2   4  18  281.10  260.34    1.92 o
  -2   4  18  275.70  254.26    2.17 o
   3   4  18  913.45  869.93    5.17 o
  -3   4  18  904.96  866.10    6.00 o
   4   4  18 1424.15 1407.11    8.67 o
  -4   4  18 1415.23 1413.69    9.83 o
   5   4  18  529.86  507.68    4.42 o
  -5   4  18  536.78  523.34    4.75 o
   6   4  18  251.88  264.67    3.00 o
  -6   4  18  245.10  255.67    3.08 o
   7   4  18  526.26  511.01    5.00 o
  -7   4  18  523.51  519.18    6.17 o
   8   4  18  335.79  322.59    4.42 o
  -8   4  18  334.82  324.59    5.42 o
   9   4  18   89.38   92.33    3.33 o
  -9   4  18   89.39   92.33    3.33 o
  10   4  18   16.98   17.58    2.67 o
 -10   4  18   13.90   15.75    2.33 o
  11   4  18   17.11   20.58    2.83 o
 -11   4  18   16.55   16.17    2.75 o
   0   5  18  300.44  296.34    2.25 o
   1   5  18  351.59  398.09    2.75 o
  -1   5  18  348.73  392.34    2.75 o
   2   5  18 2096.22 2079.37   12.75 o
  -2   5  18 2065.96 2035.37   13.67 o
   3   5  18  143.93  162.67    1.50 o
  -3   5  18  134.07  147.75    1.75 o
   4   5  18  461.86  424.59    3.17 o
  -4   5  18  451.58  412.51    3.58 o
   5   5  18  345.94  346.84    3.08 o
  -5   5  18  348.12  353.01    3.17 o
   6   5  18 1785.07 1745.20   13.67 o
  -6   5  18 1787.99 1767.87   15.33 o
   7   5  18  479.55  475.01    4.75 o
  -7   5  18  476.76  473.26    5.75 o
   8   5  18   46.89   52.50    2.17 o
  -8   5  18   48.42   52.33    2.58 o
   9   5  18  129.29  133.42    3.92 o
  -9   5  18  133.15  137.25    4.00 o
  10   5  18  272.18  266.34    5.83 o
 -10   5  18  279.84  276.42    6.08 o
  11   5  18   32.57   41.50    4.75 o
 -11   5  18   32.79   38.17    3.67 o
   0   6  18 1302.26 1155.02    7.42 o
   1   6  18  286.04  302.01    2.58 o
  -1   6  18  283.12  297.26    2.33 o
   2   6  18 1944.99 1938.62   12.08 o
  -2   6  18 1927.61 1913.45   13.00 o
   3   6  18  229.54  218.67    2.00 o
  -3   6  18  228.43  219.00    2.42 o
   4   6  18  484.21  499.76    3.58 o
  -4   6  18  476.12  498.51    4.83 o
   5   6  18  200.08  204.92    2.58 o
  -5   6  18  197.70  202.17    2.42 o
   6   6  18   50.58   50.67    1.67 o
  -6   6  18   48.16   47.75    1.75 o
   7   6  18  552.82  538.43    5.58 o
  -7   6  18  548.39  540.93    7.00 o
   8   6  18  173.29  176.67    3.00 o
  -8   6  18  169.87  174.09    3.75 o
   9   6  18   92.89   93.59    3.67 o
  -9   6  18   86.98   89.83    3.42 o
  10   6  18   60.63   64.00    3.58 o
 -10   6  18   62.73   66.92    3.17 o
   0   7  18   43.28   43.83    1.00 o
   1   7  18 2470.83 2377.79   15.08 o
  -1   7  18 2482.00 2364.71   15.08 o
   2   7  18  384.77  410.92    3.17 o
  -2   7  18  387.96  415.01    3.33 o
   3   7  18  927.74  900.85    6.75 o
  -3   7  18  926.26  894.52    7.08 o
   4   7  18 1044.25 1037.10    7.58 o
  -4   7  18 1050.91 1057.44    9.17 o
   5   7  18  121.33  147.17    2.50 o
  -5   7  18  120.82  144.34    2.33 o
   6   7  18   75.00   86.83    2.17 o
  -6   7  18   75.59   86.83    2.50 o
   7   7  18   26.88   23.75    1.75 o
  -7   7  18   27.75   24.92    2.00 o
   8   7  18  236.01  213.34    3.92 o
  -8   7  18  232.16  211.17    4.67 o
   9   7  18  193.18  213.00    4.83 o
  -9   7  18  193.99  200.67    6.25 o
  10   7  18  170.64  164.17    5.50 o
 -10   7  18  169.11  164.34    7.08 o
   0   8  18   30.62   32.58    1.08 o
   1   8  18   37.80   42.08    1.17 o
  -1   8  18   40.83   44.42    1.25 o
   2   8  18 1856.21 1782.12   12.75 o
  -2   8  18 1835.09 1736.87   12.83 o
   3   8  18 1547.94 1483.28   11.08 o
  -3   8  18 1557.29 1494.03   13.08 o
   4   8  18   54.22   56.58    1.67 o
  -4   8  18   53.68   58.25    1.83 o
   5   8  18  105.57  113.42    2.25 o
  -5   8  18  104.02  110.75    2.33 o
   6   8  18  445.49  445.01    4.75 o
  -6   8  18  449.19  457.76    5.58 o
   7   8  18  482.78  484.93    5.42 o
  -7   8  18  482.79  475.17    7.58 o
   8   8  18   16.67   17.67    1.92 o
  -8   8  18   15.84   17.08    3.58 o
   9   8  18   39.22   41.67    3.50 o
  -9   8  18   36.88   38.17    3.25 o
  10   8  18   22.22   32.33    3.50 o
 -10   8  18   22.55   32.75    3.75 o
   0   9  18   27.22   31.92    1.25 o
   1   9  18  416.67  414.17    4.17 o
  -1   9  18  425.05  422.42    3.83 o
   2   9  18  341.16  332.92    3.50 o
  -2   9  18  333.40  323.34    3.42 o
   3   9  18  408.12  398.67    4.00 o
  -3   9  18  403.62  396.92    4.42 o
   4   9  18  743.61  715.43    6.83 o
  -4   9  18  748.19  725.43    6.75 o
   5   9  18  386.04  385.01    5.33 o
  -5   9  18  386.60  397.42    5.00 o
   6   9  18  270.00  282.09    4.42 o
  -6   9  18  275.27  294.17    4.83 o
   7   9  18   82.07   86.92    2.67 o
  -7   9  18   82.28   88.33    3.83 o
   8   9  18  204.28  190.09    4.50 o
  -8   9  18  200.65  188.42    6.08 o
   9   9  18   81.64   94.50    3.58 o
  -9   9  18   82.40   92.58    4.33 o
   0  10  18   96.44   92.08    1.92 o
   1  10  18  968.34  993.93    9.00 o
  -1  10  18  959.06  986.35    8.08 o
   2  10  18 1163.14 1108.85    9.83 o
  -2  10  18 1167.04 1094.10    8.92 o
   3  10  18  663.20  651.43    5.75 o
  -3  10  18  666.10  650.51    6.33 o
   4  10  18   45.80   38.08    1.92 o
  -4  10  18   46.90   40.08    1.75 o
   5  10  18  200.46  200.50    3.67 o
  -5  10  18  203.17  207.25    3.42 o
   6  10  18   63.91   71.42    2.58 o
  -6  10  18   66.99   76.33    3.08 o
   7  10  18  260.16  246.34    4.00 o
  -7  10  18  263.88  252.59    5.42 o
   8  10  18   56.21   53.58    3.17 o
  -8  10  18   55.23   59.92    5.00 o
   9  10  18   14.15   12.25    2.58 o
  -9  10  18   12.91   13.75    3.75 o
   0  11  18  242.74  233.84    3.17 o
   1  11  18   95.96  107.42    2.58 o
  -1  11  18   96.51  101.33    2.67 o
   2  11  18  244.36  230.92    3.42 o
  -2  11  18  246.72  233.09    3.25 o
   3  11  18   89.33   88.75    2.58 o
  -3  11  18   89.50   88.17    2.50 o
   4  11  18   73.87   81.00    3.08 o
  -4  11  18   76.57   88.83    2.58 o
   5  11  18  589.37  572.76    7.50 o
  -5  11  18  586.81  592.51    7.42 o
   6  11  18  255.68  249.67    4.67 o
  -6  11  18  256.72  260.59    4.58 o
   7  11  18  104.03   94.75    3.83 o
  -7  11  18  103.27   98.34    5.00 o
   8  11  18  105.07  102.08    4.42 o
  -8  11  18  104.50  115.75    6.75 o
   0  12  18  455.92  442.34    5.00 o
   1  12  18  204.50  210.17    3.67 o
  -1  12  18  204.76  200.42    4.00 o
   2  12  18  353.59  347.51    4.83 o
  -2  12  18  359.61  350.76    5.17 o
   3  12  18  199.62  186.92    3.92 o
  -3  12  18  197.39  182.00    3.83 o
   4  12  18  318.93  294.42    5.92 o
  -4  12  18  321.26  310.26    4.33 o
   5  12  18  340.47  323.59    7.00 o
  -5  12  18  344.43  340.01    5.58 o
   6  12  18   55.34   51.42    4.25 o
  -6  12  18   55.18   58.50    3.08 o
   7  12  18  136.77  133.25    7.42 o
  -7  12  18  135.49  137.59    5.67 o
   0  13  18  711.95  668.18    7.92 o
   1  13  18   34.08   31.17    2.33 o
  -1  13  18   40.55   41.83    2.33 o
   2  13  18  210.66  217.09    4.42 o
  -2  13  18  212.86  214.50    4.67 o
   3  13  18  304.27  296.09    6.67 o
  -3  13  18  308.19  298.92    5.92 o
   4  13  18    5.20    3.17    2.92 <
  -4  13  18    4.43    3.75    2.92 <
   5  13  18    9.32   -4.50    7.17 <
  -5  13  18    9.67   10.92    2.42 o
   6  13  18  159.10  164.84    7.58 o
  -6  13  18  155.59  165.50    5.42 o
   0  14  18  341.62  336.09    6.58 o
   1  14  18  193.03  176.17    4.33 o
  -1  14  18  197.86  174.84    5.00 o
   2  14  18  142.02  138.59    4.58 o
  -2  14  18  142.40  136.42    4.92 o
   3  14  18  128.82  140.09    6.25 o
  -3  14  18  132.56  149.17    4.58 o
   4  14  18  146.38  144.25    7.75 o
  -4  14  18  146.06  161.09    4.67 o
   5  14  18   34.47   31.67    8.25 o
  -5  14  18   34.19   38.67    3.33 o
   0  15  18   17.25   17.33    2.83 o
   1  15  18  320.63  315.42    6.67 o
  -1  15  18  320.08  307.59    7.17 o
   2  15  18   75.46   88.75    3.92 o
  -2  15  18   74.93   83.08    5.83 o
   3  15  18  169.07  173.59    5.58 o
  -3  15  18  169.84  169.84    5.00 o
   1   0  19 8017.01 7916.48   58.92 o
   2   0  19 2346.10 2373.46   13.33 o
   3   0  19 1054.86 1035.44    6.83 o
   4   0  19  292.01  274.67    2.50 o
   5   0  19  869.21  860.68    6.58 o
   6   0  19  108.23  109.33    2.00 o
   7   0  19  134.71  153.17    2.42 o
   8   0  19    0.84    4.92    1.50 o
   9   0  19   10.34   18.08    1.83 o
  10   0  19  386.16  366.84    6.42 o
  11   0  19  134.39  137.84    5.33 o
   0   1  19  371.39  394.26    2.50 o
   1   1  19  539.03  520.84    3.58 o
  -1   1  19  540.43  519.18    3.50 o
   2   1  19 1693.34 1658.20   10.25 o
  -2   1  19 1728.47 1707.95   10.33 o
   3   1  19 1479.74 1518.36   10.00 o
  -3   1  19 1472.18 1508.53   10.58 o
   4   1  19   52.76   64.58    1.33 o
  -4   1  19   53.37   66.00    1.33 o
   5   1  19  340.22  295.26    3.42 o
  -5   1  19  352.01  318.59    3.00 o
   6   1  19   16.46   15.75    1.25 o
  -6   1  19   15.63   14.08    1.17 o
   7   1  19  641.70  629.18    6.25 o
  -7   1  19  629.49  618.84    5.92 o
   8   1  19  349.48  372.01    4.50 o
  -8   1  19  349.95  369.34    4.58 o
   9   1  19   96.80   99.09    3.33 o
  -9   1  19   97.37  100.08    2.50 o
  10   1  19    6.07    8.67    2.17 o
 -10   1  19    5.23    7.00    1.75 o
  11   1  19   30.21   35.08    3.17 o
 -11   1  19   30.75   31.25    3.42 o
   0   2  19  878.12  840.85    5.08 o
   1   2  19 3981.26 3789.24   22.17 o
  -1   2  19 3971.03 3787.40   21.00 o
   2   2  19 1397.69 1380.44    8.58 o
  -2   2  19 1392.72 1379.78    8.92 o
   3   2  19  201.65  193.25    1.83 o
  -3   2  19  205.07  196.17    1.83 o
   4   2  19   91.11  101.50    1.58 o
  -4   2  19   95.83  105.50    1.67 o
   5   2  19 1028.95  999.93    7.92 o
  -5   2  19 1018.88  996.93    7.83 o
   6   2  19  980.09  956.27    8.42 o
  -6   2  19  988.60  981.35    8.08 o
   7   2  19  833.10  825.68    8.00 o
  -7   2  19  852.55  844.93    8.08 o
   8   2  19  560.49  581.18    7.17 o
  -8   2  19  562.36  587.09    6.25 o
   9   2  19  119.71  112.00    3.50 o
  -9   2  19  123.70  118.42    3.00 o
  10   2  19    9.42   13.33    2.25 o
 -10   2  19    9.50   13.08    2.00 o
  11   2  19   65.17   69.00    3.75 o
 -11   2  19   67.82   65.42    4.25 o
   0   3  19    6.98    8.67    0.50 o
   1   3  19  181.98  206.59    1.75 o
  -1   3  19  189.24  216.75    1.58 o
   2   3  19 5739.91 5678.52   34.92 o
  -2   3  19 5746.43 5690.27   34.50 o
   3   3  19 2199.94 2084.87   11.92 o
  -3   3  19 2215.22 2110.12   13.50 o
   4   3  19  906.45  884.27    5.75 o
  -4   3  19  901.08  884.02    6.83 o
   5   3  19  101.73   93.50    1.67 o
  -5   3  19  100.17   92.58    1.75 o
   6   3  19  547.61  523.43    4.67 o
  -6   3  19  545.89  531.01    5.17 o
   7   3  19 1150.08 1111.77   11.08 o
  -7   3  19 1137.63 1118.10   10.42 o
   8   3  19   85.23  100.75    2.92 o
  -8   3  19   83.31   98.84    2.50 o
   9   3  19  145.96  133.84    3.67 o
  -9   3  19  148.59  139.00    3.42 o
  10   3  19   63.50   71.92    3.58 o
 -10   3  19   62.20   71.33    3.25 o
  11   3  19   80.51   80.33    3.92 o
 -11   3  19   78.54   75.67    3.75 o
   0   4  19 1644.77 1407.03    8.42 o
   1   4  19    3.92    6.17    0.58 o
  -1   4  19    3.09    4.83    0.58 o
   2   4  19  105.68   75.42    1.08 o
  -2   4  19  115.78   84.25    1.17 o
   3   4  19 1343.50 1268.77    7.83 o
  -3   4  19 1339.50 1274.69    8.92 o
   4   4  19 2086.46 2057.79   12.25 o
  -4   4  19 2098.40 2097.71   14.50 o
   5   4  19   78.26   80.83    1.67 o
  -5   4  19   76.64   79.08    1.83 o
   6   4  19  486.40  484.59    4.25 o
  -6   4  19  487.67  495.68    5.08 o
   7   4  19  480.62  489.01    4.92 o
  -7   4  19  487.08  508.76    5.33 o
   8   4  19   29.65   36.42    2.08 o
  -8   4  19   27.96   34.17    2.08 o
   9   4  19    3.59    8.67    2.17 o
  -9   4  19    3.72    5.50    2.08 <
  10   4  19   41.87   39.17    3.00 o
 -10   4  19   43.26   40.50    2.75 o
  11   4  19   10.40    3.25    3.92 <
 -11   4  19   10.21    4.75    2.58 <
   0   5  19   52.48   54.25    1.00 o
   1   5  19  885.57  847.52    5.33 o
  -1   5  19  897.90  860.85    5.58 o
   2   5  19  689.06  660.35    4.42 o
  -2   5  19  698.46  667.68    5.00 o
   3   5  19 1706.01 1630.45   10.58 o
  -3   5  19 1728.21 1659.70   11.25 o
   4   5  19  860.40  872.85    5.75 o
  -4   5  19  876.20  905.60    7.08 o
   5   5  19  136.56  133.17    1.92 o
  -5   5  19  129.40  125.42    2.08 o
   6   5  19  947.79  977.52    7.58 o
  -6   5  19  936.12  975.93    8.33 o
   7   5  19  636.73  621.34    6.17 o
  -7   5  19  643.32  645.09    7.08 o
   8   5  19  107.11  104.25    3.25 o
  -8   5  19  101.22   98.92    3.08 o
   9   5  19   90.11   97.42    3.42 o
  -9   5  19   92.06   86.17    3.33 o
  10   5  19   93.59  107.42    4.25 o
 -10   5  19   91.10  103.25    3.83 o
  11   5  19  100.50   97.42    4.92 o
 -11   5  19   99.89   97.75    4.92 o
   0   6  19   65.43   38.08    0.92 o
   1   6  19  931.15  850.68    5.50 o
  -1   6  19  930.92  841.93    5.75 o
   2   6  19    3.02   16.67    0.92 o
  -2   6  19    2.59   14.67    1.00 o
   3   6  19  414.16  409.26    3.25 o
  -3   6  19  425.03  420.76    3.83 o
   4   6  19  524.95  543.68    4.33 o
  -4   6  19  512.54  532.51    5.00 o
   5   6  19  141.88  137.50    2.25 o
  -5   6  19  142.91  136.09    2.08 o
   6   6  19  407.46  414.09    4.58 o
  -6   6  19  402.93  414.34    4.92 o
   7   6  19  152.19  155.42    3.08 o
  -7   6  19  150.35  151.42    3.33 o
   8   6  19  314.41  317.84    4.33 o
  -8   6  19  299.51  303.09    5.08 o
   9   6  19  149.98  166.67    4.50 o
  -9   6  19  153.02  165.50    4.33 o
  10   6  19   21.58   25.17    3.08 o
 -10   6  19   22.42   29.42    3.42 o
   0   7  19    2.33    3.75    0.75 o
   1   7  19  380.51  408.84    3.08 o
  -1   7  19  377.24  399.34    3.33 o
   2   7  19   44.17   49.92    1.25 o
  -2   7  19   45.86   50.67    1.25 o
   3   7  19 1126.07 1127.52    8.50 o
  -3   7  19 1133.64 1139.60    9.08 o
   4   7  19 2951.19 2895.47   19.75 o
  -4   7  19 2964.72 2931.80   25.25 o
   5   7  19  621.48  598.93    5.33 o
  -5   7  19  613.39  589.68    5.67 o
   6   7  19  288.12  283.09    3.67 o
  -6   7  19  286.42  277.51    3.92 o
   7   7  19   81.46   85.58    2.58 o
  -7   7  19   83.54   82.58    3.00 o
   8   7  19  276.98  276.59    4.33 o
  -8   7  19  275.38  271.09    6.00 o
   9   7  19  615.19  615.59   10.42 o
  -9   7  19  616.78  601.01   10.25 o
  10   7  19  313.71  301.67    9.17 o
 -10   7  19  313.14  297.67    8.92 o
   0   8  19 1042.74 1047.94    8.00 o
   1   8  19  254.29  251.34    2.50 o
  -1   8  19  256.22  253.59    2.75 o
   2   8  19  681.07  725.76    6.08 o
  -2   8  19  678.65  721.10    5.92 o
   3   8  19 1166.03 1152.19    8.33 o
  -3   8  19 1172.78 1138.60    9.00 o
   4   8  19  653.15  646.01    5.58 o
  -4   8  19  660.25  659.84    6.17 o
   5   8  19   60.20   64.58    1.92 o
  -5   8  19   58.49   64.58    2.08 o
   6   8  19  136.76  131.84    2.75 o
  -6   8  19  138.69  134.17    3.17 o
   7   8  19  190.01  201.00    3.17 o
  -7   8  19  183.75  190.17    4.50 o
   8   8  19   66.04   71.33    2.58 o
  -8   8  19   65.07   76.25    4.50 o
   9   8  19   13.53   15.25    2.75 o
  -9   8  19   13.38   12.58    2.83 o
  10   8  19   86.20   86.33    4.75 o
 -10   8  19   84.08   79.83    7.33 o
   0   9  19    3.77    3.25    0.92 o
   1   9  19  418.91  399.51    4.17 o
  -1   9  19  429.11  405.09    3.92 o
   2   9  19  263.23  264.17    2.92 o
  -2   9  19  261.93  260.76    3.00 o
   3   9  19  431.40  425.51    4.33 o
  -3   9  19  432.27  424.92    4.25 o
   4   9  19   41.10   39.83    1.67 o
  -4   9  19   42.06   44.17    1.67 o
   5   9  19  462.43  461.34    5.42 o
  -5   9  19  459.68  448.17    5.67 o
   6   9  19  119.79  127.17    3.42 o
  -6   9  19  121.53  133.59    3.75 o
   7   9  19   94.99   97.67    2.92 o
  -7   9  19   96.34   92.50    3.58 o
   8   9  19   96.14  102.50    3.17 o
  -8   9  19   95.10   96.00    5.00 o
   9   9  19  429.67  428.09    8.25 o
  -9   9  19  438.89  442.51    8.50 o
   0  10  19   52.74   56.83    1.75 o
   1  10  19  807.77  795.60    7.25 o
  -1  10  19  805.65  798.18    6.50 o
   2  10  19  128.46  134.92    2.42 o
  -2  10  19  127.65  131.75    2.42 o
   3  10  19  151.62  161.92    2.58 o
  -3  10  19  149.82  162.42    2.83 o
   4  10  19   90.74   79.42    2.33 o
  -4  10  19   89.11   79.58    2.17 o
   5  10  19  250.21  249.34    4.17 o
  -5  10  19  249.27  253.59    4.08 o
   6  10  19   26.58   28.25    1.92 o
  -6  10  19   24.55   27.83    2.25 o
   7  10  19  186.55  171.09    4.08 o
  -7  10  19  193.04  175.67    4.50 o
   8  10  19  317.14  316.34    6.33 o
  -8  10  19  322.77  329.01   10.25 o
   0  11  19   48.66   47.67    1.92 o
   1  11  19  684.94  651.93    7.42 o
  -1  11  19  686.35  642.26    6.83 o
   2  11  19  302.89  310.67    4.92 o
  -2  11  19  302.67  307.34    4.42 o
   3  11  19  374.91  384.09    5.50 o
  -3  11  19  358.48  363.51    5.00 o
   4  11  19  387.76  383.01    5.92 o
  -4  11  19  383.83  389.92    5.17 o
   5  11  19  140.31  146.00    3.92 o
  -5  11  19  141.28  154.00    4.17 o
   6  11  19  210.26  213.67    4.42 o
  -6  11  19  209.98  224.34    4.58 o
   7  11  19   78.57   73.08    3.08 o
  -7  11  19   77.75   80.58    4.00 o
   8  11  19   14.04   26.67    3.33 o
  -8  11  19   14.39   27.00    6.00 o
   0  12  19  187.92  188.09    3.33 o
   1  12  19  170.46  177.00    3.33 o
  -1  12  19  171.73  172.25    3.33 o
   2  12  19  252.48  248.42    4.58 o
  -2  12  19  249.72  241.50    4.67 o
   3  12  19   73.22   71.42    2.75 o
  -3  12  19   73.06   76.08    2.92 o
   4  12  19  138.87  145.50    4.08 o
  -4  12  19  139.01  142.59    3.42 o
   5  12  19   80.11   79.25    4.58 o
  -5  12  19   77.09   76.83    3.08 o
   6  12  19  126.98  130.42    5.92 o
  -6  12  19  126.36  132.84    4.25 o
   7  12  19   23.58   27.67    5.33 o
  -7  12  19   22.62   28.25    3.50 o
   0  13  19   60.38   80.83    3.33 o
   1  13  19    5.19    7.50    1.92 o
  -1  13  19    5.04    8.08    1.83 o
   2  13  19   28.33   30.58    2.42 o
  -2  13  19   30.45   31.67    2.50 o
   3  13  19  148.21  145.25    5.17 o
  -3  13  19  147.63  154.75    4.83 o
   4  13  19    0.34   -1.00    3.08 <
  -4  13  19    0.41    2.08    2.25 <
   5  13  19   54.84   54.50    4.42 o
  -5  13  19   54.10   61.08    2.92 o
   6  13  19  137.65  136.17    6.00 o
  -6  13  19  138.83  151.17    5.92 o
   0  14  19  187.93  167.75    4.17 o
   1  14  19   33.54   43.25    2.75 o
  -1  14  19   34.17   42.58    2.67 o
   2  14  19  269.51  260.67    6.00 o
  -2  14  19  272.98  261.42    5.58 o
   3  14  19  349.96  358.51    8.17 o
  -3  14  19  349.23  352.42    8.58 o
   4  14  19   39.33   24.33    8.17 <
  -4  14  19   37.83   40.25    3.75 o
   5  14  19   24.22   21.50    6.50 o
  -5  14  19   22.01   27.42    4.42 o
   0  15  19   98.03  109.25    4.58 o
   1  15  19  164.48  182.67    5.08 o
  -1  15  19  163.59  180.17    5.08 o
   2  15  19   36.49   43.92    4.83 o
  -2  15  19   35.02   40.75    3.92 o
   3  15  19  145.94  135.00    7.33 o
  -3  15  19  152.26  147.67    6.33 o
   0   0  20   64.51   76.58    1.33 o
   2   0  20    5.36   14.42    1.17 o
   3   0  20   64.33   72.33    1.08 o
   4   0  20  209.83  210.75    2.17 o
   5   0  20    1.05    5.92    1.00 o
   6   0  20    0.50    4.67    1.08 o
   7   0  20  664.02  706.10    6.67 o
   8   0  20  824.43  807.85    8.42 o
   9   0  20  213.55  230.17    3.75 o
  10   0  20  221.47  214.84    4.83 o
  11   0  20   71.96   70.83    3.67 o
   0   1  20 2127.50 2121.54   11.67 o
   1   1  20 2283.69 2267.88   13.92 o
  -1   1  20 2294.33 2276.54   13.83 o
   2   1  20 3193.30 3051.56   18.92 o
  -2   1  20 3201.43 3088.22   18.50 o
   3   1  20  805.67  838.93    5.83 o
  -3   1  20  810.67  841.68    5.75 o
   4   1  20  327.14  320.42    2.92 o
  -4   1  20  329.04  326.76    3.00 o
   5   1  20  863.95  832.77    7.42 o
  -5   1  20  876.78  859.60    7.08 o
   6   1  20  303.13  299.67    3.50 o
  -6   1  20  307.88  309.84    3.58 o
   7   1  20  447.67  447.76    4.92 o
  -7   1  20  449.55  467.26    4.75 o
   8   1  20  302.05  298.34    4.00 o
  -8   1  20  298.64  290.09    3.83 o
   9   1  20  258.93  252.42    4.33 o
  -9   1  20  257.62  248.26    3.92 o
  10   1  20  101.93   99.00    3.75 o
 -10   1  20  103.14  104.33    3.17 o
  11   1  20  128.79  122.92    4.75 o
 -11   1  20  126.68  122.34    6.50 o
   0   2  20  264.67  237.34    1.67 o
   1   2  20  383.11  405.09    2.92 o
  -1   2  20  393.03  420.42    2.67 o
   2   2  20   79.54   78.50    1.00 o
  -2   2  20   82.92   77.33    1.17 o
   3   2  20 2488.31 2439.63   16.08 o
  -3   2  20 2483.97 2432.13   15.25 o
   4   2  20 1486.33 1426.78   10.67 o
  -4   2  20 1515.07 1466.19   10.75 o
   5   2  20  124.71  140.17    2.08 o
  -5   2  20  125.89  142.09    2.00 o
   6   2  20  324.01  323.42    3.50 o
  -6   2  20  318.56  321.17    3.75 o
   7   2  20  510.89  494.18    5.50 o
  -7   2  20  511.36  496.59    5.25 o
   8   2  20  361.22  347.59    5.00 o
  -8   2  20  353.49  348.76    4.25 o
   9   2  20   54.98   55.17    2.75 o
  -9   2  20   55.69   59.25    2.17 o
  10   2  20   37.48   38.42    2.75 o
 -10   2  20   36.41   38.75    2.25 o
  11   2  20   17.80   21.58    2.83 o
 -11   2  20   17.59   19.33    2.83 o
   0   3  20  828.52  915.02    5.33 o
   1   3  20 1639.76 1511.69    9.50 o
  -1   3  20 1658.80 1543.11    8.58 o
   2   3  20  206.98  230.09    2.17 o
  -2   3  20  209.75  229.67    2.58 o
   3   3  20 2161.42 2023.29   12.17 o
  -3   3  20 2143.67 2023.20   13.08 o
   4   3  20  538.28  530.68    3.92 o
  -4   3  20  546.35  545.01    4.42 o
   5   3  20  297.07  310.17    3.50 o
  -5   3  20  294.41  309.34    3.33 o
   6   3  20   23.42   28.75    1.33 o
  -6   3  20   24.11   29.17    1.42 o
   7   3  20  965.26  952.18    9.83 o
  -7   3  20  967.09  962.10    9.17 o
   8   3  20  235.63  234.50    4.08 o
  -8   3  20  228.64  239.75    3.75 o
   9   3  20   94.18   99.75    3.42 o
  -9   3  20   98.64  102.83    3.42 o
  10   3  20   72.76   75.58    3.33 o
 -10   3  20   71.94   73.25    3.33 o
  11   3  20   80.45   74.25    5.17 o
 -11   3  20   75.50   74.75    3.92 o
   0   4  20  197.91  192.50    1.58 o
   1   4  20  152.26  152.75    1.42 o
  -1   4  20  146.16  146.00    1.42 o
   2   4  20 1409.16 1393.36    8.25 o
  -2   4  20 1390.61 1361.61    9.25 o
   3   4  20  414.08  400.17    3.17 o
  -3   4  20  416.94  407.01    3.50 o
   4   4  20 1336.57 1345.36    9.08 o
  -4   4  20 1331.79 1365.53   10.17 o
   5   4  20  170.75  153.50    2.17 o
  -5   4  20  172.24  151.75    2.50 o
   6   4  20  573.74  558.18    4.92 o
  -6   4  20  570.67  559.43    6.42 o
   7   4  20  194.56  178.75    2.92 o
  -7   4  20  194.53  183.25    3.00 o
   8   4  20  412.62  412.92    5.67 o
  -8   4  20  411.52  406.92    5.92 o
   9   4  20  357.05  345.17    5.83 o
  -9   4  20  355.98  349.59    6.00 o
  10   4  20    7.59    7.83    2.50 o
 -10   4  20    8.06    7.50    2.25 o
  11   4  20   65.08   71.17    4.33 o
 -11   4  20   68.00   73.08    4.83 o
   0   5  20  256.65  222.75    1.92 o
   1   5  20  837.95  775.76    5.17 o
  -1   5  20  835.86  774.43    5.25 o
   2   5  20 1157.04 1027.35    7.00 o
  -2   5  20 1145.57 1015.44    7.67 o
   3   5  20  207.30  222.34    2.08 o
  -3   5  20  200.22  213.09    2.42 o
   4   5  20  115.06  120.59    1.67 o
  -4   5  20  122.93  129.09    1.83 o
   5   5  20   92.75   94.34    1.83 o
  -5   5  20   95.67   96.84    1.92 o
   6   5  20  492.28  496.09    4.92 o
  -6   5  20  493.33  509.26    5.08 o
   7   5  20  285.21  287.34    3.50 o
  -7   5  20  284.58  296.09    4.25 o
   8   5  20   62.61   59.42    2.42 o
  -8   5  20   64.53   59.92    2.75 o
   9   5  20   19.41   15.75    2.33 o
  -9   5  20   19.11   13.67    2.17 o
  10   5  20  109.54  111.83    4.33 o
 -10   5  20  104.82  105.75    3.92 o
   0   6  20  275.48  227.59    2.00 o
   1   6  20  447.23  466.01    3.58 o
  -1   6  20  445.06  455.51    3.50 o
   2   6  20 2560.25 2583.63   16.25 o
  -2   6  20 2552.78 2548.88   18.25 o
   3   6  20  985.48  961.43    6.92 o
  -3   6  20  992.77  966.93    7.50 o
   4   6  20  288.91  299.92    2.92 o
  -4   6  20  281.42  294.51    3.50 o
   5   6  20  112.21   99.67    2.33 o
  -5   6  20  105.60   94.09    2.08 o
   6   6  20  248.95  257.17    3.42 o
  -6   6  20  254.20  260.17    4.00 o
   7   6  20  257.09  242.50    3.50 o
  -7   6  20  257.68  243.92    4.00 o
   8   6  20  246.88  242.34    4.33 o
  -8   6  20  247.68  241.92    4.83 o
   9   6  20  153.29  154.25    4.08 o
  -9   6  20  152.80  159.59    4.67 o
  10   6  20  325.39  312.26    6.58 o
 -10   6  20  332.66  323.84    6.08 o
   0   7  20  380.08  346.92    2.92 o
   1   7  20  803.48  776.10    5.42 o
  -1   7  20  813.56  771.35    5.92 o
   2   7  20  886.36  851.10    6.17 o
  -2   7  20  863.45  824.93    6.58 o
   3   7  20  450.49  437.92    3.83 o
  -3   7  20  435.44  421.92    3.83 o
   4   7  20   69.01   95.25    1.75 o
  -4   7  20   66.81   95.75    2.17 o
   5   7  20  348.23  353.26    3.83 o
  -5   7  20  347.76  352.92    4.08 o
   6   7  20   43.22   40.50    1.83 o
  -6   7  20   45.33   43.92    2.00 o
   7   7  20  426.65  422.67    5.17 o
  -7   7  20  439.36  441.26    6.83 o
   8   7  20  206.46  189.92    3.67 o
  -8   7  20  197.28  173.42    5.00 o
   9   7  20   39.82   52.92    3.25 o
  -9   7  20   38.11   47.08    3.67 o
  10   7  20   25.02   35.50    3.42 o
 -10   7  20   24.98   36.17    4.00 o
   0   8  20    0.05    3.08    0.83 o
   1   8  20  301.70  295.01    2.83 o
  -1   8  20  305.45  292.42    3.00 o
   2   8  20  343.68  341.34    3.25 o
  -2   8  20  339.82  335.51    3.58 o
   3   8  20 2464.32 2395.96   17.25 o
  -3   8  20 2470.29 2429.04   18.25 o
   4   8  20   66.29   75.50    1.83 o
  -4   8  20   68.14   78.75    1.92 o
   5   8  20 1028.23 1017.60    9.33 o
  -5   8  20 1033.25 1031.52   10.33 o
   6   8  20   36.45   39.00    1.83 o
  -6   8  20   36.48   37.17    1.92 o
   7   8  20  372.59  371.34    5.08 o
  -7   8  20  378.51  373.51    7.00 o
   8   8  20  219.20  214.59    4.08 o
  -8   8  20  218.21  207.59    8.00 o
   9   8  20  143.47  139.59    4.67 o
  -9   8  20  140.94  127.59    6.58 o
   0   9  20    3.84    8.75    1.08 o
   1   9  20  414.49  436.34    4.50 o
  -1   9  20  432.62  445.67    4.08 o
   2   9  20 1647.77 1618.20   13.58 o
  -2   9  20 1680.46 1626.36   14.42 o
   3   9  20  157.56  161.25    2.50 o
  -3   9  20  153.87  154.75    2.42 o
   4   9  20   68.34   70.92    2.00 o
  -4   9  20   67.74   71.67    2.42 o
   5   9  20   45.06   52.58    2.33 o
  -5   9  20   45.50   53.17    2.08 o
   6   9  20  163.35  178.00    3.58 o
  -6   9  20  169.23  183.67    4.42 o
   7   9  20   70.10   72.50    2.83 o
  -7   9  20   67.85   74.58    3.17 o
   8   9  20   51.88   51.67    2.75 o
  -8   9  20   52.37   50.42    4.92 o
   9   9  20    3.59   15.17    2.92 o
  -9   9  20    2.91    9.33    2.92 o
   0  10  20   22.03   24.75    1.42 o
   1  10  20  301.50  284.92    3.67 o
  -1  10  20  301.47  279.92    3.42 o
   2  10  20  414.47  414.26    5.08 o
  -2  10  20  423.52  414.92    4.83 o
   3  10  20  363.83  359.42    4.42 o
  -3  10  20  362.14  362.34    4.42 o
   4  10  20  139.77  139.92    2.92 o
  -4  10  20  138.45  133.17    3.50 o
   5  10  20  331.99  327.84    4.42 o
  -5  10  20  334.95  339.92    5.42 o
   6  10  20   24.13   24.58    2.25 o
  -6  10  20   22.28   20.42    2.58 o
   7  10  20  115.68  125.25    3.58 o
  -7  10  20  118.45  129.00    4.17 o
   8  10  20  101.64  106.75    3.83 o
  -8  10  20  104.78  104.50    6.42 o
   0  11  20 1294.88 1251.27   11.58 o
   1  11  20    1.39    0.58    1.50 <
  -1  11  20    1.54    4.42    1.50 <
   2  11  20  753.15  733.85    8.83 o
  -2  11  20  744.58  709.76    7.33 o
   3  11  20  301.31  285.67    4.33 o
  -3  11  20  296.30  283.17    4.25 o
   4  11  20  274.84  278.76    4.75 o
  -4  11  20  283.45  288.17    4.25 o
   5  11  20   21.88   19.58    2.33 o
  -5  11  20   21.14   21.00    1.92 o
   6  11  20  409.60  391.34    6.50 o
  -6  11  20  422.79  409.09    7.75 o
   7  11  20   95.27   91.58    4.08 o
  -7  11  20   94.71   95.92    4.00 o
   8  11  20   10.66   11.75    2.58 o
   0  12  20    2.95   15.75    1.83 o
   1  12  20  844.78  815.93    8.75 o
  -1  12  20  852.38  817.10    9.75 o
   2  12  20   89.99   94.34    3.08 o
  -2  12  20   86.55   89.25    3.00 o
   3  12  20   36.69   35.83    2.33 o
  -3  12  20   40.71   41.00    2.42 o
   4  12  20   86.47   81.58    4.08 o
  -4  12  20   86.11   80.50    3.50 o
   5  12  20    0.49   -3.58    2.42 <
  -5  12  20    0.74    2.67    1.83 <
   6  12  20  161.14  164.75    6.33 o
  -6  12  20  161.32  161.59    5.17 o
   7  12  20   32.31   32.33    5.33 o
  -7  12  20   32.72   38.50    4.50 o
   0  13  20  238.19  237.50    4.33 o
   1  13  20  179.05  186.42    4.17 o
  -1  13  20  179.29  188.00    4.08 o
   2  13  20  219.29  204.84    5.17 o
  -2  13  20  218.62  199.84    4.50 o
   3  13  20  180.37  179.25    5.50 o
  -3  13  20  185.05  187.00    4.75 o
   4  13  20  124.64  120.42    5.17 o
  -4  13  20  122.32  124.00    4.25 o
   5  13  20  102.68   98.00    6.75 o
  -5  13  20  104.72  100.08    4.50 o
   6  13  20  164.50  163.09    8.25 o
  -6  13  20  158.88  158.17    6.08 o
   0  14  20  194.02  205.25    4.58 o
   1  14  20   19.95   19.83    2.83 o
  -1  14  20   20.27   21.83    2.92 o
   2  14  20   36.85   42.17    3.17 o
  -2  14  20   39.17   51.00    3.42 o
   3  14  20   13.20   18.83    3.50 o
  -3  14  20   13.43   22.83    3.00 o
   4  14  20  160.66  149.17    6.75 o
  -4  14  20  157.03  158.25    4.67 o
   5  14  20   29.64   27.58    8.08 o
  -5  14  20   31.33   41.25    3.92 o
   0  15  20  188.03  173.67    6.00 o
   1  15  20  403.27  407.67    8.75 o
  -1  15  20  403.37  398.26    9.75 o
   2  15  20   70.38   81.75    4.75 o
  -2  15  20   69.82   64.92    5.75 o
   3  15  20  225.20  208.25    7.75 o
  -3  15  20  223.57  201.42    6.00 o
   1   0  21 1065.72 1141.44    7.58 o
   2   0  21    8.83   11.75    0.67 o
   3   0  21   11.75   19.75    1.00 o
   4   0  21 1112.58 1068.77    7.42 o
   5   0  21   15.88   13.83    1.00 o
   6   0  21 1100.23 1105.19    9.08 o
   7   0  21  669.44  684.76    6.58 o
   8   0  21  117.95  162.34    3.00 o
   9   0  21  935.15  973.68   10.08 o
  10   0  21  102.07  107.75    3.83 o
  11   0  21  141.10  138.34    5.83 o
   0   1  21 1824.29 1840.95   10.75 o
   1   1  21  648.92  652.26    4.33 o
  -1   1  21  635.60  638.93    4.33 o
   2   1  21  467.25  491.26    3.50 o
  -2   1  21  454.37  479.93    3.75 o
   3   1  21  487.17  470.34    3.67 o
  -3   1  21  498.22  481.26    3.75 o
   4   1  21  463.34  478.84    4.25 o
  -4   1  21  455.85  464.42    3.75 o
   5   1  21 1127.17 1066.94    9.42 o
  -5   1  21 1155.61 1096.35    8.25 o
   6   1  21  738.75  722.85    6.75 o
  -6   1  21  734.36  728.43    6.67 o
   7   1  21  274.01  273.09    3.50 o
  -7   1  21  264.88  260.92    3.33 o
   8   1  21   65.76   62.33    2.08 o
  -8   1  21   63.79   58.33    2.00 o
   9   1  21  101.95  108.33    3.33 o
  -9   1  21  102.29  106.58    2.83 o
  10   1  21  113.22  116.83    3.92 o
 -10   1  21  117.59  119.59    3.33 o
  11   1  21   25.41   34.83    3.58 o
 -11   1  21   27.40   32.50    3.08 o
   0   2  21  437.07  398.17    2.75 o
   1   2  21  727.31  746.01    4.58 o
  -1   2  21  705.78  724.93    4.25 o
   2   2  21 1446.62 1353.19    8.83 o
  -2   2  21 1414.78 1313.61    9.00 o
   3   2  21 1062.79 1095.19    7.67 o
  -3   2  21 1057.84 1085.94    7.33 o
   4   2  21  708.22  720.85    6.00 o
  -4   2  21  719.84  732.68    6.33 o
   5   2  21  116.08  112.92    1.83 o
  -5   2  21  114.79  113.75    1.83 o
   6   2  21  581.08  562.93    5.25 o
  -6   2  21  566.87  560.01    5.33 o
   7   2  21  328.60  322.84    4.17 o
  -7   2  21  332.70  329.42    4.00 o
   8   2  21  413.04  409.84    5.67 o
  -8   2  21  415.72  414.26    5.00 o
   9   2  21  142.73  143.25    3.67 o
  -9   2  21  144.29  149.59    3.25 o
  10   2  21  184.60  171.09    4.42 o
 -10   2  21  178.49  160.25    4.00 o
  11   2  21   42.89   48.17    4.75 o
 -11   2  21   44.17   58.25    3.92 o
   0   3  21  747.96  699.93    4.33 o
   1   3  21  976.77  986.93    6.08 o
  -1   3  21  994.73 1008.35    5.67 o
   2   3  21  658.82  587.59    4.08 o
  -2   3  21  641.16  570.76    3.92 o
   3   3  21  518.07  511.26    3.67 o
  -3   3  21  507.27  504.26    3.92 o
   4   3  21   73.04   81.08    1.50 o
  -4   3  21   73.49   76.67    1.67 o
   5   3  21  172.77  172.50    2.33 o
  -5   3  21  175.81  173.92    2.42 o
   6   3  21  813.53  783.60    7.67 o
  -6   3  21  829.71  825.93    7.25 o
   7   3  21    9.41   13.17    1.67 o
  -7   3  21    9.24   14.00    1.42 o
   8   3  21  247.15  243.25    4.17 o
  -8   3  21  255.99  259.26    4.42 o
   9   3  21   36.40   38.75    2.58 o
  -9   3  21   36.39   36.25    2.25 o
  10   3  21  344.12  339.26    5.92 o
 -10   3  21  347.82  331.17    6.67 o
  11   3  21   64.02   62.58    5.50 o
 -11   3  21   64.62   64.08    3.75 o
   0   4  21 1832.87 1755.28   10.67 o
   1   4  21   27.75   33.58    0.83 o
  -1   4  21   29.10   33.25    0.75 o
   2   4  21 3321.63 3252.14   19.58 o
  -2   4  21 3305.77 3206.73   22.42 o
   3   4  21  387.46  365.67    3.08 o
  -3   4  21  400.61  384.76    3.42 o
   4   4  21  621.83  608.76    4.92 o
  -4   4  21  620.69  610.76    5.42 o
   5   4  21  573.34  553.18    5.25 o
  -5   4  21  560.17  545.26    5.83 o
   6   4  21  513.10  525.43    5.25 o
  -6   4  21  508.65  526.51    6.08 o
   7   4  21    5.41    7.92    1.67 o
  -7   4  21    6.73    8.42    1.33 o
   8   4  21  652.51  669.68    8.67 o
  -8   4  21  656.79  660.68    9.17 o
   9   4  21  277.65  267.51    5.00 o
  -9   4  21  271.34  267.67    5.75 o
  10   4  21   58.23   62.92    3.50 o
 -10   4  21   59.65   62.25    3.50 o
  11   4  21   23.60   30.83    3.58 o
 -11   4  21   25.04   25.67    3.17 o
   0   5  21  106.92  137.09    1.50 o
   1   5  21  288.10  345.17    2.58 o
  -1   5  21  287.10  338.76    2.75 o
   2   5  21  511.72  494.59    3.50 o
  -2   5  21  516.89  501.09    4.17 o
   3   5  21  178.84  165.34    1.83 o
  -3   5  21  180.28  167.67    2.00 o
   4   5  21  207.79  203.42    2.42 o
  -4   5  21  203.18  199.84    2.33 o
   5   5  21  460.95  461.67    4.00 o
  -5   5  21  449.41  448.84    4.58 o
   6   5  21   14.58   24.58    1.42 o
  -6   5  21   14.03   18.42    1.42 o
   7   5  21  131.84  133.34    2.83 o
  -7   5  21  137.02  140.25    3.08 o
   8   5  21  258.93  256.59    4.33 o
  -8   5  21  254.29  250.09    4.92 o
   9   5  21   19.00   18.25    2.33 o
  -9   5  21   18.09   17.25    2.33 o
  10   5  21   22.50   31.25    3.08 o
 -10   5  21   22.46   22.33    2.83 o
   0   6  21 2760.73 2543.21   16.92 o
   1   6  21  355.22  333.76    2.83 o
  -1   6  21  347.85  325.92    2.83 o
   2   6  21  215.70  231.00    2.33 o
  -2   6  21  234.22  251.76    2.75 o
   3   6  21   81.75   86.50    1.50 o
  -3   6  21   81.67   89.92    1.67 o
   4   6  21  487.49  468.51    3.92 o
  -4   6  21  488.08  467.67    4.50 o
   5   6  21  101.55   91.17    2.17 o
  -5   6  21  100.86   90.50    2.17 o
   6   6  21   30.53   37.75    1.83 o
  -6   6  21   29.60   34.92    1.83 o
   7   6  21  234.44  235.50    3.67 o
  -7   6  21  232.67  232.25    4.58 o
   8   6  21  268.26  263.67    5.00 o
  -8   6  21  262.74  258.76    5.83 o
   9   6  21  243.10  230.67    4.92 o
  -9   6  21  243.67  231.84    5.00 o
  10   6  21   21.79   35.92    3.17 o
 -10   6  21   19.86   29.75    3.50 o
   0   7  21   25.20   22.75    0.92 o
   1   7  21 1183.33 1209.61    8.25 o
  -1   7  21 1195.80 1213.11    8.75 o
   2   7  21  108.58  105.92    1.75 o
  -2   7  21  108.14  107.33    1.75 o
   3   7  21  555.18  569.51    4.92 o
  -3   7  21  539.89  560.93    4.83 o
   4   7  21  502.68  481.34    4.50 o
  -4   7  21  518.67  501.68    5.17 o
   5   7  21  731.17  726.35    7.33 o
  -5   7  21  717.91  704.43    7.67 o
   6   7  21  100.96  106.00    2.67 o
  -6   7  21  102.76  104.33    2.83 o
   7   7  21   37.56   42.75    2.17 o
  -7   7  21   35.36   43.17    2.17 o
   8   7  21   45.98   44.00    2.25 o
  -8   7  21   45.35   45.50    2.83 o
   9   7  21  137.23  131.50    4.83 o
  -9   7  21  136.00  125.25    4.67 o
  10   7  21  116.25  109.33    4.75 o
 -10   7  21  117.14  108.67    6.33 o
   0   8  21   79.91   84.08    1.67 o
   1   8  21  512.92  486.84    4.08 o
  -1   8  21  507.69  482.51    4.42 o
   2   8  21   79.31   80.83    1.67 o
  -2   8  21   80.82   85.00    1.67 o
   3   8  21  114.95  131.59    2.00 o
  -3   8  21  125.68  147.59    2.17 o
   4   8  21  691.80  697.35    5.83 o
  -4   8  21  683.77  682.01    6.50 o
   5   8  21  650.88  673.93    6.42 o
  -5   8  21  644.48  665.93    6.58 o
   6   8  21  169.04  162.75    3.25 o
  -6   8  21  163.57  157.25    3.58 o
   7   8  21  175.62  187.50    3.50 o
  -7   8  21  178.42  191.09    4.17 o
   8   8  21  133.63  140.67    3.42 o
  -8   8  21  136.25  135.59    6.58 o
   9   8  21   96.57   93.42    4.33 o
  -9   8  21   91.77   88.58    4.25 o
   0   9  21 1384.87 1420.61   11.08 o
   1   9  21 1710.80 1693.28   13.83 o
  -1   9  21 1724.01 1677.20   13.50 o
   2   9  21  499.34  519.26    5.00 o
  -2   9  21  501.47  511.01    5.17 o
   3   9  21  226.30  211.25    2.92 o
  -3   9  21  221.64  203.75    3.08 o
   4   9  21  893.71  855.85    7.75 o
  -4   9  21  885.86  855.02    8.83 o
   5   9  21   92.22   87.33    2.50 o
  -5   9  21   90.43   89.17    2.67 o
   6   9  21  513.45  484.68    6.17 o
  -6   9  21  517.87  495.43    7.83 o
   7   9  21  131.29  150.17    3.75 o
  -7   9  21  135.61  156.25    4.25 o
   8   9  21   42.88   45.00    2.92 o
  -8   9  21   45.12   44.42    3.83 o
   9   9  21   10.01   12.50    2.83 o
  -9   9  21    9.86   15.17    3.83 o
   0  10  21  942.72  900.85    8.17 o
   1  10  21  700.77  668.68    6.50 o
  -1  10  21  695.32  647.84    6.58 o
   2  10  21   52.20   56.67    2.17 o
  -2  10  21   53.13   61.50    1.83 o
   3  10  21  104.46  103.42    2.42 o
  -3  10  21  110.10  110.75    2.50 o
   4  10  21  103.32   99.09    2.92 o
  -4  10  21   98.56   93.75    3.08 o
   5  10  21  256.71  260.84    4.00 o
  -5  10  21  255.86  269.92    4.42 o
   6  10  21   58.09   61.83    3.00 o
  -6  10  21   60.30   63.50    3.08 o
   7  10  21  260.96  259.84    4.25 o
  -7  10  21  260.22  263.17    6.17 o
   8  10  21  140.06  139.25    4.42 o
  -8  10  21  142.37  143.25    7.17 o
   0  11  21    8.26   19.58    1.50 o
   1  11  21    8.33    9.17    1.58 o
  -1  11  21    7.97    6.75    1.58 o
   2  11  21    5.57    8.83    1.75 o
  -2  11  21    4.18    9.17    1.58 o
   3  11  21  186.35  181.25    3.75 o
  -3  11  21  192.32  186.00    3.92 o
   4  11  21  385.04  380.26    5.83 o
  -4  11  21  366.45  368.34    5.42 o
   5  11  21    0.74    0.42    2.08 <
  -5  11  21    0.96    3.75    1.75 <
   6  11  21  188.43  179.50    4.67 o
  -6  11  21  185.87  181.09    4.42 o
   7  11  21   86.41   95.84    3.67 o
  -7  11  21   88.32   95.50    4.33 o
   8  11  21   82.77   78.08    4.25 o
   0  12  21  626.86  589.01    6.92 o
   1  12  21   89.38  101.00    3.50 o
  -1  12  21   87.91   93.34    3.33 o
   2  12  21   43.72   50.00    2.67 o
  -2  12  21   43.88   50.17    2.42 o
   3  12  21   74.59   68.25    2.92 o
  -3  12  21   68.71   64.00    2.67 o
   4  12  21  127.80  126.25    4.92 o
  -4  12  21  127.67  128.42    3.42 o
   5  12  21   64.57   62.08    3.58 o
  -5  12  21   62.93   64.67    3.25 o
   6  12  21   40.92   45.50    5.08 o
  -6  12  21   41.18   48.67    3.42 o
   7  12  21  109.28  102.75    5.92 o
  -7  12  21  109.70  106.25    5.58 o
   0  13  21   12.37   16.50    2.42 o
   1  13  21  440.10  425.01    7.25 o
  -1  13  21  432.47  408.42    6.67 o
   2  13  21  146.51  145.92    3.92 o
  -2  13  21  152.56  154.84    4.50 o
   3  13  21  231.78  226.75    5.42 o
  -3  13  21  228.50  229.00    5.83 o
   4  13  21  127.06  114.50    7.00 o
  -4  13  21  132.66  127.00    4.58 o
   5  13  21   34.09   33.17    4.25 o
  -5  13  21   32.36   35.08    3.17 o
   6  13  21    8.31   10.83    5.58 <
  -6  13  21    7.49    3.58    5.25 <
   0  14  21  165.74  199.09    5.25 o
   1  14  21  213.56  219.92    5.00 o
  -1  14  21  212.42  207.34    4.58 o
   2  14  21  296.74  281.59    7.42 o
  -2  14  21  298.86  292.92    6.17 o
   3  14  21  144.30  125.50    6.83 o
  -3  14  21  143.43  130.42    7.08 o
   4  14  21    1.69    6.25    4.00 <
  -4  14  21    1.69    9.17    3.17 <
   0  15  21    1.71    4.92    3.25 <
   1  15  21  170.22  158.25    5.83 o
  -1  15  21  166.44  158.00   10.83 o
   2  15  21    2.79    3.00    2.92 <
  -2  15  21    3.08    8.67    3.50 <
   0   0  22    0.96    2.00    0.75 <
   1   0  22 4064.23 3937.41   26.58 o
   2   0  22  691.06  717.35    5.17 o
   3   0  22 4238.78 4102.24   27.75 o
   4   0  22  155.82  159.42    2.00 o
   5   0  22   52.98   65.33    1.58 o
   6   0  22   27.40   26.67    1.33 o
   7   0  22   54.41   65.50    2.08 o
   8   0  22  147.27  141.42    2.92 o
   9   0  22  462.78  491.34    6.00 o
  10   0  22   16.18   18.92    2.42 o
  11   0  22    1.19    4.17    2.92 <
   0   1  22 1755.89 1626.36    9.08 o
   1   1  22   13.45   23.83    0.83 o
  -1   1  22   12.18   22.08    0.75 o
   2   1  22  636.29  633.01    4.33 o
  -2   1  22  634.89  633.51    4.67 o
   3   1  22  305.08  291.09    2.50 o
  -3   1  22  294.46  283.51    2.67 o
   4   1  22  793.72  780.35    6.00 o
  -4   1  22  795.61  788.93    6.25 o
   5   1  22  459.02  483.18    4.92 o
  -5   1  22  481.83  503.68    4.67 o
   6   1  22   76.71   81.50    2.08 o
  -6   1  22   75.41   82.25    2.00 o
   7   1  22   41.39   50.50    1.83 o
  -7   1  22   41.89   48.92    1.75 o
   8   1  22   68.06   73.17    2.33 o
  -8   1  22   65.42   67.08    2.08 o
   9   1  22   76.90   71.92    2.92 o
  -9   1  22   78.85   75.33    2.58 o
  10   1  22   38.31   40.83    2.75 o
 -10   1  22   36.68   45.92    2.50 o
  11   1  22  426.14  421.51    9.33 o
 -11   1  22  420.60  415.92    8.17 o
   0   2  22   41.76   58.92    0.92 o
   1   2  22 1600.22 1519.11   10.00 o
  -1   2  22 1577.00 1503.53    8.67 o
   2   2  22 1226.43 1189.19    8.50 o
  -2   2  22 1239.58 1186.02    7.67 o
   3   2  22 3506.09 3336.89   22.08 o
  -3   2  22 3482.08 3333.14   22.67 o
   4   2  22 1261.83 1282.77   10.17 o
  -4   2  22 1288.42 1314.11   10.50 o
   5   2  22  260.32  237.67    2.67 o
  -5   2  22  265.39  241.84    2.67 o
   6   2  22 1109.67 1083.35    9.67 o
  -6   2  22 1116.54 1122.85   10.25 o
   7   2  22   81.37   91.58    2.42 o
  -7   2  22   80.18   90.58    2.25 o
   8   2  22  143.97  138.59    3.33 o
  -8   2  22  144.13  143.50    2.83 o
   9   2  22  483.72  475.42    6.75 o
  -9   2  22  478.28  475.51    5.75 o
  10   2  22   67.93   72.58    3.42 o
 -10   2  22   71.69   72.67    3.42 o
  11   2  22  154.86  154.17    5.17 o
 -11   2  22  156.34  162.84    5.25 o
   0   3  22 4303.57 4183.49   24.58 o
   1   3  22  514.88  481.43    3.58 o
  -1   3  22  507.30  469.17    3.17 o
   2   3  22  114.38   99.59    1.33 o
  -2   3  22  112.29   99.00    1.42 o
   3   3  22  798.49  728.93    5.17 o
  -3   3  22  788.75  714.60    5.42 o
   4   3  22 1030.08 1019.35    7.75 o
  -4   3  22 1040.44 1044.60    8.42 o
   5   3  22  657.77  629.59    5.83 o
  -5   3  22  650.84  631.43    6.08 o
   6   3  22   25.95   35.17    1.58 o
  -6   3  22   27.52   37.00    1.50 o
   7   3  22   23.73   22.83    1.83 o
  -7   3  22   23.56   21.92    1.67 o
   8   3  22  309.97  300.67    4.67 o
  -8   3  22  300.01  287.84    4.42 o
   9   3  22  135.48  143.84    3.58 o
  -9   3  22  142.63  158.17    3.75 o
  10   3  22   25.03   37.92    2.75 o
 -10   3  22   26.39   35.67    2.67 o
  11   3  22    3.06    1.92    2.83 <
 -11   3  22    2.80    0.50    3.33 <
   0   4  22  688.86  614.59    4.08 o
   1   4  22 1001.34 1004.10    6.08 o
  -1   4  22 1011.13 1015.69    6.17 o
   2   4  22  340.03  311.59    2.50 o
  -2   4  22  345.66  316.84    3.00 o
   3   4  22   80.34   82.67    1.50 o
  -3   4  22   84.18   85.00    1.50 o
   4   4  22  619.44  590.18    4.58 o
  -4   4  22  611.74  582.76    5.08 o
   5   4  22  144.84  148.92    2.33 o
  -5   4  22  139.26  144.75    2.58 o
   6   4  22   17.14   18.00    1.50 o
  -6   4  22   15.99   17.75    1.50 o
   7   4  22   19.45   21.75    1.83 o
  -7   4  22   22.17   28.50    1.58 o
   8   4  22    9.84   22.42    2.25 o
  -8   4  22   10.12   16.92    2.08 o
   9   4  22   11.97   17.75    2.33 o
  -9   4  22   11.44   15.25    2.25 o
  10   4  22   19.70   15.83    2.42 o
 -10   4  22   19.68   12.50    2.42 o
   0   5  22  312.88  276.42    2.33 o
   1   5  22  119.97  156.17    1.58 o
  -1   5  22  118.61  155.09    1.67 o
   2   5  22  571.57  555.93    4.25 o
  -2   5  22  557.26  539.18    4.50 o
   3   5  22  421.45  435.76    3.50 o
  -3   5  22  430.55  441.26    4.00 o
   4   5  22   29.47   29.50    1.17 o
  -4   5  22   28.83   28.25    1.25 o
   5   5  22 2465.36 2476.63   18.92 o
  -5   5  22 2451.72 2498.96   22.58 o
   6   5  22  955.19  927.77    8.58 o
  -6   5  22  954.22  945.10    9.75 o
   7   5  22   99.54   98.50    3.08 o
  -7   5  22   97.01   96.75    2.58 o
   8   5  22   91.48   92.75    3.08 o
  -8   5  22   95.70   95.34    3.67 o
   9   5  22  220.51  202.25    4.58 o
  -9   5  22  223.59  210.59    4.67 o
  10   5  22   40.08   45.08    3.17 o
 -10   5  22   38.75   40.58    3.33 o
   0   6  22   88.43   98.17    1.42 o
   1   6  22  459.35  471.67    3.83 o
  -1   6  22  473.54  481.43    3.58 o
   2   6  22    3.42    4.67    0.83 o
  -2   6  22    4.43    7.00    1.00 o
   3   6  22   80.82   72.00    1.50 o
  -3   6  22   79.88   72.33    1.67 o
   4   6  22  104.67   99.67    2.00 o
  -4   6  22  108.22  110.42    2.17 o
   5   6  22   66.34   60.33    2.00 o
  -5   6  22   66.05   58.42    1.83 o
   6   6  22  872.48  852.60    8.17 o
  -6   6  22  882.89  886.77   10.33 o
   7   6  22   98.95   99.84    2.75 o
  -7   6  22   97.29  101.00    3.25 o
   8   6  22  117.44  111.00    3.50 o
  -8   6  22  118.37  114.25    4.25 o
   9   6  22   29.15   38.33    2.67 o
  -9   6  22   28.52   37.08    3.17 o
  10   6  22  424.43  420.34    8.08 o
 -10   6  22  427.11  430.42   10.83 o
   0   7  22  262.23  246.17    2.33 o
   1   7  22 1016.13  922.52    6.67 o
  -1   7  22 1008.05  905.35    7.67 o
   2   7  22  153.18  152.00    2.17 o
  -2   7  22  151.28  155.17    2.08 o
   3   7  22  115.11  111.33    1.75 o
  -3   7  22  112.46  107.75    2.00 o
   4   7  22  226.45  236.59    2.92 o
  -4   7  22  226.28  237.84    3.17 o
   5   7  22  202.06  207.67    3.08 o
  -5   7  22  206.39  205.75    3.25 o
   6   7  22  679.58  654.18    6.58 o
  -6   7  22  668.61  644.68    7.67 o
   7   7  22  474.45  459.76    5.58 o
  -7   7  22  474.16  474.84    6.92 o
   8   7  22  155.31  148.84    3.92 o
  -8   7  22  156.88  155.34    4.17 o
   9   7  22   23.12   30.17    2.75 o
  -9   7  22   25.93   32.25    3.08 o
  10   7  22   34.54   38.75    5.75 o
 -10   7  22   34.08   34.17    4.50 o
   0   8  22    2.70    4.92    0.92 o
   1   8  22  889.17  861.93    6.33 o
  -1   8  22  885.90  857.93    6.83 o
   2   8  22  610.03  614.09    5.67 o
  -2   8  22  610.86  620.51    5.42 o
   3   8  22   39.30   44.58    1.50 o
  -3   8  22   41.76   47.58    1.75 o
   4   8  22  701.69  682.51    6.17 o
  -4   8  22  690.47  687.60    6.83 o
   5   8  22  619.64  639.93    6.25 o
  -5   8  22  614.67  626.34    7.08 o
   6   8  22   44.60   52.17    2.33 o
  -6   8  22   48.77   58.33    2.75 o
   7   8  22   65.03   65.50    2.50 o
  -7   8  22   65.99   66.33    2.83 o
   8   8  22  178.99  171.59    3.67 o
  -8   8  22  183.86  182.92    7.67 o
   9   8  22   29.95   29.17    3.17 o
  -9   8  22   31.27   27.67    3.58 o
   0   9  22   81.45   83.50    1.92 o
   1   9  22  158.26  153.09    2.50 o
  -1   9  22  156.99  149.09    2.50 o
   2   9  22   59.07   67.58    2.08 o
  -2   9  22   62.14   72.33    2.08 o
   3   9  22   16.11   21.92    1.50 o
  -3   9  22   15.34   19.67    1.42 o
   4   9  22  503.86  520.01    5.17 o
  -4   9  22  506.16  539.26    6.50 o
   5   9  22    0.24    3.58    1.75 <
  -5   9  22    0.41    3.17    1.83 <
   6   9  22   53.73   54.25    2.33 o
  -6   9  22   51.48   58.75    2.92 o
   7   9  22 1015.61 1004.94   10.17 o
  -7   9  22 1011.87  993.52   15.67 o
   8   9  22   79.97   89.83    3.50 o
  -8   9  22   77.92   97.00    8.42 o
   9   9  22  267.51  260.67    7.58 o
  -9   9  22  266.23  267.34    9.00 o
   0  10  22  418.33  430.42    5.50 o
   1  10  22  374.03  370.84    4.58 o
  -1  10  22  383.48  376.42    4.17 o
   2  10  22  478.51  454.92    5.83 o
  -2  10  22  494.37  464.09    5.50 o
   3  10  22   90.14   77.67    2.50 o
  -3  10  22   89.61   80.17    2.67 o
   4  10  22   82.16   75.08    2.42 o
  -4  10  22   81.03   73.08    2.67 o
   5  10  22  539.96  555.34    8.50 o
  -5  10  22  531.54  539.76    8.50 o
   6  10  22  167.97  175.59    4.42 o
  -6  10  22  168.28  183.34    4.67 o
   7  10  22  154.04  163.75    4.58 o
  -7  10  22  155.07  160.84    5.08 o
   8  10  22   53.17   52.50    2.75 o
  -8  10  22   55.81   61.42    7.25 o
   0  11  22  446.74  446.84    5.33 o
   1  11  22   80.24   76.33    2.58 o
  -1  11  22   79.66   76.92    2.50 o
   2  11  22   35.32   31.25    1.92 o
  -2  11  22   35.61   33.25    2.00 o
   3  11  22  151.13  144.84    4.00 o
  -3  11  22  146.90  139.67    3.58 o
   4  11  22   84.10   97.92    3.50 o
  -4  11  22   79.72   93.00    3.25 o
   5  11  22  141.27  134.17    3.58 o
  -5  11  22  143.60  140.59    4.08 o
   6  11  22   33.98   32.58    2.58 o
  -6  11  22   34.65   35.50    3.58 o
   7  11  22  126.67  127.34    5.00 o
  -7  11  22  128.61  129.50    4.83 o
   0  12  22   21.15   26.08    2.25 o
   1  12  22  128.50  115.58    3.92 o
  -1  12  22  127.36  120.50    3.17 o
   2  12  22  247.14  252.42    4.92 o
  -2  12  22  241.63  241.92    4.75 o
   3  12  22    9.19    8.08    2.17 o
  -3  12  22    8.81   12.58    2.00 o
   4  12  22  111.67  114.17    4.33 o
  -4  12  22  108.06  113.42    3.67 o
   5  12  22  159.09  164.92    5.00 o
  -5  12  22  159.16  169.09    3.92 o
   6  12  22  125.43  128.00    4.75 o
  -6  12  22  124.36  132.84    5.00 o
   7  12  22   24.43   27.50    6.58 o
  -7  12  22   27.81   23.25    5.67 o
   0  13  22   55.47   54.08    3.50 o
   1  13  22   70.30   76.92    3.67 o
  -1  13  22   70.05   71.67    3.42 o
   2  13  22    6.50   15.33    2.25 o
  -2  13  22    5.97   16.58    2.83 o
   3  13  22    4.50    8.17    2.92 <
  -3  13  22    4.82   12.17    2.67 o
   4  13  22   49.48   50.67    5.67 o
  -4  13  22   50.59   64.50    3.25 o
   5  13  22  126.19  125.00    7.67 o
  -5  13  22  125.48  135.42    4.83 o
   0  14  22  424.53  435.17   11.42 o
   1  14  22    3.86   12.25    3.42 o
  -1  14  22    3.30    8.75    2.50 o
   2  14  22  143.33  139.42    5.67 o
  -2  14  22  148.00  149.17    5.17 o
   3  14  22   31.69   37.50    3.58 o
  -3  14  22   33.77   41.50    3.92 o
   4  14  22  275.01  252.67   15.33 o
  -4  14  22  275.45  288.01    7.50 o
   0  15  22  143.27  145.59    5.58 o
   1  15  22   17.53   26.00    4.08 o
  -1  15  22   18.09   29.00    4.33 o
   2  15  22   78.61   79.67    6.17 o
  -2  15  22   80.60   88.33    6.25 o
   1   0  23  574.61  635.68    4.83 o
   2   0  23   82.75   94.67    1.50 o
   3   0  23   63.19   87.33    2.75 o
   4   0  23  231.44  215.42    2.25 o
   5   0  23  798.87  763.93    6.58 o
   6   0  23   71.32   73.33    2.17 o
   7   0  23  197.99  184.09    3.08 o
   8   0  23  132.35  142.84    3.17 o
   9   0  23  653.48  637.59    7.33 o
  10   0  23  206.48  188.67    4.75 o
  11   0  23   24.90   29.92    3.67 o
   0   1  23 1538.36 1554.78    9.67 o
   1   1  23   72.22   57.08    1.08 o
  -1   1  23   73.42   59.83    1.08 o
   2   1  23   91.84   99.17    1.67 o
  -2   1  23   95.26  101.67    1.42 o
   3   1  23 1562.92 1563.45   11.00 o
  -3   1  23 1570.60 1577.28   11.17 o
   4   1  23  239.29  235.59    2.58 o
  -4   1  23  236.59  228.09    2.83 o
   5   1  23 1807.23 1778.20   14.92 o
  -5   1  23 1814.79 1799.03   14.58 o
   6   1  23  305.22  318.51    3.83 o
  -6   1  23  301.72  317.42    3.75 o
   7   1  23  336.60  340.42    4.33 o
  -7   1  23  329.20  337.42    4.08 o
   8   1  23  107.99  116.17    2.75 o
  -8   1  23  109.94  117.00    2.83 o
   9   1  23  174.67  182.50    4.42 o
  -9   1  23  169.13  179.84    3.50 o
  10   1  23  216.30  222.17    5.58 o
 -10   1  23  210.41  212.84    4.50 o
  11   1  23  274.47  285.67    6.67 o
 -11   1  23  272.63  279.51    7.33 o
   0   2  23 2542.18 2351.38   14.67 o
   1   2  23  828.33  837.02    5.67 o
  -1   2  23  832.83  842.77    5.42 o
   2   2  23 1271.50 1264.77    9.25 o
  -2   2  23 1252.48 1247.02    8.50 o
   3   2  23  383.36  403.67    3.42 o
  -3   2  23  385.85  402.42    3.33 o
   4   2  23  714.78  705.85    5.92 o
  -4   2  23  716.65  713.10    5.92 o
   5   2  23  500.76  504.34    4.50 o
  -5   2  23  508.16  514.18    4.42 o
   6   2  23 1060.99 1009.10    8.67 o
  -6   2  23 1048.42 1003.44    9.42 o
   7   2  23  311.74  303.92    4.17 o
  -7   2  23  321.73  319.01    3.92 o
   8   2  23  143.84  142.75    3.42 o
  -8   2  23  146.20  151.84    3.00 o
   9   2  23   87.30   97.50    3.25 o
  -9   2  23   83.17   89.92    2.75 o
  10   2  23   15.18   16.25    2.67 o
 -10   2  23   13.59   10.83    2.67 o
  11   2  23   83.79   88.42    7.17 o
 -11   2  23   84.08   87.00    6.08 o
   0   3  23 1545.10 1534.36    9.75 o
   1   3  23 1219.70 1202.52    7.83 o
  -1   3  23 1193.94 1165.94    7.33 o
   2   3  23  476.40  440.76    3.75 o
  -2   3  23  474.77  433.59    3.33 o
   3   3  23 1288.81 1227.44    8.42 o
  -3   3  23 1281.80 1220.52    8.75 o
   4   3  23  214.30  213.09    2.75 o
  -4   3  23  214.11  212.25    2.50 o
   5   3  23   22.25   27.58    1.25 o
  -5   3  23   22.30   24.92    1.33 o
   6   3  23  787.72  739.26    7.42 o
  -6   3  23  800.73  766.76    8.00 o
   7   3  23  156.44  157.09    3.50 o
  -7   3  23  152.22  160.09    3.08 o
   8   3  23  114.66  127.92    3.33 o
  -8   3  23  113.38  124.42    3.25 o
   9   3  23  401.95  402.84    5.92 o
  -9   3  23  404.89  410.84    6.17 o
  10   3  23  425.74  433.59    7.33 o
 -10   3  23  435.97  425.59    8.17 o
   0   4  23   51.89   35.08    0.92 o
   1   4  23  122.65  149.34    1.58 o
  -1   4  23  118.65  147.34    1.67 o
   2   4  23  403.26  402.59    3.08 o
  -2   4  23  411.44  404.51    3.58 o
   3   4  23  996.11  958.77    7.42 o
  -3   4  23 1012.18  975.10    7.17 o
   4   4  23   81.18  104.75    1.83 o
  -4   4  23   83.75  106.25    1.92 o
   5   4  23  606.92  581.68    5.67 o
  -5   4  23  596.99  576.18    5.92 o
   6   4  23  658.18  641.59    5.83 o
  -6   4  23  667.51  668.35    7.33 o
   7   4  23   64.49   65.42    2.25 o
  -7   4  23   68.66   69.92    2.17 o
   8   4  23  418.47  400.59    6.33 o
  -8   4  23  426.94  411.76    6.67 o
   9   4  23  176.44  163.42    4.17 o
  -9   4  23  173.27  168.59    4.25 o
  10   4  23   48.08   43.92    2.92 o
 -10   4  23   47.90   46.92    3.25 o
   0   5  23   35.59   36.92    1.00 o
   1   5  23  743.72  709.01    4.83 o
  -1   5  23  753.05  712.35    4.92 o
   2   5  23  103.03   93.08    1.58 o
  -2   5  23  100.78   90.58    1.67 o
   3   5  23   26.84   35.08    1.08 o
  -3   5  23   27.39   34.83    1.25 o
   4   5  23  811.29  776.35    6.33 o
  -4   5  23  807.94  780.10    6.83 o
   5   5  23  372.57  382.67    3.83 o
  -5   5  23  378.66  393.34    4.67 o
   6   5  23  215.13  210.09    3.17 o
  -6   5  23  213.71  210.67    3.33 o
   7   5  23   37.38   42.25    2.25 o
  -7   5  23   36.29   39.33    2.00 o
   8   5  23  197.69  190.00    4.33 o
  -8   5  23  199.27  192.50    4.67 o
   9   5  23  136.90  144.17    4.08 o
  -9   5  23  140.42  139.34    4.00 o
  10   5  23   44.99   46.92    3.25 o
 -10   5  23   44.99   40.42    2.75 o
   0   6  23 3755.62 3602.98   23.08 o
   1   6  23 1203.42 1162.35    8.25 o
  -1   6  23 1200.61 1161.02    8.00 o
   2   6  23  429.71  418.34    3.67 o
  -2   6  23  429.29  420.51    4.08 o
   3   6  23   31.63   31.25    1.17 o
  -3   6  23   30.67   32.00    1.25 o
   4   6  23  312.75  306.34    3.25 o
  -4   6  23  311.46  311.76    3.83 o
   5   6  23   49.64   48.67    1.67 o
  -5   6  23   52.36   54.92    2.00 o
   6   6  23    0.46    6.75    1.50 o
  -6   6  23    0.32    7.50    1.58 o
   7   6  23  253.19  238.75    4.08 o
  -7   6  23  254.15  254.76    5.33 o
   8   6  23   71.84   71.50    3.17 o
  -8   6  23   72.33   73.50    3.75 o
   9   6  23  282.78  261.84    5.42 o
  -9   6  23  279.23  267.42    7.08 o
  10   6  23   47.24   50.67    3.50 o
 -10   6  23   45.73   47.17    3.50 o
   0   7  23   41.35   52.33    1.42 o
   1   7  23  433.20  470.59    3.75 o
  -1   7  23  434.51  468.34    4.00 o
   2   7  23  171.21  183.09    2.33 o
  -2   7  23  172.94  183.00    2.83 o
   3   7  23   91.26   85.83    1.75 o
  -3   7  23   94.39   91.42    2.08 o
   4   7  23  390.73  376.26    4.17 o
  -4   7  23  389.26  375.67    4.25 o
   5   7  23  326.96  307.26    4.00 o
  -5   7  23  335.69  319.26    4.92 o
   6   7  23  349.52  368.01    4.75 o
  -6   7  23  353.47  373.92    5.33 o
   7   7  23  127.53  139.67    3.00 o
  -7   7  23  123.10  133.25    4.33 o
   8   7  23    0.67    5.25    2.17 <
  -8   7  23    0.81    4.42    2.50 <
   9   7  23   22.93   25.25    2.58 o
  -9   7  23   22.90   28.75    3.08 o
   0   8  23  876.68  839.02    6.50 o
   1   8  23  367.72  371.17    3.67 o
  -1   8  23  362.90  365.17    3.83 o
   2   8  23  193.96  193.75    2.67 o
  -2   8  23  194.05  192.09    2.83 o
   3   8  23  284.78  279.34    3.00 o
  -3   8  23  272.51  269.67    3.50 o
   4   8  23  510.83  501.43    4.92 o
  -4   8  23  506.20  502.09    5.08 o
   5   8  23 1440.39 1428.44   15.33 o
  -5   8  23 1451.59 1432.69   14.92 o
   6   8  23  198.17  194.75    3.83 o
  -6   8  23  200.43  201.09    4.25 o
   7   8  23    2.54    7.92    1.67 o
  -7   8  23    3.95    7.83    2.17 o
   8   8  23   19.57   27.92    2.33 o
  -8   8  23   20.06   26.17    3.50 o
   9   8  23   98.44   93.00    4.58 o
  -9   8  23   98.19   95.17    4.92 o
   0   9  23  733.97  691.68    6.67 o
   1   9  23  478.79  462.17    4.67 o
  -1   9  23  483.31  459.84    4.42 o
   2   9  23  108.30  127.00    2.75 o
  -2   9  23  114.07  128.00    2.67 o
   3   9  23  104.42   90.25    2.33 o
  -3   9  23  106.82   92.67    2.42 o
   4   9  23 1808.93 1719.20   16.17 o
  -4   9  23 1818.55 1748.28   17.42 o
   5   9  23  324.24  303.92    5.17 o
  -5   9  23  322.40  312.34    5.33 o
   6   9  23  247.92  243.84    5.00 o
  -6   9  23  244.83  245.17    5.67 o
   7   9  23  209.00  219.50    4.17 o
  -7   9  23  210.40  225.59    5.17 o
   8   9  23   79.06   79.83    3.08 o
  -8   9  23   77.78   80.08    5.83 o
   0  10  23  572.30  552.68    6.67 o
   1  10  23 1001.07 1005.94   10.17 o
  -1  10  23 1010.71 1003.85    9.42 o
   2  10  23   33.61   38.08    1.92 o
  -2  10  23   34.74   38.25    1.83 o
   3  10  23  444.78  423.59    5.00 o
  -3  10  23  441.53  418.84    5.92 o
   4  10  23   89.89   95.34    2.83 o
  -4  10  23   93.07   97.75    3.00 o
   5  10  23  618.81  605.18    7.33 o
  -5  10  23  615.17  608.01    9.17 o
   6  10  23   48.18   48.58    2.92 o
  -6  10  23   45.95   48.00    2.83 o
   7  10  23  230.44  231.84    5.67 o
  -7  10  23  227.61  226.84    5.42 o
   8  10  23  193.68  187.59    5.08 o
  -8  10  23  188.22  163.75    7.75 o
   0  11  23  464.72  477.42    6.25 o
   1  11  23   82.04   69.67    2.33 o
  -1  11  23   83.96   74.50    2.58 o
   2  11  23  135.00  142.92    3.50 o
  -2  11  23  124.81  135.34    3.25 o
   3  11  23   95.60  100.25    3.33 o
  -3  11  23   95.92  104.33    3.00 o
   4  11  23  737.32  722.85    8.25 o
  -4  11  23  731.22  729.68    8.92 o
   5  11  23  220.90  219.09    4.92 o
  -5  11  23  219.83  213.75    4.58 o
   6  11  23   67.27   67.75    3.67 o
  -6  11  23   67.74   75.08    3.83 o
   7  11  23    6.16    4.50    2.83 <
  -7  11  23    5.70    8.17    2.75 <
   0  12  23   53.60   50.75    3.25 o
   1  12  23   83.78   80.67    3.00 o
  -1  12  23   77.05   77.08    3.42 o
   2  12  23  453.59  454.17    6.92 o
  -2  12  23  445.49  440.59    7.33 o
   3  12  23   97.91   90.83    4.17 o
  -3  12  23   95.03   90.25    3.08 o
   4  12  23  132.82  127.34    5.58 o
  -4  12  23  135.94  143.34    4.17 o
   5  12  23  236.61  231.34    6.58 o
  -5  12  23  241.24  228.59    5.42 o
   6  12  23   11.86   10.33    2.92 o
  -6  12  23   11.37   12.25    2.75 o
   0  13  23  202.54  210.84    4.75 o
   1  13  23  335.22  330.92    5.92 o
  -1  13  23  336.54  323.67    5.33 o
   2  13  23  618.59  607.76    9.25 o
  -2  13  23  624.09  600.59    9.25 o
   3  13  23  136.70  140.67    4.92 o
  -3  13  23  136.57  128.17    4.83 o
   4  13  23  284.17  260.17    7.08 o
  -4  13  23  289.39  267.09    5.67 o
   5  13  23  104.15  101.17   10.58 o
  -5  13  23  103.51   97.00    5.17 o
   0  14  23  112.01   88.25    4.00 o
   1  14  23   49.07   50.58    3.67 o
  -1  14  23   49.04   52.75    3.58 o
   2  14  23   65.20   67.75    3.67 o
  -2  14  23   68.51   73.08    4.50 o
   3  14  23   33.47   33.75    3.92 o
  -3  14  23   33.47   37.17    3.83 o
   4  14  23  154.29  144.25    8.58 o
  -4  14  23  152.44  154.42    7.33 o
   0  15  23   16.64   26.17    4.83 o
   1  15  23   94.55  112.33    6.50 o
  -1  15  23   97.95  106.75    5.58 o
   0   0  24  197.56  166.50    2.42 o
   1   0  24  374.69  388.17    3.58 o
   2   0  24  169.22  153.09    1.83 o
   3   0  24  159.34  143.09    1.83 o
   4   0  24  283.71  265.92    2.75 o
   5   0  24   44.78   50.17    1.67 o
   6   0  24   76.30   73.17    2.08 o
   7   0  24  475.42  465.42    5.33 o
   8   0  24  275.91  286.01    4.08 o
   9   0  24    7.27   12.83    1.92 o
  10   0  24   47.78   48.25    3.25 o
  11   0  24    4.37    8.25    2.50 o
   0   1  24 2295.57 2193.79   13.83 o
   1   1  24  212.89  192.75    2.00 o
  -1   1  24  212.33  193.59    2.00 o
   2   1  24 2956.22 2857.55   18.67 o
  -2   1  24 2931.55 2832.89   18.58 o
   3   1  24 1325.36 1266.11    9.25 o
  -3   1  24 1345.97 1285.19   10.25 o
   4   1  24  815.71  790.10    6.50 o
  -4   1  24  819.22  796.18    7.33 o
   5   1  24 1490.59 1409.28   11.00 o
  -5   1  24 1462.29 1370.53   11.58 o
   6   1  24  242.84  246.67    3.33 o
  -6   1  24  241.02  257.09    3.42 o
   7   1  24  595.21  567.09    5.92 o
  -7   1  24  589.51  561.51    6.00 o
   8   1  24  487.33  485.59    5.67 o
  -8   1  24  486.83  483.51    5.83 o
   9   1  24   44.79   54.08    2.58 o
  -9   1  24   46.53   56.33    2.25 o
  10   1  24   20.19   25.42    2.67 o
 -10   1  24   19.58   22.58    2.08 o
  11   1  24   37.87   48.25    4.25 o
 -11   1  24   38.71   51.25    4.75 o
   0   2  24  598.37  634.93    4.75 o
   1   2  24  280.05  310.34    2.67 o
  -1   2  24  279.96  307.51    2.50 o
   2   2  24 1969.02 1867.62   12.50 o
  -2   2  24 1954.96 1849.95   13.08 o
   3   2  24  685.03  652.68    5.58 o
  -3   2  24  680.40  654.26    5.25 o
   4   2  24  858.77  850.77    7.08 o
  -4   2  24  889.01  892.27    7.83 o
   5   2  24  340.90  324.09    3.50 o
  -5   2  24  344.82  331.67    3.42 o
   6   2  24  279.79  297.01    3.67 o
  -6   2  24  278.17  292.26    4.08 o
   7   2  24   56.12   59.00    2.00 o
  -7   2  24   57.07   63.17    2.25 o
   8   2  24   15.73   11.08    2.00 o
  -8   2  24   18.15   18.25    1.75 o
   9   2  24   45.24   46.75    2.50 o
  -9   2  24   44.25   44.25    2.50 o
  10   2  24  114.23  107.58    3.92 o
 -10   2  24  115.98  112.50    4.92 o
   0   3  24 2009.46 1908.62   12.83 o
   1   3  24  475.62  455.84    3.58 o
  -1   3  24  464.82  448.01    3.08 o
   2   3  24  227.80  249.67    2.42 o
  -2   3  24  226.01  241.75    2.42 o
   3   3  24  921.05  885.85    6.75 o
  -3   3  24  932.63  901.60    6.42 o
   4   3  24   40.12   38.67    1.42 o
  -4   3  24   45.44   48.00    1.42 o
   5   3  24   38.67   41.25    1.42 o
  -5   3  24   39.81   41.75    1.75 o
   6   3  24   94.04   92.17    2.42 o
  -6   3  24   91.62   89.92    2.42 o
   7   3  24  147.17  167.00    3.08 o
  -7   3  24  144.59  169.34    3.17 o
   8   3  24  374.39  363.42    5.42 o
  -8   3  24  359.44  355.59    5.08 o
   9   3  24  158.69  171.09    4.08 o
  -9   3  24  154.94  159.84    4.83 o
  10   3  24  199.94  210.75    4.83 o
 -10   3  24  197.42  201.92    5.58 o
   0   4  24  214.03  261.67    2.33 o
   1   4  24 1188.78 1184.94    7.83 o
  -1   4  24 1179.95 1176.02    8.08 o
   2   4  24  267.88  268.67    2.50 o
  -2   4  24  266.87  267.76    2.58 o
   3   4  24   56.52   56.67    1.42 o
  -3   4  24   57.04   55.25    1.33 o
   4   4  24 1111.67 1075.60    8.42 o
  -4   4  24 1104.16 1079.60    9.83 o
   5   4  24   62.85   76.92    2.25 o
  -5   4  24   62.03   73.92    2.00 o
   6   4  24  842.33  822.10    7.92 o
  -6   4  24  833.41  814.77    8.17 o
   7   4  24  217.61  197.50    3.92 o
  -7   4  24  216.83  204.09    3.33 o
   8   4  24   85.60   87.17    3.00 o
  -8   4  24   86.19   84.92    3.25 o
   9   4  24  206.53  198.50    4.50 o
  -9   4  24  206.94  204.84    4.33 o
  10   4  24   65.39   67.58    3.33 o
 -10   4  24   62.84   58.17    3.58 o
   0   5  24   39.32   26.75    0.92 o
   1   5  24  365.60  345.17    2.83 o
  -1   5  24  370.52  352.09    2.83 o
   2   5  24 1067.88 1053.60    7.33 o
  -2   5  24 1071.32 1052.10    8.17 o
   3   5  24 1066.77 1027.44    7.75 o
  -3   5  24 1045.18 1009.10    9.00 o
   4   5  24  119.59  123.50    2.08 o
  -4   5  24  114.60  120.50    2.17 o
   5   5  24  148.90  159.34    2.58 o
  -5   5  24  153.27  168.09    2.50 o
   6   5  24  237.78  237.17    3.33 o
  -6   5  24  233.98  235.50    3.75 o
   7   5  24  237.25  239.00    4.33 o
  -7   5  24  238.67  241.09    3.83 o
   8   5  24   52.16   50.83    2.67 o
  -8   5  24   54.55   56.50    2.75 o
   9   5  24   60.11   62.58    3.00 o
  -9   5  24   62.42   63.67    3.25 o
  10   5  24  197.46  181.09    6.33 o
 -10   5  24  197.86  190.34    5.25 o
   0   6  24 1395.20 1301.27    9.08 o
   1   6  24   75.64   79.92    1.42 o
  -1   6  24   74.71   82.75    1.58 o
   2   6  24  716.75  713.35    5.58 o
  -2   6  24  713.59  715.68    6.17 o
   3   6  24  600.99  595.68    5.42 o
  -3   6  24  604.49  601.18    5.67 o
   4   6  24  882.49  891.27    7.67 o
  -4   6  24  876.27  894.02    9.08 o
   5   6  24  223.22  210.50    3.08 o
  -5   6  24  219.44  211.84    3.42 o
   6   6  24  382.87  375.84    4.33 o
  -6   6  24  376.04  372.59    4.83 o
   7   6  24  424.25  426.42    5.08 o
  -7   6  24  429.52  444.42    7.25 o
   8   6  24   16.64   17.50    2.33 o
  -8   6  24   15.88   18.75    2.67 o
   9   6  24   36.34   35.17    2.75 o
  -9   6  24   35.33   40.42    3.33 o
  10   6  24   53.71   58.00    3.92 o
 -10   6  24   52.86   55.92    5.00 o
   0   7  24    0.23    1.75    0.83 <
   1   7  24  629.58  622.59    5.00 o
  -1   7  24  616.79  607.93    5.83 o
   2   7  24  868.49  864.02    6.92 o
  -2   7  24  876.44  875.60    8.42 o
   3   7  24  502.98  509.43    4.67 o
  -3   7  24  511.33  520.18    5.25 o
   4   7  24   43.37   51.50    1.83 o
  -4   7  24   43.24   53.25    2.00 o
   5   7  24   16.14   20.83    1.75 o
  -5   7  24   15.37   20.17    1.83 o
   6   7  24  462.06  469.84    5.33 o
  -6   7  24  461.05  469.84    7.08 o
   7   7  24  321.02  310.26    4.92 o
  -7   7  24  318.63  307.42    5.92 o
   8   7  24   45.80   37.33    2.58 o
  -8   7  24   48.64   44.50    2.92 o
   9   7  24   16.85   19.33    2.58 o
  -9   7  24   16.59   20.42    3.25 o
   0   8  24    0.92    1.83    1.08 <
   1   8  24  237.24  228.09    2.83 o
  -1   8  24  235.36  231.09    2.75 o
   2   8  24  133.65  126.17    2.17 o
  -2   8  24  137.65  132.50    2.25 o
   3   8  24  627.81  624.68    5.67 o
  -3   8  24  631.27  626.34    6.25 o
   4   8  24  177.86  185.25    3.75 o
  -4   8  24  175.05  185.09    3.00 o
   5   8  24  343.89  357.51    5.42 o
  -5   8  24  342.58  351.59    5.00 o
   6   8  24  310.88  309.92    4.75 o
  -6   8  24  313.29  310.92    5.75 o
   7   8  24  330.54  314.67    4.83 o
  -7   8  24  325.86  312.01    5.92 o
   8   8  24  272.94  259.01    5.00 o
  -8   8  24  277.93  274.84    6.33 o
   9   8  24   66.34   72.42    3.75 o
  -9   8  24   64.26   68.33    5.08 o
   0   9  24   60.36   72.33    2.08 o
   1   9  24 1158.00 1140.02   11.08 o
  -1   9  24 1151.93 1141.77   10.67 o
   2   9  24 1437.15 1407.36   13.50 o
  -2   9  24 1429.36 1405.61   13.42 o
   3   9  24  535.08  518.09    5.58 o
  -3   9  24  547.89  533.76    6.42 o
   4   9  24    2.69   21.33    2.17 o
  -4   9  24    3.00   18.33    2.17 o
   5   9  24  230.43  219.59    4.00 o
  -5   9  24  226.91  219.92    4.42 o
   6   9  24  428.14  414.67    6.25 o
  -6   9  24  421.13  410.59    7.08 o
   7   9  24   59.49   66.75    2.58 o
  -7   9  24   58.76   69.08    3.75 o
   8   9  24   62.35   62.67    2.83 o
  -8   9  24   62.46   65.83    5.17 o
   0  10  24    0.04    6.92    1.58 o
   1  10  24  275.29  293.42    4.25 o
  -1  10  24  270.73  276.26    4.67 o
   2  10  24  362.98  341.34    5.08 o
  -2  10  24  361.27  344.59    4.75 o
   3  10  24   50.05   55.67    2.17 o
  -3  10  24   52.01   60.58    3.00 o
   4  10  24  137.51  133.84    3.58 o
  -4  10  24  135.57  131.92    4.00 o
   5  10  24   36.52   44.92    2.75 o
  -5  10  24   39.50   46.17    2.75 o
   6  10  24  480.55  472.51    7.92 o
  -6  10  24  488.29  472.84    8.00 o
   7  10  24   26.83   28.83    3.25 o
  -7  10  24   27.24   31.67    3.50 o
   8  10  24  426.42  430.26    6.50 o
   0  11  24  356.57  355.42    5.33 o
   1  11  24    4.43    4.92    1.75 <
  -1  11  24    4.33    1.92    1.83 <
   2  11  24  414.66  395.42    6.67 o
  -2  11  24  410.81  381.84    6.00 o
   3  11  24   62.42   57.92    2.92 o
  -3  11  24   66.20   62.08    3.00 o
   4  11  24  143.65  160.25    4.83 o
  -4  11  24  144.94  158.00    3.92 o
   5  11  24   16.85   26.17    2.75 o
  -5  11  24   14.35   20.83    2.58 o
   6  11  24  322.21  324.59    7.50 o
  -6  11  24  325.49  332.34    6.42 o
   7  11  24   21.70   15.75    3.17 o
  -7  11  24   23.31   18.58    2.67 o
   0  12  24  230.62  226.17    4.67 o
   1  12  24  222.38  215.84    4.42 o
  -1  12  24  228.07  217.59    5.67 o
   2  12  24  203.65  212.84    5.17 o
  -2  12  24  205.17  216.00    4.33 o
   3  12  24   83.70   92.25    3.67 o
  -3  12  24   82.03   89.58    3.50 o
   4  12  24   70.14   79.25    4.67 o
  -4  12  24   68.47   80.25    3.25 o
   5  12  24  176.45  167.17    7.50 o
  -5  12  24  176.20  177.00    5.33 o
   6  12  24   15.26   14.08    3.00 o
  -6  12  24   13.07   16.33    5.58 <
   0  13  24  301.87  290.84    6.75 o
   1  13  24   37.01   38.33    2.75 o
  -1  13  24   39.33   41.58    2.75 o
   2  13  24  122.19  134.00    4.17 o
  -2  13  24  117.92  130.67    4.92 o
   3  13  24  172.03  153.17    4.67 o
  -3  13  24  173.03  151.84    7.25 o
   4  13  24  140.26  139.34    5.33 o
  -4  13  24  144.85  152.09    4.33 o
   5  13  24  101.04  106.67    7.42 o
  -5  13  24  103.89  106.42    7.17 o
   0  14  24    4.46    9.58    3.42 <
   1  14  24   25.54   27.92    3.25 o
  -1  14  24   25.39   26.08    3.58 o
   2  14  24   88.68  114.00    5.17 o
  -2  14  24   89.02  100.42    5.33 o
   3  14  24  229.19  240.59    7.58 o
  -3  14  24  228.12  232.17    7.50 o
   1   0  25 3832.99 3657.07   25.25 o
   2   0  25  447.20  475.67    4.25 o
   3   0  25 1787.04 1706.03   11.50 o
   4   0  25  183.01  202.75    2.50 o
   5   0  25  725.22  714.43    6.42 o
   6   0  25   55.92   69.50    2.17 o
   7   0  25  362.76  387.51    4.75 o
   8   0  25  110.47  116.67    2.83 o
   9   0  25   10.36   10.17    1.75 o
  10   0  25  273.30  277.84    5.75 o
   0   1  25   16.77   63.92    1.83 o
   1   1  25  100.41  113.58    1.58 o
  -1   1  25   97.23  111.00    1.67 o
   2   1  25  580.76  636.68    5.75 o
  -2   1  25  591.72  652.09    4.92 o
   3   1  25  531.50  513.76    4.67 o
  -3   1  25  544.21  530.51    4.58 o
   4   1  25  390.12  391.76    3.92 o
  -4   1  25  393.59  389.01    4.00 o
   5   1  25  132.60  149.34    2.50 o
  -5   1  25  130.93  136.59    2.58 o
   6   1  25  449.84  466.76    4.83 o
  -6   1  25  447.98  471.76    5.08 o
   7   1  25   50.20   60.50    2.00 o
  -7   1  25   49.31   58.08    2.08 o
   8   1  25   38.27   45.17    2.00 o
  -8   1  25   36.41   40.25    2.00 o
   9   1  25  390.60  379.42    5.83 o
  -9   1  25  391.78  381.92    5.17 o
  10   1  25   17.94   20.83    2.83 o
 -10   1  25   16.58   21.17    2.50 o
   0   2  25  541.40  514.43    3.83 o
   1   2  25 2258.99 2181.96   15.00 o
  -1   2  25 2282.43 2186.21   14.83 o
   2   2  25 1530.62 1486.94   10.75 o
  -2   2  25 1517.21 1477.69    9.75 o
   3   2  25   59.04   66.83    1.67 o
  -3   2  25   59.32   66.58    1.42 o
   4   2  25  323.02  320.17    3.50 o
  -4   2  25  316.42  316.01    3.58 o
   5   2  25  279.84  271.01    3.25 o
  -5   2  25  288.91  280.42    3.83 o
   6   2  25  835.43  806.10    7.25 o
  -6   2  25  826.74  799.43    8.08 o
   7   2  25  350.74  347.51    4.42 o
  -7   2  25  351.61  357.09    4.75 o
   8   2  25  266.18  256.17    4.42 o
  -8   2  25  262.72  260.92    4.42 o
   9   2  25  102.47  113.67    3.58 o
  -9   2  25  103.18  115.50    3.83 o
  10   2  25    8.78   11.83    2.50 o
 -10   2  25    9.38    8.67    2.75 o
   0   3  25  333.29  334.34    2.83 o
   1   3  25  490.35  421.67    3.33 o
  -1   3  25  488.41  417.76    3.08 o
   2   3  25 2099.86 2084.12   14.92 o
  -2   3  25 2096.85 2079.37   13.42 o
   3   3  25  244.57  263.67    2.92 o
  -3   3  25  250.24  273.17    2.92 o
   4   3  25  362.59  354.67    3.83 o
  -4   3  25  359.80  353.76    4.25 o
   5   3  25   24.95   30.42    1.50 o
  -5   3  25   22.35   29.00    1.50 o
   6   3  25   20.90   25.83    1.67 o
  -6   3  25   22.23   25.42    1.75 o
   7   3  25  720.83  701.93    8.42 o
  -7   3  25  731.32  734.01    8.67 o
   8   3  25   96.88   99.59    3.17 o
  -8   3  25   98.09  102.92    3.25 o
   9   3  25    9.86   13.50    2.33 o
  -9   3  25   10.11   11.17    3.08 o
  10   3  25   76.66   76.58    3.58 o
 -10   3  25   82.50   82.83    4.67 o
   0   4  25  102.47  111.50    1.75 o
   1   4  25   82.84   91.08    1.50 o
  -1   4  25   83.68   93.42    1.42 o
   2   4  25   47.28   57.00    1.33 o
  -2   4  25   49.36   55.92    1.42 o
   3   4  25  701.62  672.43    5.08 o
  -3   4  25  694.02  667.85    5.08 o
   4   4  25   48.61   69.58    1.67 o
  -4   4  25   45.43   59.58    1.83 o
   5   4  25  294.87  266.01    3.83 o
  -5   4  25  301.64  275.59    3.67 o
   6   4  25   78.84   95.67    2.67 o
  -6   4  25   80.51   89.92    2.67 o
   7   4  25  221.89  216.34    3.83 o
  -7   4  25  226.38  228.50    3.50 o
   8   4  25   58.61   57.83    2.83 o
  -8   4  25   59.56   58.67    2.67 o
   9   4  25   38.94   47.50    2.83 o
  -9   4  25   39.44   46.50    3.17 o
  10   4  25    4.13    6.17    2.42 <
 -10   4  25    4.73   10.67    2.83 o
   0   5  25  260.72  284.17    2.50 o
   1   5  25  692.99  644.59    4.92 o
  -1   5  25  704.53  665.51    4.75 o
   2   5  25   19.37   26.17    1.08 o
  -2   5  25   20.60   27.42    1.17 o
   3   5  25 1404.44 1348.61    9.58 o
  -3   5  25 1406.73 1355.19   11.08 o
   4   5  25  629.01  644.01    6.58 o
  -4   5  25  642.02  668.85    6.67 o
   5   5  25   88.52   96.75    2.17 o
  -5   5  25   88.04   95.42    2.58 o
   6   5  25   10.05   12.92    1.58 o
  -6   5  25   10.06   13.75    1.75 o
   7   5  25  724.98  694.10    8.58 o
  -7   5  25  730.68  730.18    8.67 o
   8   5  25  152.98  153.75    3.92 o
  -8   5  25  150.30  158.92    3.75 o
   9   5  25    8.85    8.83    2.33 o
  -9   5  25    9.58    5.92    2.67 <
  10   5  25   83.10   94.92    3.75 o
 -10   5  25   84.48   87.75    6.33 o
   0   6  25  135.71  120.84    1.67 o
   1   6  25  146.17  136.34    1.83 o
  -1   6  25  152.27  144.50    2.00 o
   2   6  25   29.95   44.75    1.33 o
  -2   6  25   31.02   46.25    1.58 o
   3   6  25   73.37   75.75    1.83 o
  -3   6  25   77.38   79.75    1.83 o
   4   6  25  601.63  616.34    6.17 o
  -4   6  25  604.19  624.76    6.75 o
   5   6  25   19.18   20.67    1.42 o
  -5   6  25   18.14   19.00    1.58 o
   6   6  25  259.42  240.00    3.33 o
  -6   6  25  257.27  238.92    4.17 o
   7   6  25   71.99   75.50    3.17 o
  -7   6  25   77.42   74.33    3.42 o
   8   6  25  207.93  199.09    4.58 o
  -8   6  25  203.87  210.50    5.33 o
   9   6  25   52.86   52.58    3.08 o
  -9   6  25   52.06   55.58    3.50 o
   0   7  25  519.55  504.84    4.00 o
   1   7  25  619.40  610.76    5.08 o
  -1   7  25  618.31  611.26    5.75 o
   2   7  25  374.55  366.92    3.50 o
  -2   7  25  378.32  372.59    4.17 o
   3   7  25  957.51  933.02    7.67 o
  -3   7  25  952.32  935.02    8.58 o
   4   7  25  490.89  486.01    4.83 o
  -4   7  25  495.73  492.26    5.83 o
   5   7  25  584.67  574.26    6.83 o
  -5   7  25  578.82  569.84    6.92 o
   6   7  25   63.80   68.25    2.33 o
  -6   7  25   72.11   74.67    3.50 o
   7   7  25   46.16   53.75    2.25 o
  -7   7  25   45.50   51.00    3.17 o
   8   7  25   60.14   61.42    2.83 o
  -8   7  25   58.34   57.42    3.17 o
   9   7  25  191.52  201.42    5.00 o
  -9   7  25  198.46  208.25    6.33 o
   0   8  25  238.32  249.09    2.83 o
   1   8  25  153.28  159.00    2.42 o
  -1   8  25  152.37  157.92    2.42 o
   2   8  25  623.15  592.59    5.00 o
  -2   8  25  616.31  596.68    6.08 o
   3   8  25  733.39  723.76    6.25 o
  -3   8  25  727.95  724.76    7.25 o
   4   8  25  502.92  494.59    5.50 o
  -4   8  25  507.84  503.76    6.00 o
   5   8  25   28.43   31.33    2.08 o
  -5   8  25   30.11   35.25    2.17 o
   6   8  25  160.69  145.84    4.08 o
  -6   8  25  166.22  150.84    4.17 o
   7   8  25   42.12   49.42    2.17 o
  -7   8  25   42.06   50.75    3.33 o
   8   8  25  113.41  108.50    3.67 o
  -8   8  25  115.79  107.00    4.58 o
   9   8  25   72.50   71.83    3.42 o
  -9   8  25   72.05   78.92    5.83 o
   0   9  25  928.92  894.02    8.33 o
   1   9  25   50.27   72.83    2.33 o
  -1   9  25   53.36   73.92    2.33 o
   2   9  25  201.04  204.59    3.33 o
  -2   9  25  194.51  202.50    3.25 o
   3   9  25   41.24   51.67    1.83 o
  -3   9  25   44.78   54.33    2.50 o
   4   9  25  319.65  323.51    4.58 o
  -4   9  25  325.37  334.09    5.42 o
   5   9  25   93.99   98.25    3.08 o
  -5   9  25   95.03   98.25    4.00 o
   6   9  25   24.16   33.25    2.75 o
  -6   9  25   26.16   33.08    2.83 o
   7   9  25   61.11   62.08    3.58 o
  -7   9  25   63.23   68.25    4.17 o
   8   9  25   30.61   32.42    2.83 o
  -8   9  25   30.14   32.67    4.33 o
   0  10  25  305.14  318.59    5.25 o
   1  10  25  358.54  355.51    4.67 o
  -1  10  25  360.64  361.26    5.08 o
   2  10  25  238.47  245.76    4.33 o
  -2  10  25  236.96  241.84    4.00 o
   3  10  25  535.57  507.93    5.83 o
  -3  10  25  538.44  509.43    7.33 o
   4  10  25    7.05    7.92    1.92 o
  -4  10  25    6.68    5.00    2.25 <
   5  10  25  269.28  257.51    4.75 o
  -5  10  25  271.87  259.92    6.08 o
   6  10  25  109.73  112.08    4.50 o
  -6  10  25  107.71  106.58    4.58 o
   7  10  25   30.98   45.25    2.75 o
  -7  10  25   30.41   43.50    3.67 o
   8  10  25  320.93  329.59    7.25 o
  -8  10  25  310.06  323.92   15.83 o
   0  11  25    1.51   11.25    1.83 o
   1  11  25   19.45   20.42    2.42 o
  -1  11  25   19.03   20.33    2.00 o
   2  11  25  169.41  172.09    4.08 o
  -2  11  25  171.38  163.00    4.25 o
   3  11  25  299.21  290.09    4.83 o
  -3  11  25  300.89  295.51    5.75 o
   4  11  25  309.18  318.76    6.17 o
  -4  11  25  300.28  310.84    6.08 o
   5  11  25  138.65  135.17    4.42 o
  -5  11  25  136.05  131.09    4.33 o
   6  11  25  304.76  335.09    7.50 o
  -6  11  25  301.44  318.34    7.08 o
   7  11  25   64.28   66.75    4.00 o
  -7  11  25   64.71   69.33    5.58 o
   0  12  25  265.68  261.76    5.17 o
   1  12  25  104.97  114.33    4.17 o
  -1  12  25  102.43  118.59    4.00 o
   2  12  25  269.94  267.59    5.75 o
  -2  12  25  272.25  281.76    7.42 o
   3  12  25  143.28  151.59    4.08 o
  -3  12  25  144.75  147.75    4.42 o
   4  12  25   52.55   56.50    3.67 o
  -4  12  25   50.86   50.08    3.33 o
   5  12  25  158.77  148.00    5.00 o
  -5  12  25  158.01  145.42    4.67 o
   6  12  25   30.45   29.33    3.50 o
  -6  12  25   29.16   30.75    4.25 o
   0  13  25   95.01   90.42    5.08 o
   1  13  25   41.00   52.50    3.67 o
  -1  13  25   40.89   54.42    3.25 o
   2  13  25   99.25   98.67    4.25 o
  -2  13  25   98.57   93.25    5.17 o
   3  13  25   44.17   44.00    3.33 o
  -3  13  25   43.74   48.33    4.00 o
   4  13  25    3.22    3.33    3.33 <
  -4  13  25    2.80    4.92    2.75 <
   5  13  25   52.20   37.83    8.25 o
  -5  13  25   52.72   51.75    7.50 o
   0  14  25  210.77  221.00    8.50 o
   1  14  25   63.33   68.08    7.42 o
  -1  14  25   66.07   69.08    4.58 o
   2  14  25  145.15  139.00    5.67 o
  -2  14  25  146.09  140.75    4.67 o
   3  14  25   94.07   93.92    6.25 o
  -3  14  25   98.13   97.75    5.67 o
   0   0  26  138.78  151.00    3.00 o
   1   0  26  103.03  178.50    3.00 o
   2   0  26 1866.22 1771.87   13.50 o
   3   0  26  955.24  996.85    8.33 o
   4   0  26  195.17  198.75    2.58 o
   5   0  26   32.22   38.83    1.58 o
   6   0  26  956.88  909.77    9.00 o
   7   0  26  573.35  602.51    6.92 o
   8   0  26    7.52   11.33    1.67 o
   9   0  26   76.06   71.00    2.58 o
  10   0  26  230.63  225.84    5.83 o
   0   1  26  411.67  444.67    3.92 o
   1   1  26  459.34  441.92    3.83 o
  -1   1  26  470.78  452.09    3.92 o
   2   1  26  252.64  237.75    2.67 o
  -2   1  26  253.26  236.00    2.50 o
   3   1  26  684.89  664.93    7.00 o
  -3   1  26  709.13  697.35    5.58 o
   4   1  26  320.66  316.34    3.67 o
  -4   1  26  318.61  312.42    3.42 o
   5   1  26  269.02  258.01    3.25 o
  -5   1  26  257.19  241.75    3.08 o
   6   1  26  455.28  467.59    5.17 o
  -6   1  26  464.15  473.17    5.33 o
   7   1  26  561.84  553.34    6.25 o
  -7   1  26  571.70  568.43    6.25 o
   8   1  26  493.36  485.26    5.75 o
  -8   1  26  499.30  499.51    6.33 o
   9   1  26    5.84   11.00    2.08 o
  -9   1  26    6.32   10.67    1.83 o
  10   1  26   29.46   28.25    3.00 o
 -10   1  26   26.56   22.25    2.67 o
   0   2  26  193.96  236.50    2.50 o
   1   2  26  499.54  524.93    4.25 o
  -1   2  26  505.35  536.51    4.33 o
   2   2  26  242.50  255.67    2.58 o
  -2   2  26  239.49  251.76    2.67 o
   3   2  26  258.29  260.42    2.83 o
  -3   2  26  251.21  252.67    2.75 o
   4   2  26  312.69  308.01    3.83 o
  -4   2  26  323.23  321.09    3.92 o
   5   2  26  141.91  148.75    2.58 o
  -5   2  26  138.05  143.59    2.58 o
   6   2  26  494.60  496.26    5.50 o
  -6   2  26  482.85  479.84    5.83 o
   7   2  26   67.83   73.17    2.33 o
  -7   2  26   68.80   72.83    2.50 o
   8   2  26  179.41  188.75    4.42 o
  -8   2  26  173.52  176.42    3.75 o
   9   2  26  332.85  339.51    6.17 o
  -9   2  26  329.87  334.92    5.33 o
  10   2  26   70.26   75.08    3.42 o
 -10   2  26   67.62   72.67    4.25 o
   0   3  26  120.43  127.09    1.83 o
   1   3  26  639.46  634.26    4.67 o
  -1   3  26  625.07  621.01    4.67 o
   2   3  26  384.15  414.17    3.75 o
  -2   3  26  374.94  399.59    3.83 o
   3   3  26  430.22  411.67    3.92 o
  -3   3  26  442.30  427.09    3.75 o
   4   3  26   40.52   39.92    1.67 o
  -4   3  26   37.67   38.17    1.58 o
   5   3  26  637.11  614.09    5.83 o
  -5   3  26  631.86  613.68    6.17 o
   6   3  26  101.91  102.25    2.83 o
  -6   3  26  102.87   98.50    2.75 o
   7   3  26  171.66  179.34    3.33 o
  -7   3  26  179.71  182.25    3.67 o
   8   3  26  394.35  383.84    6.25 o
  -8   3  26  383.90  390.17    6.50 o
   9   3  26   18.58   21.17    2.25 o
  -9   3  26   17.61   17.58    3.08 o
  10   3  26   56.90   63.83    3.25 o
 -10   3  26   56.36   52.25    3.50 o
   0   4  26 1533.45 1403.44    9.67 o
   1   4  26   44.76   45.50    1.33 o
  -1   4  26   45.00   46.08    1.25 o
   2   4  26  349.59  319.59    2.92 o
  -2   4  26  340.37  310.17    2.83 o
   3   4  26   11.57   16.33    1.17 o
  -3   4  26   11.43   16.75    1.08 o
   4   4  26  714.94  723.43    6.67 o
  -4   4  26  722.52  728.18    7.42 o
   5   4  26   80.35   75.58    2.33 o
  -5   4  26   79.17   73.00    2.50 o
   6   4  26  316.95  322.01    4.58 o
  -6   4  26  316.09  332.51    5.00 o
   7   4  26  129.21  130.17    3.42 o
  -7   4  26  121.97  129.84    3.25 o
   8   4  26   66.82   70.58    3.17 o
  -8   4  26   65.56   65.58    2.83 o
   9   4  26  259.21  250.59    5.42 o
  -9   4  26  254.49  247.34    6.08 o
  10   4  26   55.58   58.17    3.58 o
 -10   4  26   54.92   63.50    4.25 o
   0   5  26   41.54   44.42    1.25 o
   1   5  26  656.52  673.43    5.33 o
  -1   5  26  652.17  662.68    4.92 o
   2   5  26  364.03  350.26    3.17 o
  -2   5  26  349.55  333.17    3.42 o
   3   5  26  481.91  460.92    4.00 o
  -3   5  26  468.39  454.26    4.67 o
   4   5  26  165.98  159.50    3.00 o
  -4   5  26  166.74  161.09    3.17 o
   5   5  26  103.64  104.67    2.67 o
  -5   5  26  101.70  103.50    2.67 o
   6   5  26  113.68  108.50    2.50 o
  -6   5  26  117.89  114.83    3.08 o
   7   5  26   35.84   45.17    2.58 o
  -7   5  26   37.48   45.67    2.50 o
   8   5  26   61.49   63.17    2.75 o
  -8   5  26   62.14   61.75    4.08 o
   9   5  26   65.01   66.08    3.33 o
  -9   5  26   61.91   62.67    4.33 o
  10   5  26  170.29  183.75    5.25 o
 -10   5  26  167.35  181.50   11.92 o
   0   6  26   21.81   21.33    1.00 o
   1   6  26  199.23  187.50    2.33 o
  -1   6  26  195.77  185.09    2.25 o
   2   6  26 1442.95 1388.61   11.42 o
  -2   6  26 1431.97 1367.19   10.25 o
   3   6  26  424.13  398.67    4.00 o
  -3   6  26  423.74  394.34    4.50 o
   4   6  26  163.69  166.00    2.83 o
  -4   6  26  166.07  164.92    2.83 o
   5   6  26  214.60  221.92    3.67 o
  -5   6  26  211.16  222.34    4.08 o
   6   6  26   61.73   59.58    2.42 o
  -6   6  26   61.52   62.25    2.58 o
   7   6  26   13.95   15.25    2.17 o
  -7   6  26   13.92   17.25    2.08 o
   8   6  26   73.90   91.25    3.33 o
  -8   6  26   73.42   87.83    4.08 o
   9   6  26  231.26  212.09    4.92 o
  -9   6  26  228.89  213.59    6.83 o
   0   7  26  130.31  128.50    2.17 o
   1   7  26  485.39  474.67    4.58 o
  -1   7  26  492.82  478.17    4.92 o
   2   7  26  409.10  411.01    4.17 o
  -2   7  26  395.70  398.34    4.92 o
   3   7  26   38.63   43.58    1.58 o
  -3   7  26   41.34   48.00    1.67 o
   4   7  26  869.63  852.85    9.33 o
  -4   7  26  866.42  870.77    9.58 o
   5   7  26   23.21   35.75    2.42 o
  -5   7  26   24.53   39.33    2.08 o
   6   7  26   51.77   49.42    2.42 o
  -6   7  26   51.81   50.42    2.83 o
   7   7  26    9.76    7.58    1.83 o
  -7   7  26    8.84    8.25    2.50 o
   8   7  26  300.83  275.76    5.08 o
  -8   7  26  298.96  274.51    6.42 o
   9   7  26    9.12   16.00    2.67 o
  -9   7  26    9.28   16.83    4.00 o
   0   8  26  456.73  457.42    4.50 o
   1   8  26  596.45  571.01    5.33 o
  -1   8  26  593.95  568.84    5.75 o
   2   8  26  926.00  931.27    8.50 o
  -2   8  26  942.23  946.93    8.42 o
   3   8  26 1276.09 1266.94   11.42 o
  -3   8  26 1283.65 1285.44   12.50 o
   4   8  26  126.75  119.67    3.08 o
  -4   8  26  129.55  122.84    2.67 o
   5   8  26  108.17  113.33    3.42 o
  -5   8  26  114.01  118.42    3.50 o
   6   8  26   39.10   44.17    2.75 o
  -6   8  26   37.62   50.08    3.58 o
   7   8  26  110.18  116.58    3.17 o
  -7   8  26  110.49  120.67    4.50 o
   8   8  26   22.12   18.67    2.58 o
  -8   8  26   20.96   21.17    3.00 o
   9   8  26   36.55   47.33    7.25 o
   0   9  26  222.52  213.25    3.58 o
   1   9  26  250.61  243.25    4.17 o
  -1   9  26  248.70  240.42    3.50 o
   2   9  26   13.57   17.75    1.67 o
  -2   9  26   11.33   14.83    1.50 o
   3   9  26  437.15  422.26    5.17 o
  -3   9  26  440.85  422.67    6.08 o
   4   9  26  362.48  349.17    5.83 o
  -4   9  26  370.60  362.59    5.33 o
   5   9  26   80.38   77.25    2.92 o
  -5   9  26   79.80   79.75    3.17 o
   6   9  26  168.71  172.67    4.50 o
  -6   9  26  168.35  171.67    4.58 o
   7   9  26   81.94   84.08    3.33 o
  -7   9  26   84.99   80.83    4.67 o
   8   9  26   47.18   50.00    2.67 o
  -8   9  26   46.29   46.75    4.83 o
   0  10  26   10.38   15.08    1.92 o
   1  10  26  402.45  382.84    5.50 o
  -1  10  26  399.73  385.17    4.75 o
   2  10  26  309.79  292.84    4.75 o
  -2  10  26  311.22  297.42    5.17 o
   3  10  26  424.44  416.76    5.83 o
  -3  10  26  407.40  397.67    6.33 o
   4  10  26  133.16  126.84    3.83 o
  -4  10  26  130.21  128.92    4.08 o
   5  10  26  392.95  384.42    5.75 o
  -5  10  26  382.34  376.34    6.33 o
   6  10  26    3.79    7.67    2.58 <
  -6  10  26    4.08    9.08    2.58 o
   7  10  26  322.96  315.17    6.25 o
  -7  10  26  324.90  310.84    7.17 o
   0  11  26  484.11  493.18    8.83 o
   1  11  26  376.61  373.34    5.58 o
  -1  11  26  365.81  347.42    8.08 o
   2  11  26  333.30  318.59    5.58 o
  -2  11  26  344.56  326.59    5.08 o
   3  11  26   51.96   49.17    2.75 o
  -3  11  26   49.19   48.75    2.67 o
   4  11  26  316.95  318.67    7.08 o
  -4  11  26  318.80  318.51    6.25 o
   5  11  26  119.08  104.33    4.42 o
  -5  11  26  117.16  113.50    4.58 o
   6  11  26  368.90  370.17    7.75 o
  -6  11  26  372.55  381.76    7.08 o
   7  11  26  239.65  242.42    6.58 o
  -7  11  26  240.24  250.26    7.58 o
   0  12  26  112.48  106.92    4.08 o
   1  12  26  776.79  750.18   10.00 o
  -1  12  26  778.16  742.10   12.17 o
   2  12  26  337.80  341.67    6.00 o
  -2  12  26  339.72  344.34    7.17 o
   3  12  26   33.74   39.75    2.92 o
  -3  12  26   32.80   34.75    3.17 o
   4  12  26  107.15  106.33    5.08 o
  -4  12  26  108.64  109.00    4.25 o
   5  12  26   68.78   73.75    4.17 o
  -5  12  26   74.22   85.67    4.75 o
   6  12  26  184.85  161.84    6.33 o
  -6  12  26  184.79  166.92    6.42 o
   0  13  26   43.43   42.67    3.83 o
   1  13  26  122.48  120.67    4.83 o
  -1  13  26  124.28  119.84    4.83 o
   2  13  26   15.73   13.50    2.25 o
  -2  13  26   16.85   19.58    2.92 o
   3  13  26   63.54   62.92    3.75 o
  -3  13  26   61.77   57.58    4.25 o
   4  13  26   81.12   89.67    5.25 o
  -4  13  26   83.50   95.09    4.75 o
   0  14  26  245.20  252.84   12.75 o
   1  14  26   10.95   11.50    3.50 o
  -1  14  26   12.80    6.08    3.75 <
   2  14  26   38.33   35.25    4.42 o
  -2  14  26   38.57   38.50    3.67 o
   1   0  27  204.00  202.09    2.25 o
   2   0  27  109.78  142.50    2.00 o
   3   0  27  297.89  307.42    3.25 o
   4   0  27  248.12  248.09    3.08 o
   5   0  27   94.39   95.59    2.17 o
   6   0  27 1241.95 1242.44   11.83 o
   7   0  27   16.22   25.58    1.67 o
   8   0  27  384.96  380.92    5.08 o
   9   0  27   50.06   48.25    2.75 o
  10   0  27  457.73  457.42    8.67 o
   0   1  27 7193.59 6781.21   50.42 o
   1   1  27 2101.24 1994.54   15.33 o
  -1   1  27 2103.20 1992.29   14.67 o
   2   1  27   43.07   42.83    1.33 o
  -2   1  27   48.49   46.00    1.17 o
   3   1  27  955.16  897.27    7.58 o
  -3   1  27  988.32  934.02    7.42 o
   4   1  27 2016.92 1952.12   17.33 o
  -4   1  27 2027.07 1964.20   16.92 o
   5   1  27  486.97  500.26    5.25 o
  -5   1  27  472.73  480.68    5.25 o
   6   1  27  362.00  366.34    4.17 o
  -6   1  27  364.00  368.34    4.83 o
   7   1  27   12.85   13.58    1.58 o
  -7   1  27   14.89   13.83    1.67 o
   8   1  27  163.18  176.92    3.75 o
  -8   1  27  163.47  178.42    3.42 o
   9   1  27   76.72   79.42    3.00 o
  -9   1  27   75.64   81.25    2.83 o
  10   1  27   20.54   21.25    2.83 o
 -10   1  27   20.85   24.17    2.67 o
   0   2  27  437.77  439.26    3.83 o
   1   2  27 1123.58 1106.19    8.42 o
  -1   2  27 1139.08 1122.69    8.25 o
   2   2  27  136.24  131.34    2.08 o
  -2   2  27  133.62  131.00    1.92 o
   3   2  27  351.86  357.51    3.58 o
  -3   2  27  343.42  350.42    3.58 o
   4   2  27  130.62  128.09    2.33 o
  -4   2  27  128.93  130.59    2.08 o
   5   2  27  236.96  233.17    3.25 o
  -5   2  27  236.61  234.42    3.42 o
   6   2  27  421.22  395.51    6.17 o
  -6   2  27  419.93  399.92    5.08 o
   7   2  27   40.66   41.75    1.92 o
  -7   2  27   39.98   39.83    2.00 o
   8   2  27  113.49  114.83    3.75 o
  -8   2  27  115.70  113.92    3.42 o
   9   2  27  158.00  172.75    4.58 o
  -9   2  27  163.73  172.42    4.17 o
  10   2  27   19.78   22.00    2.83 o
 -10   2  27   19.14   21.00    2.92 o
   0   3  27    8.62   12.92    1.25 o
   1   3  27  392.19  376.09    3.42 o
  -1   3  27  376.46  355.26    3.50 o
   2   3  27 1019.00  987.10    8.00 o
  -2   3  27  997.57  957.27    7.42 o
   3   3  27   18.97   20.67    1.33 o
  -3   3  27   19.43   21.17    1.08 o
   4   3  27  217.02  205.67    3.50 o
  -4   3  27  213.33  204.67    2.92 o
   5   3  27 1122.80 1105.60    9.17 o
  -5   3  27 1105.86 1087.94   11.25 o
   6   3  27  727.77  694.43    9.00 o
  -6   3  27  728.75  716.93    8.50 o
   7   3  27   12.44   17.50    1.92 o
  -7   3  27   12.18   13.67    1.83 o
   8   3  27   28.47   31.67    2.50 o
  -8   3  27   28.35   34.00    2.42 o
   9   3  27  186.51  167.92    4.42 o
  -9   3  27  182.24  157.67    4.42 o
  10   3  27   23.74   21.25    3.00 o
 -10   3  27   21.45   22.17    2.83 o
   0   4  27  131.53  154.09    1.83 o
   1   4  27  377.63  377.42    3.33 o
  -1   4  27  366.20  366.09    3.42 o
   2   4  27  927.43  892.60    6.75 o
  -2   4  27  908.63  869.52    8.00 o
   3   4  27  551.61  527.43    4.58 o
  -3   4  27  538.73  515.84    5.42 o
   4   4  27 1069.51 1048.10    9.42 o
  -4   4  27 1068.80 1053.69   10.42 o
   5   4  27  133.85  130.84    2.92 o
  -5   4  27  139.12  138.67    2.92 o
   6   4  27  559.36  547.09    7.25 o
  -6   4  27  558.06  567.76    6.75 o
   7   4  27  213.75  207.67    4.08 o
  -7   4  27  212.58  206.84    4.00 o
   8   4  27  393.52  380.92    6.75 o
  -8   4  27  397.93  398.67    6.75 o
   9   4  27   61.91   72.42    3.42 o
  -9   4  27   64.03   71.58    4.08 o
  10   4  27   73.81   75.17    3.50 o
 -10   4  27   73.41   73.58    4.33 o
   0   5  27  496.59  446.34    3.58 o
   1   5  27  193.47  193.92    2.17 o
  -1   5  27  190.57  191.00    2.42 o
   2   5  27  145.02  150.00    2.08 o
  -2   5  27  143.41  143.00    2.33 o
   3   5  27   24.31   30.00    1.17 o
  -3   5  27   22.06   25.75    1.33 o
   4   5  27  137.27  137.67    2.83 o
  -4   5  27  126.75  126.25    2.50 o
   5   5  27  220.48  213.09    3.25 o
  -5   5  27  213.76  211.42    3.67 o
   6   5  27  202.59  193.50    3.50 o
  -6   5  27  205.70  203.00    3.92 o
   7   5  27   95.74   91.83    3.08 o
  -7   5  27   92.80   95.75    3.58 o
   8   5  27   16.34   19.58    2.33 o
  -8   5  27   16.13   16.42    2.83 o
   9   5  27   79.68   78.00    3.58 o
  -9   5  27   79.86   81.58    5.92 o
   0   6  27   43.24   44.92    1.25 o
   1   6  27  840.05  809.68    6.58 o
  -1   6  27  824.47  791.27    6.42 o
   2   6  27  599.99  616.68    5.67 o
  -2   6  27  603.94  622.76    5.83 o
   3   6  27   54.13   53.58    1.50 o
  -3   6  27   57.12   55.33    1.75 o
   4   6  27  664.22  656.26    6.50 o
  -4   6  27  665.17  658.84    7.25 o
   5   6  27  230.03  230.84    3.33 o
  -5   6  27  230.57  233.59    3.92 o
   6   6  27    2.93    2.58    1.67 <
  -6   6  27    2.79    0.50    2.08 <
   7   6  27  255.18  243.34    4.58 o
  -7   6  27  257.64  248.84    5.33 o
   8   6  27  419.94  395.51    6.67 o
  -8   6  27  420.41  404.67    9.25 o
   9   6  27   76.53   72.50    3.42 o
  -9   6  27   77.16   73.92    5.58 o
   0   7  27  502.33  503.34    4.58 o
   1   7  27  186.74  197.84    2.67 o
  -1   7  27  190.48  199.42    2.92 o
   2   7  27   79.98   87.17    2.17 o
  -2   7  27   82.29   88.00    2.42 o
   3   7  27   64.24   65.58    1.75 o
  -3   7  27   63.07   61.83    2.00 o
   4   7  27  104.61  122.34    2.75 o
  -4   7  27  105.71  121.17    2.83 o
   5   7  27 1117.73 1099.77   11.67 o
  -5   7  27 1113.83 1110.60   12.58 o
   6   7  27   17.80   16.25    2.08 o
  -6   7  27   17.96   18.83    2.42 o
   7   7  27    7.12    9.58    2.25 o
  -7   7  27    7.53   12.92    2.75 o
   8   7  27    2.98    3.50    2.25 <
  -8   7  27    3.03    1.08    3.83 <
   9   7  27  129.41  130.67    4.25 o
  -9   7  27  129.83  118.25    6.75 o
   0   8  27   39.60   46.25    1.75 o
   1   8  27   73.20   78.25    2.25 o
  -1   8  27   70.38   73.17    2.00 o
   2   8  27  701.41  674.01    6.33 o
  -2   8  27  699.29  680.51    6.75 o
   3   8  27   90.77  106.75    2.25 o
  -3   8  27   93.40  109.25    2.67 o
   4   8  27   44.84   42.42    2.25 o
  -4   8  27   43.87   39.58    2.25 o
   5   8  27  332.48  320.34    4.67 o
  -5   8  27  327.56  318.67    5.50 o
   6   8  27  354.26  337.01    5.67 o
  -6   8  27  358.18  354.17    6.42 o
   7   8  27  453.27  423.92    7.58 o
  -7   8  27  447.75  410.42    9.42 o
   8   8  27    2.44    6.75    2.42 <
  -8   8  27    2.34    3.92    3.08 <
   0   9  27 1005.96  973.43   10.50 o
   1   9  27  294.63  284.17    4.33 o
  -1   9  27  302.42  293.51    4.25 o
   2   9  27   80.09   83.00    2.42 o
  -2   9  27   84.43   86.92    2.83 o
   3   9  27   52.21   53.83    2.17 o
  -3   9  27   49.59   52.50    2.50 o
   4   9  27  101.75  117.17    3.67 o
  -4   9  27  101.70  120.84    3.92 o
   5   9  27   32.05   34.83    2.92 o
  -5   9  27   33.54   33.33    2.42 o
   6   9  27   54.53   65.75    3.08 o
  -6   9  27   55.05   60.83    3.50 o
   7   9  27   16.34   16.17    2.50 o
  -7   9  27   17.85   22.67    3.00 o
   8   9  27   75.00   84.67    4.67 o
  -8   9  27   74.09   74.92    8.33 o
   0  10  27   84.24   78.75    3.08 o
   1  10  27  451.56  418.26    5.92 o
  -1  10  27  457.83  423.09    5.58 o
   2  10  27   26.36   30.83    2.25 o
  -2  10  27   26.36   28.42    1.92 o
   3  10  27  142.59  141.67    3.42 o
  -3  10  27  147.24  145.17    3.83 o
   4  10  27    4.92    7.42    2.17 o
  -4  10  27    5.90   10.33    2.17 o
   5  10  27  197.17  232.92    4.50 o
  -5  10  27  201.38  220.42    5.75 o
   6  10  27    6.10    4.75    2.58 <
  -6  10  27    5.34    7.08    2.67 <
   7  10  27   29.75   39.67    3.00 o
  -7  10  27   30.52   39.92    3.33 o
   0  11  27  127.51  137.75    4.17 o
   1  11  27  197.73  201.59    4.42 o
  -1  11  27  196.32  204.09    4.83 o
   2  11  27   18.41   21.42    2.17 o
  -2  11  27   17.73   23.75    1.92 o
   3  11  27   16.60   16.58    2.42 o
  -3  11  27   16.86   19.83    2.67 o
   4  11  27  392.45  366.92    7.67 o
  -4  11  27  379.38  368.84    8.58 o
   5  11  27   40.45   41.00    3.25 o
  -5  11  27   39.80   42.67    3.00 o
   6  11  27   92.54   98.59    4.58 o
  -6  11  27   92.24  105.33    4.67 o
   0  12  27  207.10  203.42    5.67 o
   1  12  27   83.23   90.92    3.67 o
  -1  12  27   83.65   94.34    5.00 o
   2  12  27    0.06    2.58    2.50 <
  -2  12  27    0.12   -1.17    4.67 <
   3  12  27   42.74   41.83    2.67 o
  -3  12  27   41.21   43.42    3.25 o
   4  12  27  677.22  639.76   13.17 o
  -4  12  27  679.37  664.76   10.17 o
   5  12  27  106.20  111.00    5.08 o
  -5  12  27  104.21  109.25    6.75 o
   0  13  27   76.85   72.83    3.58 o
   1  13  27  185.79  184.00    7.92 o
  -1  13  27  188.52  178.25    5.00 o
   2  13  27   56.68   54.25    3.08 o
  -2  13  27   57.45   52.67    4.25 o
   3  13  27  128.36  108.67    4.75 o
  -3  13  27  129.39  105.58    5.67 o
   4  13  27   38.51   50.25    3.50 o
  -4  13  27   39.10   45.33    5.00 o
   0  14  27    3.19    7.50    3.50 <
   1  14  27   73.90   77.42    4.75 o
  -1  14  27   73.86   83.33    5.17 o
   2  14  27    3.28    4.08    4.08 <
  -2  14  27    2.54   -2.58    3.92 <
   0   0  28 1292.87 1222.27   16.00 o
   1   0  28 1538.91 1480.69   12.17 o
   2   0  28 2203.91 2126.87   15.67 o
   3   0  28 3333.59 3242.48   28.42 o
   4   0  28  427.52  433.76    4.33 o
   5   0  28   13.34   17.75    1.33 o
   6   0  28 1849.71 1825.53   16.08 o
   7   0  28    5.34    4.58    1.50 o
   8   0  28    2.85    7.25    1.75 o
   9   0  28  139.57  140.42    3.75 o
  10   0  28  124.58  124.59    4.67 o
   0   1  28  138.68  295.59    7.00 o
   1   1  28  398.23  411.42    4.58 o
  -1   1  28  404.79  419.26    4.58 o
   2   1  28  197.33  184.34    2.42 o
  -2   1  28  202.23  189.17    2.25 o
   3   1  28    3.42   16.00    1.50 o
  -3   1  28    4.20   14.83    1.33 o
   4   1  28   42.23   62.17    2.75 o
  -4   1  28   41.07   59.75    2.17 o
   5   1  28   97.65  115.33    2.67 o
  -5   1  28  101.36  120.50    2.50 o
   6   1  28  292.40  302.09    4.33 o
  -6   1  28  290.23  305.17    4.08 o
   7   1  28  182.45  184.92    3.17 o
  -7   1  28  180.97  183.42    3.42 o
   8   1  28   18.89   22.67    2.33 o
  -8   1  28   17.99   22.17    1.92 o
   9   1  28    2.04    6.42    2.17 <
  -9   1  28    1.88    3.67    1.92 <
  10   1  28  115.24  125.75    5.33 o
 -10   1  28  120.25  130.42    4.83 o
   0   2  28   49.80   55.33    1.50 o
   1   2  28   84.58   92.83    1.92 o
  -1   2  28   88.32  101.25    1.83 o
   2   2  28   44.06   48.08    1.67 o
  -2   2  28   46.90   51.67    1.33 o
   3   2  28  596.38  587.59    5.25 o
  -3   2  28  587.14  576.84    5.50 o
   4   2  28  202.30  199.09    3.08 o
  -4   2  28  207.49  205.42    2.83 o
   5   2  28  271.71  255.76    3.67 o
  -5   2  28  277.99  266.09    3.75 o
   6   2  28  439.75  457.67    6.58 o
  -6   2  28  443.50  479.59    6.33 o
   7   2  28  302.32  291.67    4.92 o
  -7   2  28  302.45  293.34    4.50 o
   8   2  28  102.52  100.67    3.58 o
  -8   2  28  104.07  104.75    3.42 o
   9   2  28  499.34  493.51    7.67 o
  -9   2  28  507.56  504.26    8.08 o
  10   2  28   80.77   87.08    3.83 o
 -10   2  28   82.95   86.33    4.75 o
   0   3  28 2843.54 2774.97   21.00 o
   1   3  28  769.85  773.51    6.92 o
  -1   3  28  781.89  783.68    6.08 o
   2   3  28  125.24  136.34    2.33 o
  -2   3  28  127.61  137.25    2.08 o
   3   3  28  215.17  210.50    3.08 o
  -3   3  28  217.69  211.34    2.50 o
   4   3  28  353.01  332.76    4.08 o
  -4   3  28  344.83  329.59    3.92 o
   5   3  28 1075.79 1066.77    9.83 o
  -5   3  28 1080.48 1076.27   12.92 o
   6   3  28  143.98  164.25    3.83 o
  -6   3  28  143.34  162.84    3.42 o
   7   3  28    1.01    1.33    1.83 <
  -7   3  28    1.54    5.67    1.83 o
   8   3  28   21.50   24.50    2.50 o
  -8   3  28   22.68   27.25    2.33 o
   9   3  28   40.14   39.75    2.58 o
  -9   3  28   42.17   38.42    2.58 o
  10   3  28   27.24   30.58    2.75 o
 -10   3  28   25.87   27.33    3.17 o
   0   4  28 2459.40 2327.21   17.58 o
   1   4  28  153.81  155.34    2.33 o
  -1   4  28  163.22  162.92    2.25 o
   2   4  28   82.18   93.50    1.58 o
  -2   4  28   87.39   96.50    2.17 o
   3   4  28  193.37  188.84    2.50 o
  -3   4  28  188.67  183.34    2.58 o
   4   4  28  340.35  352.84    4.42 o
  -4   4  28  347.19  360.84    4.75 o
   5   4  28  611.53  581.18    7.00 o
  -5   4  28  610.27  595.68    8.83 o
   6   4  28  113.79  124.92    3.08 o
  -6   4  28  111.71  117.00    3.08 o
   7   4  28   86.27   91.83    3.33 o
  -7   4  28   81.59   84.67    3.42 o
   8   4  28    6.57   10.17    2.25 o
  -8   4  28    5.95    7.58    2.25 o
   9   4  28  157.15  143.42    4.25 o
  -9   4  28  153.55  144.25    4.42 o
  10   4  28   42.72   47.67    3.33 o
 -10   4  28   43.37   43.50    4.67 o
   0   5  28  314.48  304.67    3.00 o
   1   5  28 1308.73 1323.69    9.75 o
  -1   5  28 1298.97 1310.77   10.08 o
   2   5  28  332.91  325.84    3.33 o
  -2   5  28  335.48  332.01    3.42 o
   3   5  28  305.96  294.34    3.33 o
  -3   5  28  307.93  291.59    3.42 o
   4   5  28  148.72  149.59    2.67 o
  -4   5  28  146.44  148.75    2.92 o
   5   5  28 1281.62 1218.69   14.75 o
  -5   5  28 1283.13 1270.77   12.25 o
   6   5  28  170.38  163.25    3.58 o
  -6   5  28  169.41  163.17    3.83 o
   7   5  28   34.72   32.17    2.25 o
  -7   5  28   35.24   31.17    2.58 o
   8   5  28   26.12   28.33    2.50 o
  -8   5  28   27.10   31.08    3.17 o
   9   5  28  165.47  166.84    4.58 o
  -9   5  28  162.65  169.84    7.58 o
   0   6  28   20.08   24.92    1.17 o
   1   6  28   39.12   52.25    1.50 o
  -1   6  28   42.24   50.83    1.67 o
   2   6  28   89.24   92.25    1.92 o
  -2   6  28   92.39   94.42    2.17 o
   3   6  28  165.89  159.50    2.33 o
  -3   6  28  164.47  158.67    2.42 o
   4   6  28   39.96   50.08    1.83 o
  -4   6  28   41.52   50.08    2.00 o
   5   6  28  457.90  447.84    6.08 o
  -5   6  28  457.91  443.76    6.75 o
   6   6  28  151.95  140.25    3.08 o
  -6   6  28  152.10  145.59    3.50 o
   7   6  28  140.42  141.92    3.58 o
  -7   6  28  137.98  137.67    4.25 o
   8   6  28  130.51  133.67    4.25 o
  -8   6  28  132.56  131.34    5.50 o
   9   6  28  123.81  121.92    4.25 o
  -9   6  28  124.25  128.67    5.67 o
   0   7  28   91.17   96.50    1.92 o
   1   7  28 1029.41 1014.02    8.67 o
  -1   7  28 1034.32 1011.69    8.83 o
   2   7  28  221.67  217.34    3.08 o
  -2   7  28  221.73  215.92    3.42 o
   3   7  28  325.44  313.76    3.83 o
  -3   7  28  330.84  314.67    5.33 o
   4   7  28  933.30  911.02    9.33 o
  -4   7  28  938.12  928.27    9.67 o
   5   7  28  291.83  292.84    4.33 o
  -5   7  28  292.23  289.34    5.58 o
   6   7  28   48.68   59.67    2.92 o
  -6   7  28   48.61   57.58    3.00 o
   7   7  28  164.02  161.09    4.08 o
  -7   7  28  169.15  179.09    5.92 o
   8   7  28   53.43   61.92    3.17 o
  -8   7  28   54.46   62.83    4.33 o
   9   7  28   71.99   75.75    3.83 o
  -9   7  28   72.04   66.58    5.92 o
   0   8  28  624.33  619.84    6.42 o
   1   8  28  124.44  114.17    2.50 o
  -1   8  28  121.94  115.08    2.50 o
   2   8  28  210.75  213.09    3.50 o
  -2   8  28  210.99  215.42    3.25 o
   3   8  28  102.36  102.58    2.50 o
  -3   8  28  101.44  105.42    3.25 o
   4   8  28  200.23  196.34    3.83 o
  -4   8  28  196.39  191.84    4.25 o
   5   8  28    5.10   10.25    1.92 o
  -5   8  28    6.64   10.58    1.92 o
   6   8  28   44.32   57.17    3.33 o
  -6   8  28   47.29   60.08    3.83 o
   7   8  28   43.00   51.42    3.17 o
  -7   8  28   43.94   50.83    3.42 o
   8   8  28   65.50   63.08    3.25 o
  -8   8  28   70.50   71.58    4.67 o
   0   9  28    2.67    5.08    1.58 o
   1   9  28  246.41  234.00    3.50 o
  -1   9  28  249.92  236.34    4.00 o
   2   9  28  202.97  192.34    3.33 o
  -2   9  28  197.69  194.50    3.83 o
   3   9  28   42.60   41.58    2.08 o
  -3   9  28   43.00   40.83    2.92 o
   4   9  28  837.33  787.18    8.83 o
  -4   9  28  832.30  782.51   11.08 o
   5   9  28   84.30   79.83    3.83 o
  -5   9  28   83.04   81.83    3.33 o
   6   9  28  172.87  178.42    4.33 o
  -6   9  28  172.19  180.84    5.33 o
   7   9  28  163.65  164.84    5.08 o
  -7   9  28  163.32  162.75    5.33 o
   8   9  28  195.39  208.75    6.33 o
  -8   9  28  194.66  205.34    8.92 o
   0  10  28    0.22    4.17    2.08 <
   1  10  28   75.24   80.50    2.83 o
  -1  10  28   77.18   86.83    2.75 o
   2  10  28  266.50  266.51    4.50 o
  -2  10  28  274.63  273.26    5.50 o
   3  10  28    2.29    4.58    2.50 <
  -3  10  28    3.25    4.75    2.25 <
   4  10  28  276.02  254.09    5.08 o
  -4  10  28  277.24  259.09    6.08 o
   5  10  28 1139.31 1114.27   16.83 o
  -5  10  28 1138.32 1142.69   15.33 o
   6  10  28   64.97   59.50    3.58 o
  -6  10  28   65.04   71.67    3.92 o
   7  10  28  160.73  162.75    5.33 o
  -7  10  28  160.74  177.84    6.50 o
   0  11  28  552.39  465.42    7.67 o
   1  11  28  541.78  518.76    7.67 o
  -1  11  28  541.42  517.43    7.67 o
   2  11  28  428.71  442.34    7.08 o
  -2  11  28  432.66  445.51    6.42 o
   3  11  28  408.95  372.17    5.25 o
  -3  11  28  411.15  374.17    8.83 o
   4  11  28  135.99  126.09    4.42 o
  -4  11  28  135.54  133.67    4.00 o
   5  11  28   27.88   29.33    3.25 o
  -5  11  28   28.79   29.17    3.00 o
   6  11  28    3.55    9.00    2.92 o
  -6  11  28    2.86    5.67    3.17 <
   0  12  28  225.66  227.42    5.83 o
   1  12  28  125.28  125.42    4.92 o
  -1  12  28  133.24  132.84    5.00 o
   2  12  28   25.78   28.25    2.67 o
  -2  12  28   26.80   28.75    4.25 o
   3  12  28  210.18  198.67    5.17 o
  -3  12  28  210.97  210.84    5.83 o
   4  12  28   36.29   46.75    3.58 o
  -4  12  28   35.21   43.25    3.08 o
   5  12  28  143.16  132.25    6.08 o
  -5  12  28  134.05  133.34    5.83 o
   0  13  28    0.00    0.17    2.67 <
   1  13  28    6.76   10.33    3.33 o
  -1  13  28    7.09    7.75    3.75 <
   2  13  28   35.88   34.67    3.33 o
  -2  13  28   37.27   31.25    6.25 o
   3  13  28  119.59  122.09    5.17 o
  -3  13  28  119.21  131.34    7.08 o
   4  13  28  156.99  170.34    6.83 o
  -4  13  28  156.17  169.34    8.17 o
   0  14  28   37.22   38.25    4.00 o
   1  14  28    9.12   17.50    4.58 o
  -1  14  28    7.53   16.50    3.75 o
   1   0  29  717.39  674.68    7.58 o
   2   0  29   54.96  104.08    3.83 o
   3   0  29 1415.38 1494.03   13.33 o
   4   0  29  496.01  526.26    5.42 o
   5   0  29 1438.84 1378.53   12.42 o
   6   0  29   40.34   52.33    2.00 o
   7   0  29    3.64    4.92    1.58 o
   8   0  29    2.55    5.92    1.83 o
   9   0  29  151.25  160.25    4.33 o
  10   0  29   11.60   13.92    2.83 o
   0   1  29 1014.05  991.93    9.50 o
   1   1  29  221.52  225.59    3.25 o
  -1   1  29  222.66  227.34    3.08 o
   2   1  29   60.40   72.25    1.75 o
  -2   1  29   58.37   68.50    1.75 o
   3   1  29 1062.50 1020.77    9.08 o
  -3   1  29 1061.53 1021.19    8.58 o
   4   1  29  117.66  116.25    2.42 o
  -4   1  29  118.21  121.92    2.25 o
   5   1  29 1442.61 1387.11   14.17 o
  -5   1  29 1463.64 1412.28   15.00 o
   6   1  29  391.20  387.09    5.25 o
  -6   1  29  386.67  386.76    4.83 o
   7   1  29   78.86   79.33    2.75 o
  -7   1  29   76.65   74.58    2.50 o
   8   1  29  163.07  165.50    3.75 o
  -8   1  29  164.70  171.67    3.75 o
   9   1  29  322.81  327.59    6.08 o
  -9   1  29  316.52  329.09    6.25 o
  10   1  29  129.58  124.59    4.75 o
 -10   1  29  127.35  123.34    5.25 o
   0   2  29 1181.28 1086.02   10.83 o
   1   2  29  485.88  507.59    5.08 o
  -1   2  29  471.24  490.34    4.42 o
   2   2  29  727.71  670.01    6.17 o
  -2   2  29  742.02  691.76    5.83 o
   3   2  29   91.50   94.84    2.25 o
  -3   2  29   94.37   98.67    1.83 o
   4   2  29  746.31  732.01    8.17 o
  -4   2  29  740.84  732.35    7.50 o
   5   2  29  105.17  108.33    2.50 o
  -5   2  29  102.83  104.08    3.00 o
   6   2  29   23.73   31.92    1.92 o
  -6   2  29   21.45   27.67    1.83 o
   7   2  29  269.19  269.17    4.67 o
  -7   2  29  280.11  293.17    4.50 o
   8   2  29  118.16  120.17    3.83 o
  -8   2  29  123.70  122.34    3.92 o
   9   2  29   58.84   64.08    3.08 o
  -9   2  29   56.37   60.33    2.83 o
  10   2  29   73.55   79.75    4.50 o
 -10   2  29   71.90   77.92    4.00 o
   0   3  29  637.87  692.18    5.58 o
   1   3  29  421.73  431.67    4.25 o
  -1   3  29  413.78  421.17    4.08 o
   2   3  29   68.53   66.83    1.75 o
  -2   3  29   67.98   67.17    1.92 o
   3   3  29  412.81  406.34    4.42 o
  -3   3  29  415.07  404.67    4.75 o
   4   3  29  154.78  168.00    3.00 o
  -4   3  29  151.32  159.59    2.92 o
   5   3  29  966.11  941.10   10.33 o
  -5   3  29  955.46  945.18   11.50 o
   6   3  29  352.55  341.76    5.25 o
  -6   3  29  345.17  344.76    5.17 o
   7   3  29  486.96  471.76    7.08 o
  -7   3  29  494.94  485.26    7.42 o
   8   3  29  137.57  140.25    4.08 o
  -8   3  29  139.98  142.34    3.58 o
   9   3  29    7.70    9.17    2.42 o
  -9   3  29    7.81    8.25    2.33 o
  10   3  29  117.41  110.83    5.33 o
 -10   3  29  117.82  106.83    5.08 o
   0   4  29  189.72  229.75    2.75 o
   1   4  29   25.21   41.25    1.42 o
  -1   4  29   25.02   38.00    1.42 o
   2   4  29 1166.23 1142.52    9.00 o
  -2   4  29 1159.16 1136.85    9.92 o
   3   4  29  162.33  157.25    2.42 o
  -3   4  29  156.98  150.34    2.58 o
   4   4  29  193.70  187.50    3.33 o
  -4   4  29  195.65  190.75    3.42 o
   5   4  29  248.73  240.50    4.17 o
  -5   4  29  246.77  240.34    4.25 o
   6   4  29   70.67   75.08    3.17 o
  -6   4  29   69.58   74.25    3.08 o
   7   4  29  365.01  354.26    5.25 o
  -7   4  29  366.97  363.01    5.75 o
   8   4  29   24.84   23.92    2.67 o
  -8   4  29   26.78   23.67    2.33 o
   9   4  29   81.31   79.25    3.42 o
  -9   4  29   77.86   83.17    4.00 o
   0   5  29  795.57  782.35    6.75 o
   1   5  29  828.28  826.27    7.25 o
  -1   5  29  815.04  807.93    7.17 o
   2   5  29  124.84  128.75    2.33 o
  -2   5  29  131.69  138.67    2.08 o
   3   5  29  168.51  163.25    2.50 o
  -3   5  29  173.10  166.09    2.92 o
   4   5  29  205.82  196.25    3.42 o
  -4   5  29  210.88  201.50    4.58 o
   5   5  29  105.90  129.59    3.83 o
  -5   5  29  106.85  120.17    2.83 o
   6   5  29   81.83   79.08    3.08 o
  -6   5  29   81.73   75.50    3.00 o
   7   5  29  186.83  178.09    4.08 o
  -7   5  29  184.30  179.84    5.17 o
   8   5  29  230.37  208.42    4.92 o
  -8   5  29  237.90  222.34    5.92 o
   9   5  29   45.47   52.75    3.17 o
  -9   5  29   44.50   49.17    5.00 o
   0   6  29  705.03  755.60    6.50 o
   1   6  29  530.36  533.84    5.00 o
  -1   6  29  536.04  538.76    5.42 o
   2   6  29  337.69  327.92    3.42 o
  -2   6  29  344.74  332.67    3.83 o
   3   6  29  175.56  164.25    2.58 o
  -3   6  29  174.56  170.00    2.67 o
   4   6  29  447.66  455.51    6.25 o
  -4   6  29  442.27  457.51    6.83 o
   5   6  29  190.71  193.34    3.42 o
  -5   6  29  191.94  184.00    5.00 o
   6   6  29   17.10   21.08    2.08 o
  -6   6  29   16.89   16.75    2.08 o
   7   6  29  198.11  194.00    4.42 o
  -7   6  29  200.62  194.00    5.33 o
   8   6  29   23.43   29.58    2.83 o
  -8   6  29   23.12   27.83    3.50 o
   9   6  29   17.56   18.58    2.75 o
  -9   6  29   17.29   23.17    6.00 o
   0   7  29  181.66  181.34    2.83 o
   1   7  29  395.76  400.26    4.25 o
  -1   7  29  389.15  397.09    4.42 o
   2   7  29  531.39  524.26    5.17 o
  -2   7  29  533.18  529.18    6.17 o
   3   7  29   62.39   68.00    2.08 o
  -3   7  29   68.38   75.42    2.50 o
   4   7  29   33.53   36.50    2.17 o
  -4   7  29   35.21   36.17    2.33 o
   5   7  29   21.34   24.42    2.17 o
  -5   7  29   19.70   23.17    2.25 o
   6   7  29  719.60  705.60    8.92 o
  -6   7  29  716.76  699.18   10.42 o
   7   7  29    1.26    8.17    2.50 o
  -7   7  29    1.46    5.67    2.25 <
   8   7  29    4.31    0.00    2.58 <
  -8   7  29    4.25    3.42    3.08 <
   0   8  29  119.94  103.67    2.33 o
   1   8  29  575.25  571.59    6.17 o
  -1   8  29  574.65  568.93    6.50 o
   2   8  29  249.80  234.75    3.33 o
  -2   8  29  253.24  233.75    3.58 o
   3   8  29  126.82  120.92    2.50 o
  -3   8  29  129.92  121.09    2.92 o
   4   8  29   99.97  108.08    3.08 o
  -4   8  29   98.94  113.58    3.42 o
   5   8  29  362.71  371.92    6.00 o
  -5   8  29  362.05  365.92    6.75 o
   6   8  29   52.81   49.33    2.83 o
  -6   8  29   56.26   55.00    3.17 o
   7   8  29    2.95    5.00    2.58 <
  -7   8  29    2.18    0.75    2.50 <
   8   8  29   37.47   40.33    3.17 o
  -8   8  29   38.99   38.83    4.50 o
   0   9  29   76.14   72.08    2.42 o
   1   9  29  335.94  331.34    4.50 o
  -1   9  29  340.98  331.51    5.17 o
   2   9  29  419.69  406.51    5.92 o
  -2   9  29  428.56  422.76    6.00 o
   3   9  29  341.86  323.34    4.50 o
  -3   9  29  348.12  330.84    6.67 o
   4   9  29  293.91  307.26    5.58 o
  -4   9  29  292.03  307.92    6.67 o
   5   9  29   98.66   99.17    3.33 o
  -5   9  29   95.42   98.17    5.08 o
   6   9  29  357.58  372.67    6.50 o
  -6   9  29  353.08  373.01    9.08 o
   7   9  29    2.04    6.25    2.33 <
  -7   9  29    1.89    5.58    2.92 <
   0  10  29  218.00  211.09    4.42 o
   1  10  29  269.99  269.42    4.42 o
  -1  10  29  272.53  265.84    4.08 o
   2  10  29   15.93   16.83    2.58 o
  -2  10  29   17.54   17.08    2.08 o
   3  10  29  284.69  254.67    5.33 o
  -3  10  29  286.35  256.17    6.25 o
   4  10  29   24.96   22.08    2.67 o
  -4  10  29   24.22   26.33    2.67 o
   5  10  29  245.80  264.17    5.58 o
  -5  10  29  247.63  269.34    6.58 o
   6  10  29  108.11  112.92    4.92 o
  -6  10  29  105.90  107.75    5.33 o
   7  10  29   41.11   44.75    3.92 o
  -7  10  29   39.20   48.50    4.92 o
   0  11  29  153.26  163.00    4.17 o
   1  11  29    8.05   13.00    2.08 o
  -1  11  29    6.62   14.17    2.42 o
   2  11  29  721.87  688.76    8.92 o
  -2  11  29  709.67  677.43   11.50 o
   3  11  29  240.43  235.25    4.58 o
  -3  11  29  238.21  239.50    5.58 o
   4  11  29  352.94  343.17    6.33 o
  -4  11  29  343.38  333.84    7.42 o
   5  11  29   41.72   46.67    3.08 o
  -5  11  29   43.64   48.17    3.17 o
   6  11  29  225.11  203.50    5.58 o
  -6  11  29  225.67  208.92   12.17 o
   0  12  29  118.89  109.67    4.50 o
   1  12  29    9.24   12.17    2.92 o
  -1  12  29    9.81    7.58    2.25 o
   2  12  29  229.83  214.34    4.75 o
  -2  12  29  229.18  216.50    6.83 o
   3  12  29  434.17  416.92    8.17 o
  -3  12  29  424.05  393.67    8.25 o
   4  12  29   98.65  100.50    5.67 o
  -4  12  29   97.41  110.00    5.50 o
   5  12  29  100.21  106.50    5.75 o
  -5  12  29  100.96  105.08    5.50 o
   0  13  29   57.58   70.17    5.58 o
   1  13  29  113.95  106.33    4.67 o
  -1  13  29  113.59   89.25    6.17 o
   2  13  29  121.63  114.08    4.25 o
  -2  13  29  123.06  108.58    7.00 o
   3  13  29  194.68  191.75    7.00 o
  -3  13  29  192.59  184.50    8.42 o
   0   0  30  689.04  753.01   17.83 o
   1   0  30  772.39  726.93   10.33 o
   2   0  30 1505.06 1481.78   12.75 o
   3   0  30  362.16  371.84    4.58 o
   4   0  30   58.98   76.08    2.50 o
   5   0  30  113.07  127.25    3.00 o
   6   0  30  242.58  238.50    3.92 o
   7   0  30   19.70   20.83    1.75 o
   8   0  30  172.01  175.09    3.67 o
   9   0  30    0.54    2.25    2.42 <
  10   0  30    0.45    2.92    2.92 <
   0   1  30  220.90  231.25    2.92 o
   1   1  30  536.16  497.09    5.33 o
  -1   1  30  532.48  497.59    5.33 o
   2   1  30 2204.12 2170.54   21.00 o
  -2   1  30 2233.19 2221.96   18.33 o
   3   1  30   96.75  116.83    2.50 o
  -3   1  30   89.76  107.75    2.17 o
   4   1  30  704.71  699.26    9.17 o
  -4   1  30  698.70  685.10    6.83 o
   5   1  30   54.26   60.42    3.00 o
  -5   1  30   49.78   59.67    2.25 o
   6   1  30   28.50   28.33    1.83 o
  -6   1  30   27.11   30.75    1.75 o
   7   1  30  368.08  354.34    5.08 o
  -7   1  30  355.39  342.67    4.83 o
   8   1  30  142.00  141.34    3.92 o
  -8   1  30  146.91  148.09    3.92 o
   9   1  30   22.92   22.42    2.75 o
  -9   1  30   20.95   23.25    2.33 o
  10   1  30   87.62   92.67    5.00 o
 -10   1  30   88.28   90.25    5.08 o
   0   2  30  209.59  236.17    3.42 o
   1   2  30 1540.75 1563.86   13.25 o
  -1   2  30 1547.97 1560.61   16.75 o
   2   2  30  406.79  406.09    4.42 o
  -2   2  30  422.28  423.59    4.00 o
   3   2  30  627.08  595.84    5.83 o
  -3   2  30  616.51  584.26    6.08 o
   4   2  30  489.08  481.18    6.33 o
  -4   2  30  491.84  478.84    5.25 o
   5   2  30   53.82   52.50    2.42 o
  -5   2  30   52.10   49.92    2.08 o
   6   2  30   17.01   20.25    1.92 o
  -6   2  30   17.13   17.25    1.92 o
   7   2  30   32.24   43.42    2.83 o
  -7   2  30   33.34   46.00    2.58 o
   8   2  30   82.47   85.00    3.50 o
  -8   2  30   82.02   84.42    3.17 o
   9   2  30   83.59   91.42    3.75 o
  -9   2  30   85.76   92.92    3.92 o
  10   2  30   24.71   29.17    6.50 o
 -10   2  30   24.04   33.92    7.00 o
   0   3  30  313.55  332.67    3.50 o
   1   3  30   42.48   50.08    1.67 o
  -1   3  30   41.26   44.42    1.67 o
   2   3  30  340.49  342.59    4.00 o
  -2   3  30  342.89  345.92    4.33 o
   3   3  30  525.05  506.26    5.58 o
  -3   3  30  533.93  510.26    5.33 o
   4   3  30  544.98  549.01    6.75 o
  -4   3  30  546.78  562.09    5.83 o
   5   3  30   27.24   36.50    2.58 o
  -5   3  30   25.54   31.25    1.92 o
   6   3  30  176.38  178.75    3.75 o
  -6   3  30  178.12  176.34    3.75 o
   7   3  30  192.92  197.17    4.33 o
  -7   3  30  197.38  203.92    4.50 o
   8   3  30  137.44  142.84    4.75 o
  -8   3  30  137.49  138.00    4.83 o
   9   3  30   40.62   45.50    3.08 o
  -9   3  30   41.58   43.67    3.25 o
   0   4  30   68.53   81.75    1.92 o
   1   4  30 2514.67 2444.21   19.58 o
  -1   4  30 2522.79 2426.96   21.17 o
   2   4  30  230.22  254.67    3.08 o
  -2   4  30  239.68  264.51    3.50 o
   3   4  30  313.40  307.42    3.58 o
  -3   4  30  309.08  307.34    4.67 o
   4   4  30  889.59  859.02    9.92 o
  -4   4  30  873.26  828.93   10.92 o
   5   4  30   32.31   40.75    2.25 o
  -5   4  30   29.46   36.08    2.92 o
   6   4  30  496.78  454.84    6.75 o
  -6   4  30  486.51  465.17    7.58 o
   7   4  30  211.96  212.50    4.33 o
  -7   4  30  210.18  209.34    5.67 o
   8   4  30  182.62  160.09    4.33 o
  -8   4  30  183.04  168.50    5.08 o
   9   4  30   21.01   20.08    2.83 o
  -9   4  30   21.59   21.00    3.50 o
   0   5  30   14.37   22.33    1.08 o
   1   5  30   41.88   62.58    1.67 o
  -1   5  30   43.03   63.67    2.00 o
   2   5  30  432.24  431.59    4.25 o
  -2   5  30  430.53  427.26    4.92 o
   3   5  30   11.04   16.58    1.33 o
  -3   5  30   10.38   15.67    1.50 o
   4   5  30  387.49  385.34    4.50 o
  -4   5  30  384.11  389.34    5.58 o
   5   5  30   15.20   18.50    2.00 o
  -5   5  30   16.20   16.17    1.75 o
   6   5  30   66.91   61.67    3.08 o
  -6   5  30   66.13   63.50    3.08 o
   7   5  30  147.81  141.00    3.83 o
  -7   5  30  146.53  151.92    4.42 o
   8   5  30  214.03  214.34    4.92 o
  -8   5  30  218.45  223.25    5.75 o
   9   5  30   76.68   84.67    4.67 o
  -9   5  30   80.13   79.33    5.00 o
   0   6  30 1750.89 1720.53   13.42 o
   1   6  30  113.44  113.83    2.00 o
  -1   6  30  108.59  109.75    2.17 o
   2   6  30  346.83  346.42    3.92 o
  -2   6  30  351.68  347.51    4.08 o
   3   6  30  861.90  856.68    8.67 o
  -3   6  30  859.73  853.27    9.58 o
   4   6  30  578.55  588.93    6.50 o
  -4   6  30  571.95  570.59    7.58 o
   5   6  30   35.08   39.58    2.58 o
  -5   6  30   31.48   36.58    2.25 o
   6   6  30  576.01  539.51    7.42 o
  -6   6  30  583.73  557.18    9.58 o
   7   6  30  315.46  315.92    5.17 o
  -7   6  30  320.89  333.67    6.42 o
   8   6  30   83.72   77.92    3.83 o
  -8   6  30   84.90   81.58    5.00 o
   9   6  30   29.66   32.08    3.08 o
  -9   6  30   28.51   24.17    4.75 o
   0   7  30    9.39   15.92    1.50 o
   1   7  30  106.11  114.00    2.08 o
  -1   7  30  101.53  109.42    2.42 o
   2   7  30   31.62   35.17    1.67 o
  -2   7  30   31.11   34.92    1.75 o
   3   7  30  253.09  247.51    3.75 o
  -3   7  30  256.66  255.92    3.75 o
   4   7  30   78.19   74.83    3.08 o
  -4   7  30   85.26   84.33    3.42 o
   5   7  30   23.38   24.75    2.00 o
  -5   7  30   23.32   20.58    2.42 o
   6   7  30   33.72   45.17    2.75 o
  -6   7  30   33.02   41.33    2.75 o
   7   7  30  429.02  410.42    7.17 o
  -7   7  30  434.16  415.09    8.33 o
   8   7  30   36.17   35.42    2.83 o
  -8   7  30   36.94   38.42    3.92 o
   0   8  30  865.58  848.85    8.50 o
   1   8  30   17.50   21.50    1.75 o
  -1   8  30   18.63   21.58    1.42 o
   2   8  30  191.26  189.75    3.08 o
  -2   8  30  193.33  196.17    3.58 o
   3   8  30   11.61    9.17    2.00 o
  -3   8  30   11.61    8.58    1.58 o
   4   8  30  161.67  146.75    3.42 o
  -4   8  30  158.52  140.75    3.75 o
   5   8  30   60.35   66.92    2.67 o
  -5   8  30   63.95   70.00    4.25 o
   6   8  30   17.80   14.92    2.50 o
  -6   8  30   17.93   16.75    3.25 o
   7   8  30  125.89  138.59    4.92 o
  -7   8  30  126.94  128.42    5.00 o
   8   8  30  221.59  207.67    5.58 o
  -8   8  30  220.03  204.84   12.58 o
   0   9  30   27.22   28.00    1.92 o
   1   9  30  186.61  177.92    3.33 o
  -1   9  30  184.73  180.17    3.50 o
   2   9  30  278.56  279.09    4.75 o
  -2   9  30  281.99  280.59    5.08 o
   3   9  30  231.58  234.17    3.83 o
  -3   9  30  230.64  225.34    4.08 o
   4   9  30  155.34  156.92    4.17 o
  -4   9  30  154.70  166.09    4.58 o
   5   9  30  119.94  117.67    4.42 o
  -5   9  30  119.95  117.00    5.50 o
   6   9  30  357.22  352.84    6.42 o
  -6   9  30  359.12  348.67    7.58 o
   7   9  30   36.66   37.25    3.33 o
  -7   9  30   33.88   37.42    3.42 o
   0  10  30  832.87  806.85   10.42 o
   1  10  30  147.32  146.42    3.92 o
  -1  10  30  144.95  142.09    3.58 o
   2  10  30   94.92   93.50    3.50 o
  -2  10  30   93.53   89.25    4.00 o
   3  10  30  199.26  198.50    5.67 o
  -3  10  30  203.32  203.59    4.58 o
   4  10  30   58.52   59.42    3.25 o
  -4  10  30   58.89   62.33    3.58 o
   5  10  30  105.41  103.92    4.00 o
  -5  10  30  107.88  103.67    6.42 o
   6  10  30  195.15  214.17    5.83 o
  -6  10  30  197.58  216.34    5.50 o
   0  11  30    0.40    6.17    2.50 <
   1  11  30   86.97   84.92    4.17 o
  -1  11  30   90.04   88.83    4.25 o
   2  11  30   74.56   83.42    3.00 o
  -2  11  30   73.80   91.33    5.00 o
   3  11  30   77.40   79.08    3.33 o
  -3  11  30   83.02   87.25    4.25 o
   4  11  30  174.83  158.50    4.92 o
  -4  11  30  175.05  160.34    5.33 o
   5  11  30   53.63   50.33    4.33 o
  -5  11  30   49.78   54.50    4.08 o
  -6  11  30   70.70   81.33    8.50 o
   0  12  30  150.51  124.67    5.83 o
   1  12  30   59.36   69.50    3.83 o
  -1  12  30   57.42   65.33    3.42 o
   2  12  30   68.51   67.00    3.58 o
  -2  12  30   64.31   62.67    4.33 o
   3  12  30  265.80  272.09    6.75 o
  -3  12  30  274.40  277.59    6.75 o
   4  12  30    6.30    0.17    3.00 <
  -4  12  30    6.71   10.67    3.92 <
   0  13  30   99.95  119.59    5.67 o
   1  13  30  146.95  149.50    6.25 o
  -1  13  30  144.63  148.67    6.25 o
   2  13  30   70.57   98.50    4.83 o
  -2  13  30   71.93   99.09    6.58 o
   3  13  30  127.96  136.84    6.08 o
  -3  13  30  130.57  134.34    6.00 o
   1   0  31    3.63   17.67    1.58 o
   2   0  31  135.03  170.50    3.50 o
   3   0  31   57.74   62.00    2.08 o
   4   0  31 1382.86 1339.94   15.00 o
   5   0  31  695.78  656.59    9.67 o
   6   0  31  128.60  131.00    3.08 o
   7   0  31  476.95  441.42    6.25 o
   8   0  31  284.45  266.51    4.75 o
   9   0  31  246.87  235.34    5.08 o
   0   1  31   52.19   64.50    2.00 o
   1   1  31  146.60  156.50    2.58 o
  -1   1  31  142.68  149.25    2.50 o
   2   1  31  491.53  541.84    6.25 o
  -2   1  31  490.20  538.76    5.67 o
   3   1  31  501.59  502.68    5.42 o
  -3   1  31  513.45  521.26    5.25 o
   4   1  31  695.60  674.18    7.67 o
  -4   1  31  696.13  669.85    7.33 o
   5   1  31  141.86  145.50    4.00 o
  -5   1  31  140.69  140.92    3.33 o
   6   1  31  117.09  110.17    3.17 o
  -6   1  31  118.88  116.00    2.92 o
   7   1  31   24.26   35.75    2.42 o
  -7   1  31   26.39   32.42    2.25 o
   8   1  31  423.70  423.84    7.17 o
  -8   1  31  421.42  415.34    6.25 o
   9   1  31   13.57   12.83    2.58 o
  -9   1  31   14.56   17.92    2.42 o
   0   2  31  367.79  348.09    3.83 o
   1   2  31  847.23  834.35    9.67 o
  -1   2  31  844.74  829.27    7.33 o
   2   2  31  217.75  238.25    3.33 o
  -2   2  31  222.60  246.34    3.25 o
   3   2  31   15.78   23.92    1.50 o
  -3   2  31   15.95   22.42    1.33 o
   4   2  31  614.11  580.59    7.25 o
  -4   2  31  618.89  600.26    7.50 o
   5   2  31  367.44  365.17    6.83 o
  -5   2  31  368.92  368.01    4.50 o
   6   2  31  296.84  307.92    4.42 o
  -6   2  31  293.90  302.84    5.00 o
   7   2  31  865.08  844.93   10.83 o
  -7   2  31  849.07  850.85   10.67 o
   8   2  31   30.87   40.42    3.00 o
  -8   2  31   29.89   37.75    2.33 o
   9   2  31  277.37  274.76    6.83 o
  -9   2  31  276.64  277.92    5.42 o
   0   3  31    0.83    8.92    1.08 o
   1   3  31  312.57  320.59    4.75 o
  -1   3  31  317.39  319.84    4.17 o
   2   3  31   80.60   82.33    2.17 o
  -2   3  31   78.24   80.17    2.92 o
   3   3  31  464.85  467.92    6.33 o
  -3   3  31  473.96  471.26    5.92 o
   4   3  31   73.26   77.33    2.67 o
  -4   3  31   80.52   92.00    2.83 o
   5   3  31   66.30   75.83    3.08 o
  -5   3  31   61.81   67.67    2.42 o
   6   3  31  293.35  269.84    6.17 o
  -6   3  31  301.20  286.34    5.33 o
   7   3  31  346.71  344.76    5.92 o
  -7   3  31  351.21  343.59    6.67 o
   8   3  31  112.89  127.00    4.42 o
  -8   3  31  115.51  121.67    3.75 o
   9   3  31  188.87  191.00    5.42 o
  -9   3  31  186.71  188.92    4.58 o
   0   4  31  201.45  187.59    2.58 o
   1   4  31  255.52  302.09    3.67 o
  -1   4  31  255.98  300.09    3.83 o
   2   4  31  697.07  680.18    6.25 o
  -2   4  31  697.91  679.51    7.75 o
   3   4  31   68.99   73.42    2.33 o
  -3   4  31   68.53   76.83    2.58 o
   4   4  31  152.28  169.75    3.92 o
  -4   4  31  155.49  163.00    3.17 o
   5   4  31  181.52  193.42    4.00 o
  -5   4  31  183.00  194.42    4.25 o
   6   4  31   63.22   66.25    3.33 o
  -6   4  31   65.59   63.58    3.17 o
   7   4  31  231.39  233.75    5.33 o
  -7   4  31  232.31  240.09    6.00 o
   8   4  31   31.40   33.08    2.83 o
  -8   4  31   32.09   36.67    2.92 o
   9   4  31  128.22  130.92    4.50 o
  -9   4  31  128.50  127.92    5.17 o
   0   5  31   27.22   25.83    1.42 o
   1   5  31 1842.10 1811.45   13.58 o
  -1   5  31 1859.29 1815.87   13.75 o
   2   5  31  310.45  327.01    3.67 o
  -2   5  31  312.29  318.67    3.92 o
   3   5  31  690.40  677.43    6.83 o
  -3   5  31  685.00  670.01   10.17 o
   4   5  31  118.74  115.67    3.08 o
  -4   5  31  121.40  121.67    3.67 o
   5   5  31   92.73   94.25    4.33 o
  -5   5  31   92.21   96.00    3.00 o
   6   5  31   21.31   18.00    2.58 o
  -6   5  31   19.94   18.08    2.50 o
   7   5  31   75.28   71.25    3.25 o
  -7   5  31   77.21   70.08    3.42 o
   8   5  31  297.05  296.42    6.42 o
  -8   5  31  293.01  290.84    6.75 o
   9   5  31   78.17   74.92    4.33 o
  -9   5  31   80.50   87.67    5.08 o
   0   6  31  319.24  327.17    3.92 o
   1   6  31  173.42  168.09    2.42 o
  -1   6  31  170.62  166.50    3.25 o
   2   6  31  251.21  256.17    3.25 o
  -2   6  31  256.17  262.76    4.75 o
   3   6  31  713.82  730.35    7.42 o
  -3   6  31  726.86  739.43    7.92 o
   4   6  31  135.99  141.25    2.83 o
  -4   6  31  137.07  136.50    3.67 o
   5   6  31  121.88  123.92    3.50 o
  -5   6  31  121.39  132.92    4.00 o
   6   6  31   94.64  106.67    3.83 o
  -6   6  31   93.80  101.25    3.83 o
   7   6  31   98.47  111.50    4.17 o
  -7   6  31  103.48  112.25    4.08 o
   8   6  31   31.35   32.92    2.75 o
  -8   6  31   31.21   28.17    4.08 o
   0   7  31  413.23  390.26    5.33 o
   1   7  31  674.34  685.93    6.67 o
  -1   7  31  676.73  683.51    6.75 o
   2   7  31  187.87  182.25    3.75 o
  -2   7  31  196.18  189.84    3.25 o
   3   7  31  610.46  590.01    6.50 o
  -3   7  31  606.38  578.26    7.67 o
   4   7  31  118.33  115.42    3.75 o
  -4   7  31  112.36  109.17    4.17 o
   5   7  31   70.30   75.75    2.92 o
  -5   7  31   70.75   72.17    3.67 o
   6   7  31  144.26  142.59    4.25 o
  -6   7  31  142.93  142.25    4.33 o
   7   7  31   62.92   71.83    3.33 o
  -7   7  31   65.41   78.50    4.58 o
   8   7  31    3.74    5.42    2.75 <
  -8   7  31    3.87    0.67    3.00 <
   0   8  31    4.99   13.75    1.67 o
   1   8  31    7.56   12.42    1.50 o
  -1   8  31    6.97   12.17    1.67 o
   2   8  31  949.37  916.10    9.58 o
  -2   8  31  951.94  917.18    8.50 o
   3   8  31    4.03    7.08    1.83 o
  -3   8  31    3.96    4.42    1.67 <
   4   8  31  126.35  120.25    3.17 o
  -4   8  31  125.43  113.25    4.00 o
   5   8  31   63.31   68.00    3.75 o
  -5   8  31   61.65   63.83    4.17 o
   6   8  31   32.13   36.00    3.00 o
  -6   8  31   32.97   40.50    3.83 o
   7   8  31  127.99  124.92    4.75 o
  -7   8  31  126.80  118.09    5.50 o
   0   9  31  201.36  184.50    3.58 o
   1   9  31  120.61  116.08    3.83 o
  -1   9  31  123.76  125.09    3.58 o
   2   9  31   57.76   50.17    2.42 o
  -2   9  31   56.33   54.83    2.58 o
   3   9  31  161.61  162.75    3.50 o
  -3   9  31  163.48  163.84    3.92 o
   4   9  31  476.25  474.17    6.42 o
  -4   9  31  479.61  485.59   10.33 o
   5   9  31  165.88  164.84    4.50 o
  -5   9  31  170.12  174.25    7.58 o
   6   9  31  213.12  226.25    4.92 o
  -6   9  31  218.52  228.67    6.08 o
   7   9  31   13.30   10.42    3.08 o
  -7   9  31   12.52   14.50    2.92 o
   0  10  31  175.74  174.25    4.25 o
   1  10  31  271.83  249.51    4.67 o
  -1  10  31  273.50  243.67    4.92 o
   2  10  31  765.46  725.60    9.08 o
  -2  10  31  766.47  724.43   10.67 o
   3  10  31  528.73  501.09    7.50 o
  -3  10  31  514.30  500.93    7.67 o
   4  10  31   37.42   32.58    2.33 o
  -4  10  31   36.81   35.92    4.50 o
   5  10  31   11.44   10.42    2.50 o
  -5  10  31   12.17   13.17    3.08 o
   6  10  31  121.80  115.33    5.08 o
  -6  10  31  117.15  115.67    5.42 o
   0  11  31  240.92  247.09    5.58 o
   1  11  31  178.27  184.17    5.50 o
  -1  11  31  174.10  164.92    5.17 o
   2  11  31   93.99   89.42    3.67 o
  -2  11  31   95.74   88.67    3.92 o
   3  11  31  295.14  274.42    5.33 o
  -3  11  31  285.30  248.59    6.42 o
   4  11  31   35.57   27.42    3.08 o
  -4  11  31   36.03   31.50    3.17 o
   5  11  31  118.93  110.58    5.83 o
  -5  11  31  116.33  113.33    6.75 o
   0  12  31  314.99  310.34    8.25 o
   1  12  31   64.44   76.42    3.58 o
  -1  12  31   69.05   81.00    4.67 o
   2  12  31  260.24  246.34    4.50 o
  -2  12  31  261.30  239.59    7.50 o
   3  12  31  238.57  239.50    7.58 o
  -3  12  31  233.39  227.25    6.17 o
   4  12  31   11.44    5.00    4.50 <
  -4  12  31   12.64   18.75    3.42 o
   0  13  31  175.61  202.00    6.92 o
   1  13  31  258.94  269.42    6.83 o
   2  13  31  425.51  443.09   12.67 o
  -2  13  31  430.31  438.34   12.17 o
   0   0  32  356.05  360.26    8.08 o
   1   0  32   30.72   35.25    1.67 o
   2   0  32  870.39  839.68    8.75 o
   3   0  32  385.39  390.26    5.33 o
   4   0  32    2.08   16.42    2.67 o
   5   0  32    1.00    9.42    2.08 o
   6   0  32  155.89  144.50    3.92 o
   7   0  32   58.66   55.50    2.33 o
   8   0  32   99.04   99.50    4.00 o
   9   0  32    7.05   10.08    3.17 o
   0   1  32 1027.55 1033.44   11.00 o
   1   1  32   66.44   61.33    2.17 o
  -1   1  32   67.29   64.75    2.00 o
   2   1  32  881.82  852.27   10.00 o
  -2   1  32  885.00  864.43    8.33 o
   3   1  32  822.26  845.77    7.83 o
  -3   1  32  809.13  823.43    8.08 o
   4   1  32  348.11  348.17    5.67 o
  -4   1  32  348.11  352.09    4.58 o
   5   1  32  389.88  396.26    6.75 o
  -5   1  32  395.04  403.01    5.50 o
   6   1  32   26.06   33.25    2.33 o
  -6   1  32   25.68   28.92    2.33 o
   7   1  32  278.58  272.84    4.33 o
  -7   1  32  271.35  266.26    5.67 o
   8   1  32   26.99   34.17    3.33 o
  -8   1  32   28.48   34.42    3.00 o
   9   1  32  265.17  256.34    7.00 o
  -9   1  32  259.63  260.67    7.25 o
   0   2  32  946.28  938.93   10.67 o
   1   2  32    4.84   29.33    1.75 o
  -1   2  32    4.85   25.33    2.50 o
   2   2  32   98.64  103.42    2.58 o
  -2   2  32  100.01  106.42    2.25 o
   3   2  32  472.97  455.09    5.58 o
  -3   2  32  465.83  450.92    5.33 o
   4   2  32  563.41  587.34    7.67 o
  -4   2  32  559.19  581.34    7.00 o
   5   2  32   10.45   13.58    1.83 o
  -5   2  32   10.00   12.42    1.75 o
   6   2  32 1283.17 1233.69   15.08 o
  -6   2  32 1282.43 1242.52   13.50 o
   7   2  32  167.45  184.50    4.08 o
  -7   2  32  170.26  182.17    3.92 o
   8   2  32  238.85  237.75    5.83 o
  -8   2  32  239.85  250.76    5.42 o
   9   2  32   62.56   69.58    3.67 o
  -9   2  32   62.96   68.17    3.17 o
   0   3  32  722.84  671.43    6.75 o
   1   3  32  457.47  445.51    5.25 o
  -1   3  32  456.54  442.26    5.25 o
   2   3  32  315.43  308.26    4.17 o
  -2   3  32  315.11  301.76    4.67 o
   3   3  32  859.26  828.77    9.00 o
  -3   3  32  865.30  812.93    9.83 o
   4   3  32  251.49  238.92    4.75 o
  -4   3  32  242.18  225.25    4.17 o
   5   3  32  742.67  721.10    9.58 o
  -5   3  32  736.89  735.26    8.50 o
   6   3  32   29.02   36.33    2.83 o
  -6   3  32   28.42   30.92    2.17 o
   7   3  32  257.39  248.59    5.42 o
  -7   3  32  252.56  246.17    5.83 o
   8   3  32  215.15  203.84    5.25 o
  -8   3  32  210.87  195.25    4.92 o
   9   3  32   60.50   63.58    3.58 o
  -9   3  32   61.18   59.33    3.58 o
   0   4  32  750.06  761.85    7.58 o
   1   4  32  480.02  461.51    4.92 o
  -1   4  32  476.39  458.76    5.42 o
   2   4  32    9.13   19.00    1.42 o
  -2   4  32    7.68   16.67    1.83 o
   3   4  32   32.48   37.33    1.67 o
  -3   4  32   32.98   35.08    2.17 o
   4   4  32   73.27   81.17    3.00 o
  -4   4  32   76.16   78.67    2.75 o
   5   4  32  312.36  300.67    6.08 o
  -5   4  32  316.82  324.09    5.67 o
   6   4  32   91.40   83.25    3.50 o
  -6   4  32   92.44   88.42    3.75 o
   7   4  32  167.98  167.34    4.17 o
  -7   4  32  170.21  166.17    5.17 o
   8   4  32  187.01  174.09    4.50 o
  -8   4  32  191.90  189.42    4.58 o
   9   4  32  109.74  117.50    4.58 o
  -9   4  32  109.59  107.67    4.50 o
   0   5  32    1.89    2.92    1.08 <
   1   5  32  444.96  501.01    5.17 o
  -1   5  32  448.75  501.68    5.25 o
   2   5  32 1368.88 1350.02   13.67 o
  -2   5  32 1342.96 1307.69   15.00 o
   3   5  32  219.64  230.67    4.00 o
  -3   5  32  214.02  225.09    4.25 o
   4   5  32  108.56  101.83    3.00 o
  -4   5  32  108.73  107.00    3.75 o
   5   5  32  871.08  856.35   12.17 o
  -5   5  32  869.78  859.85   11.00 o
   6   5  32  149.16  154.92    5.50 o
  -6   5  32  151.50  167.25    4.42 o
   7   5  32   91.11   94.59    4.08 o
  -7   5  32   91.33   88.25    3.58 o
   8   5  32   18.42   22.83    2.92 o
  -8   5  32   16.97   24.58    2.92 o
   0   6  32    0.38    3.25    1.33 <
   1   6  32   27.42   29.67    1.50 o
  -1   6  32   28.56   28.58    2.00 o
   2   6  32  252.21  235.25    3.17 o
  -2   6  32  244.38  235.42    4.08 o
   3   6  32  269.00  279.34    4.08 o
  -3   6  32  272.99  283.67    4.58 o
   4   6  32  245.89  244.34    4.67 o
  -4   6  32  244.64  244.67    5.42 o
   5   6  32  766.82  745.76   10.75 o
  -5   6  32  763.93  757.51   11.00 o
   6   6  32   37.54   46.08    2.92 o
  -6   6  32   35.59   41.17    3.33 o
   7   6  32  100.25  100.75    5.00 o
  -7   6  32   99.90   97.17    3.92 o
   8   6  32   90.31   90.25    4.58 o
  -8   6  32   89.39   99.34    4.58 o
   0   7  32  283.45  274.09    4.33 o
   1   7  32  213.13  195.75    3.17 o
  -1   7  32  216.48  201.34    3.50 o
   2   7  32  141.49  127.67    2.58 o
  -2   7  32  141.50  126.50    2.83 o
   3   7  32   12.50   17.00    1.75 o
  -3   7  32   11.87   15.17    1.92 o
   4   7  32  309.32  306.01    5.83 o
  -4   7  32  308.14  292.09    5.42 o
   5   7  32   43.69   50.08    2.83 o
  -5   7  32   42.91   40.83    3.67 o
   6   7  32   70.05   79.92    3.67 o
  -6   7  32   71.96   73.17    3.83 o
   7   7  32   32.21   33.75    2.83 o
  -7   7  32   34.58   31.42    3.08 o
   8   7  32  119.10  113.17    5.25 o
  -8   7  32  120.14  114.75    6.75 o
   0   8  32  471.33  465.51    5.67 o
   1   8  32  804.91  775.85    8.17 o
  -1   8  32  800.79  759.68    8.33 o
   2   8  32  320.37  341.17    4.75 o
  -2   8  32  326.19  343.17    5.00 o
   3   8  32  484.24  458.09    6.92 o
  -3   8  32  484.91  479.34    7.08 o
   4   8  32   47.32   52.25    2.67 o
  -4   8  32   48.33   52.00    2.58 o
   5   8  32   22.16   25.67    2.75 o
  -5   8  32   21.83   21.75    3.33 o
   6   8  32   25.34   27.33    3.17 o
  -6   8  32   24.41   21.42    3.42 o
   7   8  32    6.31    4.67    3.08 <
  -7   8  32    6.85    1.08    3.00 <
   0   9  32  449.94  451.01    6.33 o
   1   9  32    6.07   11.67    1.92 o
  -1   9  32    6.05    9.33    1.83 o
   2   9  32    5.92    3.33    1.92 <
  -2   9  32    6.29    2.33    1.67 <
   3   9  32   45.78   50.08    2.42 o
  -3   9  32   45.30   48.00    2.92 o
   4   9  32  866.37  832.18   10.92 o
  -4   9  32  870.04  846.60   12.33 o
   5   9  32    6.32    8.58    2.42 o
  -5   9  32    6.95    3.00    3.33 <
   6   9  32   53.70   61.00    3.25 o
  -6   9  32   53.56   62.17    5.25 o
   7   9  32  147.54  160.67    5.50 o
  -7   9  32  149.54  153.09    7.67 o
   0  10  32   55.20   61.50    2.92 o
   1  10  32  161.58  154.92    4.92 o
  -1  10  32  152.54  150.75    3.58 o
   2  10  32   55.34   53.83    3.58 o
  -2  10  32   55.45   55.25    2.92 o
   3  10  32  305.72  290.84    6.08 o
  -3  10  32  300.12  282.84    6.08 o
   4  10  32   98.58  112.50    4.50 o
  -4  10  32  101.22  109.00    4.83 o
   5  10  32  197.27  199.42    5.50 o
  -5  10  32  195.35  205.42    6.75 o
   6  10  32   42.42   48.00    4.00 o
  -6  10  32   40.02   40.75    3.92 o
   0  11  32  634.26  583.51   10.50 o
   1  11  32  130.59  137.50    4.33 o
  -1  11  32  124.93  124.59    4.92 o
   2  11  32    9.48    5.08    2.17 <
  -2  11  32    9.86    4.67    2.17 <
   3  11  32    4.96    1.83    2.83 <
  -3  11  32    4.81    7.17    2.42 <
   4  11  32   86.43   76.08    4.83 o
  -4  11  32   86.73   71.33    4.08 o
   5  11  32   24.44   17.17    4.00 o
  -5  11  32   23.47   24.33    4.25 o
   0  12  32    4.92    9.83    2.50 o
   1  12  32  408.19  432.09    7.75 o
  -1  12  32  410.39  411.51   11.75 o
   2  12  32  214.71  216.84    6.17 o
  -2  12  32  211.62  200.59   11.42 o
   3  12  32   24.20   22.00    2.92 o
  -3  12  32   24.88   26.08    3.50 o
   0  13  32  152.23  151.59    8.00 o
   1  13  32  153.39  155.75    6.58 o
  -1  13  32  152.65  149.09    6.08 o
   1   0  33   70.40   78.92    2.50 o
   2   0  33  110.84  122.00    2.92 o
   3   0  33  240.62  239.25    4.08 o
   4   0  33  732.71  682.76    9.83 o
   5   0  33  200.64  195.59    4.25 o
   6   0  33  302.08  319.09    6.00 o
   7   0  33    0.55    2.58    1.92 <
   8   0  33  270.61  262.42    5.50 o
   9   0  33  200.72  223.34    6.83 o
   0   1  33 2682.54 2664.80   31.42 o
   1   1  33  446.59  440.34    5.67 o
  -1   1  33  459.98  446.92    5.67 o
   2   1  33  100.14  121.67    2.83 o
  -2   1  33  103.25  124.75    2.42 o
   3   1  33  135.44  146.42    3.08 o
  -3   1  33  138.10  155.75    2.92 o
   4   1  33  386.62  385.76    6.58 o
  -4   1  33  389.77  381.34    5.58 o
   5   1  33  118.12  114.75    3.67 o
  -5   1  33  116.22  115.17    4.00 o
   6   1  33  886.00  874.85   11.42 o
  -6   1  33  881.47  854.77   11.00 o
   7   1  33   91.94  104.92    3.58 o
  -7   1  33   92.43  103.75    3.58 o
   8   1  33  145.49  138.42    4.25 o
  -8   1  33  144.55  141.59    3.92 o
   9   1  33   16.25   18.00    2.67 o
  -9   1  33   16.50   17.42    3.83 o
   0   2  33 1760.72 1704.61   14.83 o
   1   2  33 1372.21 1324.86   13.92 o
  -1   2  33 1385.07 1283.52   15.58 o
   2   2  33  262.71  242.59    3.58 o
  -2   2  33  265.96  246.42    3.33 o
   3   2  33  761.78  770.01    9.08 o
  -3   2  33  763.53  763.76    8.58 o
   4   2  33  420.36  425.26    6.08 o
  -4   2  33  419.14  427.34    5.67 o
   5   2  33   82.76   85.00    3.08 o
  -5   2  33   81.50   81.75    3.17 o
   6   2  33   15.53   28.83    2.58 o
  -6   2  33   16.37   31.50    2.92 o
   7   2  33   69.14   71.17    3.42 o
  -7   2  33   69.81   72.50    3.08 o
   8   2  33  112.51  121.59    3.83 o
  -8   2  33  112.28  120.50    4.92 o
   9   2  33   94.45  104.25    5.83 o
  -9   2  33   94.21   96.09    4.00 o
   0   3  33  133.81  141.09    3.17 o
   1   3  33  160.20  165.84    3.25 o
  -1   3  33  158.88  158.17    3.17 o
   2   3  33  856.08  831.43    9.17 o
  -2   3  33  854.42  841.02    9.42 o
   3   3  33   31.70   39.25    2.25 o
  -3   3  33   31.21   38.75    2.00 o
   4   3  33   84.63   94.25    2.83 o
  -4   3  33   83.11   86.17    2.75 o
   5   3  33  673.77  685.93   10.83 o
  -5   3  33  666.31  677.60    8.42 o
   6   3  33 1186.70 1114.60   14.92 o
  -6   3  33 1175.95 1144.35   14.00 o
   7   3  33   11.24   12.42    2.83 o
  -7   3  33   12.05   16.17    2.17 o
   8   3  33  107.00  110.25    4.92 o
  -8   3  33  103.05   96.75    3.58 o
   9   3  33    6.31    6.67    2.67 <
  -9   3  33    7.05    3.92    2.67 <
   0   4  33  216.58  239.50    3.42 o
   1   4  33  251.04  256.34    3.75 o
  -1   4  33  242.46  247.09    4.25 o
   2   4  33  234.91  236.00    3.33 o
  -2   4  33  233.27  238.50    4.75 o
   3   4  33  548.10  543.51    6.58 o
  -3   4  33  549.07  540.93    9.83 o
   4   4  33  547.01  545.84    7.08 o
  -4   4  33  551.93  544.68    7.33 o
   5   4  33  396.91  375.51    6.25 o
  -5   4  33  408.94  391.67    7.83 o
   6   4  33  100.53   99.25    4.75 o
  -6   4  33   97.38  102.67    3.67 o
   7   4  33   87.97   91.33    4.42 o
  -7   4  33   86.31   90.17    3.92 o
   8   4  33  159.86  160.50    4.83 o
  -8   4  33  157.01  152.00    4.33 o
   9   4  33  216.48  232.25    6.00 o
  -9   4  33  217.78  222.50    8.75 o
   0   5  33   89.16   71.50    1.92 o
   1   5  33  481.66  490.84    5.00 o
  -1   5  33  484.11  494.01    5.75 o
   2   5  33  243.62  274.01    3.75 o
  -2   5  33  239.51  268.42    5.00 o
   3   5  33   19.71   22.00    1.75 o
  -3   5  33   19.93   21.92    2.17 o
   4   5  33   59.38   61.00    2.42 o
  -4   5  33   58.69   59.75    3.75 o
   5   5  33  285.00  310.51    5.75 o
  -5   5  33  282.77  294.76    5.50 o
   6   5  33  243.16  242.67    6.17 o
  -6   5  33  243.19  242.92    5.42 o
   7   5  33  249.66  248.01    7.08 o
  -7   5  33  251.25  254.01    7.33 o
   8   5  33    2.93    7.42    3.67 <
  -8   5  33    3.22    4.75    3.00 <
   0   6  33  327.70  322.17    4.00 o
   1   6  33  460.77  453.76    5.25 o
  -1   6  33  462.50  458.76    6.92 o
   2   6  33  699.95  698.93    7.08 o
  -2   6  33  691.42  689.18    8.17 o
   3   6  33  182.37  169.84    2.92 o
  -3   6  33  186.91  170.59    3.67 o
   4   6  33  829.25  798.85   10.33 o
  -4   6  33  826.51  801.18   10.75 o
   5   6  33  172.16  187.59    4.83 o
  -5   6  33  170.52  186.67    4.92 o
   6   6  33  110.58  108.42    4.00 o
  -6   6  33  110.32  117.84    4.67 o
   7   6  33   72.18   80.00    4.50 o
  -7   6  33   74.07   73.25    4.58 o
   8   6  33  229.54  218.42    6.33 o
  -8   6  33  232.94  221.50    6.17 o
   0   7  33   24.06   30.50    1.75 o
   1   7  33   20.84   25.75    1.67 o
  -1   7  33   22.26   25.33    2.17 o
   2   7  33  173.65  190.00    3.58 o
  -2   7  33  175.25  185.92    4.00 o
   3   7  33   65.33   63.00    2.58 o
  -3   7  33   66.09   63.42    2.92 o
   4   7  33  102.87  114.67    2.92 o
  -4   7  33  101.74  113.17    4.42 o
   5   7  33  368.80  358.51    6.17 o
  -5   7  33  368.57  343.67    8.75 o
   6   7  33  143.62  149.42    4.08 o
  -6   7  33  143.22  154.34    5.25 o
   7   7  33   35.49   36.50    4.50 o
  -7   7  33   34.03   31.00    3.33 o
   0   8  33    2.79    9.42    1.67 o
   1   8  33  199.84  202.17    4.00 o
  -1   8  33  202.83  204.17    4.83 o
   2   8  33  407.03  394.67    5.17 o
  -2   8  33  409.80  398.76    7.08 o
   3   8  33   94.35   98.50    2.75 o
  -3   8  33   92.06   97.67    3.17 o
   4   8  33  142.06  137.25    4.17 o
  -4   8  33  146.83  136.75    4.42 o
   5   8  33  289.56  277.59    5.67 o
  -5   8  33  291.05  294.01    8.08 o
   6   8  33   76.45   75.00    4.08 o
  -6   8  33   81.42   79.83    4.92 o
   7   8  33   60.84   57.25    3.67 o
  -7   8  33   59.04   50.67    3.67 o
   0   9  33  362.36  368.84    5.33 o
   1   9  33  325.87  316.84    4.67 o
  -1   9  33  331.50  323.84    6.17 o
   2   9  33   32.00   27.00    2.25 o
  -2   9  33   31.33   27.75    1.92 o
   3   9  33  100.87   87.08    3.00 o
  -3   9  33  100.32   85.75    3.25 o
   4   9  33   44.80   78.67    3.42 o
  -4   9  33   40.66   71.00    3.33 o
   5   9  33   72.57   77.33    4.08 o
  -5   9  33   76.68   72.42    4.75 o
   6   9  33  129.51  124.59    4.67 o
  -6   9  33  130.30  108.42    5.42 o
   0  10  33   62.50   52.58    2.58 o
   1  10  33   17.42   16.08    2.08 o
  -1  10  33   18.41   15.58    2.08 o
   2  10  33  105.07   98.00    3.50 o
  -2  10  33  104.52   96.34    3.08 o
   3  10  33   42.25   47.50    3.08 o
  -3  10  33   43.11   50.25    3.58 o
   4  10  33   39.50   40.33    3.08 o
  -4  10  33   39.07   38.25    3.33 o
   5  10  33   77.93   92.08    4.25 o
  -5  10  33   80.71   98.50    4.75 o
   0  11  33  151.88  194.75    6.67 o
   1  11  33  426.14  394.17    5.75 o
  -1  11  33  422.92  386.92   11.58 o
   2  11  33   61.88   76.50    3.50 o
  -2  11  33   61.20   78.83    4.08 o
   3  11  33   22.46   17.33    3.17 o
  -3  11  33   23.07   22.92    2.75 o
   4  11  33   16.14   11.83    3.17 o
  -4  11  33   17.18   13.83    2.83 o
   0  12  33    0.00    4.25    2.58 <
   1  12  33  190.01  237.25    6.42 o
  -1  12  33  190.08  211.67    8.83 o
   2  12  33   12.86   15.42    3.50 o
  -2  12  33   13.24   12.25    2.83 o
   3  12  33  185.70  194.09    6.17 o
  -3  12  33  189.04  187.92    6.92 o
   0   0  34   54.01   49.75    4.25 o
   1   0  34    6.44   14.17    2.33 o
   2   0  34  418.96  426.51    5.25 o
   3   0  34  674.36  679.35    8.83 o
   4   0  34  190.31  245.76    5.08 o
   5   0  34  267.50  266.67    6.00 o
   6   0  34   16.06   19.00    2.75 o
   7   0  34    2.94    1.83    2.08 <
   8   0  34    0.07    4.33    2.42 <
   9   0  34    3.96    4.25    3.08 <
   0   1  34   77.62  155.59    4.42 o
   1   1  34  276.75  268.84    4.17 o
  -1   1  34  275.17  273.51    4.58 o
   2   1  34  337.64  339.09    4.50 o
  -2   1  34  339.28  338.01    5.08 o
   3   1  34   88.18   92.33    3.75 o
  -3   1  34   90.57   96.25    3.08 o
   4   1  34    0.35    2.58    1.92 <
  -4   1  34    0.46    6.58    1.67 o
   5   1  34  583.92  587.68    8.92 o
  -5   1  34  570.79  569.76    8.92 o
   6   1  34  440.73  440.76    7.42 o
  -6   1  34  443.33  434.42    7.50 o
   7   1  34   50.16   59.17    3.08 o
  -7   1  34   51.72   50.50    3.33 o
   8   1  34   22.04   18.08    3.00 o
  -8   1  34   22.93   18.92    3.08 o
   9   1  34   89.26   88.42    4.42 o
  -9   1  34   86.71   93.50    4.67 o
   0   2  34  512.54  545.93    6.42 o
   1   2  34    4.56   38.58    2.83 o
  -1   2  34    6.09   34.00    2.50 o
   2   2  34  130.00  137.09    2.92 o
  -2   2  34  119.30  124.42    3.67 o
   3   2  34  424.36  431.59    6.00 o
  -3   2  34  439.98  444.42    6.50 o
   4   2  34  571.45  578.43    8.17 o
  -4   2  34  562.93  571.76    7.33 o
   5   2  34  142.14  134.59    3.75 o
  -5   2  34  145.25  133.17    3.58 o
   6   2  34  334.08  326.09    6.92 o
  -6   2  34  337.70  335.92    6.25 o
   7   2  34  361.70  333.01    8.17 o
  -7   2  34  357.36  331.17    7.00 o
   8   2  34  213.31  224.25    5.83 o
  -8   2  34  212.74  228.42    5.67 o
   9   2  34  185.77  183.67    5.58 o
  -9   2  34  185.32  183.25    6.42 o
   0   3  34  302.49  307.34    4.50 o
   1   3  34  534.73  524.68    6.92 o
  -1   3  34  531.55  508.84    9.17 o
   2   3  34  396.79  412.34    5.17 o
  -2   3  34  401.07  417.34    6.42 o
   3   3  34  655.04  651.09    7.92 o
  -3   3  34  663.41  652.09    8.92 o
   4   3  34  140.91  133.84    3.33 o
  -4   3  34  139.57  137.25    3.75 o
   5   3  34 1175.50 1130.94   15.17 o
  -5   3  34 1195.28 1174.35   14.17 o
   6   3  34  180.54  207.34    5.75 o
  -6   3  34  178.82  207.25    5.00 o
   7   3  34   59.08   66.67    3.50 o
  -7   3  34   58.89   64.33    3.92 o
   8   3  34   17.83   21.83    3.33 o
  -8   3  34   18.65   18.75    3.33 o
   9   3  34   56.89   63.92    3.67 o
  -9   3  34   55.03   60.42    4.83 o
   0   4  34 1224.33 1168.10   12.42 o
   1   4  34  629.36  626.26    6.92 o
  -1   4  34  626.50  614.09    7.92 o
   2   4  34   17.73   23.00    1.83 o
  -2   4  34   16.46   22.83    2.08 o
   3   4  34  720.45  725.43   11.33 o
  -3   4  34  721.01  715.85    9.83 o
   4   4  34  251.90  262.76    5.33 o
  -4   4  34  251.17  267.59    5.00 o
   5   4  34  101.70  104.83    4.92 o
  -5   4  34  103.77  103.83    4.25 o
   6   4  34  115.96  112.33    4.92 o
  -6   4  34  114.10  105.25    4.17 o
   7   4  34   16.56   15.33    3.25 o
  -7   4  34   13.37   14.42    2.25 o
   8   4  34   18.16   24.58    3.42 o
  -8   4  34   17.72   20.58    2.75 o
   0   5  34  265.34  269.34    3.92 o
   1   5  34 1047.80 1083.35   10.83 o
  -1   5  34 1041.35 1057.02   11.50 o
   2   5  34   13.39   15.33    1.67 o
  -2   5  34   14.85   17.42    1.75 o
   3   5  34  446.24  442.34    6.67 o
  -3   5  34  429.18  411.84    8.17 o
   4   5  34    2.47    2.42    2.00 <
  -4   5  34    2.22    0.50    2.33 <
   5   5  34   76.80   71.42    3.75 o
  -5   5  34   78.49   77.50    3.08 o
   6   5  34  263.63  250.01    6.25 o
  -6   5  34  266.08  251.84    6.33 o
   7   5  34   88.69   87.25    4.92 o
  -7   5  34   92.21   94.84    4.33 o
   8   5  34   39.63   40.58    3.67 o
  -8   5  34   40.67   41.00    3.92 o
   0   6  34   49.52   59.25    2.25 o
   1   6  34  184.64  185.42    2.75 o
  -1   6  34  183.78  176.92    3.50 o
   2   6  34  123.68  121.84    2.83 o
  -2   6  34  126.61  120.17    3.25 o
   3   6  34   71.34   76.50    2.17 o
  -3   6  34   74.83   80.67    3.58 o
   4   6  34  101.76  112.17    4.42 o
  -4   6  34  106.42  118.92    5.33 o
   5   6  34  408.99  400.01    6.58 o
  -5   6  34  400.96  390.59    7.25 o
   6   6  34   47.48   48.50    3.42 o
  -6   6  34   44.99   47.92    3.50 o
   7   6  34    7.15    9.58    2.75 o
  -7   6  34    6.82    5.75    2.58 <
   8   6  34   32.55   36.25    4.33 o
  -8   6  34   34.43   36.08    4.83 o
   0   7  34  502.37  489.09    6.83 o
   1   7  34  537.30  528.01    7.00 o
  -1   7  34  549.00  538.51    6.58 o
   2   7  34  357.64  350.01    4.50 o
  -2   7  34  368.11  360.09    6.67 o
   3   7  34  294.45  282.76    4.08 o
  -3   7  34  300.64  284.51    4.92 o
   4   7  34  651.70  633.18    8.75 o
  -4   7  34  657.36  642.18    9.17 o
   5   7  34  300.39  302.26    5.25 o
  -5   7  34  292.63  286.09    7.08 o
   6   7  34    9.43   13.33    3.00 o
  -6   7  34    9.22    9.58    2.92 o
   7   7  34  125.47  125.09    5.08 o
  -7   7  34  127.64  124.67    5.08 o
   0   8  34 1029.60  978.60   12.25 o
   1   8  34    7.88   12.92    1.75 o
  -1   8  34    7.54   12.75    2.08 o
   2   8  34  234.26  209.09    4.25 o
  -2   8  34  232.68  213.42    4.58 o
   3   8  34  182.46  166.25    3.92 o
  -3   8  34  181.21  173.00    4.75 o
   4   8  34   68.85   62.33    3.17 o
  -4   8  34   70.53   64.50    3.75 o
   5   8  34  150.91  140.34    5.08 o
  -5   8  34  152.03  147.67    5.42 o
   6   8  34   10.02    7.42    2.92 <
  -6   8  34   10.28    9.58    3.17 o
   7   8  34   88.60   96.42    4.33 o
  -7   8  34   89.29   91.67    5.33 o
   0   9  34   99.95  101.33    3.33 o
   1   9  34  575.56  566.34    6.75 o
  -1   9  34  581.97  563.93    8.92 o
   2   9  34  309.28  315.34    6.25 o
  -2   9  34  297.87  294.59    5.42 o
   3   9  34   70.09   63.58    3.42 o
  -3   9  34   72.84   78.75    4.00 o
   4   9  34  673.57  649.09    8.50 o
  -4   9  34  669.80  656.84   10.58 o
   5   9  34   68.92   64.33    3.92 o
  -5   9  34   66.90   63.17    3.83 o
   6   9  34  125.15  120.92    5.25 o
  -6   9  34  124.47  114.50    4.92 o
   0  10  34    6.18    1.75    2.00 <
   1  10  34   29.11   19.67    2.58 o
  -1  10  34   28.06   16.83    2.42 o
   2  10  34   20.26   17.58    2.58 o
  -2  10  34   20.90   17.33    2.25 o
   3  10  34   41.89   40.50    3.33 o
  -3  10  34   40.36   48.17    3.50 o
   4  10  34  256.38  238.34    6.42 o
  -4  10  34  260.85  247.17    6.42 o
   5  10  34  213.47  200.00    5.42 o
  -5  10  34  215.43  203.67    6.17 o
   0  11  34   37.65   49.75    4.08 o
   1  11  34  217.39  212.67    5.92 o
  -1  11  34  214.74  211.17    6.00 o
   2  11  34    6.77    8.75    2.83 o
  -2  11  34    7.01    8.50    2.25 o
   3  11  34  255.54  247.76    7.75 o
  -3  11  34  258.98  261.01    7.75 o
   4  11  34   53.11   57.58    4.25 o
  -4  11  34   53.06   60.58    4.33 o
   0  12  34   59.35   54.92    3.67 o
   1  12  34  815.86  808.27   13.25 o
  -1  12  34  808.76  780.35   18.25 o
   2  12  34  144.34  149.67    4.50 o
  -2  12  34  140.16  137.42    5.33 o
   1   0  35  663.59  636.18    9.58 o
   2   0  35 1166.70 1171.02   14.08 o
   3   0  35  411.14  403.59    5.17 o
   4   0  35 1733.59 1668.53   21.00 o
   5   0  35    8.57   13.08    2.33 o
   6   0  35    6.04    7.67    2.17 o
   7   0  35    0.07    4.42    2.50 <
   8   0  35  423.52  424.67    7.67 o
   9   0  35   50.22   52.92    4.83 o
   0   1  35  356.46  379.51    7.50 o
   1   1  35  386.04  385.26    6.67 o
  -1   1  35  392.39  398.51    5.58 o
   2   1  35  834.66  809.68   12.67 o
  -2   1  35  839.35  815.77    9.00 o
   3   1  35   94.94   85.58    2.83 o
  -3   1  35   93.02   84.92    3.08 o
   4   1  35   34.32   31.67    2.75 o
  -4   1  35   36.23   36.17    2.42 o
   5   1  35  108.65  127.84    5.08 o
  -5   1  35  116.14  128.17    5.00 o
   6   1  35   14.75   20.42    2.83 o
  -6   1  35   15.14   21.25    2.42 o
   7   1  35  178.07  175.17    4.58 o
  -7   1  35  184.24  188.75    5.50 o
   8   1  35    1.39    5.00    2.83 <
  -8   1  35    1.43   -0.50    2.42 <
   9   1  35   40.69   50.33    4.75 o
  -9   1  35   40.54   49.33    3.25 o
   0   2  35    0.18   12.42    1.83 o
   1   2  35  787.17  777.35   10.50 o
  -1   2  35  788.53  758.51   12.33 o
   2   2  35  182.27  186.17    4.83 o
  -2   2  35  182.29  180.34    3.75 o
   3   2  35  419.13  434.59    6.92 o
  -3   2  35  414.74  414.59    7.92 o
   4   2  35  346.00  350.01    6.33 o
  -4   2  35  347.26  343.59    5.00 o
   5   2  35   94.54   99.34    4.08 o
  -5   2  35   96.73   97.34    3.58 o
   6   2  35   35.18   42.00    2.75 o
  -6   2  35   37.62   43.08    2.58 o
   7   2  35  174.70  189.67    5.92 o
  -7   2  35  174.99  188.00    5.00 o
   8   2  35  302.54  307.51    9.67 o
  -8   2  35  306.15  304.92    7.92 o
   0   3  35   36.89   41.67    2.25 o
   1   3  35 1037.82 1012.52   12.58 o
  -1   3  35 1018.22  988.85   13.42 o
   2   3  35  366.15  370.17    6.50 o
  -2   3  35  369.56  375.67    6.50 o
   3   3  35  391.13  409.09    6.67 o
  -3   3  35  382.55  396.51    5.92 o
   4   3  35  323.48  323.67    5.50 o
  -4   3  35  321.77  312.17    7.08 o
   5   3  35  613.19  615.84    9.33 o
  -5   3  35  601.44  588.59    8.50 o
   6   3  35  123.48  126.59    4.92 o
  -6   3  35  123.20  132.34    4.42 o
   7   3  35  459.81  451.59    9.00 o
  -7   3  35  461.81  457.01    9.42 o
   8   3  35   11.83   14.08    3.83 o
  -8   3  35   12.08   14.42    3.50 o
   0   4  35    8.67   26.25    3.58 o
   1   4  35  177.00  194.75    4.67 o
  -1   4  35  168.04  191.75    5.17 o
   2   4  35  185.49  190.34    3.67 o
  -2   4  35  185.27  183.17    4.92 o
   3   4  35  929.16  944.27   11.83 o
  -3   4  35  923.84  920.10   17.17 o
   4   4  35  223.02  233.17    4.75 o
  -4   4  35  224.35  227.25    7.00 o
   5   4  35  315.96  312.34    7.50 o
  -5   4  35  311.31  308.01    7.08 o
   6   4  35  242.76  228.59    6.33 o
  -6   4  35  238.64  227.34    7.17 o
   7   4  35  322.04  301.26    8.00 o
  -7   4  35  321.26  308.26    8.83 o
   8   4  35   19.57   20.75    4.08 o
  -8   4  35   21.28   24.42    3.08 o
   0   5  35 1260.89 1243.94   11.08 o
   1   5  35  255.70  289.34    4.17 o
  -1   5  35  244.63  272.34    5.67 o
   2   5  35  160.71  156.25    3.58 o
  -2   5  35  165.39  159.25    4.33 o
   3   5  35  459.93  461.84    7.50 o
  -3   5  35  459.48  459.67    7.75 o
   4   5  35  159.45  149.42    4.50 o
  -4   5  35  168.89  166.59    4.58 o
   5   5  35  112.02  100.17    4.42 o
  -5   5  35  114.42  102.00    4.25 o
   6   5  35   73.13   77.33    4.17 o
  -6   5  35   73.90   76.83    4.25 o
   7   5  35  224.91  240.67    7.25 o
  -7   5  35  220.54  236.67    6.42 o
   8   5  35    3.68    8.08    3.17 <
  -8   5  35    2.93    1.50    2.75 <
   0   6  35    5.27    8.58    1.58 o
   1   6  35   41.38   49.92    2.08 o
  -1   6  35   38.29   43.42    3.50 o
   2   6  35  206.09  213.00    3.83 o
  -2   6  35  205.48  210.25    4.42 o
   3   6  35   27.09   28.67    2.25 o
  -3   6  35   29.36   31.08    2.42 o
   4   6  35  326.80  323.01    9.08 o
  -4   6  35  324.11  315.84    5.75 o
   5   6  35  159.03  170.34    5.42 o
  -5   6  35  161.42  176.17    4.42 o
   6   6  35  234.65  230.25    7.17 o
  -6   6  35  239.42  229.75    6.33 o
   7   6  35   41.42   54.00    4.50 o
  -7   6  35   39.26   49.58    4.08 o
   0   7  35  911.63  897.68   12.83 o
   1   7  35  291.11  284.17    5.25 o
  -1   7  35  297.09  295.26    4.92 o
   2   7  35  495.99  506.84    6.92 o
  -2   7  35  499.28  496.93    7.00 o
   3   7  35   21.22   18.83    2.00 o
  -3   7  35   21.20   22.08    2.33 o
   4   7  35   61.42   65.00    4.08 o
  -4   7  35   61.66   61.83    3.67 o
   5   7  35   50.33   53.75    3.08 o
  -5   7  35   51.26   48.67    3.92 o
   6   7  35  205.72  199.84    5.92 o
  -6   7  35  200.97  191.00    6.00 o
   7   7  35   50.70   52.42    4.08 o
  -7   7  35   49.02   43.33    4.00 o
   0   8  35   12.98   29.42    2.33 o
   1   8  35  195.44  189.09    4.33 o
  -1   8  35  200.78  197.34    4.08 o
   2   8  35   29.96   33.83    2.50 o
  -2   8  35   32.49   38.58    2.75 o
   3   8  35   59.63   65.33    2.75 o
  -3   8  35   55.39   55.67    3.42 o
   4   8  35   90.56   82.17    3.17 o
  -4   8  35   87.80   81.58    3.50 o
   5   8  35   99.29   94.00    4.08 o
  -5   8  35  100.29  100.08    5.25 o
   6   8  35   42.09   52.33    4.75 o
  -6   8  35   45.87   50.42    3.75 o
   0   9  35   30.95   25.42    2.00 o
   1   9  35   99.81  110.42    3.42 o
  -1   9  35   97.89  110.50    3.58 o
   2   9  35  166.03  147.00    4.50 o
  -2   9  35  162.80  143.84    4.00 o
   3   9  35   13.85   18.00    2.33 o
  -3   9  35   13.92   14.67    2.83 o
   4   9  35   63.65   66.83    3.50 o
  -4   9  35   64.41   62.50    3.83 o
   5   9  35   19.82   20.25    3.25 o
  -5   9  35   20.23   20.33    3.08 o
   6   9  35  103.15  104.25    5.17 o
  -6   9  35  104.80  106.42    5.58 o
   0  10  35   57.29   57.58    3.67 o
   1  10  35   92.47   83.50    3.25 o
  -1  10  35   87.35   81.58    3.67 o
   2  10  35   99.42  110.33    3.75 o
  -2  10  35  102.37  108.75    3.58 o
   3  10  35  185.99  189.75    5.25 o
  -3  10  35  190.48  193.92    6.67 o
   4  10  35   32.00   43.33    3.67 o
  -4  10  35   31.75   45.67    4.00 o
   5  10  35  123.41  127.75    6.25 o
  -5  10  35  121.92  128.25    7.17 o
   0  11  35  133.57  152.17    7.58 o
   1  11  35   52.80   55.42    3.75 o
  -1  11  35   49.70   62.67    4.33 o
   2  11  35  415.58  425.01    6.50 o
  -2  11  35  413.64  406.09    7.58 o
   3  11  35   39.42   48.83    4.42 o
  -3  11  35   40.06   50.17    3.67 o
  -4  11  35   14.26   16.58    5.92 <
   0  12  35   20.92   12.00    3.58 o
   1  12  35   66.64   81.33    4.33 o
  -1  12  35   66.61   80.83    5.00 o
   0   0  36  883.17  854.93   28.75 o
   1   0  36  126.64  138.17    3.92 o
   2   0  36  114.89  135.92    3.42 o
   3   0  36  210.99  214.09    5.25 o
   4   0  36    8.66   24.17    3.92 o
   5   0  36    0.48    2.83    2.08 <
   6   0  36    1.65    7.00    2.17 o
   7   0  36  377.76  358.01    8.58 o
   8   0  36   19.91   21.25    3.08 o
   0   1  36   52.36   65.83    4.08 o
   1   1  36  238.11  237.42    5.67 o
  -1   1  36  242.30  233.84    4.50 o
   2   1  36  935.28  934.35   12.92 o
  -2   1  36  934.97  913.93   11.42 o
   3   1  36  159.65  163.34    4.75 o
  -3   1  36  151.22  147.84    3.75 o
   4   1  36  509.93  505.76    8.08 o
  -4   1  36  516.99  513.34    7.42 o
   5   1  36   79.94   81.25    3.75 o
  -5   1  36   77.70   74.67    3.50 o
   6   1  36  172.72  163.00    4.58 o
  -6   1  36  175.74  167.09    4.58 o
   7   1  36  150.23  156.59    5.83 o
  -7   1  36  152.27  159.34    4.67 o
   8   1  36   55.38   61.08    4.92 o
  -8   1  36   55.04   59.67    4.00 o
   0   2  36    9.09   13.17    2.08 o
   1   2  36  586.46  594.84    9.25 o
  -1   2  36  596.84  585.68    9.25 o
   2   2  36  824.20  818.43   12.67 o
  -2   2  36  832.49  766.18   12.92 o
   3   2  36    0.12    6.17    2.17 <
  -3   2  36    0.05    7.25    1.67 o
   4   2  36  277.42  273.34    5.75 o
  -4   2  36  276.19  275.84    7.42 o
   5   2  36  324.92  321.92    6.25 o
  -5   2  36  327.06  325.51    5.67 o
   6   2  36   58.27   54.25    3.67 o
  -6   2  36   57.84   58.25    3.08 o
   7   2  36  373.11  372.17    8.92 o
  -7   2  36  370.34  380.42    7.25 o
   8   2  36   44.85   54.42    4.00 o
  -8   2  36   45.42   56.17    3.00 o
   0   3  36   24.04   23.67    2.08 o
   1   3  36   74.55   98.34    3.50 o
  -1   3  36   74.42   91.83    3.58 o
   2   3  36  413.47  442.51    7.33 o
  -2   3  36  427.79  436.42    7.25 o
   3   3  36  557.48  577.09    7.58 o
  -3   3  36  575.61  576.93    8.17 o
   4   3  36  492.92  480.84    8.58 o
  -4   3  36  501.01  487.09    7.25 o
   5   3  36   27.91   38.33    2.83 o
  -5   3  36   28.26   31.17    2.92 o
   6   3  36   83.46   86.75    5.75 o
  -6   3  36   85.62   83.75    4.33 o
   7   3  36   26.13   35.25    4.33 o
  -7   3  36   28.12   31.67    5.75 o
   8   3  36  388.21  377.17    9.58 o
  -8   3  36  384.13  376.67    9.83 o
   0   4  36  505.59  500.26    7.50 o
   1   4  36  792.02  759.43   12.50 o
  -1   4  36  805.13  777.51   10.17 o
   2   4  36  282.35  298.17    5.83 o
  -2   4  36  281.31  283.51    6.75 o
   3   4  36  395.25  416.17    5.92 o
  -3   4  36  401.52  420.67    7.92 o
   4   4  36  291.90  294.09    6.00 o
  -4   4  36  293.00  297.26    5.92 o
   5   4  36  105.72  124.25    4.42 o
  -5   4  36  109.38  126.00    4.58 o
   6   4  36  137.30  138.75    5.17 o
  -6   4  36  137.21  131.92    6.25 o
   7   4  36  472.07  458.17   10.25 o
  -7   4  36  466.92  450.17    9.42 o
   8   4  36   12.37   17.08    3.33 o
  -8   4  36   12.21   13.00    3.00 o
   0   5  36   84.36  116.75    2.83 o
   1   5  36  436.45  429.92    5.42 o
  -1   5  36  436.29  422.67    6.83 o
   2   5  36   45.43   51.83    2.58 o
  -2   5  36   43.48   44.83    3.25 o
   3   5  36  281.54  277.09    4.75 o
  -3   5  36  270.11  272.84    7.42 o
   4   5  36  130.57  117.08    4.67 o
  -4   5  36  134.13  122.67    5.33 o
   5   5  36   31.01   31.67    3.25 o
  -5   5  36   29.31   26.75    3.42 o
   6   5  36   12.57   11.42    2.92 o
  -6   5  36   13.10   10.33    3.50 <
   7   5  36  107.01  108.00    5.92 o
  -7   5  36  105.93  114.92    5.00 o
  -8   5  36  212.74  207.75    6.42 o
   0   6  36  385.97  374.26    6.25 o
   1   6  36  367.44  377.51    6.08 o
  -1   6  36  363.20  362.42    6.08 o
   2   6  36  495.39  485.34    6.33 o
  -2   6  36  497.55  488.51    8.25 o
   3   6  36   71.46   63.58    3.08 o
  -3   6  36   71.02   70.25    3.33 o
   4   6  36  325.51  323.42    6.08 o
  -4   6  36  322.27  313.84    5.75 o
   5   6  36   40.23   47.75    3.25 o
  -5   6  36   40.42   52.75    3.58 o
   6   6  36  344.22  351.84    7.92 o
  -6   6  36  348.48  341.17    7.75 o
   7   6  36  401.00  386.17    9.33 o
  -7   6  36  402.76  401.01    7.83 o
   0   7  36    6.41   14.17    2.25 o
   1   7  36  336.03  337.26    6.33 o
  -1   7  36  340.39  334.76    6.42 o
   2   7  36   58.31   67.75    2.92 o
  -2   7  36   56.82   62.50    2.92 o
   3   7  36   47.16   46.50    2.92 o
  -3   7  36   43.44   42.67    3.75 o
   4   7  36  159.92  146.67    4.75 o
  -4   7  36  166.65  165.75    4.33 o
   5   7  36   78.79   84.00    4.17 o
  -5   7  36   79.22   87.67    3.50 o
   6   7  36  109.13  113.42    5.58 o
  -6   7  36  109.75  104.25    4.75 o
   7   7  36   35.40   36.50    3.75 o
  -7   7  36   36.14   41.42    3.92 o
   0   8  36 1000.63 1009.77   11.75 o
   1   8  36   42.51   45.33    2.92 o
  -1   8  36   43.98   44.17    2.92 o
   2   8  36  328.75  334.42    5.50 o
  -2   8  36  330.13  325.34    7.25 o
   3   8  36   71.52   74.17    2.75 o
  -3   8  36   69.00   71.75    3.50 o
   4   8  36   27.47   29.58    2.58 o
  -4   8  36   27.59   22.83    2.75 o
   5   8  36   62.64   62.17    3.92 o
  -5   8  36   63.27   58.83    3.75 o
   6   8  36  243.91  239.25    6.67 o
  -6   8  36  239.32  229.09    7.50 o
   0   9  36   61.86   70.42    3.08 o
   1   9  36    7.01    1.08    2.42 <
  -1   9  36    6.81    1.42    1.83 <
   2   9  36   10.79   12.58    2.83 o
  -2   9  36   10.18   11.92    2.17 o
   3   9  36  242.80  227.59    5.58 o
  -3   9  36  249.59  231.42    7.33 o
   4   9  36   10.29   18.33    3.25 o
  -4   9  36   12.03   16.58    2.67 o
   5   9  36   44.84   50.67    4.17 o
  -5   9  36   45.88   53.33    4.25 o
   0  10  36  460.20  424.76    8.42 o
   1  10  36   66.16   85.58    4.92 o
  -1  10  36   65.18   81.67    3.42 o
   2  10  36  196.18  210.67    4.92 o
  -2  10  36  194.11  202.84    5.83 o
   3  10  36    2.90    1.67    2.83 <
  -3  10  36    2.62    4.17    2.67 <
   4  10  36   19.37   14.17    2.75 o
  -4  10  36   19.59   14.17    3.92 o
   0  11  36   48.85   46.58    7.25 o
   1  11  36   50.49   49.92    2.75 o
  -1  11  36   47.76   48.33    3.33 o
   2  11  36   94.62   85.00    4.58 o
  -2  11  36   93.99   91.33    6.17 o
   3  11  36  229.83  232.59    6.58 o
  -3  11  36  225.76  231.25    6.50 o
   1   0  37  132.12  143.67    4.50 o
   2   0  37   17.52   31.25    2.75 o
   3   0  37  165.54  170.92    5.33 o
   4   0  37  185.46  184.25    4.67 o
   5   0  37  391.76  380.84    8.67 o
   6   0  37  427.68  420.34    8.33 o
   7   0  37  122.27  112.25    4.25 o
   8   0  37    2.03    3.08    2.75 <
   0   1  37    1.82    5.92    2.08 <
   1   1  37  140.22  139.25    3.83 o
  -1   1  37  141.41  142.09    5.25 o
   2   1  37  292.52  324.17    6.83 o
  -2   1  37  288.25  306.17    6.50 o
   3   1  37  387.02  378.76    7.50 o
  -3   1  37  391.13  380.34    6.17 o
   4   1  37  212.80  205.50    7.75 o
  -4   1  37  220.90  219.92    5.00 o
   5   1  37  214.03  211.17    5.42 o
  -5   1  37  210.86  205.17    5.33 o
   6   1  37   79.04   81.17    3.92 o
  -6   1  37   77.85   78.75    3.83 o
   7   1  37  398.68  382.09    7.75 o
  -7   1  37  407.05  403.17    9.17 o
   8   1  37  294.89  280.01    7.83 o
  -8   1  37  294.75  276.92    6.58 o
   0   2  37   31.06   30.75    4.00 o
   1   2  37  394.71  426.01    8.17 o
  -1   2  37  394.88  403.17    7.83 o
   2   2  37  528.45  554.09    9.83 o
  -2   2  37  524.97  533.34    9.75 o
   3   2  37  187.54  185.67    5.08 o
  -3   2  37  188.07  183.59    6.17 o
   4   2  37  165.59  162.75    5.50 o
  -4   2  37  166.23  160.92    4.58 o
   5   2  37   53.52   59.50    3.25 o
  -5   2  37   50.61   52.58    4.67 o
   6   2  37   81.69   94.17    4.17 o
  -6   2  37   83.64   93.59    5.33 o
   7   2  37  122.34  119.92    6.42 o
  -7   2  37  122.65  121.17    5.50 o
   8   2  37  247.00  254.51    8.92 o
  -8   2  37  247.19  239.75    7.58 o
   0   3  37    5.53    7.25    2.08 o
   1   3  37  128.41  133.25    4.33 o
  -1   3  37  128.79  130.42    4.42 o
   2   3  37  243.25  236.50    4.42 o
  -2   3  37  237.04  221.00    5.08 o
   3   3  37   64.27   82.50    3.83 o
  -3   3  37   67.65   87.50    4.92 o
   4   3  37  259.68  260.01    5.33 o
  -4   3  37  260.25  260.51    7.17 o
   5   3  37  245.00  239.09    5.75 o
  -5   3  37  241.80  229.92    4.92 o
   6   3  37  121.22  119.59    5.00 o
  -6   3  37  122.45  119.84    5.00 o
   7   3  37  416.78  397.59    9.17 o
  -7   3  37  418.59  387.34    8.75 o
   8   3  37  104.55  105.58    6.58 o
  -8   3  37  104.88   99.92    5.50 o
   0   4  37   47.98   63.25    3.08 o
   1   4  37  695.97  698.85   13.67 o
  -1   4  37  697.27  683.93   13.58 o
   2   4  37  678.84  685.10    9.75 o
  -2   4  37  670.16  662.18   10.08 o
   3   4  37  649.88  661.18   10.92 o
  -3   4  37  646.57  635.84   12.75 o
   4   4  37  152.39  160.17    4.92 o
  -4   4  37  151.01  157.84    5.17 o
   5   4  37  383.36  384.01    7.92 o
  -5   4  37  380.60  364.34    8.00 o
   6   4  37  182.23  167.75    5.92 o
  -6   4  37  181.14  168.84    6.75 o
   7   4  37   98.98  113.17    5.17 o
  -7   4  37   96.81   96.59    5.50 o
   8   4  37   99.24   97.84    5.75 o
  -8   4  37   99.67  104.83    5.75 o
   0   5  37   12.62   12.58    1.92 o
   1   5  37  471.69  437.76    5.92 o
  -1   5  37  485.49  446.09    8.42 o
   2   5  37  226.90  227.59    5.75 o
  -2   5  37  225.90  235.09    5.33 o
   3   5  37   97.48  117.00    4.00 o
  -3   5  37   96.16  110.33    4.50 o
   4   5  37   63.73   69.50    4.33 o
  -4   5  37   62.91   69.58    3.42 o
   5   5  37   44.97   63.33    4.00 o
  -5   5  37   46.12   56.75    4.17 o
   6   5  37   25.68   26.83    3.33 o
  -6   5  37   26.01   29.58    3.17 o
   7   5  37   40.30   50.00    3.83 o
  -7   5  37   40.89   47.08    4.08 o
   0   6  37  307.38  321.42    6.25 o
   1   6  37  555.23  555.76    8.08 o
  -1   6  37  554.37  563.68   11.58 o
   2   6  37    3.90    7.83    2.58 o
  -2   6  37    4.31    8.50    2.42 o
   3   6  37  344.27  329.34    6.83 o
  -3   6  37  351.24  337.17    6.67 o
   4   6  37   79.10   92.25    3.75 o
  -4   6  37   76.11   85.17    3.92 o
   5   6  37   86.21   91.83    4.50 o
  -5   6  37   84.59   80.58    4.92 o
   6   6  37  271.61  270.26    7.33 o
  -6   6  37  266.44  258.92    7.00 o
   7   6  37   71.61   83.00    5.75 o
  -7   6  37   70.37   77.17    4.33 o
   0   7  37  116.39  116.83    4.17 o
   1   7  37  474.55  479.59    9.08 o
  -1   7  37  478.52  480.76    7.33 o
   2   7  37  241.31  242.00    4.92 o
  -2   7  37  228.75  223.67    5.42 o
   3   7  37  339.32  318.17    7.08 o
  -3   7  37  341.95  327.67    6.00 o
   4   7  37  201.22  200.42    5.17 o
  -4   7  37  201.95  202.92    5.25 o
   5   7  37  232.20  215.09    5.00 o
  -5   7  37  235.03  219.92    7.00 o
   6   7  37   99.94  100.67    5.67 o
  -6   7  37   98.94  109.67    5.17 o
   0   8  37   58.59   85.42    4.17 o
   1   8  37   71.15   88.17    4.25 o
  -1   8  37   72.00   86.25    3.83 o
   2   8  37  231.81  211.84    5.92 o
  -2   8  37  236.45  218.75    4.83 o
   3   8  37   73.48   72.92    3.50 o
  -3   8  37   72.60   72.67    3.50 o
   4   8  37  108.71   97.67    4.25 o
  -4   8  37  109.18  105.17    4.67 o
   5   8  37  195.09  189.17    5.83 o
  -5   8  37  193.18  190.17    6.00 o
   6   8  37    4.34   12.67    3.42 o
  -6   8  37    4.20    7.25    2.92 <
   0   9  37  285.56  262.17    5.83 o
   1   9  37  179.44  189.17    4.50 o
  -1   9  37  178.07  175.17    4.83 o
   2   9  37   50.12   52.08    3.50 o
  -2   9  37   47.35   50.00    3.08 o
   3   9  37   89.95   75.50    3.75 o
  -3   9  37   93.19   80.42    3.67 o
   4   9  37  221.98  202.17    7.00 o
  -4   9  37  221.78  215.09    6.17 o
   5   9  37   34.06   32.25    3.58 o
  -5   9  37   35.20   29.83    3.83 o
   0  10  37    9.51   12.83    2.50 o
   1  10  37  134.64  129.17    4.50 o
  -1  10  37  135.78  129.42    4.92 o
   2  10  37  458.35  458.67    8.00 o
  -2  10  37  454.23  454.34    8.00 o
   3  10  37  158.45  150.50    5.00 o
  -3  10  37  159.07  140.75    5.42 o
   4  10  37   71.80   81.50    4.00 o
  -4  10  37   70.34   80.92    6.17 o
   0  11  37    1.18    7.17    2.83 <
   1  11  37   55.39   54.25    5.50 o
  -1  11  37   52.93   57.58    3.83 o
   2  11  37   34.66   35.42    3.42 o
  -2  11  37   32.83   30.25    3.75 o
   0   0  38 1435.60 1388.44   40.33 o
   1   0  38  488.88  463.09    9.92 o
   2   0  38  459.03  455.51    7.67 o
   3   0  38  310.90  284.01    6.92 o
   4   0  38  281.45  263.59    5.58 o
   5   0  38  156.18  148.67    4.58 o
   6   0  38  579.02  532.34   10.75 o
   7   0  38    9.42   11.58    3.17 o
   8   0  38    2.70    5.08    2.75 <
   0   1  38  187.08  183.50    7.83 o
   1   1  38   73.64   80.00    4.67 o
  -1   1  38   72.77   81.00    4.67 o
   2   1  38  124.60  130.34    4.08 o
  -2   1  38  123.05  120.00    3.83 o
   3   1  38  242.56  238.59    4.92 o
  -3   1  38  243.81  238.92    5.83 o
   4   1  38  113.88  131.84    4.50 o
  -4   1  38  114.88  129.50    4.83 o
   5   1  38   34.00   34.83    2.83 o
  -5   1  38   33.21   32.75    2.92 o
   6   1  38    3.42    7.83    2.42 o
  -6   1  38    4.18   11.50    2.92 o
   7   1  38  135.12  145.17    6.58 o
  -7   1  38  132.32  139.25    5.17 o
   8   1  38    9.01   17.50    3.25 o
  -8   1  38    8.95   11.08    2.50 o
   0   2  38  292.91  273.17    7.33 o
   1   2  38  212.35  218.17    6.67 o
  -1   2  38  206.71  216.67    5.67 o
   2   2  38  568.34  541.76    8.92 o
  -2   2  38  577.24  552.59    8.58 o
   3   2  38   22.26   22.58    2.58 o
  -3   2  38   24.87   26.00    3.33 o
   4   2  38  112.68  113.42    4.00 o
[truncated: 34,790 more chars]
