# Supplementary material for: Crystal chemistry of layered structures formed by linear rigid silyl-capped molecules
Source: IUCrJ. 2015 Aug 20;2(Pt 5):584–600. doi: 10.1107/S2052252515011665 (PMC4547826; doi:10.1107/S2052252515011665)
Supplement: Supplementary file 11 [file m-02-00584-TSEMsup11.hkl]

#
# h,k,l, Fc-squared, Fo-squared, sigma(Fo-squared) and status flag
#
data_TSEM
_shelx_title                             'twin4 in c2/c'
_shelx_refln_list_code                   4
_shelx_F_calc_maximum                    226.79
_exptl_crystal_F_000                     896
_reflns_d_resolution_high                0.7073

loop_
 _symmetry_equiv_pos_as_xyz
 'x, y, z'
 '-x, y, -z+1/2'
 '-x, -y, -z'
 'x, -y, z+1/2'
 'x+1/2, y+1/2, z+1/2'
 '-x+1/2, y+1/2, -z'
 '-x+1/2, -y+1/2, -z+1/2'
 'x+1/2, -y+1/2, z'

_cell_length_a                           34.443(3)
_cell_length_b                           6.7415(4)
_cell_length_c                           10.1978(8)
_cell_angle_alpha                        90
_cell_angle_beta                         96.889(5)
_cell_angle_gamma                        90

_shelx_F_squared_multiplier              1.000

loop_
 _refln_index_h
 _refln_index_k
 _refln_index_l
 _refln_F_squared_calc
 _refln_F_squared_meas
 _refln_F_squared_sigma
 _refln_observed_status
 _jana_refln_twin_domain
  25   2   1    36.23  4774.44   173.43 o    2
 -37   6   1   236.00  9026.62   768.87 o    2
  14   9   1     5.22  4441.51   550.39 o    2
  -2   0   2   939.56  1030.98    20.83 o    2
   2   0   2  1489.53  1545.67    20.73 o    2
  42   4   2    28.84   -28.08   108.52 <    2
  36   6   2     0.33  -155.74   181.15 <    2
 -48   1   3   146.71   116.29    64.09 <    2
 -47   2   3   340.51   433.27    65.78 o    2
  -6   0   4  5954.69  6200.47    57.81 o    2
  -4   0   4  1257.29  1279.40    24.48 o    2
  -2   0   4   220.02   240.60    18.10 o    2
   0   0   4  1517.14  1721.98    27.83 o    2
   2   0   4   103.25   104.72    17.02 o    2
   4   0   4 17931.80 18466.00   137.27 o    2
 -30   7   5   677.49    94.12   425.56 <    2
  -6   0   6  1902.67  1859.36    56.88 o    2
  -4   0   6  1952.05  2002.55    52.92 o    2
  -2   0   6  5558.15  5509.41    71.75 o    2
   0   0   6  1939.79  1937.02    42.90 o    2
  20   7   7   157.33  1131.22   405.29 <    2
   9   8   7   166.13  1075.47   363.79 <    2
 -43   1   8   549.23   713.69   180.12 o    2
 -42   2   8    30.10    72.37   165.98 <    2
 -38   1   9   315.20  1408.91   544.83 <    2
  24   5   9    18.13   -31.43    88.67 <    2
 -27   4  11    74.03   103.43   165.46 <    2
 -22   5  11     1.96    92.73   134.19 <    2
  17   3  12    19.24    31.07   204.09 <    2
   3   5  12   181.50  3824.72   593.23 o    2
 -23   2  13     1.21    22.37    57.55 <    2
  -9   4  13    43.46   278.15   152.24 <    2
   4   0   0  2535.34  2475.37    23.86 o   -2
   4   0   0  2535.34  2475.37    23.86 o    1
   6   0   0   277.34   295.79    15.17 o   -2
   6   0   0   277.34   295.79    15.17 o    1
   8   0   0 22051.70 21958.80   173.18 o   -2
   8   0   0 22051.70 21958.80   173.18 o    1
  10   0   0 30693.70 30306.00   224.81 o   -2
  10   0   0 30693.70 30306.00   224.81 o    1
  12   0   0 26566.40 26116.90   196.58 o   -2
  12   0   0 26566.40 26116.90   196.58 o    1
  14   0   0  1023.00  1083.90    27.36 o   -2
  14   0   0  1023.00  1083.90    27.36 o    1
  16   0   0  1235.83  1364.78    33.79 o   -2
  16   0   0  1235.83  1364.78    33.79 o    1
  18   0   0   358.28   386.57    29.47 o   -2
  18   0   0   358.28   386.57    29.47 o    1
  20   0   0  8152.32  8524.42    87.02 o   -2
  20   0   0  8152.32  8524.42    87.02 o    1
  22   0   0  3048.44  3146.68    53.44 o   -2
  22   0   0  3048.44  3146.68    53.44 o    1
  24   0   0  1038.54  1057.21    44.85 o   -2
  24   0   0  1038.54  1057.21    44.85 o    1
  26   0   0   151.75   140.31    37.49 o   -2
  26   0   0   151.75   140.31    37.49 o    1
  28   0   0  5078.13  4998.68    85.53 o   -2
  28   0   0  5078.13  4998.68    85.53 o    1
  30   0   0   101.64    71.34    43.82 <   -2
  30   0   0   101.64    71.34    43.82 <    1
  32   0   0   319.25   213.04    53.28 o   -2
  32   0   0   319.25   213.04    53.28 o    1
  34   0   0  1157.17  1373.21    67.94 o   -2
  34   0   0  1157.17  1373.21    67.94 o    1
  36   0   0   863.97   940.97    66.91 o   -2
  36   0   0   863.97   940.97    66.91 o    1
  38   0   0  2606.18  2910.55    91.91 o   -2
  38   0   0  2606.18  2910.55    91.91 o    1
  40   0   0   923.35   819.33    86.25 o   -2
  40   0   0   923.35   819.33    86.25 o    1
  42   0   0   783.74   789.96    90.88 o   -2
  42   0   0   783.74   789.96    90.88 o    1
  44   0   0     8.46    -7.30    86.51 <   -2
  44   0   0     8.46    -7.30    86.51 <    1
  46   0   0   462.93   471.49    92.01 o   -2
  46   0   0   462.93   471.49    92.01 o    1
  48   0   0    12.48   162.01   227.39 <   -2
  48   0   0    12.48   162.01   227.39 <    1
   1  -1   0  7603.02  7773.09    52.98 o   -2
   1  -1   0  7603.02  7773.09    52.98 o    1
   3  -1   0  1436.96  1427.42    11.62 o   -2
   3  -1   0  1436.96  1427.42    11.62 o    1
   5  -1   0 21641.10 21412.60   104.10 o   -2
   5  -1   0 21641.10 21412.60   104.10 o    1
   7  -1   0  4225.50  4489.60    27.57 o   -2
   7  -1   0  4225.50  4489.60    27.57 o    1
   9  -1   0  1885.33  1766.32    17.38 o   -2
   9  -1   0  1885.33  1766.32    17.38 o    1
  11  -1   0  1923.65  1866.66    19.80 o   -2
  11  -1   0  1923.65  1866.66    19.80 o    1
  13  -1   0 12074.50 12213.90    71.59 o   -2
  13  -1   0 12074.50 12213.90    71.59 o    1
  15  -1   0   138.03   170.91    17.59 o   -2
  15  -1   0   138.03   170.91    17.59 o    1
  17  -1   0  5742.95  5667.42    41.92 o   -2
  17  -1   0  5742.95  5667.42    41.92 o    1
  19  -1   0   781.70   856.05    23.86 o   -2
  19  -1   0   781.70   856.05    23.86 o    1
  21  -1   0   447.54   500.60    22.32 o   -2
  21  -1   0   447.54   500.60    22.32 o    1
  23  -1   0  2519.53  2856.08    38.01 o   -2
  23  -1   0  2519.53  2856.08    38.01 o    1
  25  -1   0  8971.40  9033.72    75.35 o   -2
  25  -1   0  8971.40  9033.72    75.35 o    1
  27  -1   0     6.36    12.60    26.33 <   -2
  27  -1   0     6.36    12.60    26.33 <    1
  29  -1   0  1769.07  1871.24    44.18 o   -2
  29  -1   0  1769.07  1871.24    44.18 o    1
  31  -1   0     5.40    72.78    35.33 <   -2
  31  -1   0     5.40    72.78    35.33 <    1
  33  -1   0     7.17   123.85    37.75 o   -2
  33  -1   0     7.17   123.85    37.75 o    1
  35  -1   0   416.82   613.39    42.90 o   -2
  35  -1   0   416.82   613.39    42.90 o    1
  37  -1   0   947.29  1165.83    49.58 o   -2
  37  -1   0   947.29  1165.83    49.58 o    1
  39  -1   0   240.89   377.73    50.61 o   -2
  39  -1   0   240.89   377.73    50.61 o    1
  41  -1   0    58.29    37.55    46.08 <   -2
  41  -1   0    58.29    37.55    46.08 <    1
  43  -1   0    17.09    26.64    51.18 <   -2
  43  -1   0    17.09    26.64    51.18 <    1
  45  -1   0   724.24   628.00    58.53 o   -2
  45  -1   0   724.24   628.00    58.53 o    1
  47  -1   0   435.26   273.62    67.74 o   -2
  47  -1   0   435.26   273.62    67.74 o    1
   0  -2   0   939.03   913.14    13.78 o   -2
   0  -2   0   939.03   913.14    13.78 o    1
   2  -2   0  5037.62  5267.32    35.23 o   -2
   2  -2   0  5037.62  5267.32    35.23 o    1
   4  -2   0  6901.48  6781.10    41.87 o   -2
   4  -2   0  6901.48  6781.10    41.87 o    1
   6  -2   0 16142.50 16543.00    90.78 o   -2
   6  -2   0 16142.50 16543.00    90.78 o    1
   8  -2   0   292.59   279.18    10.60 o   -2
   8  -2   0   292.59   279.18    10.60 o    1
  10  -2   0    54.21    61.10    11.21 o   -2
  10  -2   0    54.21    61.10    11.21 o    1
  12  -2   0    20.94    42.79    13.94 o   -2
  12  -2   0    20.94    42.79    13.94 o    1
  14  -2   0   215.78   204.24    15.53 o   -2
  14  -2   0   215.78   204.24    15.53 o    1
  16  -2   0  1203.43  1173.96    20.68 o   -2
  16  -2   0  1203.43  1173.96    20.68 o    1
  18  -2   0  7979.96  8049.65    59.87 o   -2
  18  -2   0  7979.96  8049.65    59.87 o    1
  20  -2   0  1133.80  1075.62    24.07 o   -2
  20  -2   0  1133.80  1075.62    24.07 o    1
  22  -2   0  1565.15  1509.36    28.60 o   -2
  22  -2   0  1565.15  1509.36    28.60 o    1
  24  -2   0   807.49   820.98    26.03 o   -2
  24  -2   0   807.49   820.98    26.03 o    1
  26  -2   0    38.44    76.22    23.76 o   -2
  26  -2   0    38.44    76.22    23.76 o    1
  28  -2   0   747.74   774.58    30.81 o   -2
  28  -2   0   747.74   774.58    30.81 o    1
  30  -2   0   498.80   468.14    39.04 o   -2
  30  -2   0   498.80   468.14    39.04 o    1
  32  -2   0  1822.68  1997.97    52.67 o   -2
  32  -2   0  1822.68  1997.97    52.67 o    1
  34  -2   0  1270.74  1301.52    50.15 o   -2
  34  -2   0  1270.74  1301.52    50.15 o    1
  36  -2   0   397.99   331.90    44.08 o   -2
  36  -2   0   397.99   331.90    44.08 o    1
  38  -2   0     3.01    50.76    44.44 <   -2
  38  -2   0     3.01    50.76    44.44 <    1
  40  -2   0     0.07   -90.06    47.58 <   -2
  40  -2   0     0.07   -90.06    47.58 <    1
  42  -2   0   434.81   352.63    56.58 o   -2
  42  -2   0   434.81   352.63    56.58 o    1
  44  -2   0    68.32   -47.94    63.83 <   -2
  44  -2   0    68.32   -47.94    63.83 <    1
  46  -2   0   368.54   224.66    81.57 <   -2
  46  -2   0   368.54   224.66    81.57 <    1
   1  -3   0    20.36    30.81    11.52 <   -2
   1  -3   0    20.36    30.81    11.52 <    1
   3  -3   0  4814.06  4557.85    34.10 o   -2
   3  -3   0  4814.06  4557.85    34.10 o    1
   5  -3   0  3374.76  3424.62    28.08 o   -2
   5  -3   0  3374.76  3424.62    28.08 o    1
   7  -3   0    24.72    -5.35    11.52 <   -2
   7  -3   0    24.72    -5.35    11.52 <    1
   9  -3   0  4483.25  4845.72    33.12 o   -2
   9  -3   0  4483.25  4845.72    33.12 o    1
  11  -3   0   132.33   164.38    13.84 o   -2
  11  -3   0   132.33   164.38    13.84 o    1
  13  -3   0  7327.95  7099.26    51.59 o   -2
  13  -3   0  7327.95  7099.26    51.59 o    1
  15  -3   0   246.68   225.43    17.33 o   -2
  15  -3   0   246.68   225.43    17.33 o    1
  17  -3   0  2234.25  2236.83    32.35 o   -2
  17  -3   0  2234.25  2236.83    32.35 o    1
  19  -3   0  1537.31  1434.62    28.08 o   -2
  19  -3   0  1537.31  1434.62    28.08 o    1
  21  -3   0    59.62    20.57    20.26 <   -2
  21  -3   0    59.62    20.57    20.26 <    1
  23  -3   0   164.75   201.31    24.53 o   -2
  23  -3   0   164.75   201.31    24.53 o    1
  25  -3   0  6239.41  5913.06    60.69 o   -2
  25  -3   0  6239.41  5913.06    60.69 o    1
  27  -3   0    64.52    80.60    29.57 <   -2
  27  -3   0    64.52    80.60    29.57 <    1
  29  -3   0     8.62   -39.55    33.02 <   -2
  29  -3   0     8.62   -39.55    33.02 <    1
  31  -3   0   168.65   158.72    35.85 o   -2
  31  -3   0   168.65   158.72    35.85 o    1
  33  -3   0   764.25   719.45    44.18 o   -2
  33  -3   0   764.25   719.45    44.18 o    1
  35  -3   0     0.32    14.76    51.90 <   -2
  35  -3   0     0.32    14.76    51.90 <    1
  37  -3   0   834.35   740.38    61.31 o   -2
  37  -3   0   834.35   740.38    61.31 o    1
  39  -3   0    52.10    -1.90    53.64 <   -2
  39  -3   0    52.10    -1.90    53.64 <    1
  41  -3   0   843.77   838.10    63.93 o   -2
  41  -3   0   843.77   838.10    63.93 o    1
  43  -3   0   371.39   365.84    72.83 o   -2
  43  -3   0   371.39   365.84    72.83 o    1
  45  -3   0   420.79   505.28    93.71 o   -2
  45  -3   0   420.79   505.28    93.71 o    1
   0  -4   0 22008.50 20654.30   188.14 o   -2
   0  -4   0 22008.50 20654.30   188.14 o    1
   2  -4   0     8.94    30.09    11.11 <   -2
   2  -4   0     8.94    30.09    11.11 <    1
   4  -4   0  4830.61  4707.83    37.44 o   -2
   4  -4   0  4830.61  4707.83    37.44 o    1
   6  -4   0   804.00   766.71    17.28 o   -2
   6  -4   0   804.00   766.71    17.28 o    1
   8  -4   0  7880.63  6911.17    52.05 o   -2
   8  -4   0  7880.63  6911.17    52.05 o    1
  10  -4   0   614.08   637.77    21.40 o   -2
  10  -4   0   614.08   637.77    21.40 o    1
  12  -4   0   988.38   942.56    18.05 o   -2
  12  -4   0   988.38   942.56    18.05 o    1
  14  -4   0  3116.29  3027.82    31.12 o   -2
  14  -4   0  3116.29  3027.82    31.12 o    1
  16  -4   0    27.13    21.76    15.89 <   -2
  16  -4   0    27.13    21.76    15.89 <    1
  18  -4   0  6891.45  6483.81    60.07 o   -2
  18  -4   0  6891.45  6483.81    60.07 o    1
  20  -4   0  4604.24  4246.94    48.71 o   -2
  20  -4   0  4604.24  4246.94    48.71 o    1
  22  -4   0   991.67  1000.43    33.28 o   -2
  22  -4   0   991.67  1000.43    33.28 o    1
  24  -4   0   620.72   521.84    36.11 o   -2
  24  -4   0   620.72   521.84    36.11 o    1
  26  -4   0  1005.49  1007.99    45.93 o   -2
  26  -4   0  1005.49  1007.99    45.93 o    1
  28  -4   0    13.14    35.03    39.65 <   -2
  28  -4   0    13.14    35.03    39.65 <    1
  30  -4   0  1744.77  1917.68    55.81 o   -2
  30  -4   0  1744.77  1917.68    55.81 o    1
  32  -4   0  1073.04  1215.06    56.06 o   -2
  32  -4   0  1073.04  1215.06    56.06 o    1
  34  -4   0   377.76   471.85    54.06 o   -2
  34  -4   0   377.76   471.85    54.06 o    1
  36  -4   0    79.40  -109.29    65.58 <   -2
  36  -4   0    79.40  -109.29    65.58 <    1
  38  -4   0   225.18   138.20    69.95 <   -2
  38  -4   0   225.18   138.20    69.95 <    1
  40  -4   0     0.67   -76.43    64.29 <   -2
  40  -4   0     0.67   -76.43    64.29 <    1
  42  -4   0  4006.90  3876.77   115.88 o   -2
  42  -4   0  4006.90  3876.77   115.88 o    1
   1  -5   0   353.95   358.28    22.99 o   -2
   1  -5   0   353.95   358.28    22.99 o    1
   3  -5   0   203.83   134.04    12.96 o   -2
   3  -5   0   203.83   134.04    12.96 o    1
   5  -5   0 14302.90 12968.90    90.88 o   -2
   5  -5   0 14302.90 12968.90    90.88 o    1
   7  -5   0 10422.00  9550.10    75.30 o   -2
   7  -5   0 10422.00  9550.10    75.30 o    1
   9  -5   0   964.88   858.27    24.84 o   -2
   9  -5   0   964.88   858.27    24.84 o    1
  11  -5   0   118.46   152.96    24.64 o   -2
  11  -5   0   118.46   152.96    24.64 o    1
  13  -5   0  3525.19  3116.54    46.65 o   -2
  13  -5   0  3525.19  3116.54    46.65 o    1
  15  -5   0     0.35    12.81    26.08 <   -2
  15  -5   0     0.35    12.81    26.08 <    1
  17  -5   0  4374.24  4065.02    52.46 o   -2
  17  -5   0  4374.24  4065.02    52.46 o    1
  19  -5   0  1314.22  1402.99    38.32 o   -2
  19  -5   0  1314.22  1402.99    38.32 o    1
  21  -5   0    57.07    72.98    27.93 <   -2
  21  -5   0    57.07    72.98    27.93 <    1
  23  -5   0    35.37     4.78    36.77 <   -2
  23  -5   0    35.37     4.78    36.77 <    1
  25  -5   0  1797.25  1831.95    54.31 o   -2
  25  -5   0  1797.25  1831.95    54.31 o    1
  27  -5   0     0.40   100.65    40.12 <   -2
  27  -5   0     0.40   100.65    40.12 <    1
  29  -5   0  2886.17  2990.22    69.38 o   -2
  29  -5   0  2886.17  2990.22    69.38 o    1
  31  -5   0   733.62   735.24    65.01 o   -2
  31  -5   0   733.62   735.24    65.01 o    1
  33  -5   0    80.14  -171.27    61.67 <   -2
  33  -5   0    80.14  -171.27    61.67 <    1
  35  -5   0     9.55  -162.73    67.84 <   -2
  35  -5   0     9.55  -162.73    67.84 <    1
  37  -5   0     3.45  -159.19    75.45 <   -2
  37  -5   0     3.45  -159.19    75.45 <    1
  39  -5   0    85.30     9.77    80.29 <   -2
  39  -5   0    85.30     9.77    80.29 <    1
  41  -5   0   132.98   190.92   189.48 <   -2
  41  -5   0   132.98   190.92   189.48 <    1
   0  -6   0  7442.63  6852.39   157.95 o   -2
   0  -6   0  7442.63  6852.39   157.95 o    1
   2  -6   0  2630.93  2572.38    74.78 o   -2
   2  -6   0  2630.93  2572.38    74.78 o    1
   4  -6   0   105.89   111.40    39.45 <   -2
   4  -6   0   105.89   111.40    39.45 <    1
   6  -6   0   977.36  1085.03    36.62 o   -2
   6  -6   0   977.36  1085.03    36.62 o    1
   8  -6   0   815.15   762.75    36.83 o   -2
   8  -6   0   815.15   762.75    36.83 o    1
  10  -6   0  2391.64  2172.38    53.44 o   -2
  10  -6   0  2391.64  2172.38    53.44 o    1
  12  -6   0  1366.99  1629.56    64.75 o   -2
  12  -6   0  1366.99  1629.56    64.75 o    1
  14  -6   0  1111.46  1097.84    51.69 o   -2
  14  -6   0  1111.46  1097.84    51.69 o    1
  16  -6   0  1538.37  1760.40    63.11 o   -2
  16  -6   0  1538.37  1760.40    63.11 o    1
  18  -6   0  1294.62  1384.32    66.50 o   -2
  18  -6   0  1294.62  1384.32    66.50 o    1
  20  -6   0    80.63   136.09    57.97 <   -2
  20  -6   0    80.63   136.09    57.97 <    1
  22  -6   0     1.67    93.71    57.35 <   -2
  22  -6   0     1.67    93.71    57.35 <    1
  24  -6   0  1347.53  1297.61    55.70 o   -2
  24  -6   0  1347.53  1297.61    55.70 o    1
  26  -6   0   411.55   294.76    47.58 o   -2
  26  -6   0   411.55   294.76    47.58 o    1
  28  -6   0    11.29   -93.81    50.25 <   -2
  28  -6   0    11.29   -93.81    50.25 <    1
  30  -6   0     0.07  -200.13    54.26 <   -2
  30  -6   0     0.07  -200.13    54.26 <    1
  32  -6   0   546.99   202.44    61.31 o   -2
  32  -6   0   546.99   202.44    61.31 o    1
  34  -6   0   371.72   146.58    65.27 <   -2
  34  -6   0   371.72   146.58    65.27 <    1
  36  -6   0   814.76   473.24    76.53 o   -2
  36  -6   0   814.76   473.24    76.53 o    1
   1  -7   0  1824.52  1986.30    68.10 o   -2
   1  -7   0  1824.52  1986.30    68.10 o    1
   3  -7   0   698.61   847.98    57.40 o   -2
   3  -7   0   698.61   847.98    57.40 o    1
   5  -7   0  1692.39  1810.03    75.35 o   -2
   5  -7   0  1692.39  1810.03    75.35 o    1
   7  -7   0    26.71    75.30    47.94 <   -2
   7  -7   0    26.71    75.30    47.94 <    1
   9  -7   0   701.96   765.68    45.00 o   -2
   9  -7   0   701.96   765.68    45.00 o    1
  11  -7   0  3070.05  3090.93    75.35 o   -2
  11  -7   0  3070.05  3090.93    75.35 o    1
  13  -7   0   525.59   570.14    50.76 o   -2
  13  -7   0   525.59   570.14    50.76 o    1
  15  -7   0   288.97   287.67    55.70 o   -2
  15  -7   0   288.97   287.67    55.70 o    1
  17  -7   0  2070.55  1902.72    88.93 o   -2
  17  -7   0  2070.55  1902.72    88.93 o    1
  19  -7   0    59.85   167.52    62.29 <   -2
  19  -7   0    59.85   167.52    62.29 <    1
  21  -7   0   277.81   458.73    67.43 o   -2
  21  -7   0   277.81   458.73    67.43 o    1
  23  -7   0  2731.11  2780.42   110.74 o   -2
  23  -7   0  2731.11  2780.42   110.74 o    1
  25  -7   0    17.02   128.33    73.34 <   -2
  25  -7   0    17.02   128.33    73.34 <    1
  27  -7   0   386.68   265.45    86.82 o   -2
  27  -7   0   386.68   265.45    86.82 o    1
  29  -7   0   339.95   239.16    92.12 <   -2
  29  -7   0   339.95   239.16    92.12 <    1
  31  -7   0     0.03  -194.67    85.17 <   -2
  31  -7   0     0.03  -194.67    85.17 <    1
   0  -8   0  1587.61  1897.73   139.43 o   -2
   0  -8   0  1587.61  1897.73   139.43 o    1
   2  -8   0   357.55   767.69    77.56 o   -2
   2  -8   0   357.55   767.69    77.56 o    1
   4  -8   0   114.24   540.20    80.39 o   -2
   4  -8   0   114.24   540.20    80.39 o    1
   6  -8   0   499.83   791.71    87.85 o   -2
   6  -8   0   499.83   791.71    87.85 o    1
   8  -8   0   419.80   718.37    81.73 o   -2
   8  -8   0   419.80   718.37    81.73 o    1
  10  -8   0   139.39   536.40    88.31 o   -2
  10  -8   0   139.39   536.40    88.31 o    1
  12  -8   0   167.54   345.58    72.01 o   -2
  12  -8   0   167.54   345.58    72.01 o    1
  14  -8   0   221.47   491.03    53.64 o   -2
  14  -8   0   221.47   491.03    53.64 o    1
  16  -8   0    67.66   366.51    60.49 o   -2
  16  -8   0    67.66   366.51    60.49 o    1
  18  -8   0   202.09   350.11    66.14 o   -2
  18  -8   0   202.09   350.11    66.14 o    1
  20  -8   0   297.90   611.69   104.10 o   -2
  20  -8   0   297.90   611.69   104.10 o    1
  22  -8   0  1003.73   856.83    84.81 o   -2
  22  -8   0  1003.73   856.83    84.81 o    1
  24  -8   0   135.66   239.99    83.22 <   -2
  24  -8   0   135.66   239.99    83.22 <    1
  26  -8   0    39.80  3537.01   402.41 o   -2
  26  -8   0    39.80  3537.01   402.41 o    1
   1  -9   0  1616.74  2233.64   123.70 o   -2
   1  -9   0  1616.74  2233.64   123.70 o    1
   3  -9   0   539.30   950.28   105.39 o   -2
   3  -9   0   539.30   950.28   105.39 o    1
   5  -9   0   319.75   901.01   103.79 o   -2
   5  -9   0   319.75   901.01   103.79 o    1
   7  -9   0   775.55  1000.43   108.57 o   -2
   7  -9   0   775.55  1000.43   108.57 o    1
   9  -9   0     0.99   684.52   126.83 o   -2
   9  -9   0     0.99   684.52   126.83 o    1
  11  -9   0  1637.56  1900.20   155.69 o   -2
  11  -9   0  1637.56  1900.20   155.69 o    1
  13  -9   0  2815.51  2939.25   191.23 o   -2
  13  -9   0  2815.51  2939.25   191.23 o    1
  44  -1  -1   259.55    -7.10   266.83 <   -2
 -44  -1  -1   259.55    -7.10   266.83 <    1
  42  -1  -1   462.85   356.64   255.37 <   -2
 -42  -1  -1   462.85   356.64   255.37 <    1
  24  -1  -1  1735.01  1552.56   147.66 o   -2
 -24  -1  -1  1735.01  1552.56   147.66 o    1
  22  -1  -1  1105.00   941.53   106.62 o   -2
 -22  -1  -1  1105.00   941.53   106.62 o    1
  20  -1  -1  5449.84  5276.73   145.97 o   -2
 -20  -1  -1  5449.84  5276.73   145.97 o    1
  18  -1  -1  1499.66  1581.00    86.36 o   -2
 -18  -1  -1  1499.66  1581.00    86.36 o    1
  16  -1  -1   581.61   648.88    52.00 o   -2
 -16  -1  -1   581.61   648.88    52.00 o    1
  14  -1  -1 10018.30 10096.50    89.08 o   -2
 -14  -1  -1 10018.30 10096.50    89.08 o    1
  12  -1  -1  1659.64  1790.49    33.12 o   -2
 -12  -1  -1  1659.64  1790.49    33.12 o    1
  10  -1  -1  5688.52  5364.78    46.44 o   -2
 -10  -1  -1  5688.52  5364.78    46.44 o    1
   8  -1  -1  5751.10  5564.81    58.02 o   -2
  -8  -1  -1  5751.10  5564.81    58.02 o    1
   6  -1  -1 14829.70 14535.30   166.18 o   -2
  -6  -1  -1 14829.70 14535.30   166.18 o    1
   4  -1  -1  4581.57  4884.66    95.51 o   -2
  -4  -1  -1  4581.57  4884.66    95.51 o    1
   2  -1  -1 35876.40 36312.30   717.70 o   -2
  -2  -1  -1 35876.40 36312.30   717.70 o    1
   0  -1  -1  1796.86  1799.08   101.01 o   -2
   0  -1  -1  1796.86  1799.08   101.01 o    1
  -2  -1  -1 34786.40 34629.70   760.18 o   -2
   2  -1  -1 34786.40 34629.70   760.18 o    1
  -4  -1  -1  4371.53  4529.61    99.83 o   -2
   4  -1  -1  4371.53  4529.61    99.83 o    1
  -6  -1  -1 14264.10 15027.10   188.71 o   -2
   6  -1  -1 14264.10 15027.10   188.71 o    1
  -8  -1  -1  5483.87  5815.44    60.33 o   -2
   8  -1  -1  5483.87  5815.44    60.33 o    1
 -10  -1  -1  5349.27  5305.22    55.08 o   -2
  10  -1  -1  5349.27  5305.22    55.08 o    1
 -12  -1  -1  1565.67  1852.67    37.85 o   -2
  12  -1  -1  1565.67  1852.67    37.85 o    1
 -14  -1  -1  9627.01 10052.50    90.32 o   -2
  14  -1  -1  9627.01 10052.50    90.32 o    1
 -16  -1  -1   533.42   696.10    44.44 o   -2
  16  -1  -1   533.42   696.10    44.44 o    1
 -18  -1  -1  1452.62  1542.27    51.74 o   -2
  18  -1  -1  1452.62  1542.27    51.74 o    1
 -20  -1  -1  5267.46  5228.33    85.74 o   -2
  20  -1  -1  5267.46  5228.33    85.74 o    1
 -22  -1  -1  1054.14   947.96    55.75 o   -2
  22  -1  -1  1054.14   947.96    55.75 o    1
 -24  -1  -1  1666.93  1445.07   112.84 o   -2
  24  -1  -1  1666.93  1445.07   112.84 o    1
 -26  -1  -1  6854.85  8034.22   327.73 o   -2
  26  -1  -1  6854.85  8034.22   327.73 o    1
 -28  -1  -1   422.48   404.01   129.66 o   -2
  28  -1  -1   422.48   404.01   129.66 o    1
 -30  -1  -1  1437.62  1315.35   124.67 o   -2
  30  -1  -1  1437.62  1315.35   124.67 o    1
 -32  -1  -1  1987.40  2157.67   165.98 o   -2
  32  -1  -1  1987.40  2157.67   165.98 o    1
  35  -2  -1   520.95   109.29   280.26 <   -2
 -35  -2  -1   520.95   109.29   280.26 <    1
  33  -2  -1   437.79    19.44   266.42 <   -2
 -33  -2  -1   437.79    19.44   266.42 <    1
  25  -2  -1   713.46   312.30   143.65 <   -2
 -25  -2  -1   713.46   312.30   143.65 <    1
  23  -2  -1 10553.30 10483.20   231.40 o   -2
 -23  -2  -1 10553.30 10483.20   231.40 o    1
  21  -2  -1   415.65   414.35    91.19 o   -2
 -21  -2  -1   415.65   414.35    91.19 o    1
  19  -2  -1  6339.03  5853.09   146.53 o   -2
 -19  -2  -1  6339.03  5853.09   146.53 o    1
  17  -2  -1  1088.28  1119.55    54.93 o   -2
 -17  -2  -1  1088.28  1119.55    54.93 o    1
  15  -2  -1  5467.26  5463.84    72.52 o   -2
 -15  -2  -1  5467.26  5463.84    72.52 o    1
  13  -2  -1  4093.55  4353.71    52.77 o   -2
 -13  -2  -1  4093.55  4353.71    52.77 o    1
  11  -2  -1 19747.00 20179.90   145.81 o   -2
 -11  -2  -1 19747.00 20179.90   145.81 o    1
   9  -2  -1  1331.00  1459.52    28.08 o   -2
  -9  -2  -1  1331.00  1459.52    28.08 o    1
   7  -2  -1   668.25   729.99    26.75 o   -2
  -7  -2  -1   668.25   729.99    26.75 o    1
   5  -2  -1  6380.21  6462.57    67.33 o   -2
  -5  -2  -1  6380.21  6462.57    67.33 o    1
   3  -2  -1  2313.83  2548.31    51.48 o   -2
  -3  -2  -1  2313.83  2548.31    51.48 o    1
   1  -2  -1 16937.40 16833.10   202.85 o   -2
  -1  -2  -1 16937.40 16833.10   202.85 o    1
  -1  -2  -1 17029.20 17304.90   262.52 o   -2
   1  -2  -1 17029.20 17304.90   262.52 o    1
  -3  -2  -1  2225.73  2277.97    64.65 o   -2
   3  -2  -1  2225.73  2277.97    64.65 o    1
  -5  -2  -1  6220.76  6616.56   103.74 o   -2
   5  -2  -1  6220.76  6616.56   103.74 o    1
  -7  -2  -1   658.83   748.51    34.82 o   -2
   7  -2  -1   658.83   748.51    34.82 o    1
  -9  -2  -1  1271.37  1558.12    38.42 o   -2
   9  -2  -1  1271.37  1558.12    38.42 o    1
 -11  -2  -1 19080.30 20109.50   200.28 o   -2
  11  -2  -1 19080.30 20109.50   200.28 o    1
 -13  -2  -1  3903.10  4224.72    71.18 o   -2
  13  -2  -1  3903.10  4224.72    71.18 o    1
 -15  -2  -1  5305.90  5368.23    72.01 o   -2
  15  -2  -1  5305.90  5368.23    72.01 o    1
 -17  -2  -1  1049.10  1081.54    35.33 o   -2
  17  -2  -1  1049.10  1081.54    35.33 o    1
 -19  -2  -1  6044.83  5823.11    80.34 o   -2
  19  -2  -1  6044.83  5823.11    80.34 o    1
 -21  -2  -1   408.26   569.52    95.46 o   -2
  21  -2  -1   408.26   569.52    95.46 o    1
 -23  -2  -1 10360.90 10701.60   223.58 o   -2
  23  -2  -1 10360.90 10701.60   223.58 o    1
 -25  -2  -1   689.70   817.73    76.17 o   -2
  25  -2  -1   689.70   817.73    76.17 o    1
 -27  -2  -1  4993.52  5340.51   155.89 o   -2
  27  -2  -1  4993.52  5340.51   155.89 o    1
 -27  -2  -1  4993.52  4774.44   173.43 o   -2
  27  -2  -1  4993.52  4774.44   173.43 o    1
 -29  -2  -1   292.16   400.77   229.75 <   -2
  29  -2  -1   292.16   400.77   229.75 <    1
 -31  -2  -1  5534.01  5900.77   216.12 o   -2
  31  -2  -1  5534.01  5900.77   216.12 o    1
 -33  -2  -1   426.83   613.44   198.17 o   -2
  33  -2  -1   426.83   613.44   198.17 o    1
 -35  -2  -1   502.88   115.72   259.33 <   -2
  35  -2  -1   502.88   115.72   259.33 <    1
 -37  -2  -1   169.82  -469.07   268.27 <   -2
  37  -2  -1   169.82  -469.07   268.27 <    1
  26  -3  -1   592.14   701.65   261.80 <   -2
 -26  -3  -1   592.14   701.65   261.80 <    1
  24  -3  -1  1128.92   924.87   127.91 o   -2
 -24  -3  -1  1128.92   924.87   127.91 o    1
  22  -3  -1  2809.63  2581.84   125.50 o   -2
 -22  -3  -1  2809.63  2581.84   125.50 o    1
  20  -3  -1  1505.42  1505.24   101.27 o   -2
 -20  -3  -1  1505.42  1505.24   101.27 o    1
  18  -3  -1  7837.57  7730.76   123.75 o   -2
 -18  -3  -1  7837.57  7730.76   123.75 o    1
  16  -3  -1  8519.60  8403.56   117.73 o   -2
 -16  -3  -1  8519.60  8403.56   117.73 o    1
  14  -3  -1   657.51   731.17    39.96 o   -2
 -14  -3  -1   657.51   731.17    39.96 o    1
  12  -3  -1   144.82   209.85    35.59 o   -2
 -12  -3  -1   144.82   209.85    35.59 o    1
  10  -3  -1  3562.96  3510.00    49.68 o   -2
 -10  -3  -1  3562.96  3510.00    49.68 o    1
   8  -3  -1  7661.45  7682.98   100.81 o   -2
  -8  -3  -1  7661.45  7682.98   100.81 o    1
   6  -3  -1 18302.10 17749.00   160.63 o   -2
  -6  -3  -1 18302.10 17749.00   160.63 o    1
   4  -3  -1  4340.20  4202.24    68.05 o   -2
  -4  -3  -1  4340.20  4202.24    68.05 o    1
   2  -3  -1 10634.60 10669.90   142.78 o   -2
  -2  -3  -1 10634.60 10669.90   142.78 o    1
   0  -3  -1  1288.72  1272.04    31.73 o   -2
   0  -3  -1  1288.72  1272.04    31.73 o    1
  -2  -3  -1 10552.40 10809.60   111.76 o   -2
   2  -3  -1 10552.40 10809.60   111.76 o    1
  -4  -3  -1  4355.26  4378.09    80.29 o   -2
   4  -3  -1  4355.26  4378.09    80.29 o    1
  -6  -3  -1 17849.30 17603.10   164.69 o   -2
   6  -3  -1 17849.30 17603.10   164.69 o    1
  -8  -3  -1  7381.44  7859.03   109.35 o   -2
   8  -3  -1  7381.44  7859.03   109.35 o    1
 -10  -3  -1  3473.79  3376.74    51.07 o   -2
  10  -3  -1  3473.79  3376.74    51.07 o    1
 -12  -3  -1   134.21   105.59    31.53 o   -2
  12  -3  -1   134.21   105.59    31.53 o    1
 -14  -3  -1   643.36   642.30    38.83 o   -2
  14  -3  -1   643.36   642.30    38.83 o    1
 -16  -3  -1  8300.64  8438.12   134.70 o   -2
  16  -3  -1  8300.64  8438.12   134.70 o    1
 -18  -3  -1  7705.51  7509.85   121.90 o   -2
  18  -3  -1  7705.51  7509.85   121.90 o    1
 -20  -3  -1  1437.28  1514.55    71.95 o   -2
  20  -3  -1  1437.28  1514.55    71.95 o    1
 -22  -3  -1  2709.25  2636.57    85.28 o   -2
  22  -3  -1  2709.25  2636.57    85.28 o    1
 -24  -3  -1  1115.33  1255.33    81.37 o   -2
  24  -3  -1  1115.33  1255.33    81.37 o    1
 -26  -3  -1   577.24   700.52   184.70 o   -2
  26  -3  -1   577.24   700.52   184.70 o    1
 -28  -3  -1  1877.42  1983.83   286.38 o   -2
  28  -3  -1  1877.42  1983.83   286.38 o    1
 -30  -3  -1  1097.74  1032.37   277.12 o   -2
  30  -3  -1  1097.74  1032.37   277.12 o    1
  27  -4  -1  1669.60  1456.48   298.62 o   -2
 -27  -4  -1  1669.60  1456.48   298.62 o    1
  25  -4  -1   316.90    61.31   251.87 <   -2
 -25  -4  -1   316.90    61.31   251.87 <    1
  23  -4  -1    56.05   163.30   245.59 <   -2
 -23  -4  -1    56.05   163.30   245.59 <    1
  21  -4  -1   704.45   454.10   259.89 <   -2
 -21  -4  -1   704.45   454.10   259.89 <    1
  19  -4  -1   561.49   598.89   101.01 o   -2
 -19  -4  -1   561.49   598.89   101.01 o    1
  17  -4  -1  1280.38  1295.09    68.15 o   -2
 -17  -4  -1  1280.38  1295.09    68.15 o    1
  15  -4  -1    93.09   137.33    55.91 <   -2
 -15  -4  -1    93.09   137.33    55.91 <    1
  13  -4  -1   558.77   606.45    43.82 o   -2
 -13  -4  -1   558.77   606.45    43.82 o    1
  11  -4  -1   865.69   842.17    35.44 o   -2
 -11  -4  -1   865.69   842.17    35.44 o    1
   9  -4  -1   493.32   363.58    38.52 o   -2
  -9  -4  -1   493.32   363.58    38.52 o    1
   7  -4  -1  3003.34  2741.90    43.98 o   -2
  -7  -4  -1  3003.34  2741.90    43.98 o    1
   5  -4  -1  3682.70  3653.30    48.76 o   -2
  -5  -4  -1  3682.70  3653.30    48.76 o    1
   3  -4  -1   273.37    88.00    32.71 <   -2
  -3  -4  -1   273.37    88.00    32.71 <    1
   1  -4  -1   792.48   683.60    21.91 o   -2
  -1  -4  -1   792.48   683.60    21.91 o    1
  -1  -4  -1   790.46   736.01    38.47 o   -2
   1  -4  -1   790.46   736.01    38.47 o    1
  -3  -4  -1   271.13   181.51    39.24 o   -2
   3  -4  -1   271.13   181.51    39.24 o    1
  -5  -4  -1  3673.08  3553.93    54.88 o   -2
   5  -4  -1  3673.08  3553.93    54.88 o    1
  -7  -4  -1  2991.69  2744.01    49.43 o   -2
   7  -4  -1  2991.69  2744.01    49.43 o    1
  -9  -4  -1   477.77   260.97    32.20 o   -2
   9  -4  -1   477.77   260.97    32.20 o    1
 -11  -4  -1   852.94   781.68    26.08 o   -2
  11  -4  -1   852.94   781.68    26.08 o    1
 -13  -4  -1   542.35   523.08    27.93 o   -2
  13  -4  -1   542.35   523.08    27.93 o    1
 -15  -4  -1    94.44    58.58    56.01 <   -2
  15  -4  -1    94.44    58.58    56.01 <    1
 -17  -4  -1  1283.38  1417.29    99.57 o   -2
  17  -4  -1  1283.38  1417.29    99.57 o    1
 -19  -4  -1   550.70   487.12    70.93 o   -2
  19  -4  -1   550.70   487.12    70.93 o    1
 -21  -4  -1   688.02   597.65    59.92 o   -2
  21  -4  -1   688.02   597.65    59.92 o    1
 -23  -4  -1    55.28   212.01    74.42 <   -2
  23  -4  -1    55.28   212.01    74.42 <    1
 -25  -4  -1   314.21   428.18   195.34 <   -2
  25  -4  -1   314.21   428.18   195.34 <    1
 -27  -4  -1  1653.29  1883.02   295.84 o   -2
  27  -4  -1  1653.29  1883.02   295.84 o    1
 -29  -4  -1   847.85   675.16   288.59 <   -2
  29  -4  -1   847.85   675.16   288.59 <    1
 -31  -4  -1   751.15   659.01   293.22 <   -2
  31  -4  -1   751.15   659.01   293.22 <    1
 -43  -4  -1   362.28   513.46   292.04 <   -2
  43  -4  -1   362.28   513.46   292.04 <    1
  24  -5  -1   933.10   938.24   154.45 o   -2
 -24  -5  -1   933.10   938.24   154.45 o    1
  18  -5  -1   367.35    44.85   243.28 <   -2
 -18  -5  -1   367.35    44.85   243.28 <    1
  16  -5  -1  1561.55  1629.09    87.28 o   -2
 -16  -5  -1  1561.55  1629.09    87.28 o    1
  14  -5  -1   329.16   371.09    26.28 o   -2
 -14  -5  -1   329.16   371.09    26.28 o    1
  12  -5  -1  1620.51  1716.99    61.67 o   -2
 -12  -5  -1  1620.51  1716.99    61.67 o    1
  10  -5  -1   744.26   646.67    47.63 o   -2
 -10  -5  -1   744.26   646.67    47.63 o    1
   8  -5  -1   984.78  1123.92    44.13 o   -2
  -8  -5  -1   984.78  1123.92    44.13 o    1
   6  -5  -1  1925.47  1826.24    45.57 o   -2
  -6  -5  -1  1925.47  1826.24    45.57 o    1
   4  -5  -1   381.32   409.72    30.40 o   -2
  -4  -5  -1   381.32   409.72    30.40 o    1
   2  -5  -1   170.66   -24.12    45.11 <   -2
  -2  -5  -1   170.66   -24.12    45.11 <    1
   0  -5  -1   682.18   469.69    82.45 o   -2
   0  -5  -1   682.18   469.69    82.45 o    1
  -2  -5  -1   167.59    41.40    37.70 <   -2
   2  -5  -1   167.59    41.40    37.70 <    1
  -4  -5  -1   377.89   311.48    40.27 o   -2
   4  -5  -1   377.89   311.48    40.27 o    1
  -6  -5  -1  1925.50  1667.31    48.04 o   -2
   6  -5  -1  1925.50  1667.31    48.04 o    1
  -8  -5  -1   967.36   853.84    43.77 o   -2
   8  -5  -1   967.36   853.84    43.77 o    1
 -10  -5  -1   725.72   602.90    35.28 o   -2
  10  -5  -1   725.72   602.90    35.28 o    1
 -12  -5  -1  1612.00  1613.71    52.67 o   -2
  12  -5  -1  1612.00  1613.71    52.67 o    1
 -14  -5  -1   327.05   344.04    45.16 o   -2
  14  -5  -1   327.05   344.04    45.16 o    1
 -16  -5  -1  1515.87  1517.07    53.08 o   -2
  16  -5  -1  1515.87  1517.07    53.08 o    1
 -18  -5  -1   366.60   503.22    59.97 o   -2
  18  -5  -1   366.60   503.22    59.97 o    1
 -20  -5  -1   339.58   458.17    72.52 o   -2
  20  -5  -1   339.58   458.17    72.52 o    1
 -22  -5  -1  2662.24  2600.00   140.31 o   -2
  22  -5  -1  2662.24  2600.00   140.31 o    1
 -24  -5  -1   927.36   878.84   289.72 o   -2
  24  -5  -1   927.36   878.84   289.72 o    1
 -26  -5  -1    38.88   177.86   264.01 <   -2
  26  -5  -1    38.88   177.86   264.01 <    1
 -28  -5  -1  2340.57  2573.46   342.08 o   -2
  28  -5  -1  2340.57  2573.46   342.08 o    1
 -30  -5  -1   156.32   320.69   312.66 <   -2
  30  -5  -1   156.32   320.69   312.66 <    1
 -32  -5  -1   362.66  -170.65   322.18 <   -2
  32  -5  -1   362.66  -170.65   322.18 <    1
 -34  -5  -1   851.63   666.57   337.76 <   -2
  34  -5  -1   851.63   666.57   337.76 <    1
  35  -6  -1   421.10  9026.62   768.87 o   -2
 -35  -6  -1   421.10  9026.62   768.87 o    1
  21  -6  -1   579.16   572.24    64.19 o   -2
 -21  -6  -1   579.16   572.24    64.19 o    1
  19  -6  -1  2732.47  2531.02   333.80 o   -2
 -19  -6  -1  2732.47  2531.02   333.80 o    1
  17  -6  -1   160.27    85.43   267.04 <   -2
 -17  -6  -1   160.27    85.43   267.04 <    1
  15  -6  -1  2180.72  1934.66   167.36 o   -2
 -15  -6  -1  2180.72  1934.66   167.36 o    1
  13  -6  -1    21.60   193.80   118.04 <   -2
 -13  -6  -1    21.60   193.80   118.04 <    1
  11  -6  -1  1489.68  1592.22   155.28 o   -2
 -11  -6  -1  1489.68  1592.22   155.28 o    1
   9  -6  -1  3156.40  2978.70   131.10 o   -2
  -9  -6  -1  3156.40  2978.70   131.10 o    1
   7  -6  -1  1333.53  1208.27   113.36 o   -2
  -7  -6  -1  1333.53  1208.27   113.36 o    1
   5  -6  -1  1365.45  1205.75    54.31 o   -2
  -5  -6  -1  1365.45  1205.75    54.31 o    1
   3  -6  -1  5345.07  5359.13   126.94 o   -2
  -3  -6  -1  5345.07  5359.13   126.94 o    1
   1  -6  -1   234.41   467.27    91.65 o   -2
  -1  -6  -1   234.41   467.27    91.65 o    1
  -1  -6  -1   236.66   261.08    89.19 <   -2
   1  -6  -1   236.66   261.08    89.19 <    1
  -3  -6  -1  5379.19  5004.08   122.98 o   -2
   3  -6  -1  5379.19  5004.08   122.98 o    1
  -5  -6  -1  1381.27  1032.93    81.21 o   -2
   5  -6  -1  1381.27  1032.93    81.21 o    1
  -7  -6  -1  1308.22   983.30   112.69 o   -2
   7  -6  -1  1308.22   983.30   112.69 o    1
  -9  -6  -1  3086.29  2835.92    79.52 o   -2
   9  -6  -1  3086.29  2835.92    79.52 o    1
 -11  -6  -1  1495.31  1656.40   113.00 o   -2
  11  -6  -1  1495.31  1656.40   113.00 o    1
 -13  -6  -1    21.62   109.19    89.39 <   -2
  13  -6  -1    21.62   109.19    89.39 <    1
 -15  -6  -1  2188.42  1945.10   137.02 o   -2
  15  -6  -1  2188.42  1945.10   137.02 o    1
 -17  -6  -1   156.36   215.51   249.45 <   -2
  17  -6  -1   156.36   215.51   249.45 <    1
 -19  -6  -1  2681.20  2765.97   297.64 o   -2
  19  -6  -1  2681.20  2765.97   297.64 o    1
 -21  -6  -1   571.77  1423.87   308.96 o   -2
  21  -6  -1   571.77  1423.87   308.96 o    1
 -23  -6  -1  2063.19  2415.15   331.59 o   -2
  23  -6  -1  2063.19  2415.15   331.59 o    1
 -25  -6  -1  1044.08  1445.58   329.74 o   -2
  25  -6  -1  1044.08  1445.58   329.74 o    1
 -27  -6  -1  1044.76  1154.42   307.98 o   -2
  27  -6  -1  1044.76  1154.42   307.98 o    1
 -29  -6  -1    73.52  -118.30   331.49 <   -2
  29  -6  -1    73.52  -118.30   331.49 <    1
  32  -7  -1   149.03  4751.29   539.64 o   -2
 -32  -7  -1   149.03  4751.29   539.64 o    1
  22  -7  -1   631.08  1196.39   204.04 o   -2
 -22  -7  -1   631.08  1196.39   204.04 o    1
  20  -7  -1   676.34   906.46   196.37 o   -2
 -20  -7  -1   676.34   906.46   196.37 o    1
  18  -7  -1  1453.02  1502.31   339.41 o   -2
 -18  -7  -1  1453.02  1502.31   339.41 o    1
  16  -7  -1   831.59  1059.99   299.70 o   -2
 -16  -7  -1   831.59  1059.99   299.70 o    1
  14  -7  -1   480.11   656.18   284.27 <   -2
 -14  -7  -1   480.11   656.18   284.27 <    1
  12  -7  -1   694.64  1017.76   221.62 o   -2
 -12  -7  -1   694.64  1017.76   221.62 o    1
  10  -7  -1   907.88  1246.38   182.95 o   -2
 -10  -7  -1   907.88  1246.38   182.95 o    1
   8  -7  -1   256.94   677.17   165.31 o   -2
  -8  -7  -1   256.94   677.17   165.31 o    1
   6  -7  -1  1488.66  1775.73   177.34 o   -2
  -6  -7  -1  1488.66  1775.73   177.34 o    1
   4  -7  -1    38.06   537.12   140.41 o   -2
  -4  -7  -1    38.06   537.12   140.41 o    1
   2  -7  -1  1404.43  1981.51   137.89 o   -2
  -2  -7  -1  1404.43  1981.51   137.89 o    1
   0  -7  -1   717.02  1446.81   118.40 o   -2
   0  -7  -1   717.02  1446.81   118.40 o    1
  -2  -7  -1  1380.45  1585.01   140.36 o   -2
   2  -7  -1  1380.45  1585.01   140.36 o    1
  -4  -7  -1    37.70   454.93   148.28 o   -2
   4  -7  -1    37.70   454.93   148.28 o    1
  -6  -7  -1  1467.99  1702.69   164.54 o   -2
   6  -7  -1  1467.99  1702.69   164.54 o    1
  -8  -7  -1   252.14   581.91   140.21 o   -2
   8  -7  -1   252.14   581.91   140.21 o    1
 -10  -7  -1   901.86  1180.60   219.10 o   -2
  10  -7  -1   901.86  1180.60   219.10 o    1
 -12  -7  -1   682.74  1321.47   271.62 o   -2
  12  -7  -1   682.74  1321.47   271.62 o    1
 -14  -7  -1   467.00  1284.70   276.14 o   -2
  14  -7  -1   467.00  1284.70   276.14 o    1
 -16  -7  -1   833.30  1119.80   284.48 o   -2
  16  -7  -1   833.30  1119.80   284.48 o    1
 -18  -7  -1  1436.41  2026.98   309.17 o   -2
  18  -7  -1  1436.41  2026.98   309.17 o    1
 -20  -7  -1   671.00  1405.87   328.55 o   -2
  20  -7  -1   671.00  1405.87   328.55 o    1
 -22  -7  -1   624.08   610.87   325.21 <   -2
  22  -7  -1   624.08   610.87   325.21 <    1
 -32  -7  -1   147.05  -488.26   377.57 <   -2
  32  -7  -1   147.05  -488.26   377.57 <    1
  21  -8  -1   536.52   376.08   336.68 <   -2
 -21  -8  -1   536.52   376.08   336.68 <    1
  19  -8  -1    92.77    -2.62   354.07 <   -2
 -19  -8  -1    92.77    -2.62   354.07 <    1
  17  -8  -1   698.73   862.28   331.33 <   -2
 -17  -8  -1   698.73   862.28   331.33 <    1
  15  -8  -1  1731.10  1322.14   359.05 o   -2
 -15  -8  -1  1731.10  1322.14   359.05 o    1
  13  -8  -1  2689.04  2808.81   349.28 o   -2
 -13  -8  -1  2689.04  2808.81   349.28 o    1
  11  -8  -1  1721.19  2151.60   331.08 o   -2
 -11  -8  -1  1721.19  2151.60   331.08 o    1
   9  -8  -1  2222.94  2711.40   255.47 o   -2
  -9  -8  -1  2222.94  2711.40   255.47 o    1
   7  -8  -1    77.14  1300.23   234.07 o   -2
  -7  -8  -1    77.14  1300.23   234.07 o    1
   5  -8  -1  1779.82  3015.58   202.29 o   -2
  -5  -8  -1  1779.82  3015.58   202.29 o    1
   3  -8  -1  1680.61  3245.58   203.57 o   -2
  -3  -8  -1  1680.61  3245.58   203.57 o    1
   1  -8  -1  2722.91  3608.09   200.64 o   -2
  -1  -8  -1  2722.91  3608.09   200.64 o    1
  -1  -8  -1  2705.53  3474.21   222.40 o   -2
   1  -8  -1  2705.53  3474.21   222.40 o    1
  -3  -8  -1  1655.91  2741.13   210.21 o   -2
   3  -8  -1  1655.91  2741.13   210.21 o    1
  -5  -8  -1  1802.20  2622.63   214.32 o   -2
   5  -8  -1  1802.20  2622.63   214.32 o    1
  -7  -8  -1    78.05   733.13   178.37 o   -2
   7  -8  -1    78.05   733.13   178.37 o    1
  -9  -8  -1  2244.72  2709.81   205.27 o   -2
   9  -8  -1  2244.72  2709.81   205.27 o    1
 -11  -8  -1  1737.51  3101.31   350.16 o   -2
  11  -8  -1  1737.51  3101.31   350.16 o    1
 -13  -8  -1  2676.30  3491.38   344.70 o   -2
  13  -8  -1  2676.30  3491.38   344.70 o    1
 -15  -8  -1  1693.11  2987.65   362.86 o   -2
  15  -8  -1  1693.11  2987.65   362.86 o    1
 -17  -8  -1   694.57  1190.21   315.70 o   -2
  17  -8  -1   694.57  1190.21   315.70 o    1
 -19  -8  -1    90.69   818.30   312.92 <   -2
  19  -8  -1    90.69   818.30   312.92 <    1
 -21  -8  -1   537.89  1357.27   354.73 o   -2
  21  -8  -1   537.89  1357.27   354.73 o    1
 -23  -8  -1   433.67  1151.69   340.33 o   -2
  23  -8  -1   433.67  1151.69   340.33 o    1
 -25  -8  -1   544.07   835.33   345.01 <   -2
  25  -8  -1   544.07   835.33   345.01 <    1
  14  -9  -1   114.44   497.51   346.20 <   -2
 -14  -9  -1   114.44   497.51   346.20 <    1
  12  -9  -1   554.98   882.64   345.27 <   -2
 -12  -9  -1   554.98   882.64   345.27 <    1
  10  -9  -1    85.00   814.24   335.86 <   -2
 -10  -9  -1    85.00   814.24   335.86 <    1
   8  -9  -1   792.49  1375.84   338.33 o   -2
  -8  -9  -1   792.49  1375.84   338.33 o    1
   6  -9  -1   132.85   594.57   313.54 <   -2
  -6  -9  -1   132.85   594.57   313.54 <    1
   4  -9  -1   332.14  1036.17   314.10 o   -2
  -4  -9  -1   332.14  1036.17   314.10 o    1
   2  -9  -1    62.55  1851.39   237.05 o   -2
  -2  -9  -1    62.55  1851.39   237.05 o    1
   0  -9  -1   662.89  1706.19   334.67 o   -2
   0  -9  -1   662.89  1706.19   334.67 o    1
  -2  -9  -1    63.45  1313.45   291.73 o   -2
   2  -9  -1    63.45  1313.45   291.73 o    1
  -4  -9  -1   336.28  1138.68   308.34 o   -2
   4  -9  -1   336.28  1138.68   308.34 o    1
  -6  -9  -1   131.67   678.09   288.95 <   -2
   6  -9  -1   131.67   678.09   288.95 <    1
  -8  -9  -1   777.64  1151.28   259.94 o   -2
   8  -9  -1   777.64  1151.28   259.94 o    1
 -10  -9  -1    83.03  1396.26   322.54 o   -2
  10  -9  -1    83.03  1396.26   322.54 o    1
 -12  -9  -1   549.08  1440.80   331.95 o   -2
  12  -9  -1   549.08  1440.80   331.95 o    1
 -14  -9  -1   114.56  1193.56   369.34 o   -2
  14  -9  -1   114.56  1193.56   369.34 o    1
 -12  -9  -1   420.89  4441.51   550.39 o   -2
  14  -9  -1   420.89  4441.51   550.39 o    1
  48   0  -2   532.26   785.02   143.76 o   -2
 -46   0  -2   532.26   785.02   143.76 o    1
  46   0  -2  2389.92  2532.36   128.84 o   -2
 -44   0  -2  2389.92  2532.36   128.84 o    1
  44   0  -2   100.35   407.20   121.43 o   -2
 -42   0  -2   100.35   407.20   121.43 o    1
  42   0  -2   778.27   935.93    92.79 o   -2
 -40   0  -2   778.27   935.93    92.79 o    1
  40   0  -2  1313.26  1515.79   106.16 o   -2
 -38   0  -2  1313.26  1515.79   106.16 o    1
  38   0  -2   724.51   867.37    97.88 o   -2
 -36   0  -2   724.51   867.37    97.88 o    1
  36   0  -2    49.77   274.50   104.92 <   -2
 -34   0  -2    49.77   274.50   104.92 <    1
  34   0  -2  7308.82  7858.26   150.65 o   -2
 -32   0  -2  7308.82  7858.26   150.65 o    1
  32   0  -2   605.75   645.85    84.86 o   -2
 -30   0  -2   605.75   645.85    84.86 o    1
  30   0  -2  1103.85  1127.47    65.32 o   -2
 -28   0  -2  1103.85  1127.47    65.32 o    1
  28   0  -2  1608.12  1543.35    66.55 o   -2
 -26   0  -2  1608.12  1543.35    66.55 o    1
  26   0  -2  3299.50  3065.62    74.84 o   -2
 -24   0  -2  3299.50  3065.62    74.84 o    1
  24   0  -2  5681.97  5738.70    95.67 o   -2
 -22   0  -2  5681.97  5738.70    95.67 o    1
  22   0  -2  7199.96  7489.44   109.71 o   -2
 -20   0  -2  7199.96  7489.44   109.71 o    1
  20   0  -2   126.32   154.76    37.91 o   -2
 -18   0  -2   126.32   154.76    37.91 o    1
  18   0  -2  7457.36  7635.56    84.97 o   -2
 -16   0  -2  7457.36  7635.56    84.97 o    1
  16   0  -2  1682.44  1579.36    40.32 o   -2
 -14   0  -2  1682.44  1579.36    40.32 o    1
  14   0  -2 12898.80 13436.30   115.62 o   -2
 -12   0  -2 12898.80 13436.30   115.62 o    1
  12   0  -2 15605.30 15918.80   130.69 o   -2
 -10   0  -2 15605.30 15918.80   130.69 o    1
  10   0  -2 20380.50 21598.60   171.89 o   -2
  -8   0  -2 20380.50 21598.60   171.89 o    1
   8   0  -2 34466.20 37101.00   296.72 o   -2
  -6   0  -2 34466.20 37101.00   296.72 o    1
   6   0  -2 48654.40 50805.10   533.21 o   -2
  -4   0  -2 48654.40 50805.10   533.21 o    1
   4   0  -2  8039.20  8149.63   186.09 o   -2
  -2   0  -2  8039.20  8149.63   186.09 o    1
   0   0  -2 18687.30 18359.70   524.00 o   -2
   2   0  -2 18687.30 18359.70   524.00 o    1
  -4   0  -2 49053.70 51433.10   615.09 o   -2
   6   0  -2 49053.70 51433.10   615.09 o    1
  -6   0  -2 34928.40 37732.30   272.80 o   -2
   8   0  -2 34928.40 37732.30   272.80 o    1
  -8   0  -2 21336.90 21924.50   166.70 o   -2
  10   0  -2 21336.90 21924.50   166.70 o    1
 -10   0  -2 16237.50 16087.00   127.66 o   -2
  12   0  -2 16237.50 16087.00   127.66 o    1
 -12   0  -2 13516.70 13783.90   117.11 o   -2
  14   0  -2 13516.70 13783.90   117.11 o    1
 -14   0  -2  1739.13  1617.93    44.70 o   -2
  16   0  -2  1739.13  1617.93    44.70 o    1
 -16   0  -2  7463.96  7650.32    98.34 o   -2
  18   0  -2  7463.96  7650.32    98.34 o    1
 -18   0  -2   132.72   187.94    46.60 o   -2
  20   0  -2   132.72   187.94    46.60 o    1
 -20   0  -2  7441.07  7576.46   115.11 o   -2
  22   0  -2  7441.07  7576.46   115.11 o    1
 -22   0  -2  5845.34  5953.80   121.54 o   -2
  24   0  -2  5845.34  5953.80   121.54 o    1
 -24   0  -2  3357.10  3210.87    98.44 o   -2
  26   0  -2  3357.10  3210.87    98.44 o    1
 -26   0  -2  1610.54  1579.41    76.94 o   -2
  28   0  -2  1610.54  1579.41    76.94 o    1
 -28   0  -2  1114.98  1141.46    81.47 o   -2
  30   0  -2  1114.98  1141.46    81.47 o    1
 -30   0  -2   616.97   630.21    82.24 o   -2
  32   0  -2   616.97   630.21    82.24 o    1
 -32   0  -2  7515.22  7724.33   147.10 o   -2
  34   0  -2  7515.22  7724.33   147.10 o    1
 -34   0  -2    51.09    56.01    84.56 <   -2
  36   0  -2    51.09    56.01    84.56 <    1
 -36   0  -2   744.06   630.42   104.92 o   -2
  38   0  -2   744.06   630.42   104.92 o    1
 -38   0  -2  1327.01  1486.11   117.42 o   -2
  40   0  -2  1327.01  1486.11   117.42 o    1
 -40   0  -2   787.25   867.68   104.67 o   -2
  42   0  -2   787.25   867.68   104.67 o    1
 -42   0  -2   102.23   363.17   130.23 <   -2
  44   0  -2   102.23   363.17   130.23 <    1
 -44   0  -2  2454.90  2146.15   145.40 o   -2
  46   0  -2  2454.90  2146.15   145.40 o    1
  47  -1  -2   354.96   245.34    89.70 <   -2
 -45  -1  -2   354.96   245.34    89.70 <    1
  45  -1  -2    42.27   194.21    76.22 <   -2
 -43  -1  -2    42.27   194.21    76.22 <    1
  43  -1  -2  1199.39  1365.96    79.52 o   -2
 -41  -1  -2  1199.39  1365.96    79.52 o    1
  41  -1  -2   510.45   760.49    71.85 o   -2
 -39  -1  -2   510.45   760.49    71.85 o    1
  39  -1  -2   324.15   384.31    68.97 o   -2
 -37  -1  -2   324.15   384.31    68.97 o    1
  37  -1  -2   925.05  1030.57    66.40 o   -2
 -35  -1  -2   925.05  1030.57    66.40 o    1
  35  -1  -2  1457.16  1703.93    68.82 o   -2
 -33  -1  -2  1457.16  1703.93    68.82 o    1
  33  -1  -2   654.83   659.78    57.40 o   -2
 -31  -1  -2   654.83   659.78    57.40 o    1
  31  -1  -2  1955.94  2080.73    61.10 o   -2
 -29  -1  -2  1955.94  2080.73    61.10 o    1
  29  -1  -2  1341.79  1364.16    50.25 o   -2
 -27  -1  -2  1341.79  1364.16    50.25 o    1
  27  -1  -2  1443.73  1437.50    47.94 o   -2
 -25  -1  -2  1443.73  1437.50    47.94 o    1
  25  -1  -2   177.20   210.26    38.93 o   -2
 -23  -1  -2   177.20   210.26    38.93 o    1
  23  -1  -2  2370.70  2360.68    43.77 o   -2
 -21  -1  -2  2370.70  2360.68    43.77 o    1
  21  -1  -2  4382.62  4322.59    50.76 o   -2
 -19  -1  -2  4382.62  4322.59    50.76 o    1
  19  -1  -2  1645.30  1730.57    34.72 o   -2
 -17  -1  -2  1645.30  1730.57    34.72 o    1
  17  -1  -2  1448.50  1270.86    31.53 o   -2
 -15  -1  -2  1448.50  1270.86    31.53 o    1
  15  -1  -2  3920.13  4068.00    38.32 o   -2
 -13  -1  -2  3920.13  4068.00    38.32 o    1
  13  -1  -2  2012.95  2211.78    28.60 o   -2
 -11  -1  -2  2012.95  2211.78    28.60 o    1
  11  -1  -2  2712.67  2663.67    27.57 o   -2
  -9  -1  -2  2712.67  2663.67    27.57 o    1
   9  -1  -2  7681.30  7812.74    50.46 o   -2
  -7  -1  -2  7681.30  7812.74    50.46 o    1
   7  -1  -2 28183.00 30180.70   170.96 o   -2
  -5  -1  -2 28183.00 30180.70   170.96 o    1
   5  -1  -2  7136.45  7056.78    63.37 o   -2
  -3  -1  -2  7136.45  7056.78    63.37 o    1
   3  -1  -2  6793.39  7211.08   109.55 o   -2
  -1  -1  -2  6793.39  7211.08   109.55 o    1
   1  -1  -2  3114.08  3459.50    69.07 o   -2
   1  -1  -2  3114.08  3459.50    69.07 o    1
  -1  -1  -2  6736.31  7200.48    93.76 o   -2
   3  -1  -2  6736.31  7200.48    93.76 o    1
  -3  -1  -2  7303.26  7314.97    59.05 o   -2
   5  -1  -2  7303.26  7314.97    59.05 o    1
  -5  -1  -2 28421.00 30579.30   169.78 o   -2
   7  -1  -2 28421.00 30579.30   169.78 o    1
  -7  -1  -2  7890.16  7828.89    47.78 o   -2
   9  -1  -2  7890.16  7828.89    47.78 o    1
  -9  -1  -2  2773.10  2671.59    29.88 o   -2
  11  -1  -2  2773.10  2671.59    29.88 o    1
 -11  -1  -2  2071.04  2226.59    30.19 o   -2
  13  -1  -2  2071.04  2226.59    30.19 o    1
 -13  -1  -2  3939.22  4148.54    42.28 o   -2
  15  -1  -2  3939.22  4148.54    42.28 o    1
 -15  -1  -2  1470.40  1370.49    35.54 o   -2
  17  -1  -2  1470.40  1370.49    35.54 o    1
 -17  -1  -2  1706.39  1796.20    38.52 o   -2
  19  -1  -2  1706.39  1796.20    38.52 o    1
 -19  -1  -2  4516.31  4444.80    58.94 o   -2
  21  -1  -2  4516.31  4444.80    58.94 o    1
 -21  -1  -2  2371.79  2394.16    46.55 o   -2
  23  -1  -2  2371.79  2394.16    46.55 o    1
 -23  -1  -2   177.86   207.33    37.55 o   -2
  25  -1  -2   177.86   207.33    37.55 o    1
 -25  -1  -2  1445.43  1439.41    46.03 o   -2
  27  -1  -2  1445.43  1439.41    46.03 o    1
 -27  -1  -2  1359.85  1493.46    53.18 o   -2
  29  -1  -2  1359.85  1493.46    53.18 o    1
 -29  -1  -2  1948.91  1973.03    67.07 o   -2
  31  -1  -2  1948.91  1973.03    67.07 o    1
 -31  -1  -2   656.90   765.02    50.92 o   -2
  33  -1  -2   656.90   765.02    50.92 o    1
 -33  -1  -2  1456.51  1664.17    70.36 o   -2
  35  -1  -2  1456.51  1664.17    70.36 o    1
 -35  -1  -2   941.04   999.45    67.17 o   -2
  37  -1  -2   941.04   999.45    67.17 o    1
 -37  -1  -2   333.18   253.62    69.59 o   -2
  39  -1  -2   333.18   253.62    69.59 o    1
 -39  -1  -2   517.32   672.33    82.96 o   -2
  41  -1  -2   517.32   672.33    82.96 o    1
 -41  -1  -2  1211.70   931.81    88.67 o   -2
  43  -1  -2  1211.70   931.81    88.67 o    1
 -43  -1  -2    42.30    23.56    76.38 <   -2
  45  -1  -2    42.30    23.56    76.38 <    1
 -45  -1  -2   356.74   200.33   103.12 <   -2
  47  -1  -2   356.74   200.33   103.12 <    1
  46  -2  -2   143.70   -21.60    88.46 <   -2
 -44  -2  -2   143.70   -21.60    88.46 <    1
  44  -2  -2   171.80    70.87    87.64 <   -2
 -42  -2  -2   171.80    70.87    87.64 <    1
  42  -2  -2   306.46   141.24    81.26 <   -2
 -40  -2  -2   306.46   141.24    81.26 <    1
  40  -2  -2   849.69   700.72    71.90 o   -2
 -38  -2  -2   849.69   700.72    71.90 o    1
  38  -2  -2   511.41   487.64    65.42 o   -2
 -36  -2  -2   511.41   487.64    65.42 o    1
  36  -2  -2    41.88    98.75    61.26 <   -2
 -34  -2  -2    41.88    98.75    61.26 <    1
  34  -2  -2   463.08   458.42    58.79 o   -2
 -32  -2  -2   463.08   458.42    58.79 o    1
  32  -2  -2   302.38   242.30    54.52 o   -2
 -30  -2  -2   302.38   242.30    54.52 o    1
  30  -2  -2  1204.02  1214.34    56.88 o   -2
 -28  -2  -2  1204.02  1214.34    56.88 o    1
  28  -2  -2  3547.23  3545.90    66.50 o   -2
 -26  -2  -2  3547.23  3545.90    66.50 o    1
  26  -2  -2   947.53   911.34    50.35 o   -2
 -24  -2  -2   947.53   911.34    50.35 o    1
  24  -2  -2  1240.41  1259.55    44.75 o   -2
 -22  -2  -2  1240.41  1259.55    44.75 o    1
  22  -2  -2   495.07   553.68    29.32 o   -2
 -20  -2  -2   495.07   553.68    29.32 o    1
  20  -2  -2   376.51   386.01    25.97 o   -2
 -18  -2  -2   376.51   386.01    25.97 o    1
  18  -2  -2  1282.08  1287.06    28.96 o   -2
 -16  -2  -2  1282.08  1287.06    28.96 o    1
  16  -2  -2  5487.24  5621.80    48.55 o   -2
 -14  -2  -2  5487.24  5621.80    48.55 o    1
  14  -2  -2  2492.24  2591.20    29.52 o   -2
 -12  -2  -2  2492.24  2591.20    29.52 o    1
  12  -2  -2  1583.59  1667.51    27.21 o   -2
 -10  -2  -2  1583.59  1667.51    27.21 o    1
  10  -2  -2  1911.08  1976.58    26.28 o   -2
  -8  -2  -2  1911.08  1976.58    26.28 o    1
   8  -2  -2   538.98   580.89    18.72 o   -2
  -6  -2  -2   538.98   580.89    18.72 o    1
   6  -2  -2  2816.30  2929.99    26.08 o   -2
  -4  -2  -2  2816.30  2929.99    26.08 o    1
   4  -2  -2  1943.00  2009.60    22.01 o   -2
  -2  -2  -2  1943.00  2009.60    22.01 o    1
   2  -2  -2  1801.79  1797.28    19.96 o   -2
   0  -2  -2  1801.79  1797.28    19.96 o    1
   0  -2  -2  1797.88  1809.88    21.29 o   -2
   2  -2  -2  1797.88  1809.88    21.29 o    1
  -2  -2  -2  1935.40  1992.62    20.78 o   -2
   4  -2  -2  1935.40  1992.62    20.78 o    1
  -4  -2  -2  2892.60  2979.93    26.75 o   -2
   6  -2  -2  2892.60  2979.93    26.75 o    1
  -6  -2  -2   564.44   584.49    20.57 o   -2
   8  -2  -2   564.44   584.49    20.57 o    1
  -8  -2  -2  1936.50  1939.29    25.77 o   -2
  10  -2  -2  1936.50  1939.29    25.77 o    1
 -10  -2  -2  1632.70  1735.97    23.56 o   -2
  12  -2  -2  1632.70  1735.97    23.56 o    1
 -12  -2  -2  2523.16  2634.56    33.23 o   -2
  14  -2  -2  2523.16  2634.56    33.23 o    1
 -14  -2  -2  5697.48  5635.37    56.88 o   -2
  16  -2  -2  5697.48  5635.37    56.88 o    1
 -16  -2  -2  1317.64  1279.86    35.03 o   -2
  18  -2  -2  1317.64  1279.86    35.03 o    1
 -18  -2  -2   375.63   324.39    38.78 o   -2
  20  -2  -2   375.63   324.39    38.78 o    1
 -20  -2  -2   492.88   545.76    38.32 o   -2
  22  -2  -2   492.88   545.76    38.32 o    1
 -22  -2  -2  1240.61  1283.93    45.57 o   -2
  24  -2  -2  1240.61  1283.93    45.57 o    1
 -24  -2  -2   966.41   928.16    45.88 o   -2
  26  -2  -2   966.41   928.16    45.88 o    1
 -26  -2  -2  3624.68  3593.17    63.06 o   -2
  28  -2  -2  3624.68  3593.17    63.06 o    1
 -28  -2  -2  1238.18  1293.29    63.06 o   -2
  30  -2  -2  1238.18  1293.29    63.06 o    1
 -30  -2  -2   303.62   165.98    54.57 o   -2
  32  -2  -2   303.62   165.98    54.57 o    1
 -32  -2  -2   465.76   437.75    59.61 o   -2
  34  -2  -2   465.76   437.75    59.61 o    1
 -34  -2  -2    42.30     2.93    59.71 <   -2
  36  -2  -2    42.30     2.93    59.71 <    1
 -36  -2  -2   513.77   371.30    65.53 o   -2
  38  -2  -2   513.77   371.30    65.53 o    1
 -38  -2  -2   866.25   808.73    78.23 o   -2
  40  -2  -2   866.25   808.73    78.23 o    1
 -40  -2  -2   311.26   364.15    95.05 o   -2
  42  -2  -2   311.26   364.15    95.05 o    1
 -42  -2  -2   175.55    -9.05    95.92 <   -2
  44  -2  -2   175.55    -9.05    95.92 <    1
 -44  -2  -2   145.17    78.02   101.22 <   -2
  46  -2  -2   145.17    78.02   101.22 <    1
  45  -3  -2    32.53   -29.88   103.28 <   -2
 -43  -3  -2    32.53   -29.88   103.28 <    1
  43  -3  -2   454.33   304.18    84.92 o   -2
 -41  -3  -2   454.33   304.18    84.92 o    1
  41  -3  -2   146.25    16.05    78.44 <   -2
 -39  -3  -2   146.25    16.05    78.44 <    1
  39  -3  -2    54.42   114.44    71.95 <   -2
 -37  -3  -2    54.42   114.44    71.95 <    1
  37  -3  -2   743.91   860.58    73.60 o   -2
 -35  -3  -2   743.91   860.58    73.60 o    1
  35  -3  -2   472.65   538.61    69.69 o   -2
 -33  -3  -2   472.65   538.61    69.69 o    1
  33  -3  -2   858.77   928.57    59.15 o   -2
 -31  -3  -2   858.77   928.57    59.15 o    1
  31  -3  -2   684.35   683.75    55.86 o   -2
 -29  -3  -2   684.35   683.75    55.86 o    1
  29  -3  -2   705.70   662.20    52.82 o   -2
 -27  -3  -2   705.70   662.20    52.82 o    1
  27  -3  -2  1188.73  1216.08    45.26 o   -2
 -25  -3  -2  1188.73  1216.08    45.26 o    1
  25  -3  -2   140.18   196.63    40.32 o   -2
 -23  -3  -2   140.18   196.63    40.32 o    1
  23  -3  -2   769.32   670.79    37.55 o   -2
 -21  -3  -2   769.32   670.79    37.55 o    1
  21  -3  -2  4774.29  4698.62    54.26 o   -2
 -19  -3  -2  4774.29  4698.62    54.26 o    1
  19  -3  -2  1268.98  1234.19    29.32 o   -2
 -17  -3  -2  1268.98  1234.19    29.32 o    1
  17  -3  -2   570.93   564.74    24.58 o   -2
 -15  -3  -2   570.93   564.74    24.58 o    1
  15  -3  -2  4299.10  4152.66    40.22 o   -2
 -13  -3  -2  4299.10  4152.66    40.22 o    1
  13  -3  -2   652.61   636.59    20.68 o   -2
 -11  -3  -2   652.61   636.59    20.68 o    1
  11  -3  -2    44.46    68.05    17.28 o   -2
  -9  -3  -2    44.46    68.05    17.28 o    1
   9  -3  -2  6335.34  6087.68    42.54 o   -2
  -7  -3  -2  6335.34  6087.68    42.54 o    1
   7  -3  -2  3871.39  3963.08    33.84 o   -2
  -5  -3  -2  3871.39  3963.08    33.84 o    1
   5  -3  -2  1894.06  1846.19    24.28 o   -2
  -3  -3  -2  1894.06  1846.19    24.28 o    1
   3  -3  -2  2592.72  2536.79    27.88 o   -2
  -1  -3  -2  2592.72  2536.79    27.88 o    1
   1  -3  -2  3653.13  3661.52    31.94 o   -2
   1  -3  -2  3653.13  3661.52    31.94 o    1
  -1  -3  -2  2616.91  2585.08    26.59 o   -2
   3  -3  -2  2616.91  2585.08    26.59 o    1
  -3  -3  -2  1883.35  1811.63    25.00 o   -2
   5  -3  -2  1883.35  1811.63    25.00 o    1
  -5  -3  -2  3859.93  3954.13    32.87 o   -2
   7  -3  -2  3859.93  3954.13    32.87 o    1
  -7  -3  -2  6440.49  6054.97    47.47 o   -2
   9  -3  -2  6440.49  6054.97    47.47 o    1
  -9  -3  -2    46.18    58.38    19.75 <   -2
  11  -3  -2    46.18    58.38    19.75 <    1
 -11  -3  -2   649.22   661.53    20.21 o   -2
  13  -3  -2   649.22   661.53    20.21 o    1
 -13  -3  -2  4295.30  4170.71    43.46 o   -2
  15  -3  -2  4295.30  4170.71    43.46 o    1
 -15  -3  -2   584.35   590.50    23.61 o   -2
  17  -3  -2   584.35   590.50    23.61 o    1
 -17  -3  -2  1306.56  1351.35    25.77 o   -2
  19  -3  -2  1306.56  1351.35    25.77 o    1
 -19  -3  -2  4868.78  4756.43    59.51 o   -2
  21  -3  -2  4868.78  4756.43    59.51 o    1
 -21  -3  -2   765.58   739.61    44.64 o   -2
  23  -3  -2   765.58   739.61    44.64 o    1
 -23  -3  -2   143.33   211.24    43.98 o   -2
  25  -3  -2   143.33   211.24    43.98 o    1
 -25  -3  -2  1188.88  1217.11    50.40 o   -2
  27  -3  -2  1188.88  1217.11    50.40 o    1
 -27  -3  -2   726.63   632.99    53.28 o   -2
  29  -3  -2   726.63   632.99    53.28 o    1
 -29  -3  -2   687.72   779.16    56.42 o   -2
  31  -3  -2   687.72   779.16    56.42 o    1
 -31  -3  -2   860.95   754.99    62.65 o   -2
  33  -3  -2   860.95   754.99    62.65 o    1
 -33  -3  -2   477.33   400.56    70.26 o   -2
  35  -3  -2   477.33   400.56    70.26 o    1
 -35  -3  -2   764.46   725.77    82.65 o   -2
  37  -3  -2   764.46   725.77    82.65 o    1
 -37  -3  -2    55.90   -54.21    83.06 <   -2
  39  -3  -2    55.90   -54.21    83.06 <    1
 -39  -3  -2   148.07   100.91    97.31 <   -2
  41  -3  -2   148.07   100.91    97.31 <    1
 -41  -3  -2   464.97   249.09    96.90 <   -2
  43  -3  -2   464.97   249.09    96.90 <    1
 -43  -3  -2    33.52   -45.98    99.83 <   -2
  45  -3  -2    33.52   -45.98    99.83 <    1
  44  -4  -2    67.56  3834.49   502.76 o   -2
 -42  -4  -2    67.56  3834.49   502.76 o    1
  42  -4  -2   523.00   553.52   119.68 o   -2
 -40  -4  -2   523.00   553.52   119.68 o    1
  40  -4  -2   291.33   276.86    88.77 o   -2
 -38  -4  -2   291.33   276.86    88.77 o    1
  38  -4  -2  1645.78  1328.31    86.25 o   -2
 -36  -4  -2  1645.78  1328.31    86.25 o    1
  36  -4  -2   321.71   380.14    77.46 o   -2
 -34  -4  -2   321.71   380.14    77.46 o    1
  34  -4  -2   815.42   917.21    66.55 o   -2
 -32  -4  -2   815.42   917.21    66.55 o    1
  32  -4  -2  1466.59  1628.63    70.26 o   -2
 -30  -4  -2  1466.59  1628.63    70.26 o    1
  30  -4  -2   841.91   861.40    61.82 o   -2
 -28  -4  -2   841.91   861.40    61.82 o    1
  28  -4  -2   703.18   662.25    58.94 o   -2
 -26  -4  -2   703.18   662.25    58.94 o    1
  26  -4  -2  3496.19  3431.05    62.23 o   -2
 -24  -4  -2  3496.19  3431.05    62.23 o    1
  24  -4  -2   386.10   379.42    44.75 o   -2
 -22  -4  -2   386.10   379.42    44.75 o    1
  22  -4  -2  1632.92  1676.67    48.96 o   -2
 -20  -4  -2  1632.92  1676.67    48.96 o    1
  20  -4  -2  3941.25  3704.11    47.32 o   -2
 -18  -4  -2  3941.25  3704.11    47.32 o    1
  18  -4  -2  1672.82  1636.35    35.08 o   -2
 -16  -4  -2  1672.82  1636.35    35.08 o    1
  16  -4  -2  3327.88  3309.52    41.76 o   -2
 -14  -4  -2  3327.88  3309.52    41.76 o    1
  14  -4  -2  3824.03  3554.29    49.07 o   -2
 -12  -4  -2  3824.03  3554.29    49.07 o    1
  12  -4  -2  1226.42  1168.56    30.91 o   -2
 -10  -4  -2  1226.42  1168.56    30.91 o    1
  10  -4  -2  7988.18  7525.49    58.69 o   -2
  -8  -4  -2  7988.18  7525.49    58.69 o    1
   8  -4  -2   796.32   784.61    23.40 o   -2
  -6  -4  -2   796.32   784.61    23.40 o    1
   6  -4  -2  4511.06  4476.74    39.60 o   -2
  -4  -4  -2  4511.06  4476.74    39.60 o    1
   4  -4  -2  8011.04  7708.90    57.09 o   -2
  -2  -4  -2  8011.04  7708.90    57.09 o    1
   2  -4  -2  2289.02  2208.59    27.52 o   -2
   0  -4  -2  2289.02  2208.59    27.52 o    1
   0  -4  -2  2265.11  2086.85    23.40 o   -2
   2  -4  -2  2265.11  2086.85    23.40 o    1
  -2  -4  -2  8113.84  7498.64    56.68 o   -2
   4  -4  -2  8113.84  7498.64    56.68 o    1
  -4  -4  -2  4474.53  4384.37    47.22 o   -2
   6  -4  -2  4474.53  4384.37    47.22 o    1
  -6  -4  -2   800.52   805.44    18.72 o   -2
   8  -4  -2   800.52   805.44    18.72 o    1
  -8  -4  -2  7914.16  7548.12    60.69 o   -2
  10  -4  -2  7914.16  7548.12    60.69 o    1
 -10  -4  -2  1252.21  1167.64    26.39 o   -2
  12  -4  -2  1252.21  1167.64    26.39 o    1
 -12  -4  -2  3892.89  3591.73    42.59 o   -2
  14  -4  -2  3892.89  3591.73    42.59 o    1
 -14  -4  -2  3405.02  3418.25    48.09 o   -2
  16  -4  -2  3405.02  3418.25    48.09 o    1
 -16  -4  -2  1665.67  1625.80    36.57 o   -2
  18  -4  -2  1665.67  1625.80    36.57 o    1
 -18  -4  -2  3988.14  3825.96    49.12 o   -2
  20  -4  -2  3988.14  3825.96    49.12 o    1
 -20  -4  -2  1633.42  1714.37    37.19 o   -2
  22  -4  -2  1633.42  1714.37    37.19 o    1
 -22  -4  -2   389.41   385.65    43.00 o   -2
  24  -4  -2   389.41   385.65    43.00 o    1
 -24  -4  -2  3529.80  3433.11    67.27 o   -2
  26  -4  -2  3529.80  3433.11    67.27 o    1
 -26  -4  -2   718.98   624.60    53.39 o   -2
  28  -4  -2   718.98   624.60    53.39 o    1
 -28  -4  -2   843.92   636.95    70.72 o   -2
  30  -4  -2   843.92   636.95    70.72 o    1
 -30  -4  -2  1462.10  1450.77    82.65 o   -2
  32  -4  -2  1462.10  1450.77    82.65 o    1
 -32  -4  -2   820.61   616.07    80.49 o   -2
  34  -4  -2   820.61   616.07    80.49 o    1
 -34  -4  -2   326.36   158.41    92.01 <   -2
  36  -4  -2   326.36   158.41    92.01 <    1
 -36  -4  -2  1677.10  1391.63    88.82 o   -2
  38  -4  -2  1677.10  1391.63    88.82 o    1
 -38  -4  -2   291.39   147.87    88.72 <   -2
  40  -4  -2   291.39   147.87    88.72 <    1
 -40  -4  -2   535.87   342.44   103.07 o   -2
  42  -4  -2   535.87   342.44   103.07 o    1
  41  -5  -2  1114.47  1600.50   152.60 o   -2
 -39  -5  -2  1114.47  1600.50   152.60 o    1
  39  -5  -2   943.83   894.63   118.30 o   -2
 -37  -5  -2   943.83   894.63   118.30 o    1
  37  -5  -2   712.23   591.07   104.05 o   -2
 -35  -5  -2   712.23   591.07   104.05 o    1
  35  -5  -2   720.74   775.92    81.83 o   -2
 -33  -5  -2   720.74   775.92    81.83 o    1
  33  -5  -2    89.59    11.93    76.43 <   -2
 -31  -5  -2    89.59    11.93    76.43 <    1
  31  -5  -2   421.52   291.88    70.10 o   -2
 -29  -5  -2   421.52   291.88    70.10 o    1
  29  -5  -2  1699.77  1649.67    73.86 o   -2
 -27  -5  -2  1699.77  1649.67    73.86 o    1
  27  -5  -2   469.83   532.13    61.67 o   -2
 -25  -5  -2   469.83   532.13    61.67 o    1
  25  -5  -2   366.36   466.09    56.94 o   -2
 -23  -5  -2   366.36   466.09    56.94 o    1
  23  -5  -2  1145.39  1119.91    58.12 o   -2
 -21  -5  -2  1145.39  1119.91    58.12 o    1
  21  -5  -2  1048.99  1027.74    52.98 o   -2
 -19  -5  -2  1048.99  1027.74    52.98 o    1
  19  -5  -2    92.61    72.06    43.15 <   -2
 -17  -5  -2    92.61    72.06    43.15 <    1
  17  -5  -2  2846.26  2774.51    51.07 o   -2
 -15  -5  -2  2846.26  2774.51    51.07 o    1
  15  -5  -2  1143.13  1163.88    25.92 o   -2
 -13  -5  -2  1143.13  1163.88    25.92 o    1
  13  -5  -2  1743.04  1619.17    36.05 o   -2
 -11  -5  -2  1743.04  1619.17    36.05 o    1
  11  -5  -2  1649.25  1556.42    30.91 o   -2
  -9  -5  -2  1649.25  1556.42    30.91 o    1
   9  -5  -2  3960.54  3791.91    37.60 o   -2
  -7  -5  -2  3960.54  3791.91    37.60 o    1
   7  -5  -2  2834.35  2850.12    31.94 o   -2
  -5  -5  -2  2834.35  2850.12    31.94 o    1
   5  -5  -2  4747.68  4471.29    42.33 o   -2
  -3  -5  -2  4747.68  4471.29    42.33 o    1
   3  -5  -2  3161.51  2956.27    32.45 o   -2
  -1  -5  -2  3161.51  2956.27    32.45 o    1
   1  -5  -2  6277.10  5465.28    74.37 o   -2
   1  -5  -2  6277.10  5465.28    74.37 o    1
  -1  -5  -2  3206.97  2857.62    49.84 o   -2
   3  -5  -2  3206.97  2857.62    49.84 o    1
  -3  -5  -2  4820.30  4366.93    61.15 o   -2
   5  -5  -2  4820.30  4366.93    61.15 o    1
  -5  -5  -2  2804.28  2646.29    45.57 o   -2
   7  -5  -2  2804.28  2646.29    45.57 o    1
  -7  -5  -2  3964.72  3879.50    53.39 o   -2
   9  -5  -2  3964.72  3879.50    53.39 o    1
  -9  -5  -2  1631.24  1553.18    38.52 o   -2
  11  -5  -2  1631.24  1553.18    38.52 o    1
 -11  -5  -2  1724.94  1523.35    33.74 o   -2
  13  -5  -2  1724.94  1523.35    33.74 o    1
 -13  -5  -2  1164.23  1155.45    48.60 o   -2
  15  -5  -2  1164.23  1155.45    48.60 o    1
 -15  -5  -2  2905.90  2830.78    47.22 o   -2
  17  -5  -2  2905.90  2830.78    47.22 o    1
 -17  -5  -2    92.18   115.52    38.37 o   -2
  19  -5  -2    92.18   115.52    38.37 o    1
 -19  -5  -2  1074.22  1018.99    51.69 o   -2
  21  -5  -2  1074.22  1018.99    51.69 o    1
 -21  -5  -2  1137.21  1080.20    61.98 o   -2
  23  -5  -2  1137.21  1080.20    61.98 o    1
 -23  -5  -2   368.59   330.05    60.49 o   -2
  25  -5  -2   368.59   330.05    60.49 o    1
 -25  -5  -2   481.49   355.71    64.14 o   -2
  27  -5  -2   481.49   355.71    64.14 o    1
 -27  -5  -2  1742.25  1506.27    81.57 o   -2
  29  -5  -2  1742.25  1506.27    81.57 o    1
 -29  -5  -2   420.89   176.21    77.46 <   -2
  31  -5  -2   420.89   176.21    77.46 <    1
 -31  -5  -2    91.97   -44.03    78.49 <   -2
  33  -5  -2    91.97   -44.03    78.49 <    1
 -33  -5  -2   718.92   428.23   103.28 o   -2
  35  -5  -2   718.92   428.23   103.28 o    1
 -35  -5  -2   709.59   390.64   105.64 o   -2
  37  -5  -2   709.59   390.64   105.64 o    1
 -37  -5  -2   969.69   585.05   110.38 o   -2
  39  -5  -2   969.69   585.05   110.38 o    1
 -39  -5  -2  1139.45   562.47   140.05 o   -2
  41  -5  -2  1139.45   562.47   140.05 o    1
  36  -6  -2   293.45   430.29   100.45 o   -2
 -34  -6  -2   293.45   430.29   100.45 o    1
  34  -6  -2   655.00   693.27   105.33 o   -2
 -32  -6  -2   655.00   693.27   105.33 o    1
  32  -6  -2   652.72   455.85    99.06 o   -2
 -30  -6  -2   652.72   455.85    99.06 o    1
  30  -6  -2   189.52    27.36    89.29 <   -2
 -28  -6  -2   189.52    27.36    89.29 <    1
  28  -6  -2  1788.81  1535.48    96.95 o   -2
 -26  -6  -2  1788.81  1535.48    96.95 o    1
  26  -6  -2    59.52   125.29    74.94 <   -2
 -24  -6  -2    59.52   125.29    74.94 <    1
  24  -6  -2  1623.34  1654.09    74.58 o   -2
 -22  -6  -2  1623.34  1654.09    74.58 o    1
  22  -6  -2  1179.79  1140.43    65.83 o   -2
 -20  -6  -2  1179.79  1140.43    65.83 o    1
  20  -6  -2   681.93   606.86    55.50 o   -2
 -18  -6  -2   681.93   606.86    55.50 o    1
  18  -6  -2   857.76  1014.06    84.50 o   -2
 -16  -6  -2   857.76  1014.06    84.50 o    1
  16  -6  -2  2827.13  2587.45    81.26 o   -2
 -14  -6  -2  2827.13  2587.45    81.26 o    1
  14  -6  -2   773.67   589.73    71.65 o   -2
 -12  -6  -2   773.67   589.73    71.65 o    1
  12  -6  -2   393.86   329.69    64.65 o   -2
 -10  -6  -2   393.86   329.69    64.65 o    1
  10  -6  -2  1429.72  1442.29    79.41 o   -2
  -8  -6  -2  1429.72  1442.29    79.41 o    1
   8  -6  -2   458.20   464.29    52.62 o   -2
  -6  -6  -2   458.20   464.29    52.62 o    1
   6  -6  -2   805.29   747.63    41.40 o   -2
  -4  -6  -2   805.29   747.63    41.40 o    1
   4  -6  -2  1700.55  1885.02    78.18 o   -2
  -2  -6  -2  1700.55  1885.02    78.18 o    1
   2  -6  -2   367.35   390.33    66.09 o   -2
   0  -6  -2   367.35   390.33    66.09 o    1
   0  -6  -2   366.72   262.88    39.96 o   -2
   2  -6  -2   366.72   262.88    39.96 o    1
  -2  -6  -2  1680.56  1577.56    55.08 o   -2
   4  -6  -2  1680.56  1577.56    55.08 o    1
  -4  -6  -2   795.46   692.60    50.92 o   -2
   6  -6  -2   795.46   692.60    50.92 o    1
  -6  -6  -2   457.26   356.69    37.19 o   -2
   8  -6  -2   457.26   356.69    37.19 o    1
  -8  -6  -2  1454.50  1374.19    71.13 o   -2
  10  -6  -2  1454.50  1374.19    71.13 o    1
 -10  -6  -2   389.43   382.61    54.72 o   -2
  12  -6  -2   389.43   382.61    54.72 o    1
 -12  -6  -2   770.90   652.02    55.24 o   -2
  14  -6  -2   770.90   652.02    55.24 o    1
 -14  -6  -2  2819.76  2640.27    77.61 o   -2
  16  -6  -2  2819.76  2640.27    77.61 o    1
 -16  -6  -2   868.23   980.52    78.85 o   -2
  18  -6  -2   868.23   980.52    78.85 o    1
 -18  -6  -2   696.08   643.17    90.68 o   -2
  20  -6  -2   696.08   643.17    90.68 o    1
 -20  -6  -2  1197.38   986.44    99.88 o   -2
  22  -6  -2  1197.38   986.44    99.88 o    1
 -22  -6  -2  1627.41  1377.69   107.03 o   -2
  24  -6  -2  1627.41  1377.69   107.03 o    1
 -24  -6  -2    60.37   -30.55    64.91 <   -2
  26  -6  -2    60.37   -30.55    64.91 <    1
 -26  -6  -2  1825.88  1532.19    82.70 o   -2
  28  -6  -2  1825.88  1532.19    82.70 o    1
 -28  -6  -2   190.04   150.70    78.59 <   -2
  30  -6  -2   190.04   150.70    78.59 <    1
 -30  -6  -2   661.27   437.85    91.60 o   -2
  32  -6  -2   661.27   437.85    91.60 o    1
 -32  -6  -2   666.08   473.24    98.75 o   -2
  34  -6  -2   666.08   473.24    98.75 o    1
 -34  -6  -2   298.86  -160.68   135.06 <   -2
  36  -6  -2   298.86  -160.68   135.06 <    1
  31  -7  -2   107.98    -9.88   128.53 <   -2
 -29  -7  -2   107.98    -9.88   128.53 <    1
  29  -7  -2  1692.52   971.67   131.98 o   -2
 -27  -7  -2  1692.52   971.67   131.98 o    1
  27  -7  -2   147.71   108.99   117.63 <   -2
 -25  -7  -2   147.71   108.99   117.63 <    1
  25  -7  -2    97.05   399.27   109.50 o   -2
 -23  -7  -2    97.05   399.27   109.50 o    1
  23  -7  -2  1973.57  1431.28   122.36 o   -2
 -21  -7  -2  1973.57  1431.28   122.36 o    1
  21  -7  -2    36.56   527.86   103.64 o   -2
 -19  -7  -2    36.56   527.86   103.64 o    1
  19  -7  -2   577.09   300.68   113.77 <   -2
 -17  -7  -2   577.09   300.68   113.77 <    1
  17  -7  -2  1201.42  1359.48    98.34 o   -2
 -15  -7  -2  1201.42  1359.48    98.34 o    1
  15  -7  -2    65.83   195.91    86.25 <   -2
 -13  -7  -2    65.83   195.91    86.25 <    1
  13  -7  -2   879.83   894.68    83.99 o   -2
 -11  -7  -2   879.83   894.68    83.99 o    1
  11  -7  -2  2500.67  2232.35    93.81 o   -2
  -9  -7  -2  2500.67  2232.35    93.81 o    1
   9  -7  -2    89.86   177.03    62.85 <   -2
  -7  -7  -2    89.86   177.03    62.85 <    1
   7  -7  -2  1159.94  1166.55   112.43 o   -2
  -5  -7  -2  1159.94  1166.55   112.43 o    1
   5  -7  -2    41.52   199.25   103.12 <   -2
  -3  -7  -2    41.52   199.25   103.12 <    1
   3  -7  -2  1235.98  1111.01   107.70 o   -2
  -1  -7  -2  1235.98  1111.01   107.70 o    1
   1  -7  -2  1869.54  2127.53   118.61 o   -2
   1  -7  -2  1869.54  2127.53   118.61 o    1
  -1  -7  -2  1244.35  1455.71   126.89 o   -2
   3  -7  -2  1244.35  1455.71   126.89 o    1
  -3  -7  -2    41.07   143.45    97.21 <   -2
   5  -7  -2    41.07   143.45    97.21 <    1
  -5  -7  -2  1159.77  1239.90    70.93 o   -2
   7  -7  -2  1159.77  1239.90    70.93 o    1
  -7  -7  -2    88.99   310.14    76.22 o   -2
   9  -7  -2    88.99   310.14    76.22 o    1
  -9  -7  -2  2548.38  2495.74    91.96 o   -2
  11  -7  -2  2548.38  2495.74    91.96 o    1
 -11  -7  -2   881.95   941.84    65.94 o   -2
  13  -7  -2   881.95   941.84    65.94 o    1
 -13  -7  -2    66.07    32.66    64.60 <   -2
  15  -7  -2    66.07    32.66    64.60 <    1
 -15  -7  -2  1222.51  1128.29    91.24 o   -2
  17  -7  -2  1222.51  1128.29    91.24 o    1
 -17  -7  -2   573.02   429.42    88.62 o   -2
  19  -7  -2   573.02   429.42    88.62 o    1
 -19  -7  -2    36.59   202.80    93.76 <   -2
  21  -7  -2    36.59   202.80    93.76 <    1
 -21  -7  -2  1996.77  1798.10   109.55 o   -2
  23  -7  -2  1996.77  1798.10   109.55 o    1
 -23  -7  -2    97.99   171.68   105.08 <   -2
  25  -7  -2    97.99   171.68   105.08 <    1
 -25  -7  -2   150.38   288.75   111.46 <   -2
  27  -7  -2   150.38   288.75   111.46 <    1
 -27  -7  -2  1708.64  1661.86   139.49 o   -2
  29  -7  -2  1708.64  1661.86   139.49 o    1
 -29  -7  -2   107.69   284.53   329.58 <   -2
  31  -7  -2   107.69   284.53   329.58 <    1
  26  -8  -2   254.53   347.02   373.15 <   -2
 -24  -8  -2   254.53   347.02   373.15 <    1
  24  -8  -2   127.04   198.07   135.22 <   -2
 -22  -8  -2   127.04   198.07   135.22 <    1
  22  -8  -2   109.69   437.44   126.17 o   -2
 -20  -8  -2   109.69   437.44   126.17 o    1
  20  -8  -2   214.39   510.94   119.02 o   -2
 -18  -8  -2   214.39   510.94   119.02 o    1
  18  -8  -2   442.38   730.04   112.95 o   -2
 -16  -8  -2   442.38   730.04   112.95 o    1
  16  -8  -2     1.65   299.55   178.01 <   -2
 -14  -8  -2     1.65   299.55   178.01 <    1
  14  -8  -2   513.25  1024.39   156.41 o   -2
 -12  -8  -2   513.25  1024.39   156.41 o    1
  12  -8  -2   262.13   754.06   149.93 o   -2
 -10  -8  -2   262.13   754.06   149.93 o    1
  10  -8  -2   798.23  1413.07   178.27 o   -2
  -8  -8  -2   798.23  1413.07   178.27 o    1
   8  -8  -2    21.89   708.08   214.99 o   -2
  -6  -8  -2    21.89   708.08   214.99 o    1
   6  -8  -2   300.24   368.36   182.90 <   -2
  -4  -8  -2   300.24   368.36   182.90 <    1
   4  -8  -2   706.70  1237.07   138.35 o   -2
  -2  -8  -2   706.70  1237.07   138.35 o    1
   2  -8  -2   476.58   900.95   144.73 o   -2
   0  -8  -2   476.58   900.95   144.73 o    1
   0  -8  -2   469.43  1184.40   128.33 o   -2
   2  -8  -2   469.43  1184.40   128.33 o    1
  -2  -8  -2   714.01  1261.76   120.76 o   -2
   4  -8  -2   714.01  1261.76   120.76 o    1
  -4  -8  -2   299.19   738.22   114.54 o   -2
   6  -8  -2   299.19   738.22   114.54 o    1
  -6  -8  -2    22.19   474.83   122.51 o   -2
   8  -8  -2    22.19   474.83   122.51 o    1
  -8  -8  -2   789.40  1067.91   127.09 o   -2
  10  -8  -2   789.40  1067.91   127.09 o    1
 -10  -8  -2   264.33   690.44   172.04 o   -2
  12  -8  -2   264.33   690.44   172.04 o    1
 -12  -8  -2   521.93   584.02   104.72 o   -2
  14  -8  -2   521.93   584.02   104.72 o    1
 -14  -8  -2     1.62   339.77   107.60 o   -2
  16  -8  -2     1.62   339.77   107.60 o    1
 -16  -8  -2   444.76   650.37   114.23 o   -2
  18  -8  -2   444.76   650.37   114.23 o    1
 -18  -8  -2   213.08  1058.34   229.44 o   -2
  20  -8  -2   213.08  1058.34   229.44 o    1
 -20  -8  -2   111.05   619.26   123.54 o   -2
  22  -8  -2   111.05   619.26   123.54 o    1
 -22  -8  -2   129.94   616.73   136.81 o   -2
  24  -8  -2   129.94   616.73   136.81 o    1
  15  -9  -2   110.73  1193.51   324.65 o   -2
 -13  -9  -2   110.73  1193.51   324.65 o    1
  13  -9  -2   364.71  2395.04   185.57 o   -2
 -11  -9  -2   364.71  2395.04   185.57 o    1
  11  -9  -2  1020.87  2987.70   190.46 o   -2
  -9  -9  -2  1020.87  2987.70   190.46 o    1
   9  -9  -2  1120.51  2287.23   154.87 o   -2
  -7  -9  -2  1120.51  2287.23   154.87 o    1
   7  -9  -2   345.20  2438.70   185.01 o   -2
  -5  -9  -2   345.20  2438.70   185.01 o    1
   5  -9  -2  1044.04  2654.26   190.20 o   -2
  -3  -9  -2  1044.04  2654.26   190.20 o    1
   3  -9  -2   910.17  2333.73   220.44 o   -2
  -1  -9  -2   910.17  2333.73   220.44 o    1
   1  -9  -2   250.15  2330.49   228.67 o   -2
   1  -9  -2   250.15  2330.49   228.67 o    1
  -1  -9  -2   903.02  2502.17   237.05 o   -2
   3  -9  -2   903.02  2502.17   237.05 o    1
  -3  -9  -2  1029.09  2065.30   226.61 o   -2
   5  -9  -2  1029.09  2065.30   226.61 o    1
  -5  -9  -2   350.54  1450.16   152.96 o   -2
   7  -9  -2   350.54  1450.16   152.96 o    1
  -7  -9  -2  1137.24  1990.31   220.08 o   -2
   9  -9  -2  1137.24  1990.31   220.08 o    1
  -9  -9  -2  1039.31  1753.56   228.77 o   -2
  11  -9  -2  1039.31  1753.56   228.77 o    1
 -11  -9  -2   368.80   809.25   217.05 o   -2
  13  -9  -2   368.80   809.25   217.05 o    1
 -13  -9  -2   109.89  1185.79   352.88 o   -2
  15  -9  -2   109.89  1185.79   352.88 o    1
  46  -1  -3    82.02     3.45    82.86 <   -2
 -44  -1  -3    82.02     3.45    82.86 <    1
  44  -1  -3  1179.85  1268.39    84.97 o   -2
 -42  -1  -3  1179.85  1268.39    84.97 o    1
  42  -1  -3  2175.95  2107.73    88.31 o   -2
 -40  -1  -3  2175.95  2107.73    88.31 o    1
  40  -1  -3   879.20   846.23    72.88 o   -2
 -38  -1  -3   879.20   846.23    72.88 o    1
  38  -1  -3   943.80   961.49    74.12 o   -2
 -36  -1  -3   943.80   961.49    74.12 o    1
  36  -1  -3   296.24   305.62    67.27 o   -2
 -34  -1  -3   296.24   305.62    67.27 o    1
  34  -1  -3   246.22   205.53    65.89 o   -2
 -32  -1  -3   246.22   205.53    65.89 o    1
  32  -1  -3  6121.46  6158.04    92.73 o   -2
 -30  -1  -3  6121.46  6158.04    92.73 o    1
  30  -1  -3  1355.38  1375.06    60.38 o   -2
 -28  -1  -3  1355.38  1375.06    60.38 o    1
  28  -1  -3    26.20   -46.75    45.36 <   -2
 -26  -1  -3    26.20   -46.75    45.36 <    1
  26  -1  -3  2388.87  2349.31    53.70 o   -2
 -24  -1  -3  2388.87  2349.31    53.70 o    1
  24  -1  -3   149.10   136.91    40.38 o   -2
 -22  -1  -3   149.10   136.91    40.38 o    1
  22  -1  -3  2312.91  2232.97    47.78 o   -2
 -20  -1  -3  2312.91  2232.97    47.78 o    1
  20  -1  -3 11397.40 11015.40    94.59 o   -2
 -18  -1  -3 11397.40 11015.40    94.59 o    1
  18  -1  -3   311.13   305.72    31.94 o   -2
 -16  -1  -3   311.13   305.72    31.94 o    1
  16  -1  -3   677.30   607.99    31.01 o   -2
 -14  -1  -3   677.30   607.99    31.01 o    1
  14  -1  -3  1513.94  1664.79    31.58 o   -2
 -12  -1  -3  1513.94  1664.79    31.58 o    1
  12  -1  -3   421.42   457.34    26.28 o   -2
 -10  -1  -3   421.42   457.34    26.28 o    1
  10  -1  -3 13205.50 13398.60    76.79 o   -2
  -8  -1  -3 13205.50 13398.60    76.79 o    1
   8  -1  -3  6700.29  6913.85    52.82 o   -2
  -6  -1  -3  6700.29  6913.85    52.82 o    1
   6  -1  -3  3329.34  3318.00    34.56 o   -2
  -4  -1  -3  3329.34  3318.00    34.56 o    1
   4  -1  -3    90.84    92.53    23.40 o   -2
  -2  -1  -3    90.84    92.53    23.40 o    1
   2  -1  -3  4416.00  4590.77    64.03 o   -2
   0  -1  -3  4416.00  4590.77    64.03 o    1
   0  -1  -3  4391.40  4711.12    57.71 o   -2
   2  -1  -3  4391.40  4711.12    57.71 o    1
  -2  -1  -3    92.53    84.35    19.80 o   -2
   4  -1  -3    92.53    84.35    19.80 o    1
  -4  -1  -3  3237.86  3341.61    29.21 o   -2
   6  -1  -3  3237.86  3341.61    29.21 o    1
  -6  -1  -3  6586.72  7005.19    42.48 o   -2
   8  -1  -3  6586.72  7005.19    42.48 o    1
  -8  -1  -3 13000.80 13589.30    80.08 o   -2
  10  -1  -3 13000.80 13589.30    80.08 o    1
 -10  -1  -3   423.76   500.80    23.14 o   -2
  12  -1  -3   423.76   500.80    23.14 o    1
 -12  -1  -3  1471.97  1685.21    32.04 o   -2
  14  -1  -3  1471.97  1685.21    32.04 o    1
 -14  -1  -3   661.60   666.47    32.56 o   -2
  16  -1  -3   661.60   666.47    32.56 o    1
 -16  -1  -3   306.65   330.36    34.77 o   -2
  18  -1  -3   306.65   330.36    34.77 o    1
 -18  -1  -3 11244.30 11339.90   115.00 o   -2
  20  -1  -3 11244.30 11339.90   115.00 o    1
 -20  -1  -3  2304.88  2300.96    53.39 o   -2
  22  -1  -3  2304.88  2300.96    53.39 o    1
 -22  -1  -3   148.37   106.78    49.74 <   -2
  24  -1  -3   148.37   106.78    49.74 <    1
 -24  -1  -3  2347.48  2348.54    76.22 o   -2
  26  -1  -3  2347.48  2348.54    76.22 o    1
 -26  -1  -3    25.53    32.35    65.47 <   -2
  28  -1  -3    25.53    32.35    65.47 <    1
 -28  -1  -3  1335.31  1324.97    68.97 o   -2
  30  -1  -3  1335.31  1324.97    68.97 o    1
 -30  -1  -3  6074.82  6286.05    98.60 o   -2
  32  -1  -3  6074.82  6286.05    98.60 o    1
 -32  -1  -3   237.32   253.67    64.39 o   -2
  34  -1  -3   237.32   253.67    64.39 o    1
 -34  -1  -3   297.31   178.58    65.78 <   -2
  36  -1  -3   297.31   178.58    65.78 <    1
 -36  -1  -3   925.64   993.89    78.59 o   -2
  38  -1  -3   925.64   993.89    78.59 o    1
 -38  -1  -3   878.26   813.83    82.34 o   -2
  40  -1  -3   878.26   813.83    82.34 o    1
 -40  -1  -3  2133.71  2057.38    88.88 o   -2
  42  -1  -3  2133.71  2057.38    88.88 o    1
 -42  -1  -3  1161.52  1308.10    86.66 o   -2
  44  -1  -3  1161.52  1308.10    86.66 o    1
 -44  -1  -3    79.76    21.09    99.88 <   -2
  46  -1  -3    79.76    21.09    99.88 <    1
  45  -2  -3  1063.29  1222.51    96.23 o   -2
 -43  -2  -3  1063.29  1222.51    96.23 o    1
  43  -2  -3    17.91   -32.09    86.25 <   -2
 -41  -2  -3    17.91   -32.09    86.25 <    1
  41  -2  -3   129.99   111.46    79.57 <   -2
 -39  -2  -3   129.99   111.46    79.57 <    1
  39  -2  -3   480.43   721.45    72.11 o   -2
 -37  -2  -3   480.43   721.45    72.11 o    1
  37  -2  -3  3276.29  3300.98    86.87 o   -2
 -35  -2  -3  3276.29  3300.98    86.87 o    1
  35  -2  -3  2365.08  2506.70    80.13 o   -2
 -33  -2  -3  2365.08  2506.70    80.13 o    1
  33  -2  -3  1551.37  1666.28    72.01 o   -2
 -31  -2  -3  1551.37  1666.28    72.01 o    1
  31  -2  -3   702.87   676.09    63.83 o   -2
 -29  -2  -3   702.87   676.09    63.83 o    1
  29  -2  -3  3679.57  3698.45    73.29 o   -2
 -27  -2  -3  3679.57  3698.45    73.29 o    1
  27  -2  -3  6718.06  6628.14    90.11 o   -2
 -25  -2  -3  6718.06  6628.14    90.11 o    1
  25  -2  -3  1630.71  1618.19    53.03 o   -2
 -23  -2  -3  1630.71  1618.19    53.03 o    1
  23  -2  -3  2718.30  2667.94    54.98 o   -2
 -21  -2  -3  2718.30  2667.94    54.98 o    1
  21  -2  -3   381.64   360.80    36.41 o   -2
 -19  -2  -3   381.64   360.80    36.41 o    1
  19  -2  -3  7664.50  7575.95    68.71 o   -2
 -17  -2  -3  7664.50  7575.95    68.71 o    1
  17  -2  -3  4888.40  4936.96    51.43 o   -2
 -15  -2  -3  4888.40  4936.96    51.43 o    1
  15  -2  -3  6477.55  6302.21    56.78 o   -2
 -13  -2  -3  6477.55  6302.21    56.78 o    1
  13  -2  -3  1150.99  1230.90    29.21 o   -2
 -11  -2  -3  1150.99  1230.90    29.21 o    1
  11  -2  -3  2565.26  2825.99    31.48 o   -2
  -9  -2  -3  2565.26  2825.99    31.48 o    1
   9  -2  -3  3647.63  3781.62    36.21 o   -2
  -7  -2  -3  3647.63  3781.62    36.21 o    1
   7  -2  -3 19289.00 19504.80   110.27 o   -2
  -5  -2  -3 19289.00 19504.80   110.27 o    1
   5  -2  -3  4151.35  4367.44    38.11 o   -2
  -3  -2  -3  4151.35  4367.44    38.11 o    1
   3  -2  -3  1040.86  1122.32    24.53 o   -2
  -1  -2  -3  1040.86  1122.32    24.53 o    1
   1  -2  -3  1399.85  1524.99    24.69 o   -2
   1  -2  -3  1399.85  1524.99    24.69 o    1
  -1  -2  -3  1021.05  1131.43    21.34 o   -2
   3  -2  -3  1021.05  1131.43    21.34 o    1
  -3  -2  -3  4051.73  4321.41    36.11 o   -2
   5  -2  -3  4051.73  4321.41    36.11 o    1
  -5  -2  -3 19051.90 19682.80   112.90 o   -2
   7  -2  -3 19051.90 19682.80   112.90 o    1
  -7  -2  -3  3537.26  3708.64    34.31 o   -2
   9  -2  -3  3537.26  3708.64    34.31 o    1
  -9  -2  -3  2498.41  2757.90    32.81 o   -2
  11  -2  -3  2498.41  2757.90    32.81 o    1
 -11  -2  -3  1144.03  1327.80    30.19 o   -2
  13  -2  -3  1144.03  1327.80    30.19 o    1
 -13  -2  -3  6487.87  6337.23    55.86 o   -2
  15  -2  -3  6487.87  6337.23    55.86 o    1
 -15  -2  -3  4752.95  4867.32    52.62 o   -2
  17  -2  -3  4752.95  4867.32    52.62 o    1
 -17  -2  -3  7500.97  7641.37    87.23 o   -2
  19  -2  -3  7500.97  7641.37    87.23 o    1
 -19  -2  -3   380.64   418.51    50.10 o   -2
  21  -2  -3   380.64   418.51    50.10 o    1
 -21  -2  -3  2725.73  2789.94    64.60 o   -2
  23  -2  -3  2725.73  2789.94    64.60 o    1
 -23  -2  -3  1598.21  1686.80    61.10 o   -2
  25  -2  -3  1598.21  1686.80    61.10 o    1
 -25  -2  -3  6675.12  6682.35   105.49 o   -2
  27  -2  -3  6675.12  6682.35   105.49 o    1
 -27  -2  -3  3577.60  3606.70    84.40 o   -2
  29  -2  -3  3577.60  3606.70    84.40 o    1
 -29  -2  -3   692.22   782.71    67.27 o   -2
  31  -2  -3   692.22   782.71    67.27 o    1
 -31  -2  -3  1554.32  1645.65    73.45 o   -2
  33  -2  -3  1554.32  1645.65    73.45 o    1
 -33  -2  -3  2350.20  2460.87    77.30 o   -2
  35  -2  -3  2350.20  2460.87    77.30 o    1
 -35  -2  -3  3208.98  3193.12    83.01 o   -2
  37  -2  -3  3208.98  3193.12    83.01 o    1
 -37  -2  -3   473.27   611.75    72.52 o   -2
  39  -2  -3   473.27   611.75    72.52 o    1
 -39  -2  -3   127.57   132.03    90.63 <   -2
  41  -2  -3   127.57   132.03    90.63 <    1
 -41  -2  -3    17.34    76.48   106.88 <   -2
  43  -2  -3    17.34    76.48   106.88 <    1
 -43  -2  -3  1054.60  1039.26   112.79 o   -2
  45  -2  -3  1054.60  1039.26   112.79 o    1
  44  -3  -3    91.69   322.38   100.76 o   -2
 -42  -3  -3    91.69   322.38   100.76 o    1
  42  -3  -3   767.24   587.32    97.21 o   -2
 -40  -3  -3   767.24   587.32    97.21 o    1
  40  -3  -3  1494.23  1466.46    89.91 o   -2
 -38  -3  -3  1494.23  1466.46    89.91 o    1
  38  -3  -3   677.38   623.73    81.42 o   -2
 -36  -3  -3   677.38   623.73    81.42 o    1
  36  -3  -3   920.95   944.57    77.10 o   -2
 -34  -3  -3   920.95   944.57    77.10 o    1
  34  -3  -3   843.55   909.90    74.37 o   -2
 -32  -3  -3   843.55   909.90    74.37 o    1
  32  -3  -3  2060.65  1987.38    68.56 o   -2
 -30  -3  -3  2060.65  1987.38    68.56 o    1
  30  -3  -3   143.60   124.31    57.76 <   -2
 -28  -3  -3   143.60   124.31    57.76 <    1
  28  -3  -3  1104.80  1063.17    58.27 o   -2
 -26  -3  -3  1104.80  1063.17    58.27 o    1
  26  -3  -3   853.47   876.63    50.61 o   -2
 -24  -3  -3   853.47   876.63    50.61 o    1
  24  -3  -3  6714.86  6745.71    78.49 o   -2
 -22  -3  -3  6714.86  6745.71    78.49 o    1
  22  -3  -3  2198.24  2197.27    47.22 o   -2
 -20  -3  -3  2198.24  2197.27    47.22 o    1
  20  -3  -3  2917.24  2957.82    47.01 o   -2
 -18  -3  -3  2917.24  2957.82    47.01 o    1
  18  -3  -3  2155.01  2109.63    34.61 o   -2
 -16  -3  -3  2155.01  2109.63    34.61 o    1
  16  -3  -3   706.68   702.06    27.77 o   -2
 -14  -3  -3   706.68   702.06    27.77 o    1
  14  -3  -3  7773.88  7773.66    60.38 o   -2
 -12  -3  -3  7773.88  7773.66    60.38 o    1
  12  -3  -3  7457.84  7254.44    57.66 o   -2
 -10  -3  -3  7457.84  7254.44    57.66 o    1
  10  -3  -3  1207.07  1229.97    28.70 o   -2
  -8  -3  -3  1207.07  1229.97    28.70 o    1
   8  -3  -3    71.67   130.69    22.94 o   -2
  -6  -3  -3    71.67   130.69    22.94 o    1
   6  -3  -3  3311.93  3584.79    34.51 o   -2
  -4  -3  -3  3311.93  3584.79    34.51 o    1
   4  -3  -3  1430.37  1463.84    25.77 o   -2
  -2  -3  -3  1430.37  1463.84    25.77 o    1
   2  -3  -3  7631.83  7359.21    48.60 o   -2
   0  -3  -3  7631.83  7359.21    48.60 o    1
   0  -3  -3  7681.90  7503.89    50.10 o   -2
   2  -3  -3  7681.90  7503.89    50.10 o    1
  -2  -3  -3  1440.13  1517.53    21.96 o   -2
   4  -3  -3  1440.13  1517.53    21.96 o    1
  -4  -3  -3  3269.69  3616.06    34.56 o   -2
   6  -3  -3  3269.69  3616.06    34.56 o    1
  -6  -3  -3    70.09   118.14    23.40 o   -2
   8  -3  -3    70.09   118.14    23.40 o    1
  -8  -3  -3  1186.72  1149.22    27.26 o   -2
  10  -3  -3  1186.72  1149.22    27.26 o    1
 -10  -3  -3  7392.54  7351.03    66.09 o   -2
  12  -3  -3  7392.54  7351.03    66.09 o    1
 -12  -3  -3  7683.84  7857.23    61.15 o   -2
  14  -3  -3  7683.84  7857.23    61.15 o    1
 -14  -3  -3   695.96   692.60    23.35 o   -2
  16  -3  -3   695.96   692.60    23.35 o    1
 -16  -3  -3  2158.36  2158.91    38.37 o   -2
  18  -3  -3  2158.36  2158.91    38.37 o    1
 -18  -3  -3  2919.57  2983.02    45.21 o   -2
  20  -3  -3  2919.57  2983.02    45.21 o    1
 -20  -3  -3  2196.39  2277.36    47.83 o   -2
  22  -3  -3  2196.39  2277.36    47.83 o    1
 -22  -3  -3  6585.55  6760.68    79.82 o   -2
  24  -3  -3  6585.55  6760.68    79.82 o    1
 -24  -3  -3   848.45   981.14    47.68 o   -2
  26  -3  -3   848.45   981.14    47.68 o    1
 -26  -3  -3  1103.77  1198.29    53.13 o   -2
  28  -3  -3  1103.77  1198.29    53.13 o    1
 -28  -3  -3   143.27   158.05    49.79 o   -2
  30  -3  -3   143.27   158.05    49.79 o    1
 -30  -3  -3  2032.46  2109.32    63.06 o   -2
  32  -3  -3  2032.46  2109.32    63.06 o    1
 -32  -3  -3   819.15   908.16    79.52 o   -2
  34  -3  -3   819.15   908.16    79.52 o    1
 -34  -3  -3   896.11   875.08    82.09 o   -2
  36  -3  -3   896.11   875.08    82.09 o    1
 -36  -3  -3   680.02   586.08    91.76 o   -2
  38  -3  -3   680.02   586.08    91.76 o    1
 -38  -3  -3  1494.53  1348.22   102.61 o   -2
  40  -3  -3  1494.53  1348.22   102.61 o    1
 -40  -3  -3   757.63   702.37   105.03 o   -2
  42  -3  -3   757.63   702.37   105.03 o    1
 -42  -3  -3    90.41    24.53   106.93 <   -2
  44  -3  -3    90.41    24.53   106.93 <    1
  43  -4  -3   133.60   -72.11   131.15 <   -2
 -41  -4  -3   133.60   -72.11   131.15 <    1
  41  -4  -3   115.44   127.50    93.56 <   -2
 -39  -4  -3   115.44   127.50    93.56 <    1
  39  -4  -3   939.19   792.79    93.66 o   -2
 -37  -4  -3   939.19   792.79    93.66 o    1
  37  -4  -3   884.05   913.30    87.08 o   -2
 -35  -4  -3   884.05   913.30    87.08 o    1
  35  -4  -3   556.58   649.29    84.14 o   -2
 -33  -4  -3   556.58   649.29    84.14 o    1
  33  -4  -3     6.50   -31.58    76.58 <   -2
 -31  -4  -3     6.50   -31.58    76.58 <    1
  31  -4  -3   406.19   297.49    67.53 o   -2
 -29  -4  -3   406.19   297.49    67.53 o    1
  29  -4  -3  2066.84  2004.45    70.26 o   -2
 -27  -4  -3  2066.84  2004.45    70.26 o    1
  27  -4  -3   576.36   570.55    62.18 o   -2
 -25  -4  -3   576.36   570.55    62.18 o    1
  25  -4  -3   788.66   701.86    41.51 o   -2
 -23  -4  -3   788.66   701.86    41.51 o    1
  23  -4  -3   291.82   258.66    39.65 o   -2
 -21  -4  -3   291.82   258.66    39.65 o    1
  21  -4  -3   123.83    64.29    32.40 <   -2
 -19  -4  -3   123.83    64.29    32.40 <    1
  19  -4  -3  1290.26  1275.90    33.23 o   -2
 -17  -4  -3  1290.26  1275.90    33.23 o    1
  17  -4  -3  1362.11  1363.65    34.46 o   -2
 -15  -4  -3  1362.11  1363.65    34.46 o    1
  15  -4  -3   666.85   673.00    32.20 o   -2
 -13  -4  -3   666.85   673.00    32.20 o    1
  13  -4  -3  2072.41  1942.89    37.29 o   -2
 -11  -4  -3  2072.41  1942.89    37.29 o    1
  11  -4  -3  2432.76  2384.08    38.01 o   -2
  -9  -4  -3  2432.76  2384.08    38.01 o    1
   9  -4  -3   881.97   883.83    30.45 o   -2
  -7  -4  -3   881.97   883.83    30.45 o    1
   7  -4  -3    36.14    45.11    26.64 <   -2
  -5  -4  -3    36.14    45.11    26.64 <    1
   5  -4  -3  1098.90  1075.88    28.49 o   -2
  -3  -4  -3  1098.90  1075.88    28.49 o    1
   3  -4  -3   897.19   847.72    26.39 o   -2
  -1  -4  -3   897.19   847.72    26.39 o    1
   1  -4  -3  8036.73  7962.21    66.66 o   -2
   1  -4  -3  8036.73  7962.21    66.66 o    1
  -1  -4  -3   908.35   842.94    21.96 o   -2
   3  -4  -3   908.35   842.94    21.96 o    1
  -3  -4  -3  1080.49  1092.54    24.43 o   -2
   5  -4  -3  1080.49  1092.54    24.43 o    1
  -5  -4  -3    35.64    98.03    18.10 o   -2
   7  -4  -3    35.64    98.03    18.10 o    1
  -7  -4  -3   885.39   884.39    25.31 o   -2
   9  -4  -3   885.39   884.39    25.31 o    1
  -9  -4  -3  2376.91  2372.46    41.66 o   -2
  11  -4  -3  2376.91  2372.46    41.66 o    1
 -11  -4  -3  2050.48  1967.01    47.52 o   -2
  13  -4  -3  2050.48  1967.01    47.52 o    1
 -13  -4  -3   674.66   636.69    30.14 o   -2
  15  -4  -3   674.66   636.69    30.14 o    1
 -15  -4  -3  1367.43  1345.08    38.32 o   -2
  17  -4  -3  1367.43  1345.08    38.32 o    1
 -17  -4  -3  1293.84  1278.83    39.45 o   -2
  19  -4  -3  1293.84  1278.83    39.45 o    1
 -19  -4  -3   119.65   107.14    43.67 <   -2
  21  -4  -3   119.65   107.14    43.67 <    1
 -21  -4  -3   285.35   356.69    61.46 o   -2
  23  -4  -3   285.35   356.69    61.46 o    1
 -23  -4  -3   773.69   783.64    75.66 o   -2
  25  -4  -3   773.69   783.64    75.66 o    1
 -25  -4  -3   577.61   665.60    70.00 o   -2
  27  -4  -3   577.61   665.60    70.00 o    1
 -27  -4  -3  2071.51  2271.39    83.17 o   -2
  29  -4  -3  2071.51  2271.39    83.17 o    1
 -29  -4  -3   406.23   412.24    74.53 o   -2
  31  -4  -3   406.23   412.24    74.53 o    1
 -31  -4  -3     6.43   -81.11    78.18 <   -2
  33  -4  -3     6.43   -81.11    78.18 <    1
 -33  -4  -3   542.01   451.07    84.35 o   -2
  35  -4  -3   542.01   451.07    84.35 o    1
 -35  -4  -3   869.45   654.85    95.67 o   -2
  37  -4  -3   869.45   654.85    95.67 o    1
 -37  -4  -3   921.37   736.47   100.09 o   -2
  39  -4  -3   921.37   736.47   100.09 o    1
 -39  -4  -3   113.28   -72.78   107.60 <   -2
  41  -4  -3   113.28   -72.78   107.60 <    1
 -41  -4  -3   131.87  -289.41   131.93 <   -2
  43  -4  -3   131.87  -289.41   131.93 <    1
  40  -5  -3   402.35   900.75   135.27 o   -2
 -38  -5  -3   402.35   900.75   135.27 o    1
  38  -5  -3    21.48   421.29   118.76 o   -2
 -36  -5  -3    21.48   421.29   118.76 o    1
  36  -5  -3   267.65   121.79    91.09 <   -2
 -34  -5  -3   267.65   121.79    91.09 <    1
  34  -5  -3  1442.27  1264.28    94.74 o   -2
 -32  -5  -3  1442.27  1264.28    94.74 o    1
  32  -5  -3   124.83   154.61   107.03 <   -2
 -30  -5  -3   124.83   154.61   107.03 <    1
  30  -5  -3   854.39   689.97    81.78 o   -2
 -28  -5  -3   854.39   689.97    81.78 o    1
  28  -5  -3   324.19   281.90    68.41 o   -2
 -26  -5  -3   324.19   281.90    68.41 o    1
  26  -5  -3   805.90   639.26    68.41 o   -2
 -24  -5  -3   805.90   639.26    68.41 o    1
  24  -5  -3  1395.03  1351.15    69.74 o   -2
 -22  -5  -3  1395.03  1351.15    69.74 o    1
  22  -5  -3    70.77    37.29    57.76 <   -2
 -20  -5  -3    70.77    37.29    57.76 <    1
  20  -5  -3    32.74    58.99    59.10 <   -2
 -18  -5  -3    32.74    58.99    59.10 <    1
  18  -5  -3  4452.03  4169.74    77.56 o   -2
 -16  -5  -3  4452.03  4169.74    77.56 o    1
  16  -5  -3    47.79   113.46    35.75 o   -2
 -14  -5  -3    47.79   113.46    35.75 o    1
  14  -5  -3    84.82   120.97    35.90 o   -2
 -12  -5  -3    84.82   120.97    35.90 o    1
  12  -5  -3  2826.60  2706.57    42.28 o   -2
 -10  -5  -3  2826.60  2706.57    42.28 o    1
  10  -5  -3   826.42   818.61    34.51 o   -2
  -8  -5  -3   826.42   818.61    34.51 o    1
   8  -5  -3   101.67    87.08    30.19 <   -2
  -6  -5  -3   101.67    87.08    30.19 <    1
   6  -5  -3  1225.79  1211.04    36.16 o   -2
  -4  -5  -3  1225.79  1211.04    36.16 o    1
   4  -5  -3  1291.00  1279.24    33.74 o   -2
  -2  -5  -3  1291.00  1279.24    33.74 o    1
   2  -5  -3  2787.30  2602.36    42.59 o   -2
   0  -5  -3  2787.30  2602.36    42.59 o    1
   0  -5  -3  2804.79  2659.45    35.18 o   -2
   2  -5  -3  2804.79  2659.45    35.18 o    1
  -2  -5  -3  1269.56  1213.62    27.36 o   -2
   4  -5  -3  1269.56  1213.62    27.36 o    1
  -4  -5  -3  1227.76  1207.39    36.88 o   -2
   6  -5  -3  1227.76  1207.39    36.88 o    1
  -6  -5  -3   101.84    76.64    31.58 <   -2
   8  -5  -3   101.84    76.64    31.58 <    1
  -8  -5  -3   827.41   802.92    34.97 o   -2
  10  -5  -3   827.41   802.92    34.97 o    1
 -10  -5  -3  2792.93  2724.31    52.36 o   -2
  12  -5  -3  2792.93  2724.31    52.36 o    1
 -12  -5  -3    85.29    29.32    32.09 <   -2
  14  -5  -3    85.29    29.32    32.09 <    1
 -14  -5  -3    46.80   117.17    38.68 o   -2
  16  -5  -3    46.80   117.17    38.68 o    1
 -16  -5  -3  4461.31  4179.10    67.02 o   -2
  18  -5  -3  4461.31  4179.10    67.02 o    1
 -18  -5  -3    33.22   177.14    62.65 <   -2
  20  -5  -3    33.22   177.14    62.65 <    1
 -20  -5  -3    69.53    66.81    63.47 <   -2
  22  -5  -3    69.53    66.81    63.47 <    1
 -22  -5  -3  1379.55  1444.14    68.30 o   -2
  24  -5  -3  1379.55  1444.14    68.30 o    1
 -24  -5  -3   801.89   729.42    66.55 o   -2
  26  -5  -3   801.89   729.42    66.55 o    1
 -26  -5  -3   321.18    96.90    66.66 <   -2
  28  -5  -3   321.18    96.90    66.66 <    1
 -28  -5  -3   843.15   729.89    73.40 o   -2
  30  -5  -3   843.15   729.89    73.40 o    1
 -30  -5  -3   121.09   106.98    86.82 <   -2
  32  -5  -3   121.09   106.98    86.82 <    1
 -32  -5  -3  1426.06  1169.28   100.24 o   -2
  34  -5  -3  1426.06  1169.28   100.24 o    1
 -34  -5  -3   263.84   312.35   103.74 o   -2
  36  -5  -3   263.84   312.35   103.74 o    1
 -36  -5  -3    21.25  -313.18   108.88 <   -2
  38  -5  -3    21.25  -313.18   108.88 <    1
 -38  -5  -3   392.63  -128.58   134.04 <   -2
  40  -5  -3   392.63  -128.58   134.04 <    1
  37  -6  -3  2519.79  3495.19   735.85 o   -2
 -35  -6  -3  2519.79  3495.19   735.85 o    1
  35  -6  -3   103.93   220.24   115.36 <   -2
 -33  -6  -3   103.93   220.24   115.36 <    1
  33  -6  -3   230.29   -16.20   100.86 <   -2
 -31  -6  -3   230.29   -16.20   100.86 <    1
  31  -6  -3   383.14   342.55    97.98 o   -2
 -29  -6  -3   383.14   342.55    97.98 o    1
  29  -6  -3   573.83   481.57    94.02 o   -2
 -27  -6  -3   573.83   481.57    94.02 o    1
  27  -6  -3  2343.12  2277.82    98.13 o   -2
 -25  -6  -3  2343.12  2277.82    98.13 o    1
  25  -6  -3  2195.85  2121.82    93.56 o   -2
 -23  -6  -3  2195.85  2121.82    93.56 o    1
  23  -6  -3    33.87    39.09    75.35 <   -2
 -21  -6  -3    33.87    39.09    75.35 <    1
  21  -6  -3   737.15   768.87    70.98 o   -2
 -19  -6  -3   737.15   768.87    70.98 o    1
  19  -6  -3   156.63    46.55    62.59 <   -2
 -17  -6  -3   156.63    46.55    62.59 <    1
  17  -6  -3   139.77    84.04    62.65 <   -2
 -15  -6  -3   139.77    84.04    62.65 <    1
  15  -6  -3  3920.10  3893.03    77.66 o   -2
 -13  -6  -3  3920.10  3893.03    77.66 o    1
  13  -6  -3   348.51   362.14    48.86 o   -2
 -11  -6  -3   348.51   362.14    48.86 o    1
  11  -6  -3   951.54   883.78    40.01 o   -2
  -9  -6  -3   951.54   883.78    40.01 o    1
   9  -6  -3  1206.88  1273.12    43.56 o   -2
  -7  -6  -3  1206.88  1273.12    43.56 o    1
   7  -6  -3   438.05   409.15    35.80 o   -2
  -5  -6  -3   438.05   409.15    35.80 o    1
   5  -6  -3   320.38   322.18    38.68 o   -2
  -3  -6  -3   320.38   322.18    38.68 o    1
   3  -6  -3  2086.55  1858.74    40.79 o   -2
  -1  -6  -3  2086.55  1858.74    40.79 o    1
   1  -6  -3   466.82   261.13    63.11 o   -2
   1  -6  -3   466.82   261.13    63.11 o    1
  -1  -6  -3  2065.41  1757.93    73.45 o   -2
   3  -6  -3  2065.41  1757.93    73.45 o    1
  -3  -6  -3   323.51   332.67    94.28 o   -2
   5  -6  -3   323.51   332.67    94.28 o    1
  -5  -6  -3   442.15   440.01    67.79 o   -2
   7  -6  -3   442.15   440.01    67.79 o    1
  -7  -6  -3  1194.37  1091.36    74.37 o   -2
   9  -6  -3  1194.37  1091.36    74.37 o    1
  -9  -6  -3   933.42   747.94    88.57 o   -2
  11  -6  -3   933.42   747.94    88.57 o    1
 -11  -6  -3   347.53   302.73    66.50 o   -2
  13  -6  -3   347.53   302.73    66.50 o    1
 -13  -6  -3  3931.63  3876.62    88.77 o   -2
  15  -6  -3  3931.63  3876.62    88.77 o    1
 -15  -6  -3   140.95   176.42    77.36 <   -2
  17  -6  -3   140.95   176.42    77.36 <    1
 -17  -6  -3   157.32   194.47    91.76 <   -2
  19  -6  -3   157.32   194.47    91.76 <    1
 -19  -6  -3   731.20   693.37    99.42 o   -2
  21  -6  -3   731.20   693.37    99.42 o    1
 -21  -6  -3    33.68   -86.51    55.91 <   -2
  23  -6  -3    33.68   -86.51    55.91 <    1
 -23  -6  -3  2187.71  2064.27    82.24 o   -2
  25  -6  -3  2187.71  2064.27    82.24 o    1
 -25  -6  -3  2349.54  2233.74    89.29 o   -2
  27  -6  -3  2349.54  2233.74    89.29 o    1
 -27  -6  -3   558.52   570.03    82.86 o   -2
  29  -6  -3   558.52   570.03    82.86 o    1
 -29  -6  -3   379.51    96.03    85.53 <   -2
  31  -6  -3   379.51    96.03    85.53 <    1
 -31  -6  -3   226.72   300.58   132.49 <   -2
  33  -6  -3   226.72   300.58   132.49 <    1
 -33  -6  -3   103.86   243.54   140.05 <   -2
  35  -6  -3   103.86   243.54   140.05 <    1
  32  -7  -3  1697.81  1219.48   388.63 o   -2
 -30  -7  -3  1697.81  1219.48   388.63 o    1
  30  -7  -3   472.45   245.70   132.90 <   -2
 -28  -7  -3   472.45   245.70   132.90 <    1
  28  -7  -3   109.46   205.32   120.40 <   -2
 -26  -7  -3   109.46   205.32   120.40 <    1
  26  -7  -3   329.52   355.61   113.72 o   -2
 -24  -7  -3   329.52   355.61   113.72 o    1
  24  -7  -3  1270.11   815.16   134.34 o   -2
 -22  -7  -3  1270.11   815.16   134.34 o    1
  22  -7  -3  1433.04  1239.44   128.17 o   -2
 -20  -7  -3  1433.04  1239.44   128.17 o    1
  20  -7  -3  2211.92  2371.22   128.27 o   -2
 -18  -7  -3  2211.92  2371.22   128.27 o    1
  18  -7  -3  1119.82   718.16   110.68 o   -2
 -16  -7  -3  1119.82   718.16   110.68 o    1
  16  -7  -3   633.59   609.69   104.00 o   -2
 -14  -7  -3   633.59   609.69   104.00 o    1
  14  -7  -3   776.08   580.89    94.38 o   -2
 -12  -7  -3   776.08   580.89    94.38 o    1
  12  -7  -3   802.07   698.15    88.93 o   -2
 -10  -7  -3   802.07   698.15    88.93 o    1
  10  -7  -3   496.61   542.83    80.85 o   -2
  -8  -7  -3   496.61   542.83    80.85 o    1
   8  -7  -3   560.88   537.12    63.01 o   -2
  -6  -7  -3   560.88   537.12    63.01 o    1
   6  -7  -3   462.45   388.89   108.73 o   -2
  -4  -7  -3   462.45   388.89   108.73 o    1
   4  -7  -3   871.51  1095.17   135.53 o   -2
  -2  -7  -3   871.51  1095.17   135.53 o    1
   2  -7  -3   797.96   955.63   119.38 o   -2
   0  -7  -3   797.96   955.63   119.38 o    1
   0  -7  -3   806.38  1156.22    66.14 o   -2
   2  -7  -3   806.38  1156.22    66.14 o    1
  -2  -7  -3   868.08   874.47    77.72 o   -2
   4  -7  -3   868.08   874.47    77.72 o    1
  -4  -7  -3   454.55   477.14    77.97 o   -2
   6  -7  -3   454.55   477.14    77.97 o    1
  -6  -7  -3   561.53   574.92    83.78 o   -2
   8  -7  -3   561.53   574.92    83.78 o    1
  -8  -7  -3   502.37   596.93    84.50 o   -2
  10  -7  -3   502.37   596.93    84.50 o    1
 -10  -7  -3   793.01   922.45    79.10 o   -2
  12  -7  -3   793.01   922.45    79.10 o    1
 -12  -7  -3   767.15   723.97    79.72 o   -2
  14  -7  -3   767.15   723.97    79.72 o    1
 -14  -7  -3   626.41   646.51    79.36 o   -2
  16  -7  -3   626.41   646.51    79.36 o    1
 -16  -7  -3  1098.73   996.21    94.02 o   -2
  18  -7  -3  1098.73   996.21    94.02 o    1
 -18  -7  -3  2212.07  2517.81   111.56 o   -2
  20  -7  -3  2212.07  2517.81   111.56 o    1
 -20  -7  -3  1442.34  1482.15   105.59 o   -2
  22  -7  -3  1442.34  1482.15   105.59 o    1
 -22  -7  -3  1241.17  1008.04   110.99 o   -2
  24  -7  -3  1241.17  1008.04   110.99 o    1
 -24  -7  -3   324.53   663.39   109.29 o   -2
  26  -7  -3   324.53   663.39   109.29 o    1
 -26  -7  -3   109.46   115.52   110.43 <   -2
  28  -7  -3   109.46   115.52   110.43 <    1
 -28  -7  -3   465.15   665.24   123.90 o   -2
  30  -7  -3   465.15   665.24   123.90 o    1
  25  -8  -3   121.30   514.33   318.27 <   -2
 -23  -8  -3   121.30   514.33   318.27 <    1
  23  -8  -3    56.19   258.97   132.96 <   -2
 -21  -8  -3    56.19   258.97   132.96 <    1
  21  -8  -3   935.69   880.53   134.70 o   -2
 -19  -8  -3   935.69   880.53   134.70 o    1
  19  -8  -3   971.76   930.89   123.49 o   -2
 -17  -8  -3   971.76   930.89   123.49 o    1
  17  -8  -3    87.72   500.44   104.00 o   -2
 -15  -8  -3    87.72   500.44   104.00 o    1
  15  -8  -3   186.40   318.11   154.66 <   -2
 -13  -8  -3   186.40   318.11   154.66 <    1
  13  -8  -3     1.58    94.69   151.11 <   -2
 -11  -8  -3     1.58    94.69   151.11 <    1
  11  -8  -3   359.01   851.84   177.70 o   -2
  -9  -8  -3   359.01   851.84   177.70 o    1
   9  -8  -3  2625.12  2982.30   199.56 o   -2
  -7  -8  -3  2625.12  2982.30   199.56 o    1
   7  -8  -3  2421.00  3515.66   260.41 o   -2
  -5  -8  -3  2421.00  3515.66   260.41 o    1
   5  -8  -3  1511.13  2116.58   154.81 o   -2
  -3  -8  -3  1511.13  2116.58   154.81 o    1
   3  -8  -3    32.47   426.54   171.94 <   -2
  -1  -8  -3    32.47   426.54   171.94 <    1
   1  -8  -3   743.04  1131.53   151.99 o   -2
   1  -8  -3   743.04  1131.53   151.99 o    1
  -1  -8  -3    32.58   660.86   153.68 o   -2
   3  -8  -3    32.58   660.86   153.68 o    1
  -3  -8  -3  1499.16  1607.95   140.62 o   -2
   5  -8  -3  1499.16  1607.95   140.62 o    1
  -5  -8  -3  2406.98  2336.09   145.76 o   -2
   7  -8  -3  2406.98  2336.09   145.76 o    1
  -7  -8  -3  2642.50  3007.45   138.77 o   -2
   9  -8  -3  2642.50  3007.45   138.77 o    1
  -9  -8  -3   362.55   723.82   116.75 o   -2
  11  -8  -3   362.55   723.82   116.75 o    1
 -11  -8  -3     1.57    30.81   111.56 <   -2
  13  -8  -3     1.57    30.81   111.56 <    1
 -13  -8  -3   182.73   448.45   111.92 o   -2
  15  -8  -3   182.73   448.45   111.92 o    1
 -15  -8  -3    86.41   494.63   116.44 o   -2
  17  -8  -3    86.41   494.63   116.44 o    1
 -17  -8  -3   962.42  1411.99   131.46 o   -2
  19  -8  -3   962.42  1411.99   131.46 o    1
 -19  -8  -3   926.81  1432.77   143.24 o   -2
  21  -8  -3   926.81  1432.77   143.24 o    1
 -21  -8  -3    56.54   979.85   144.53 o   -2
  23  -8  -3    56.54   979.85   144.53 o    1
 -23  -8  -3   119.63   673.62   320.22 <   -2
  25  -8  -3   119.63   673.62   320.22 <    1
  12  -9  -3   237.41  3157.74   283.76 o   -2
 -10  -9  -3   237.41  3157.74   283.76 o    1
  10  -9  -3   110.30  2865.65   283.29 o   -2
  -8  -9  -3   110.30  2865.65   283.29 o    1
   8  -9  -3    87.00  2811.75   272.13 o   -2
  -6  -9  -3    87.00  2811.75   272.13 o    1
   6  -9  -3   195.16  2443.64   426.23 o   -2
  -4  -9  -3   195.16  2443.64   426.23 o    1
   4  -9  -3   744.62  2489.16   425.35 o   -2
  -2  -9  -3   744.62  2489.16   425.35 o    1
   2  -9  -3    19.68  3020.82   225.33 o   -2
   0  -9  -3    19.68  3020.82   225.33 o    1
   0  -9  -3    19.36  1963.46   208.10 o   -2
   2  -9  -3    19.36  1963.46   208.10 o    1
  -2  -9  -3   753.67  1433.44   200.13 o   -2
   4  -9  -3   753.67  1433.44   200.13 o    1
  -4  -9  -3   191.91  1579.41   221.26 o   -2
   6  -9  -3   191.91  1579.41   221.26 o    1
  -6  -9  -3    88.02   183.46   302.27 <   -2
   8  -9  -3    88.02   183.46   302.27 <    1
  -8  -9  -3   108.12  1280.89   228.41 o   -2
  10  -9  -3   108.12  1280.89   228.41 o    1
 -10  -9  -3   240.04  1336.23   225.53 o   -2
  12  -9  -3   240.04  1336.23   225.53 o    1
  26   0  -4   399.52   509.91   173.28 <   -2
 -22   0  -4   399.52   509.91   173.28 <    1
  24   0  -4  4183.99  4561.19   234.23 o   -2
 -20   0  -4  4183.99  4561.19   234.23 o    1
  22   0  -4   498.94   685.40   151.01 o   -2
 -18   0  -4   498.94   685.40   151.01 o    1
  20   0  -4  4833.70  5007.79   152.35 o   -2
 -16   0  -4  4833.70  5007.79   152.35 o    1
  18   0  -4  7703.29  7703.86   138.66 o   -2
 -14   0  -4  7703.29  7703.86   138.66 o    1
  16   0  -4  1010.69   913.40    60.18 o   -2
 -12   0  -4  1010.69   913.40    60.18 o    1
  14   0  -4 16115.70 17576.70   235.72 o   -2
 -10   0  -4 16115.70 17576.70   235.72 o    1
  12   0  -4  2474.43  2647.01    84.92 o   -2
  -8   0  -4  2474.43  2647.01    84.92 o    1
  10   0  -4  6308.01  6455.22   143.96 o   -2
  -6   0  -4  6308.01  6455.22   143.96 o    1
   8   0  -4 20377.40 19973.30   428.54 o   -2
  -4   0  -4 20377.40 19973.30   428.54 o    1
  -6   0  -4  6454.07  6530.83   148.95 o   -2
  10   0  -4  6454.07  6530.83   148.95 o    1
  -8   0  -4  2546.74  2872.95    83.27 o   -2
  12   0  -4  2546.74  2872.95    83.27 o    1
 -10   0  -4 16627.40 18299.40   257.73 o   -2
  14   0  -4 16627.40 18299.40   257.73 o    1
 -12   0  -4  1008.56   950.07    53.34 o   -2
  16   0  -4  1008.56   950.07    53.34 o    1
 -14   0  -4  8018.38  7735.90   103.79 o   -2
  18   0  -4  8018.38  7735.90   103.79 o    1
 -16   0  -4  4845.86  4897.62    95.61 o   -2
  20   0  -4  4845.86  4897.62    95.61 o    1
 -18   0  -4   537.45   526.42    82.76 o   -2
  22   0  -4   537.45   526.42    82.76 o    1
 -20   0  -4  4221.43  4442.33   113.87 o   -2
  24   0  -4  4221.43  4442.33   113.87 o    1
 -22   0  -4   409.26   460.84    80.08 o   -2
  26   0  -4   409.26   460.84    80.08 o    1
 -24   0  -4  2690.01  2787.01   102.97 o   -2
  28   0  -4  2690.01  2787.01   102.97 o    1
 -26   0  -4  3190.75  3184.59   132.29 o   -2
  30   0  -4  3190.75  3184.59   132.29 o    1
 -28   0  -4   488.00   521.38   117.27 o   -2
  32   0  -4   488.00   521.38   117.27 o    1
 -30   0  -4  1236.68  1492.38   297.13 o   -2
  34   0  -4  1236.68  1492.38   297.13 o    1
 -34   0  -4  3350.03  3404.36   300.16 o   -2
  38   0  -4  3350.03  3404.36   300.16 o    1
 -38   0  -4  1490.81   716.21   370.16 <   -2
  42   0  -4  1490.81   716.21   370.16 <    1
  47  -1  -4    14.72   462.28   295.28 <   -2
 -43  -1  -4    14.72   462.28   295.28 <    1
  25  -1  -4  1727.37  1609.14   128.58 o   -2
 -21  -1  -4  1727.37  1609.14   128.58 o    1
  23  -1  -4  2109.88  2292.89   129.82 o   -2
 -19  -1  -4  2109.88  2292.89   129.82 o    1
  21  -1  -4  6566.41  6711.72   144.22 o   -2
 -17  -1  -4  6566.41  6711.72   144.22 o    1
  19  -1  -4   564.43   692.08    44.34 o   -2
 -15  -1  -4   564.43   692.08    44.34 o    1
  17  -1  -4  1282.24  1364.98    44.34 o   -2
 -13  -1  -4  1282.24  1364.98    44.34 o    1
  15  -1  -4 10418.30 11486.80    97.36 o   -2
 -11  -1  -4 10418.30 11486.80    97.36 o    1
  13  -1  -4  4113.29  4313.39    70.77 o   -2
  -9  -1  -4  4113.29  4313.39    70.77 o    1
  11  -1  -4  9736.56 10539.00   115.47 o   -2
  -7  -1  -4  9736.56 10539.00   115.47 o    1
   9  -1  -4  4880.00  5061.74   145.35 o   -2
  -5  -1  -4  4880.00  5061.74   145.35 o    1
   7  -1  -4  1422.94  1713.24    91.29 o   -2
  -3  -1  -4  1422.94  1713.24    91.29 o    1
   5  -1  -4  2967.13  3003.18   140.46 o   -2
  -1  -1  -4  2967.13  3003.18   140.46 o    1
   3  -1  -4  8630.18  8946.49   222.35 o   -2
   1  -1  -4  8630.18  8946.49   222.35 o    1
   1  -1  -4  8562.98  9066.99   179.50 o   -2
   3  -1  -4  8562.98  9066.99   179.50 o    1
  -1  -1  -4  3034.04  3694.54   182.12 o   -2
   5  -1  -4  3034.04  3694.54   182.12 o    1
  -3  -1  -4  1462.80  2238.06   161.04 o   -2
   7  -1  -4  1462.80  2238.06   161.04 o    1
  -5  -1  -4  5070.18  5633.93   155.33 o   -2
   9  -1  -4  5070.18  5633.93   155.33 o    1
  -7  -1  -4  9896.12 10604.30   118.76 o   -2
  11  -1  -4  9896.12 10604.30   118.76 o    1
  -9  -1  -4  4193.05  4295.34    58.79 o   -2
  13  -1  -4  4193.05  4295.34    58.79 o    1
 -11  -1  -4 10685.70 11468.90   101.79 o   -2
  15  -1  -4 10685.70 11468.90   101.79 o    1
 -13  -1  -4  1338.87  1423.57    44.03 o   -2
  17  -1  -4  1338.87  1423.57    44.03 o    1
 -15  -1  -4   580.54   677.68    43.20 o   -2
  19  -1  -4   580.54   677.68    43.20 o    1
 -17  -1  -4  6770.92  6643.72    85.69 o   -2
  21  -1  -4  6770.92  6643.72    85.69 o    1
 -19  -1  -4  2133.41  2366.90    64.50 o   -2
  23  -1  -4  2133.41  2366.90    64.50 o    1
 -21  -1  -4  1789.68  1542.43    75.35 o   -2
  25  -1  -4  1789.68  1542.43    75.35 o    1
 -23  -1  -4   520.74   591.17    75.61 o   -2
  27  -1  -4   520.74   591.17    75.61 o    1
 -25  -1  -4   502.93   557.95    82.09 o   -2
  29  -1  -4   502.93   557.95    82.09 o    1
 -27  -1  -4  1328.65  1368.43   102.71 o   -2
  31  -1  -4  1328.65  1368.43   102.71 o    1
 -29  -1  -4  4033.14  3918.18   124.31 o   -2
  33  -1  -4  4033.14  3918.18   124.31 o    1
 -31  -1  -4   748.64   543.03   131.26 o   -2
  35  -1  -4   748.64   543.03   131.26 o    1
 -33  -1  -4    30.23  -103.28   275.48 <   -2
  37  -1  -4    30.23  -103.28   275.48 <    1
 -35  -1  -4   194.07   -62.95   317.86 <   -2
  39  -1  -4   194.07   -62.95   317.86 <    1
  26  -2  -4   821.10   882.23   205.68 o   -2
 -22  -2  -4   821.10   882.23   205.68 o    1
  24  -2  -4  1220.39  1199.47   195.96 o   -2
 -20  -2  -4  1220.39  1199.47   195.96 o    1
  22  -2  -4  2773.27  2700.65    87.28 o   -2
 -18  -2  -4  2773.27  2700.65    87.28 o    1
  20  -2  -4   150.71   236.54    57.40 o   -2
 -16  -2  -4   150.71   236.54    57.40 o    1
  18  -2  -4   640.85   693.73    38.27 o   -2
 -14  -2  -4   640.85   693.73    38.27 o    1
  16  -2  -4   308.00   252.18    33.12 o   -2
 -12  -2  -4   308.00   252.18    33.12 o    1
  14  -2  -4   917.69   844.74    42.54 o   -2
 -10  -2  -4   917.69   844.74    42.54 o    1
  12  -2  -4  2141.26  2142.91    48.19 o   -2
  -8  -2  -4  2141.26  2142.91    48.19 o    1
  10  -2  -4  1668.49  1837.91    52.05 o   -2
  -6  -2  -4  1668.49  1837.91    52.05 o    1
   8  -2  -4  2573.78  2909.68    84.50 o   -2
  -4  -2  -4  2573.78  2909.68    84.50 o    1
   6  -2  -4   781.73   894.42    75.71 o   -2
  -2  -2  -4   781.73   894.42    75.71 o    1
   4  -2  -4  1151.45  1277.03   109.09 o   -2
   0  -2  -4  1151.45  1277.03   109.09 o    1
   2  -2  -4  1357.47  1328.11    72.26 o   -2
   2  -2  -4  1357.47  1328.11    72.26 o    1
   0  -2  -4  1177.71  1315.76    68.92 o   -2
   4  -2  -4  1177.71  1315.76    68.92 o    1
  -2  -2  -4   779.77   959.28    61.67 o   -2
   6  -2  -4   779.77   959.28    61.67 o    1
  -4  -2  -4  2676.35  3053.53    68.25 o   -2
   8  -2  -4  2676.35  3053.53    68.25 o    1
  -6  -2  -4  1725.78  1849.38    50.51 o   -2
  10  -2  -4  1725.78  1849.38    50.51 o    1
  -8  -2  -4  2208.32  2190.49    41.30 o   -2
  12  -2  -4  2208.32  2190.49    41.30 o    1
 -10  -2  -4   922.64   811.31    37.39 o   -2
  14  -2  -4   922.64   811.31    37.39 o    1
 -12  -2  -4   316.59   337.35    34.56 o   -2
  16  -2  -4   316.59   337.35    34.56 o    1
 -14  -2  -4   650.20   658.70    38.11 o   -2
  18  -2  -4   650.20   658.70    38.11 o    1
 -16  -2  -4   149.12   123.75    44.70 <   -2
  20  -2  -4   149.12   123.75    44.70 <    1
 -18  -2  -4  2910.74  2650.61    64.19 o   -2
  22  -2  -4  2910.74  2650.61    64.19 o    1
 -20  -2  -4  1242.38  1328.93    74.42 o   -2
  24  -2  -4  1242.38  1328.93    74.42 o    1
 -22  -2  -4   840.70   855.38    98.91 o   -2
  26  -2  -4   840.70   855.38    98.91 o    1
 -24  -2  -4  1083.10  1150.56   108.88 o   -2
  28  -2  -4  1083.10  1150.56   108.88 o    1
 -26  -2  -4   705.24   801.79   130.90 o   -2
  30  -2  -4   705.24   801.79   130.90 o    1
 -28  -2  -4    70.05    57.55   157.90 <   -2
  32  -2  -4    70.05    57.55   157.90 <    1
 -30  -2  -4   179.17   334.16   173.54 <   -2
  34  -2  -4   179.17   334.16   173.54 <    1
 -32  -2  -4   593.44   213.76   211.13 <   -2
  36  -2  -4   593.44   213.76   211.13 <    1
 -34  -2  -4   659.16   149.67   215.25 <   -2
  38  -2  -4   659.16   149.67   215.25 <    1
 -36  -2  -4   939.44   510.78   266.83 <   -2
  40  -2  -4   939.44   510.78   266.83 <    1
 -38  -2  -4   336.65   260.97   270.64 <   -2
  42  -2  -4   336.65   260.97   270.64 <    1
 -40  -2  -4    19.13  -253.57   272.80 <   -2
  44  -2  -4    19.13  -253.57   272.80 <    1
 -42  -2  -4    97.99  -355.76   282.16 <   -2
  46  -2  -4    97.99  -355.76   282.16 <    1
  27  -3  -4   571.13   339.87   166.70 <   -2
 -23  -3  -4   571.13   339.87   166.70 <    1
  25  -3  -4   726.49   742.03   102.71 o   -2
 -21  -3  -4   726.49   742.03   102.71 o    1
  23  -3  -4  1431.65  1595.56    85.89 o   -2
 -19  -3  -4  1431.65  1595.56    85.89 o    1
  21  -3  -4  1772.15  1714.99    69.85 o   -2
 -17  -3  -4  1772.15  1714.99    69.85 o    1
  19  -3  -4     2.71    -4.78    48.50 <   -2
 -15  -3  -4     2.71    -4.78    48.50 <    1
  17  -3  -4  1375.89  1324.30    40.48 o   -2
 -13  -3  -4  1375.89  1324.30    40.48 o    1
  15  -3  -4  3798.77  3809.03    53.54 o   -2
 -11  -3  -4  3798.77  3809.03    53.54 o    1
  13  -3  -4  1321.80  1384.12    39.40 o   -2
  -9  -3  -4  1321.80  1384.12    39.40 o    1
  11  -3  -4  2514.25  2387.89    38.27 o   -2
  -7  -3  -4  2514.25  2387.89    38.27 o    1
   9  -3  -4  1805.30  1678.93    38.27 o   -2
  -5  -3  -4  1805.30  1678.93    38.27 o    1
   7  -3  -4   595.38   687.66    39.35 o   -2
  -3  -3  -4   595.38   687.66    39.35 o    1
   5  -3  -4  3935.73  3965.85    55.55 o   -2
  -1  -3  -4  3935.73  3965.85    55.55 o    1
   3  -3  -4  2301.23  2277.25    53.03 o   -2
   1  -3  -4  2301.23  2277.25    53.03 o    1
   1  -3  -4  2324.43  2193.93    48.96 o   -2
   3  -3  -4  2324.43  2193.93    48.96 o    1
  -1  -3  -4  3915.61  3812.22    45.06 o   -2
   5  -3  -4  3915.61  3812.22    45.06 o    1
  -3  -3  -4   606.09   631.03    37.44 o   -2
   7  -3  -4   606.09   631.03    37.44 o    1
  -5  -3  -4  1843.82  1717.71    34.67 o   -2
   9  -3  -4  1843.82  1717.71    34.67 o    1
  -7  -3  -4  2506.69  2282.81    38.78 o   -2
  11  -3  -4  2506.69  2282.81    38.78 o    1
  -9  -3  -4  1334.84  1381.29    37.55 o   -2
  13  -3  -4  1334.84  1381.29    37.55 o    1
 -11  -3  -4  3930.25  3862.47    53.54 o   -2
  15  -3  -4  3930.25  3862.47    53.54 o    1
 -13  -3  -4  1384.55  1379.39    39.71 o   -2
  17  -3  -4  1384.55  1379.39    39.71 o    1
 -15  -3  -4     3.33   -17.38    37.08 <   -2
  19  -3  -4     3.33   -17.38    37.08 <    1
 -17  -3  -4  1798.86  1714.27    62.18 o   -2
  21  -3  -4  1798.86  1714.27    62.18 o    1
 -19  -3  -4  1456.02  1566.55    98.70 o   -2
  23  -3  -4  1456.02  1566.55    98.70 o    1
 -21  -3  -4   744.58   898.13   115.31 o   -2
  25  -3  -4   744.58   898.13   115.31 o    1
 -23  -3  -4   588.08   568.80   128.89 o   -2
  27  -3  -4   588.08   568.80   128.89 o    1
 -25  -3  -4    15.57   371.55   225.89 <   -2
  29  -3  -4    15.57   371.55   225.89 <    1
 -27  -3  -4   831.29  1069.86   190.40 o   -2
  31  -3  -4   831.29  1069.86   190.40 o    1
 -29  -3  -4  2135.32  2267.84   183.21 o   -2
  33  -3  -4  2135.32  2267.84   183.21 o    1
 -31  -3  -4   356.51   263.85   174.51 <   -2
  35  -3  -4   356.51   263.85   174.51 <    1
 -33  -3  -4    53.99   -82.19   255.67 <   -2
  37  -3  -4    53.99   -82.19   255.67 <    1
 -35  -3  -4   282.90   370.01   179.96 <   -2
  39  -3  -4   282.90   370.01   179.96 <    1
 -37  -3  -4    81.46  -198.94   265.29 <   -2
  41  -3  -4    81.46  -198.94   265.29 <    1
 -39  -3  -4   623.74    28.96   292.91 <   -2
  43  -3  -4   623.74    28.96   292.91 <    1
 -41  -3  -4   272.88   261.90   307.31 <   -2
  45  -3  -4   272.88   261.90   307.31 <    1
  42  -4  -4    67.18  -150.85   578.01 <   -2
 -40  -4  -4    67.18  -150.85   578.01 <    1
  34  -4  -4   140.99   268.38   196.27 <   -2
 -30  -4  -4   140.99   268.38   196.27 <    1
  30  -4  -4   164.16   464.90   338.12 <   -2
 -26  -4  -4   164.16   464.90   338.12 <    1
  28  -4  -4  3941.33  3791.08   352.42 o   -2
 -24  -4  -4  3941.33  3791.08   352.42 o    1
  26  -4  -4  1931.84  1777.17   102.82 o   -2
 -22  -4  -4  1931.84  1777.17   102.82 o    1
  24  -4  -4   115.26   151.21    67.48 <   -2
 -20  -4  -4   115.26   151.21    67.48 <    1
  22  -4  -4   817.91   718.16    52.98 o   -2
 -18  -4  -4   817.91   718.16    52.98 o    1
  20  -4  -4   675.22   790.48    38.52 o   -2
 -16  -4  -4   675.22   790.48    38.52 o    1
  18  -4  -4  2041.49  2008.41    47.58 o   -2
 -14  -4  -4  2041.49  2008.41    47.58 o    1
  16  -4  -4  6254.39  5923.91    66.04 o   -2
 -12  -4  -4  6254.39  5923.91    66.04 o    1
  14  -4  -4  4514.15  4312.62    61.77 o   -2
 -10  -4  -4  4514.15  4312.62    61.77 o    1
  12  -4  -4   488.58   386.47    42.74 o   -2
  -8  -4  -4   488.58   386.47    42.74 o    1
  10  -4  -4  2422.37  2362.63    47.68 o   -2
  -6  -4  -4  2422.37  2362.63    47.68 o    1
   8  -4  -4  5320.25  5300.75    56.32 o   -2
  -4  -4  -4  5320.25  5300.75    56.32 o    1
   6  -4  -4  6859.00  6565.70    68.15 o   -2
  -2  -4  -4  6859.00  6565.70    68.15 o    1
   4  -4  -4  4859.72  4810.13    58.58 o   -2
   0  -4  -4  4859.72  4810.13    58.58 o    1
   2  -4  -4  1769.04  1532.66    40.53 o   -2
   2  -4  -4  1769.04  1532.66    40.53 o    1
   0  -4  -4  4882.79  4658.97    49.38 o   -2
   4  -4  -4  4882.79  4658.97    49.38 o    1
  -2  -4  -4  6884.39  6550.78    59.25 o   -2
   6  -4  -4  6884.39  6550.78    59.25 o    1
  -4  -4  -4  5281.35  5297.82    58.63 o   -2
   8  -4  -4  5281.35  5297.82    58.63 o    1
  -6  -4  -4  2478.21  2446.73    45.26 o   -2
  10  -4  -4  2478.21  2446.73    45.26 o    1
  -8  -4  -4   500.69   385.49    38.01 o   -2
  12  -4  -4   500.69   385.49    38.01 o    1
 -10  -4  -4  4629.89  4319.66    59.20 o   -2
  14  -4  -4  4629.89  4319.66    59.20 o    1
 -12  -4  -4  6354.50  6017.16    69.28 o   -2
  16  -4  -4  6354.50  6017.16    69.28 o    1
 -14  -4  -4  2082.45  2003.01    57.91 o   -2
  18  -4  -4  2082.45  2003.01    57.91 o    1
 -16  -4  -4   677.88   766.87    48.35 o   -2
  20  -4  -4   677.88   766.87    48.35 o    1
 -18  -4  -4   847.29   783.64   152.50 o   -2
  22  -4  -4   847.29   783.64   152.50 o    1
 -20  -4  -4   119.34    47.37   173.02 <   -2
  24  -4  -4   119.34    47.37   173.02 <    1
 -22  -4  -4  1986.52  2263.01   217.77 o   -2
  26  -4  -4  1986.52  2263.01   217.77 o    1
 -24  -4  -4  3979.34  4346.46   246.52 o   -2
  28  -4  -4  3979.34  4346.46   246.52 o    1
 -26  -4  -4   171.19   620.75   210.82 <   -2
  30  -4  -4   171.19   620.75   210.82 <    1
 -28  -4  -4   324.57   508.67   151.68 o   -2
  32  -4  -4   324.57   508.67   151.68 o    1
 -30  -4  -4   145.53   435.90   136.76 o   -2
  34  -4  -4   145.53   435.90   136.76 o    1
  29  -5  -4   625.51   968.54   197.50 o   -2
 -25  -5  -4   625.51   968.54   197.50 o    1
  27  -5  -4  1672.06  1951.73   162.12 o   -2
 -23  -5  -4  1672.06  1951.73   162.12 o    1
  25  -5  -4  2108.22  2476.61   202.24 o   -2
 -21  -5  -4  2108.22  2476.61   202.24 o    1
  23  -5  -4    80.60   350.05   166.08 <   -2
 -19  -5  -4    80.60   350.05   166.08 <    1
  21  -5  -4   839.09   771.50   146.17 o   -2
 -17  -5  -4   839.09   771.50   146.17 o    1
  19  -5  -4   722.83   754.88   102.15 o   -2
 -15  -5  -4   722.83   754.88   102.15 o    1
  17  -5  -4  1481.99  1527.67    89.08 o   -2
 -13  -5  -4  1481.99  1527.67    89.08 o    1
  15  -5  -4  5148.07  5192.64   101.17 o   -2
 -11  -5  -4  5148.07  5192.64   101.17 o    1
  13  -5  -4  3319.01  3389.85    62.49 o   -2
  -9  -5  -4  3319.01  3389.85    62.49 o    1
  11  -5  -4  1709.85  1694.62    51.84 o   -2
  -7  -5  -4  1709.85  1694.62    51.84 o    1
   9  -5  -4   328.04   276.61    47.68 o   -2
  -5  -5  -4   328.04   276.61    47.68 o    1
   7  -5  -4  1720.18  1675.64    48.35 o   -2
  -3  -5  -4  1720.18  1675.64    48.35 o    1
   5  -5  -4  2126.39  2124.09    49.02 o   -2
  -1  -5  -4  2126.39  2124.09    49.02 o    1
   3  -5  -4  3028.41  2816.32    56.78 o   -2
   1  -5  -4  3028.41  2816.32    56.78 o    1
   1  -5  -4  2993.66  2709.29    51.48 o   -2
   3  -5  -4  2993.66  2709.29    51.48 o    1
  -1  -5  -4  2105.51  1999.57    41.56 o   -2
   5  -5  -4  2105.51  1999.57    41.56 o    1
  -3  -5  -4  1710.72  1648.53    34.97 o   -2
   7  -5  -4  1710.72  1648.53    34.97 o    1
  -5  -5  -4   336.52   190.25    37.91 o   -2
   9  -5  -4   336.52   190.25    37.91 o    1
  -7  -5  -4  1716.02  1587.90    48.60 o   -2
  11  -5  -4  1716.02  1587.90    48.60 o    1
  -9  -5  -4  3341.68  3329.37    89.24 o   -2
  13  -5  -4  3341.68  3329.37    89.24 o    1
 -11  -5  -4  5120.86  5326.26   127.04 o   -2
  15  -5  -4  5120.86  5326.26   127.04 o    1
 -13  -5  -4  1476.45  1446.09    86.15 o   -2
  17  -5  -4  1476.45  1446.09    86.15 o    1
 -15  -5  -4   725.82   625.73   149.46 o   -2
  19  -5  -4   725.82   625.73   149.46 o    1
 -17  -5  -4   846.30   513.41   271.15 <   -2
  21  -5  -4   846.30   513.41   271.15 <    1
 -19  -5  -4    82.60   302.07   186.70 <   -2
  23  -5  -4    82.60   302.07   186.70 <    1
 -21  -5  -4  2152.53  2176.75   220.54 o   -2
  25  -5  -4  2152.53  2176.75   220.54 o    1
 -23  -5  -4  1715.38  2107.11   237.16 o   -2
  27  -5  -4  1715.38  2107.11   237.16 o    1
 -25  -5  -4   629.29  1239.44   223.63 o   -2
  29  -5  -4   629.29  1239.44   223.63 o    1
 -27  -5  -4   294.64    82.91   350.62 <   -2
  31  -5  -4   294.64    82.91   350.62 <    1
  26  -6  -4   313.11  -256.75   328.66 <   -2
 -22  -6  -4   313.11  -256.75   328.66 <    1
  24  -6  -4  1341.01  1498.81   251.30 o   -2
 -20  -6  -4  1341.01  1498.81   251.30 o    1
  22  -6  -4  2060.17  2236.26   126.73 o   -2
 -18  -6  -4  2060.17  2236.26   126.73 o    1
  20  -6  -4   933.29  1286.29   115.47 o   -2
 -16  -6  -4   933.29  1286.29   115.47 o    1
  18  -6  -4   298.45   375.36    94.95 o   -2
 -14  -6  -4   298.45   375.36    94.95 o    1
  16  -6  -4   299.02   375.92    91.65 o   -2
 -12  -6  -4   299.02   375.92    91.65 o    1
  14  -6  -4   322.89   483.63    87.44 o   -2
 -10  -6  -4   322.89   483.63    87.44 o    1
  12  -6  -4  1182.14  1357.94    93.92 o   -2
  -8  -6  -4  1182.14  1357.94    93.92 o    1
  10  -6  -4  1203.24  1345.39    77.20 o   -2
  -6  -6  -4  1203.24  1345.39    77.20 o    1
   8  -6  -4   937.57  1133.53    79.41 o   -2
  -4  -6  -4   937.57  1133.53    79.41 o    1
   6  -6  -4  1322.72  1438.17    73.96 o   -2
  -2  -6  -4  1322.72  1438.17    73.96 o    1
   4  -6  -4   579.32   968.43    79.21 o   -2
   0  -6  -4   579.32   968.43    79.21 o    1
   2  -6  -4   772.31   874.26    62.03 o   -2
   2  -6  -4   772.31   874.26    62.03 o    1
   0  -6  -4   587.53   643.12   145.86 o   -2
   4  -6  -4   587.53   643.12   145.86 o    1
  -2  -6  -4  1312.13  1166.04    94.53 o   -2
   6  -6  -4  1312.13  1166.04    94.53 o    1
  -4  -6  -4   929.34  1023.52    85.38 o   -2
   8  -6  -4   929.34  1023.52    85.38 o    1
  -6  -6  -4  1191.31  1224.01    88.93 o   -2
  10  -6  -4  1191.31  1224.01    88.93 o    1
  -8  -6  -4  1198.77  1188.00   107.08 o   -2
  12  -6  -4  1198.77  1188.00   107.08 o    1
 -10  -6  -4   330.67   498.54   101.94 o   -2
  14  -6  -4   330.67   498.54   101.94 o    1
 -12  -6  -4   307.29   229.65   160.21 <   -2
  16  -6  -4   307.29   229.65   160.21 <    1
 -14  -6  -4   305.85   249.24   263.49 <   -2
  18  -6  -4   305.85   249.24   263.49 <    1
 -16  -6  -4   949.50  1287.11   200.85 o   -2
  20  -6  -4   949.50  1287.11   200.85 o    1
 -18  -6  -4  2054.56  2137.30   225.84 o   -2
  22  -6  -4  2054.56  2137.30   225.84 o    1
 -20  -6  -4  1361.62  1501.44   219.36 o   -2
  24  -6  -4  1361.62  1501.44   219.36 o    1
 -22  -6  -4   312.38   662.20   231.55 <   -2
  26  -6  -4   312.38   662.20   231.55 <    1
  27  -7  -4    87.45  -567.21   357.61 <   -2
 -23  -7  -4    87.45  -567.21   357.61 <    1
  25  -7  -4   771.74  -100.76   382.51 <   -2
 -21  -7  -4   771.74  -100.76   382.51 <    1
  23  -7  -4  1288.53  1814.00   248.78 o   -2
 -19  -7  -4  1288.53  1814.00   248.78 o    1
  21  -7  -4   318.36   757.15   247.09 o   -2
 -17  -7  -4   318.36   757.15   247.09 o    1
  19  -7  -4  1229.74  1368.53   238.13 o   -2
 -15  -7  -4  1229.74  1368.53   238.13 o    1
  17  -7  -4   783.16  1201.48   180.27 o   -2
 -13  -7  -4   783.16  1201.48   180.27 o    1
  15  -7  -4   104.13   530.58   178.73 <   -2
 -11  -7  -4   104.13   530.58   178.73 <    1
  13  -7  -4  1337.67  1896.70   184.03 o   -2
  -9  -7  -4  1337.67  1896.70   184.03 o    1
  11  -7  -4   343.29   512.94   159.96 o   -2
  -7  -7  -4   343.29   512.94   159.96 o    1
   9  -7  -4   979.99  1169.44   170.14 o   -2
  -5  -7  -4   979.99  1169.44   170.14 o    1
   7  -7  -4  1672.39  1423.21    77.10 o   -2
  -3  -7  -4  1672.39  1423.21    77.10 o    1
   5  -7  -4   752.59  1276.16   229.24 o   -2
  -1  -7  -4   752.59  1276.16   229.24 o    1
   3  -7  -4   303.28   660.92   210.72 o   -2
   1  -7  -4   303.28   660.92   210.72 o    1
   1  -7  -4   304.14   586.18   213.09 <   -2
   3  -7  -4   304.14   586.18   213.09 <    1
  -1  -7  -4   747.86   928.47   200.90 o   -2
   5  -7  -4   747.86   928.47   200.90 o    1
  -3  -7  -4  1704.77  2138.59   233.76 o   -2
   7  -7  -4  1704.77  2138.59   233.76 o    1
  -5  -7  -4   973.84  1247.15   192.62 o   -2
   9  -7  -4   973.84  1247.15   192.62 o    1
  -7  -7  -4   349.12   686.99   216.38 o   -2
  11  -7  -4   349.12   686.99   216.38 o    1
  -9  -7  -4  1348.70  1366.17   188.66 o   -2
  13  -7  -4  1348.70  1366.17   188.66 o    1
 -11  -7  -4   107.21   303.40   174.72 <   -2
  15  -7  -4   107.21   303.40   174.72 <    1
 -13  -7  -4   786.13  2365.20   303.10 o   -2
  17  -7  -4   786.13  2365.20   303.10 o    1
 -15  -7  -4  1244.29  2994.23   323.46 o   -2
  19  -7  -4  1244.29  2994.23   323.46 o    1
  22  -8  -4    10.87  -605.37   363.07 <   -2
 -18  -8  -4    10.87  -605.37   363.07 <    1
  20  -8  -4   489.76  -513.30   351.34 <   -2
 -16  -8  -4   489.76  -513.30   351.34 <    1
  18  -8  -4   424.10  -234.69   342.24 <   -2
 -14  -8  -4   424.10  -234.69   342.24 <    1
  16  -8  -4   619.78     5.19   330.82 <   -2
 -12  -8  -4   619.78     5.19   330.82 <    1
  14  -8  -4   215.42   832.96   240.04 o   -2
 -10  -8  -4   215.42   832.96   240.04 o    1
  12  -8  -4   192.55   698.72   233.35 <   -2
  -8  -8  -4   192.55   698.72   233.35 <    1
  10  -8  -4   150.23   688.69   240.40 <   -2
  -6  -8  -4   150.23   688.69   240.40 <    1
   8  -8  -4   802.27   824.37   228.98 o   -2
  -4  -8  -4   802.27   824.37   228.98 o    1
   6  -8  -4   469.40   900.90   192.41 o   -2
  -2  -8  -4   469.40   900.90   192.41 o    1
   4  -8  -4   220.33   888.15   376.13 <   -2
   0  -8  -4   220.33   888.15   376.13 <    1
   2  -8  -4     6.78   302.53   352.57 <   -2
   2  -8  -4     6.78   302.53   352.57 <    1
   0  -8  -4   220.10   834.24   255.06 o   -2
   4  -8  -4   220.10   834.24   255.06 o    1
  -2  -8  -4   471.29   876.01   414.09 <   -2
   6  -8  -4   471.29   876.01   414.09 <    1
  -4  -8  -4   794.05  1405.05   369.55 o   -2
   8  -8  -4   794.05  1405.05   369.55 o    1
  -8  -8  -4   195.02  2193.88   306.39 o   -2
  12  -8  -4   195.02  2193.88   306.39 o    1
 -10  -8  -4   216.58  3004.52   348.46 o   -2
  14  -8  -4   216.58  3004.52   348.46 o    1
 -12  -8  -4   619.10  3349.58   366.31 o   -2
  16  -8  -4   619.10  3349.58   366.31 o    1
 -14  -8  -4   435.80  1976.16   314.57 o   -2
  18  -8  -4   435.80  1976.16   314.57 o    1
 -20  -8  -4   103.28  1541.55   455.85 o   -2
  24  -8  -4   103.28  1541.55   455.85 o    1
   9  -9  -4  1102.87  4033.90   470.77 o   -2
  -5  -9  -4  1102.87  4033.90   470.77 o    1
   7  -9  -4   855.12  3745.10   520.76 o   -2
  -3  -9  -4   855.12  3745.10   520.76 o    1
   5  -9  -4   423.06   767.95   253.93 o   -2
  -1  -9  -4   423.06   767.95   253.93 o    1
   3  -9  -4   256.40   675.42   245.70 <   -2
   1  -9  -4   256.40   675.42   245.70 <    1
   1  -9  -4   257.54  2086.18   449.89 o   -2
   3  -9  -4   257.54  2086.18   449.89 o    1
  -1  -9  -4   430.55  1273.69   390.53 o   -2
   5  -9  -4   430.55  1273.69   390.53 o    1
  -3  -9  -4   870.65  4967.46   400.72 o   -2
   7  -9  -4   870.65  4967.46   400.72 o    1
  -5  -9  -4  1119.66  4224.56   381.02 o   -2
   9  -9  -4  1119.66  4224.56   381.02 o    1
  46  -1  -5   487.53   616.89    81.42 o   -2
 -42  -1  -5   487.53   616.89    81.42 o    1
  44  -1  -5  1073.98  1071.97    68.97 o   -2
 -40  -1  -5  1073.98  1071.97    68.97 o    1
  42  -1  -5   677.91   609.95    63.37 o   -2
 -38  -1  -5   677.91   609.95    63.37 o    1
  40  -1  -5    83.72    90.32    56.06 <   -2
 -36  -1  -5    83.72    90.32    56.06 <    1
  38  -1  -5   767.39   664.52    56.88 o   -2
 -34  -1  -5   767.39   664.52    56.88 o    1
  36  -1  -5   123.74   -18.72    51.38 <   -2
 -32  -1  -5   123.74   -18.72    51.38 <    1
  34  -1  -5  1809.06  1808.59    57.66 o   -2
 -30  -1  -5  1809.06  1808.59    57.66 o    1
  32  -1  -5  1838.98  1870.88    56.73 o   -2
 -28  -1  -5  1838.98  1870.88    56.73 o    1
  30  -1  -5   637.23   538.86    46.65 o   -2
 -26  -1  -5   637.23   538.86    46.65 o    1
  28  -1  -5   347.79   296.41    42.59 o   -2
 -24  -1  -5   347.79   296.41    42.59 o    1
  26  -1  -5  1311.39  1254.56    47.06 o   -2
 -22  -1  -5  1311.39  1254.56    47.06 o    1
  24  -1  -5    41.47   -26.59    32.20 <   -2
 -20  -1  -5    41.47   -26.59    32.20 <    1
  22  -1  -5  4796.77  4581.10    58.84 o   -2
 -18  -1  -5  4796.77  4581.10    58.84 o    1
  20  -1  -5  1564.79  1639.79    37.75 o   -2
 -16  -1  -5  1564.79  1639.79    37.75 o    1
  18  -1  -5   376.94   398.30    20.32 o   -2
 -14  -1  -5   376.94   398.30    20.32 o    1
  16  -1  -5  9710.06  9435.15    72.16 o   -2
 -12  -1  -5  9710.06  9435.15    72.16 o    1
  14  -1  -5   926.99   891.23    25.41 o   -2
 -10  -1  -5   926.99   891.23    25.41 o    1
  12  -1  -5  1924.37  1910.84    30.14 o   -2
  -8  -1  -5  1924.37  1910.84    30.14 o    1
  10  -1  -5  9184.78  8787.25    69.07 o   -2
  -6  -1  -5  9184.78  8787.25    69.07 o    1
   8  -1  -5   278.07   227.08    24.02 o   -2
  -4  -1  -5   278.07   227.08    24.02 o    1
   6  -1  -5  8106.98  8541.91    62.03 o   -2
  -2  -1  -5  8106.98  8541.91    62.03 o    1
   4  -1  -5  4242.05  4231.82    36.57 o   -2
   0  -1  -5  4242.05  4231.82    36.57 o    1
   2  -1  -5    98.34    86.20    18.31 o   -2
   2  -1  -5    98.34    86.20    18.31 o    1
   0  -1  -5  4307.37  4229.60    34.77 o   -2
   4  -1  -5  4307.37  4229.60    34.77 o    1
  -2  -1  -5  8211.18  8607.59    55.19 o   -2
   6  -1  -5  8211.18  8607.59    55.19 o    1
  -4  -1  -5   278.70   252.59    19.85 o   -2
   8  -1  -5   278.70   252.59    19.85 o    1
  -6  -1  -5  9053.59  8911.87    63.06 o   -2
  10  -1  -5  9053.59  8911.87    63.06 o    1
  -8  -1  -5  1894.56  1923.24    29.99 o   -2
  12  -1  -5  1894.56  1923.24    29.99 o    1
 -10  -1  -5   916.94   926.41    24.43 o   -2
  14  -1  -5   916.94   926.41    24.43 o    1
 -12  -1  -5  9770.68  9616.56    71.08 o   -2
  16  -1  -5  9770.68  9616.56    71.08 o    1
 -14  -1  -5   380.39   352.99    22.12 o   -2
  18  -1  -5   380.39   352.99    22.12 o    1
 -16  -1  -5  1584.07  1636.40    32.71 o   -2
  20  -1  -5  1584.07  1636.40    32.71 o    1
 -18  -1  -5  4774.95  4647.76    62.75 o   -2
  22  -1  -5  4774.95  4647.76    62.75 o    1
 -20  -1  -5    41.64    49.94    37.39 <   -2
  24  -1  -5    41.64    49.94    37.39 <    1
 -22  -1  -5  1327.85  1352.02    43.87 o   -2
  26  -1  -5  1327.85  1352.02    43.87 o    1
 -24  -1  -5   348.36   361.52    43.77 o   -2
  28  -1  -5   348.36   361.52    43.77 o    1
 -26  -1  -5   636.19   535.06    45.72 o   -2
  30  -1  -5   636.19   535.06    45.72 o    1
 -28  -1  -5  1852.00  1912.75    62.80 o   -2
  32  -1  -5  1852.00  1912.75    62.80 o    1
 -30  -1  -5  1779.79  1911.72    63.16 o   -2
  34  -1  -5  1779.79  1911.72    63.16 o    1
 -32  -1  -5   124.38   174.36    58.69 <   -2
  36  -1  -5   124.38   174.36    58.69 <    1
 -34  -1  -5   768.48   807.96    64.65 o   -2
  38  -1  -5   768.48   807.96    64.65 o    1
 -36  -1  -5    83.22    37.29    59.15 <   -2
  40  -1  -5    83.22    37.29    59.15 <    1
 -38  -1  -5   674.90   662.66    67.02 o   -2
  42  -1  -5   674.90   662.66    67.02 o    1
 -40  -1  -5  1070.57  1145.21    74.78 o   -2
  44  -1  -5  1070.57  1145.21    74.78 o    1
 -42  -1  -5   485.37   467.63    81.01 o   -2
  46  -1  -5   485.37   467.63    81.01 o    1
  45  -2  -5   607.43   395.16    85.94 o   -2
 -41  -2  -5   607.43   395.16    85.94 o    1
  43  -2  -5   390.57   420.00    68.71 o   -2
 -39  -2  -5   390.57   420.00    68.71 o    1
  41  -2  -5  1292.56  1285.88    72.88 o   -2
 -37  -2  -5  1292.56  1285.88    72.88 o    1
  39  -2  -5   590.93   430.49    64.34 o   -2
 -35  -2  -5   590.93   430.49    64.34 o    1
  37  -2  -5   796.66   654.43    60.69 o   -2
 -33  -2  -5   796.66   654.43    60.69 o    1
  35  -2  -5  1754.29  1571.23    63.83 o   -2
 -31  -2  -5  1754.29  1571.23    63.83 o    1
  33  -2  -5   359.76   179.81    54.67 o   -2
 -29  -2  -5   359.76   179.81    54.67 o    1
  31  -2  -5   760.94   742.90    53.80 o   -2
 -27  -2  -5   760.94   742.90    53.80 o    1
  29  -2  -5  3843.12  4036.68    70.05 o   -2
 -25  -2  -5  3843.12  4036.68    70.05 o    1
  27  -2  -5  1951.92  1879.68    56.99 o   -2
 -23  -2  -5  1951.92  1879.68    56.99 o    1
  25  -2  -5  3207.16  3097.77    59.05 o   -2
 -21  -2  -5  3207.16  3097.77    59.05 o    1
  23  -2  -5  3518.87  3332.25    57.04 o   -2
 -19  -2  -5  3518.87  3332.25    57.04 o    1
  21  -2  -5  4346.29  4281.55    56.17 o   -2
 -17  -2  -5  4346.29  4281.55    56.17 o    1
  19  -2  -5  5194.20  5148.05    55.39 o   -2
 -15  -2  -5  5194.20  5148.05    55.39 o    1
  17  -2  -5  7247.05  6867.66    58.17 o   -2
 -13  -2  -5  7247.05  6867.66    58.17 o    1
  15  -2  -5  1097.49  1090.95    23.66 o   -2
 -11  -2  -5  1097.49  1090.95    23.66 o    1
  13  -2  -5  5265.73  5251.68    51.07 o   -2
  -9  -2  -5  5265.73  5251.68    51.07 o    1
  11  -2  -5  4667.57  4450.20    43.82 o   -2
  -7  -2  -5  4667.57  4450.20    43.82 o    1
   9  -2  -5  1903.08  1856.32    27.62 o   -2
  -5  -2  -5  1903.08  1856.32    27.62 o    1
   7  -2  -5  8773.63  8602.71    63.67 o   -2
  -3  -2  -5  8773.63  8602.71    63.67 o    1
   5  -2  -5  4117.48  3972.70    39.60 o   -2
  -1  -2  -5  4117.48  3972.70    39.60 o    1
   3  -2  -5  1717.98  1769.35    27.93 o   -2
   1  -2  -5  1717.98  1769.35    27.93 o    1
   1  -2  -5  1742.38  1771.87    27.67 o   -2
   3  -2  -5  1742.38  1771.87    27.67 o    1
  -1  -2  -5  4066.46  4030.61    38.37 o   -2
   5  -2  -5  4066.46  4030.61    38.37 o    1
  -3  -2  -5  8875.64  8850.87    64.75 o   -2
   7  -2  -5  8875.64  8850.87    64.75 o    1
  -5  -2  -5  1885.11  1850.10    29.78 o   -2
   9  -2  -5  1885.11  1850.10    29.78 o    1
  -7  -2  -5  4691.62  4469.69    42.48 o   -2
  11  -2  -5  4691.62  4469.69    42.48 o    1
  -9  -2  -5  5225.65  5417.30    44.64 o   -2
  13  -2  -5  5225.65  5417.30    44.64 o    1
 -11  -2  -5  1098.54  1107.92    22.68 o   -2
  15  -2  -5  1098.54  1107.92    22.68 o    1
 -13  -2  -5  7136.51  7093.76    64.55 o   -2
  17  -2  -5  7136.51  7093.76    64.55 o    1
 -15  -2  -5  5269.28  5158.33    53.70 o   -2
  19  -2  -5  5269.28  5158.33    53.70 o    1
 -17  -2  -5  4360.69  4354.23    51.18 o   -2
  21  -2  -5  4360.69  4354.23    51.18 o    1
 -19  -2  -5  3511.59  3348.66    47.37 o   -2
  23  -2  -5  3511.59  3348.66    47.37 o    1
 -21  -2  -5  3170.91  3231.08    56.01 o   -2
  25  -2  -5  3170.91  3231.08    56.01 o    1
 -23  -2  -5  1958.71  1971.43    56.22 o   -2
  27  -2  -5  1958.71  1971.43    56.22 o    1
 -25  -2  -5  3893.69  4073.76    67.94 o   -2
  29  -2  -5  3893.69  4073.76    67.94 o    1
 -27  -2  -5   766.06   779.93    55.60 o   -2
  31  -2  -5   766.06   779.93    55.60 o    1
 -29  -2  -5   359.98   325.98    50.40 o   -2
  33  -2  -5   359.98   325.98    50.40 o    1
 -31  -2  -5  1742.45  1757.73    62.95 o   -2
  35  -2  -5  1742.45  1757.73    62.95 o    1
 -33  -2  -5   798.64   787.90    63.47 o   -2
  37  -2  -5   798.64   787.90    63.47 o    1
 -35  -2  -5   586.68   587.16    66.97 o   -2
  39  -2  -5   586.68   587.16    66.97 o    1
 -37  -2  -5  1305.87  1328.16    77.82 o   -2
  41  -2  -5  1305.87  1328.16    77.82 o    1
 -39  -2  -5   395.82   515.00    69.07 o   -2
  43  -2  -5   395.82   515.00    69.07 o    1
 -41  -2  -5   610.20   670.12    79.67 o   -2
  45  -2  -5   610.20   670.12    79.67 o    1
  44  -3  -5     7.10   -89.49   104.72 <   -2
 -40  -3  -5     7.10   -89.49   104.72 <    1
  42  -3  -5   468.75   319.14    81.11 o   -2
 -38  -3  -5   468.75   319.14    81.11 o    1
  40  -3  -5   534.06   522.87    78.69 o   -2
 -36  -3  -5   534.06   522.87    78.69 o    1
  38  -3  -5   299.67   239.32    74.63 o   -2
 -34  -3  -5   299.67   239.32    74.63 o    1
  36  -3  -5  1954.74  2047.96    80.96 o   -2
 -32  -3  -5  1954.74  2047.96    80.96 o    1
  34  -3  -5   706.61   639.83    59.92 o   -2
 -30  -3  -5   706.61   639.83    59.92 o    1
  32  -3  -5   887.66   905.84    53.80 o   -2
 -28  -3  -5   887.66   905.84    53.80 o    1
  30  -3  -5  2626.16  2491.78    63.93 o   -2
 -26  -3  -5  2626.16  2491.78    63.93 o    1
  28  -3  -5   929.28   860.32    51.74 o   -2
 -24  -3  -5   929.28   860.32    51.74 o    1
  26  -3  -5   928.92   858.78    46.80 o   -2
 -22  -3  -5   928.92   858.78    46.80 o    1
  24  -3  -5  1212.93  1208.52    44.18 o   -2
 -20  -3  -5  1212.93  1208.52    44.18 o    1
  22  -3  -5   462.38   478.07    35.69 o   -2
 -18  -3  -5   462.38   478.07    35.69 o    1
  20  -3  -5   435.99   427.20    30.65 o   -2
 -16  -3  -5   435.99   427.20    30.65 o    1
  18  -3  -5   302.17   303.30    25.92 o   -2
 -14  -3  -5   302.17   303.30    25.92 o    1
  16  -3  -5  4743.11  4617.98    48.91 o   -2
 -12  -3  -5  4743.11  4617.98    48.91 o    1
  14  -3  -5  2425.18  2386.91    31.99 o   -2
 -10  -3  -5  2425.18  2386.91    31.99 o    1
  12  -3  -5  5532.73  5070.28    47.37 o   -2
  -8  -3  -5  5532.73  5070.28    47.37 o    1
  10  -3  -5  2657.38  2606.58    33.12 o   -2
  -6  -3  -5  2657.38  2606.58    33.12 o    1
   8  -3  -5  1197.79  1231.21    22.63 o   -2
  -4  -3  -5  1197.79  1231.21    22.63 o    1
   6  -3  -5  4710.11  4449.53    42.64 o   -2
  -2  -3  -5  4710.11  4449.53    42.64 o    1
   4  -3  -5  5497.04  5256.98    47.78 o   -2
   0  -3  -5  5497.04  5256.98    47.78 o    1
   2  -3  -5  5841.39  5970.77    51.79 o   -2
   2  -3  -5  5841.39  5970.77    51.79 o    1
   0  -3  -5  5442.30  5317.41    44.85 o   -2
   4  -3  -5  5442.30  5317.41    44.85 o    1
  -2  -3  -5  4634.26  4497.16    39.55 o   -2
   6  -3  -5  4634.26  4497.16    39.55 o    1
  -4  -3  -5  1209.19  1315.30    26.39 o   -2
   8  -3  -5  1209.19  1315.30    26.39 o    1
  -6  -3  -5  2633.42  2664.08    33.33 o   -2
  10  -3  -5  2633.42  2664.08    33.33 o    1
  -8  -3  -5  5614.24  5212.29    46.60 o   -2
  12  -3  -5  5614.24  5212.29    46.60 o    1
 -10  -3  -5  2395.59  2501.71    33.28 o   -2
  14  -3  -5  2395.59  2501.71    33.28 o    1
 -12  -3  -5  4733.53  4618.03    52.05 o   -2
  16  -3  -5  4733.53  4618.03    52.05 o    1
 -14  -3  -5   298.12   328.04    31.01 o   -2
  18  -3  -5   298.12   328.04    31.01 o    1
 -16  -3  -5   430.95   427.46    33.79 o   -2
  20  -3  -5   430.95   427.46    33.79 o    1
 -18  -3  -5   459.66   454.93    35.64 o   -2
  22  -3  -5   459.66   454.93    35.64 o    1
 -20  -3  -5  1230.72  1211.87    47.68 o   -2
  24  -3  -5  1230.72  1211.87    47.68 o    1
 -22  -3  -5   914.09   858.01    42.38 o   -2
  26  -3  -5   914.09   858.01    42.38 o    1
 -24  -3  -5   913.84  1013.28    53.03 o   -2
  28  -3  -5   913.84  1013.28    53.03 o    1
 -26  -3  -5  2589.73  2669.74    65.94 o   -2
  30  -3  -5  2589.73  2669.74    65.94 o    1
 -28  -3  -5   900.23   905.58    61.05 o   -2
  32  -3  -5   900.23   905.58    61.05 o    1
 -30  -3  -5   713.73   666.37    61.31 o   -2
  34  -3  -5   713.73   666.37    61.31 o    1
 -32  -3  -5  1982.12  2072.24    71.90 o   -2
  36  -3  -5  1982.12  2072.24    71.90 o    1
 -34  -3  -5   303.76   292.71    61.67 o   -2
  38  -3  -5   303.76   292.71    61.67 o    1
 -36  -3  -5   531.07   490.05    67.48 o   -2
  40  -3  -5   531.07   490.05    67.48 o    1
 -38  -3  -5   461.75   433.58    69.02 o   -2
  42  -3  -5   461.75   433.58    69.02 o    1
 -40  -3  -5     6.98    59.77    85.89 <   -2
  44  -3  -5     6.98    59.77    85.89 <    1
  41  -4  -5   256.62    86.82    79.77 <   -2
 -37  -4  -5   256.62    86.82    79.77 <    1
  39  -4  -5   214.86   106.26    77.92 <   -2
 -35  -4  -5   214.86   106.26    77.92 <    1
  37  -4  -5    57.16   178.94    68.97 <   -2
 -33  -4  -5    57.16   178.94    68.97 <    1
  35  -4  -5   402.32   395.62    70.46 o   -2
 -31  -4  -5   402.32   395.62    70.46 o    1
  33  -4  -5    31.21    58.94    65.37 <   -2
 -29  -4  -5    31.21    58.94    65.37 <    1
  31  -4  -5    66.89    23.35    55.55 <   -2
 -27  -4  -5    66.89    23.35    55.55 <    1
  29  -4  -5   385.89   441.04    60.23 o   -2
 -25  -4  -5   385.89   441.04    60.23 o    1
  27  -4  -5   148.32   182.23    41.66 o   -2
 -23  -4  -5   148.32   182.23    41.66 o    1
  25  -4  -5  2611.96  2642.79    58.27 o   -2
 -21  -4  -5  2611.96  2642.79    58.27 o    1
  23  -4  -5  1996.61  1932.24    48.19 o   -2
 -19  -4  -5  1996.61  1932.24    48.19 o    1
  21  -4  -5    10.05     6.17    34.92 <   -2
 -17  -4  -5    10.05     6.17    34.92 <    1
  19  -4  -5   971.65   807.86    40.07 o   -2
 -15  -4  -5   971.65   807.86    40.07 o    1
  17  -4  -5  1380.60  1318.69    32.15 o   -2
 -13  -4  -5  1380.60  1318.69    32.15 o    1
  15  -4  -5   430.93   381.17    25.31 o   -2
 -11  -4  -5   430.93   381.17    25.31 o    1
  13  -4  -5  3186.06  3000.15    42.12 o   -2
  -9  -4  -5  3186.06  3000.15    42.12 o    1
  11  -4  -5  2619.10  2484.58    36.72 o   -2
  -7  -4  -5  2619.10  2484.58    36.72 o    1
   9  -4  -5   238.41   190.46    25.05 o   -2
  -5  -4  -5   238.41   190.46    25.05 o    1
   7  -4  -5  1531.49  1526.38    32.40 o   -2
  -3  -4  -5  1531.49  1526.38    32.40 o    1
   5  -4  -5  1759.86  1685.41    29.32 o   -2
  -1  -4  -5  1759.86  1685.41    29.32 o    1
   3  -4  -5  1551.29  1465.95    28.80 o   -2
   1  -4  -5  1551.29  1465.95    28.80 o    1
   1  -4  -5  1534.55  1423.00    27.26 o   -2
   3  -4  -5  1534.55  1423.00    27.26 o    1
  -1  -4  -5  1765.77  1637.94    26.08 o   -2
   5  -4  -5  1765.77  1637.94    26.08 o    1
  -3  -4  -5  1507.55  1460.91    24.69 o   -2
   7  -4  -5  1507.55  1460.91    24.69 o    1
  -5  -4  -5   235.72   198.48    23.20 o   -2
   9  -4  -5   235.72   198.48    23.20 o    1
  -7  -4  -5  2637.53  2435.62    32.76 o   -2
  11  -4  -5  2637.53  2435.62    32.76 o    1
  -9  -4  -5  3219.50  3152.03    39.35 o   -2
  13  -4  -5  3219.50  3152.03    39.35 o    1
 -11  -4  -5   434.99   431.16    27.41 o   -2
  15  -4  -5   434.99   431.16    27.41 o    1
 -13  -4  -5  1357.71  1366.89    32.66 o   -2
  17  -4  -5  1357.71  1366.89    32.66 o    1
 -15  -4  -5   955.63   855.90    33.02 o   -2
  19  -4  -5   955.63   855.90    33.02 o    1
 -17  -4  -5    10.13   -30.24    36.11 <   -2
  21  -4  -5    10.13   -30.24    36.11 <    1
 -19  -4  -5  2018.62  1855.81    59.87 o   -2
  23  -4  -5  2018.62  1855.81    59.87 o    1
 -21  -4  -5  2649.95  2804.44    65.53 o   -2
  25  -4  -5  2649.95  2804.44    65.53 o    1
 -23  -4  -5   147.48   163.66    51.23 o   -2
  27  -4  -5   147.48   163.66    51.23 o    1
 -25  -4  -5   383.80   382.87    53.13 o   -2
  29  -4  -5   383.80   382.87    53.13 o    1
 -27  -4  -5    67.02    20.73    54.36 <   -2
  31  -4  -5    67.02    20.73    54.36 <    1
 -29  -4  -5    30.96   -22.63    53.85 <   -2
  33  -4  -5    30.96   -22.63    53.85 <    1
 -31  -4  -5   407.73   189.22    60.38 o   -2
  35  -4  -5   407.73   189.22    60.38 o    1
 -33  -4  -5    57.49    51.69    62.59 <   -2
  37  -4  -5    57.49    51.69    62.59 <    1
 -35  -4  -5   212.02   110.43    64.03 <   -2
  39  -4  -5   212.02   110.43    64.03 <    1
 -37  -4  -5   253.66   106.57    67.53 <   -2
  41  -4  -5   253.66   106.57    67.53 <    1
  38  -5  -5   183.83   190.87    93.56 <   -2
 -34  -5  -5   183.83   190.87    93.56 <    1
  36  -5  -5   816.36   598.58    87.49 o   -2
 -32  -5  -5   816.36   598.58    87.49 o    1
  34  -5  -5   220.56   171.79    76.43 <   -2
 -30  -5  -5   220.56   171.79    76.43 <    1
  32  -5  -5   247.31   357.05    72.62 o   -2
 -28  -5  -5   247.31   357.05    72.62 o    1
  30  -5  -5  1279.74  1275.59    74.17 o   -2
 -26  -5  -5  1279.74  1275.59    74.17 o    1
  28  -5  -5    94.83   115.31    58.84 <   -2
 -24  -5  -5    94.83   115.31    58.84 <    1
  26  -5  -5   105.44   140.05    56.88 <   -2
 -22  -5  -5   105.44   140.05    56.88 <    1
  24  -5  -5  2244.75  2112.15    71.49 o   -2
 -20  -5  -5  2244.75  2112.15    71.49 o    1
  22  -5  -5   247.31   235.77    42.12 o   -2
 -18  -5  -5   247.31   235.77    42.12 o    1
  20  -5  -5   594.61   550.34    43.31 o   -2
 -16  -5  -5   594.61   550.34    43.31 o    1
  18  -5  -5   645.51   685.35    43.92 o   -2
 -14  -5  -5   645.51   685.35    43.92 o    1
  16  -5  -5   397.20   408.17    37.96 o   -2
 -12  -5  -5   397.20   408.17    37.96 o    1
  14  -5  -5  1349.90  1217.42    42.95 o   -2
 -10  -5  -5  1349.90  1217.42    42.95 o    1
  12  -5  -5  2114.17  1938.05    47.47 o   -2
  -8  -5  -5  2114.17  1938.05    47.47 o    1
  10  -5  -5   244.50   219.05    33.33 o   -2
  -6  -5  -5   244.50   219.05    33.33 o    1
   8  -5  -5  2309.18  2188.38    40.68 o   -2
  -4  -5  -5  2309.18  2188.38    40.68 o    1
   6  -5  -5   259.13   271.77    30.14 o   -2
  -2  -5  -5   259.13   271.77    30.14 o    1
   4  -5  -5   651.81   577.13    28.55 o   -2
   0  -5  -5   651.81   577.13    28.55 o    1
   2  -5  -5  2000.49  1974.11    34.46 o   -2
   2  -5  -5  2000.49  1974.11    34.46 o    1
   0  -5  -5   661.82   690.59    23.40 o   -2
   4  -5  -5   661.82   690.59    23.40 o    1
  -2  -5  -5   257.48   298.67    21.86 o   -2
   6  -5  -5   257.48   298.67    21.86 o    1
  -4  -5  -5  2288.92  2162.30    39.09 o   -2
   8  -5  -5  2288.92  2162.30    39.09 o    1
  -6  -5  -5   246.13   262.98    33.69 o   -2
  10  -5  -5   246.13   262.98    33.69 o    1
  -8  -5  -5  2146.09  1965.88    43.15 o   -2
  12  -5  -5  2146.09  1965.88    43.15 o    1
 -10  -5  -5  1369.45  1264.95    42.74 o   -2
  14  -5  -5  1369.45  1264.95    42.74 o    1
 -12  -5  -5   395.46   384.72    38.06 o   -2
  16  -5  -5   395.46   384.72    38.06 o    1
 -14  -5  -5   653.13   694.40    45.16 o   -2
  18  -5  -5   653.13   694.40    45.16 o    1
 -16  -5  -5   584.80   570.60    49.74 o   -2
  20  -5  -5   584.80   570.60    49.74 o    1
 -18  -5  -5   250.69    97.26    48.40 <   -2
  22  -5  -5   250.69    97.26    48.40 <    1
 -20  -5  -5  2267.88  2332.75    61.46 o   -2
  24  -5  -5  2267.88  2332.75    61.46 o    1
 -22  -5  -5   103.89    19.70    48.09 <   -2
  26  -5  -5   103.89    19.70    48.09 <    1
 -24  -5  -5    93.70    65.94    50.61 <   -2
  28  -5  -5    93.70    65.94    50.61 <    1
 -26  -5  -5  1290.02  1162.59    63.21 o   -2
  30  -5  -5  1290.02  1162.59    63.21 o    1
 -28  -5  -5   249.75   110.27    58.12 <   -2
  32  -5  -5   249.75   110.27    58.12 <    1
 -30  -5  -5   223.43   185.47    61.62 o   -2
  34  -5  -5   223.43   185.47    61.62 o    1
 -32  -5  -5   810.95   551.36    75.30 o   -2
  36  -5  -5   810.95   551.36    75.30 o    1
 -34  -5  -5   186.40    19.18    89.29 <   -2
  38  -5  -5   186.40    19.18    89.29 <    1
  35  -6  -5   166.23   492.88    90.47 o   -2
 -31  -6  -5   166.23   492.88    90.47 o    1
  33  -6  -5   633.28   756.99    81.88 o   -2
 -29  -6  -5   633.28   756.99    81.88 o    1
  31  -6  -5   189.57    84.04    72.68 <   -2
 -27  -6  -5   189.57    84.04    72.68 <    1
  29  -6  -5   332.94   203.26    71.70 <   -2
 -25  -6  -5   332.94   203.26    71.70 <    1
  27  -6  -5  1389.97  1498.30    71.34 o   -2
 -23  -6  -5  1389.97  1498.30    71.34 o    1
  25  -6  -5   316.03   321.61    60.90 o   -2
 -21  -6  -5   316.03   321.61    60.90 o    1
  23  -6  -5   516.83   427.56    59.35 o   -2
 -19  -6  -5   516.83   427.56    59.35 o    1
  21  -6  -5  1554.81  1541.14    61.82 o   -2
 -17  -6  -5  1554.81  1541.14    61.82 o    1
  19  -6  -5   188.82   141.60    45.31 o   -2
 -15  -6  -5   188.82   141.60    45.31 o    1
  17  -6  -5  2841.75  2476.81    59.30 o   -2
 -13  -6  -5  2841.75  2476.81    59.30 o    1
  15  -6  -5  1913.83  1863.27    56.11 o   -2
 -11  -6  -5  1913.83  1863.27    56.11 o    1
  13  -6  -5   251.55   218.38    43.36 o   -2
  -9  -6  -5   251.55   218.38    43.36 o    1
  11  -6  -5  2269.44  2258.22    58.79 o   -2
  -7  -6  -5  2269.44  2258.22    58.79 o    1
   9  -6  -5   208.22   202.34    41.10 o   -2
  -5  -6  -5   208.22   202.34    41.10 o    1
   7  -6  -5   371.67   305.00    42.90 o   -2
  -3  -6  -5   371.67   305.00    42.90 o    1
   5  -6  -5  1965.85  1817.90    55.81 o   -2
  -1  -6  -5  1965.85  1817.90    55.81 o    1
   3  -6  -5   545.27   625.17    44.85 o   -2
   1  -6  -5   545.27   625.17    44.85 o    1
   1  -6  -5   537.03   494.32    45.36 o   -2
   3  -6  -5   537.03   494.32    45.36 o    1
  -1  -6  -5  1944.07  1942.12    55.08 o   -2
   5  -6  -5  1944.07  1942.12    55.08 o    1
  -3  -6  -5   374.88   318.27    46.80 o   -2
   7  -6  -5   374.88   318.27    46.80 o    1
  -5  -6  -5   211.21   245.90    42.90 o   -2
   9  -6  -5   211.21   245.90    42.90 o    1
  -7  -6  -5  2289.50  2291.71    51.43 o   -2
  11  -6  -5  2289.50  2291.71    51.43 o    1
  -9  -6  -5   253.71   242.87    40.53 o   -2
  13  -6  -5   253.71   242.87    40.53 o    1
 -11  -6  -5  1898.81  2001.21    66.25 o   -2
  15  -6  -5  1898.81  2001.21    66.25 o    1
 -13  -6  -5  2804.22  2589.81    57.97 o   -2
  17  -6  -5  2804.22  2589.81    57.97 o    1
 -15  -6  -5   190.18    89.13    43.51 <   -2
  19  -6  -5   190.18    89.13    43.51 <    1
 -17  -6  -5  1577.61  1499.53    56.73 o   -2
  21  -6  -5  1577.61  1499.53    56.73 o    1
 -19  -6  -5   524.55   498.13    54.00 o   -2
  23  -6  -5   524.55   498.13    54.00 o    1
 -21  -6  -5   320.00   264.67    59.51 o   -2
  25  -6  -5   320.00   264.67    59.51 o    1
 -23  -6  -5  1379.10  1314.17    72.26 o   -2
  27  -6  -5  1379.10  1314.17    72.26 o    1
 -25  -6  -5   330.84   331.95    66.35 o   -2
  29  -6  -5   330.84   331.95    66.35 o    1
 -27  -6  -5   191.26    36.21    67.94 <   -2
  31  -6  -5   191.26    36.21    67.94 <    1
 -29  -6  -5   637.01   697.38    96.13 o   -2
  33  -6  -5   637.01   697.38    96.13 o    1
 -31  -6  -5   163.76   163.97   112.59 <   -2
  35  -6  -5   163.76   163.97   112.59 <    1
  28  -7  -5   177.37   102.56    95.87 <   -2
 -24  -7  -5   177.37   102.56    95.87 <    1
  26  -7  -5     8.94   278.87   103.79 <   -2
 -22  -7  -5     8.94   278.87   103.79 <    1
  24  -7  -5   586.87   419.49    89.34 o   -2
 -20  -7  -5   586.87   419.49    89.34 o    1
  22  -7  -5   504.71   359.62    82.86 o   -2
 -18  -7  -5   504.71   359.62    82.86 o    1
  20  -7  -5   158.15   255.37    81.83 o   -2
 -16  -7  -5   158.15   255.37    81.83 o    1
  18  -7  -5   768.22   770.93    82.45 o   -2
 -14  -7  -5   768.22   770.93    82.45 o    1
  16  -7  -5  2156.73  1993.29    74.42 o   -2
 -12  -7  -5  2156.73  1993.29    74.42 o    1
  14  -7  -5   185.95   110.84    47.68 <   -2
 -10  -7  -5   185.95   110.84    47.68 <    1
  12  -7  -5  1462.00  1177.41    66.81 o   -2
  -8  -7  -5  1462.00  1177.41    66.81 o    1
  10  -7  -5  2280.47  2230.55    68.77 o   -2
  -6  -7  -5  2280.47  2230.55    68.77 o    1
   8  -7  -5   109.87   104.25    45.21 <   -2
  -4  -7  -5   109.87   104.25    45.21 <    1
   6  -7  -5  1649.58  1418.78    60.18 o   -2
  -2  -7  -5  1649.58  1418.78    60.18 o    1
   4  -7  -5  1100.35  1023.31    78.64 o   -2
   0  -7  -5  1100.35  1023.31    78.64 o    1
   2  -7  -5    61.43    27.52    68.61 <   -2
   2  -7  -5    61.43    27.52    68.61 <    1
   0  -7  -5  1097.09  1376.51   126.32 o   -2
   4  -7  -5  1097.09  1376.51   126.32 o    1
  -2  -7  -5  1646.60  1832.87   132.90 o   -2
   6  -7  -5  1646.60  1832.87   132.90 o    1
  -4  -7  -5   109.31   238.34   107.44 <   -2
   8  -7  -5   109.31   238.34   107.44 <    1
  -6  -7  -5  2249.21  2018.54    87.08 o   -2
  10  -7  -5  2249.21  2018.54    87.08 o    1
  -8  -7  -5  1462.04  1464.46    88.46 o   -2
  12  -7  -5  1462.04  1464.46    88.46 o    1
 -10  -7  -5   183.94   415.79    72.68 o   -2
  14  -7  -5   183.94   415.79    72.68 o    1
 -12  -7  -5  2183.46  2173.41   106.36 o   -2
  16  -7  -5  2183.46  2173.41   106.36 o    1
 -14  -7  -5   776.20   818.56    98.08 o   -2
  18  -7  -5   776.20   818.56    98.08 o    1
 -16  -7  -5   160.43   220.24    86.56 <   -2
  20  -7  -5   160.43   220.24    86.56 <    1
 -18  -7  -5   496.43   451.02   104.20 o   -2
  22  -7  -5   496.43   451.02   104.20 o    1
 -20  -7  -5   581.14   531.36   102.46 o   -2
  24  -7  -5   581.14   531.36   102.46 o    1
 -22  -7  -5     8.81    -7.82   106.72 <   -2
  26  -7  -5     8.81    -7.82   106.72 <    1
 -24  -7  -5   176.57   270.85   119.27 <   -2
  28  -7  -5   176.57   270.85   119.27 <    1
 -26  -7  -5  1156.81  1026.81   261.13 o   -2
  30  -7  -5  1156.81  1026.81   261.13 o    1
  21  -8  -5  1417.07   901.73   119.07 o   -2
 -17  -8  -5  1417.07   901.73   119.07 o    1
  19  -8  -5   452.77   339.87   107.34 o   -2
 -15  -8  -5   452.77   339.87   107.34 o    1
  17  -8  -5   389.90  1367.86   174.62 o   -2
 -13  -8  -5   389.90  1367.86   174.62 o    1
  15  -8  -5   107.09   935.93   155.84 o   -2
 -11  -8  -5   107.09   935.93   155.84 o    1
  13  -8  -5   380.01   929.50   275.32 o   -2
  -9  -8  -5   380.01   929.50   275.32 o    1
   7  -8  -5   891.61  1134.31   173.79 o   -2
  -3  -8  -5   891.61  1134.31   173.79 o    1
   5  -8  -5  2368.91  2130.10   160.47 o   -2
  -1  -8  -5  2368.91  2130.10   160.47 o    1
   3  -8  -5   351.81   634.43   217.97 <   -2
   1  -8  -5   351.81   634.43   217.97 <    1
   1  -8  -5   357.10   492.06   132.85 o   -2
   3  -8  -5   357.10   492.06   132.85 o    1
  -1  -8  -5  2405.48  2785.00   145.61 o   -2
   5  -8  -5  2405.48  2785.00   145.61 o    1
  -3  -8  -5   904.93  1099.28   120.20 o   -2
   7  -8  -5   904.93  1099.28   120.20 o    1
  -5  -8  -5   297.61   577.70    86.97 o   -2
   9  -8  -5   297.61   577.70    86.97 o    1
  -7  -8  -5  1547.73  1724.14    99.32 o   -2
  11  -8  -5  1547.73  1724.14    99.32 o    1
  -9  -8  -5   378.35   638.59    93.76 o   -2
  13  -8  -5   378.35   638.59    93.76 o    1
 -11  -8  -5   105.72   285.92    84.14 o   -2
  15  -8  -5   105.72   285.92    84.14 o    1
 -13  -8  -5   393.63   535.68   107.03 o   -2
  17  -8  -5   393.63   535.68   107.03 o    1
 -15  -8  -5   456.77   662.92   106.31 o   -2
  19  -8  -5   456.77   662.92   106.31 o    1
 -17  -8  -5  1398.91  1366.01   122.10 o   -2
  21  -8  -5  1398.91  1366.01   122.10 o    1
  22   0  -6  1093.64  1125.97   197.04 o   -2
 -18   0  -6  1093.64  1125.97   197.04 o    1
  20   0  -6  4654.55  4684.12   142.78 o   -2
 -16   0  -6  4654.55  4684.12   142.78 o    1
  18   0  -6  3992.49  4122.42   125.24 o   -2
 -14   0  -6  3992.49  4122.42   125.24 o    1
  16   0  -6  4167.57  4236.44   119.74 o   -2
 -12   0  -6  4167.57  4236.44   119.74 o    1
  14   0  -6 12332.20 11980.70   167.83 o   -2
 -10   0  -6 12332.20 11980.70   167.83 o    1
  12   0  -6 15109.70 14310.60   176.98 o   -2
  -8   0  -6 15109.70 14310.60   176.98 o    1
  10   0  -6  6115.17  6273.51   116.19 o   -2
  -6   0  -6  6115.17  6273.51   116.19 o    1
   8   0  -6  4003.92  3808.68   172.51 o   -2
  -4   0  -6  4003.92  3808.68   172.51 o    1
  -2   0  -6  6029.70  6323.34   152.24 o   -2
   6   0  -6  6029.70  6323.34   152.24 o    1
  -4   0  -6  3902.71  3789.28   113.51 o   -2
   8   0  -6  3902.71  3789.28   113.51 o    1
  -6   0  -6  6101.35  6490.50   140.26 o   -2
  10   0  -6  6101.35  6490.50   140.26 o    1
  -8   0  -6 14580.70 14423.40   255.88 o   -2
  12   0  -6 14580.70 14423.40   255.88 o    1
 -10   0  -6 12031.10 12387.30   168.03 o   -2
  14   0  -6 12031.10 12387.30   168.03 o    1
 -12   0  -6  4006.36  4227.65    93.87 o   -2
  16   0  -6  4006.36  4227.65    93.87 o    1
 -14   0  -6  3911.53  4101.95   100.71 o   -2
  18   0  -6  3911.53  4101.95   100.71 o    1
 -16   0  -6  4542.16  4664.16   107.96 o   -2
  20   0  -6  4542.16  4664.16   107.96 o    1
 -18   0  -6  1070.01  1179.72    86.25 o   -2
  22   0  -6  1070.01  1179.72    86.25 o    1
 -20   0  -6  4804.33  2825.43   136.35 o   -2
  24   0  -6  4804.33  2825.43   136.35 o    1
 -22   0  -6   228.24   418.97    84.56 o   -2
  26   0  -6   228.24   418.97    84.56 o    1
 -24   0  -6   626.46   954.50   106.83 o   -2
  28   0  -6   626.46   954.50   106.83 o    1
 -26   0  -6  2489.06  2693.35   265.55 o   -2
  30   0  -6  2489.06  2693.35   265.55 o    1
  25  -1  -6   183.21   439.39   138.10 o   -2
 -21  -1  -6   183.21   439.39   138.10 o    1
  23  -1  -6   970.61  1002.48   154.56 o   -2
 -19  -1  -6   970.61  1002.48   154.56 o    1
  21  -1  -6  1298.53  1245.56   119.68 o   -2
 -17  -1  -6  1298.53  1245.56   119.68 o    1
  19  -1  -6  4395.98  4327.12   106.26 o   -2
 -15  -1  -6  4395.98  4327.12   106.26 o    1
  17  -1  -6  4709.26  4586.24    99.16 o   -2
 -13  -1  -6  4709.26  4586.24    99.16 o    1
  15  -1  -6  4440.52  4858.68    98.49 o   -2
 -11  -1  -6  4440.52  4858.68    98.49 o    1
  13  -1  -6   700.05   819.84    61.93 o   -2
  -9  -1  -6   700.05   819.84    61.93 o    1
  11  -1  -6  1284.54  1136.52    61.62 o   -2
  -7  -1  -6  1284.54  1136.52    61.62 o    1
   9  -1  -6   382.59   358.95    51.07 o   -2
  -5  -1  -6   382.59   358.95    51.07 o    1
   7  -1  -6  1594.20  1505.86    78.08 o   -2
  -3  -1  -6  1594.20  1505.86    78.08 o    1
   5  -1  -6  6882.76  6630.19   284.63 o   -2
  -1  -1  -6  6882.76  6630.19   284.63 o    1
   3  -1  -6  2696.05  2897.02   110.38 o   -2
   1  -1  -6  2696.05  2897.02   110.38 o    1
   1  -1  -6  2723.85  2779.09   109.45 o   -2
   3  -1  -6  2723.85  2779.09   109.45 o    1
  -1  -1  -6  6941.36  7119.94   197.25 o   -2
   5  -1  -6  6941.36  7119.94   197.25 o    1
  -3  -1  -6  1565.64  1744.10    72.21 o   -2
   7  -1  -6  1565.64  1744.10    72.21 o    1
  -5  -1  -6   380.05   216.74    67.38 o   -2
   9  -1  -6   380.05   216.74    67.38 o    1
  -7  -1  -6  1264.04  1251.68    65.17 o   -2
  11  -1  -6  1264.04  1251.68    65.17 o    1
  -9  -1  -6   678.22   673.57    48.66 o   -2
  13  -1  -6   678.22   673.57    48.66 o    1
 -11  -1  -6  4398.31  4719.20    74.94 o   -2
  15  -1  -6  4398.31  4719.20    74.94 o    1
 -13  -1  -6  4667.36  4689.83    62.65 o   -2
  17  -1  -6  4667.36  4689.83    62.65 o    1
 -15  -1  -6  4238.09  4393.62    68.35 o   -2
  19  -1  -6  4238.09  4393.62    68.35 o    1
 -17  -1  -6  1284.51  1130.86    61.62 o   -2
  21  -1  -6  1284.51  1130.86    61.62 o    1
 -19  -1  -6   965.02  1102.78    71.85 o   -2
  23  -1  -6   965.02  1102.78    71.85 o    1
 -21  -1  -6   177.90   235.56    79.67 <   -2
  25  -1  -6   177.90   235.56    79.67 <    1
 -23  -1  -6  2965.52  3182.63    89.75 o   -2
  27  -1  -6  2965.52  3182.63    89.75 o    1
 -25  -1  -6   938.12  1357.83   167.47 o   -2
  29  -1  -6   938.12  1357.83   167.47 o    1
 -27  -1  -6    26.01   357.00   156.56 <   -2
  31  -1  -6    26.01   357.00   156.56 <    1
 -29  -1  -6   539.87   554.55   261.69 <   -2
  33  -1  -6   539.87   554.55   261.69 <    1
  26  -2  -6   354.00   680.87   193.65 o   -2
 -22  -2  -6   354.00   680.87   193.65 o    1
  24  -2  -6   656.96   797.98   198.58 o   -2
 -20  -2  -6   656.96   797.98   198.58 o    1
  22  -2  -6   242.46   121.85   132.18 <   -2
 -18  -2  -6   242.46   121.85   132.18 <    1
  20  -2  -6   847.83   951.36    69.28 o   -2
 -16  -2  -6   847.83   951.36    69.28 o    1
  18  -2  -6  2116.99  2000.34    72.21 o   -2
 -14  -2  -6  2116.99  2000.34    72.21 o    1
  16  -2  -6   541.14   534.39    51.28 o   -2
 -12  -2  -6   541.14   534.39    51.28 o    1
  14  -2  -6  2104.82  2192.18    85.79 o   -2
 -10  -2  -6  2104.82  2192.18    85.79 o    1
  12  -2  -6   187.41   195.60    62.70 o   -2
  -8  -2  -6   187.41   195.60    62.70 o    1
  10  -2  -6  1593.75  1524.89    54.72 o   -2
  -6  -2  -6  1593.75  1524.89    54.72 o    1
   8  -2  -6  2080.94  1985.16    52.41 o   -2
  -4  -2  -6  2080.94  1985.16    52.41 o    1
   6  -2  -6   781.29   857.65    55.96 o   -2
  -2  -2  -6   781.29   857.65    55.96 o    1
   4  -2  -6  1453.81  1500.15    59.46 o   -2
   0  -2  -6  1453.81  1500.15    59.46 o    1
   2  -2  -6  2268.35  2215.53    65.11 o   -2
   2  -2  -6  2268.35  2215.53    65.11 o    1
   0  -2  -6  1432.38  1576.43    65.83 o   -2
   4  -2  -6  1432.38  1576.43    65.83 o    1
  -2  -2  -6   765.53   809.20    59.15 o   -2
   6  -2  -6   765.53   809.20    59.15 o    1
  -4  -2  -6  2065.51  2041.90    66.14 o   -2
   8  -2  -6  2065.51  2041.90    66.14 o    1
  -6  -2  -6  1578.10  1519.80    71.39 o   -2
  10  -2  -6  1578.10  1519.80    71.39 o    1
  -8  -2  -6   184.77   129.30    50.30 <   -2
  12  -2  -6   184.77   129.30    50.30 <    1
 -10  -2  -6  2082.83  2144.04    56.17 o   -2
  14  -2  -6  2082.83  2144.04    56.17 o    1
 -12  -2  -6   522.51   543.29    53.39 o   -2
  16  -2  -6   522.51   543.29    53.39 o    1
 -14  -2  -6  2054.69  2163.28    54.21 o   -2
  18  -2  -6  2054.69  2163.28    54.21 o    1
 -16  -2  -6   839.08   935.41    65.22 o   -2
  20  -2  -6   839.08   935.41    65.22 o    1
 -18  -2  -6   239.57   156.41    89.03 <   -2
  22  -2  -6   239.57   156.41    89.03 <    1
 -20  -2  -6   655.42   671.10    93.66 o   -2
  24  -2  -6   655.42   671.10    93.66 o    1
 -22  -2  -6   351.16   343.57   127.30 <   -2
  26  -2  -6   351.16   343.57   127.30 <    1
 -24  -2  -6   257.21   932.43   204.34 o   -2
  28  -2  -6   257.21   932.43   204.34 o    1
 -26  -2  -6   532.79  1163.01   207.84 o   -2
  30  -2  -6   532.79  1163.01   207.84 o    1
 -28  -2  -6  1011.35  1657.74   223.07 o   -2
  32  -2  -6  1011.35  1657.74   223.07 o    1
 -30  -2  -6   361.92   563.76   208.87 <   -2
  34  -2  -6   361.92   563.76   208.87 <    1
 -34  -2  -6   273.55   318.47   286.33 <   -2
  38  -2  -6   273.55   318.47   286.33 <    1
  27  -3  -6  2335.07  2853.51   269.36 o   -2
 -23  -3  -6  2335.07  2853.51   269.36 o    1
  25  -3  -6   112.67   315.49   220.75 <   -2
 -21  -3  -6   112.67   315.49   220.75 <    1
  23  -3  -6   345.18   325.26   217.77 <   -2
 -19  -3  -6   345.18   325.26   217.77 <    1
  21  -3  -6   743.64   726.24   126.42 o   -2
 -17  -3  -6   743.64   726.24   126.42 o    1
  19  -3  -6  1541.18  1338.39   126.78 o   -2
 -15  -3  -6  1541.18  1338.39   126.78 o    1
  17  -3  -6   398.53   499.88    52.31 o   -2
 -13  -3  -6   398.53   499.88    52.31 o    1
  15  -3  -6   763.01   772.78    66.71 o   -2
 -11  -3  -6   763.01   772.78    66.71 o    1
  13  -3  -6   314.64   387.19    52.82 o   -2
  -9  -3  -6   314.64   387.19    52.82 o    1
  11  -3  -6  2925.83  2819.98    56.01 o   -2
  -7  -3  -6  2925.83  2819.98    56.01 o    1
   9  -3  -6  1758.06  1699.09    49.22 o   -2
  -5  -3  -6  1758.06  1699.09    49.22 o    1
   7  -3  -6   133.09   190.40    40.79 o   -2
  -3  -3  -6   133.09   190.40    40.79 o    1
   5  -3  -6  2394.35  2280.08    46.55 o   -2
  -1  -3  -6  2394.35  2280.08    46.55 o    1
   3  -3  -6   251.76   289.11    37.24 o   -2
   1  -3  -6   251.76   289.11    37.24 o    1
   1  -3  -6   248.19   270.80    36.00 o   -2
   3  -3  -6   248.19   270.80    36.00 o    1
  -1  -3  -6  2414.48  2320.61    54.57 o   -2
   5  -3  -6  2414.48  2320.61    54.57 o    1
  -3  -3  -6   133.14   120.82    44.08 <   -2
   7  -3  -6   133.14   120.82    44.08 <    1
  -5  -3  -6  1723.77  1719.20    51.48 o   -2
   9  -3  -6  1723.77  1719.20    51.48 o    1
  -7  -3  -6  2878.90  2884.83    56.42 o   -2
  11  -3  -6  2878.90  2884.83    56.42 o    1
  -9  -3  -6   313.22   287.25    57.25 o   -2
  13  -3  -6   313.22   287.25    57.25 o    1
 -11  -3  -6   767.07   782.20    60.59 o   -2
  15  -3  -6   767.07   782.20    60.59 o    1
 -13  -3  -6   397.40   499.88    71.18 o   -2
  17  -3  -6   397.40   499.88    71.18 o    1
 -15  -3  -6  1495.30  1327.85    80.90 o   -2
  19  -3  -6  1495.30  1327.85    80.90 o    1
 -17  -3  -6   720.35   825.45    93.76 o   -2
  21  -3  -6   720.35   825.45    93.76 o    1
 -19  -3  -6   334.09   476.99   165.36 <   -2
  23  -3  -6   334.09   476.99   165.36 <    1
 -21  -3  -6   109.64    69.95   281.44 <   -2
  25  -3  -6   109.64    69.95   281.44 <    1
 -25  -3  -6   281.98  1301.57   242.66 o   -2
  29  -3  -6   281.98  1301.57   242.66 o    1
 -27  -3  -6     9.86  1135.49   239.06 o   -2
  31  -3  -6     9.86  1135.49   239.06 o    1
 -29  -3  -6  1048.62  1636.45   195.86 o   -2
  33  -3  -6  1048.62  1636.45   195.86 o    1
 -31  -3  -6   342.06   847.26   195.45 o   -2
  35  -3  -6   342.06   847.26   195.45 o    1
  28  -4  -6   374.10   740.38   101.68 o   -2
 -24  -4  -6   374.10   740.38   101.68 o    1
  26  -4  -6   483.19  1176.64   270.18 o   -2
 -22  -4  -6   483.19  1176.64   270.18 o    1
  24  -4  -6   909.11  1416.83   279.28 o   -2
 -20  -4  -6   909.11  1416.83   279.28 o    1
  22  -4  -6  2324.17  2357.03   286.69 o   -2
 -18  -4  -6  2324.17  2357.03   286.69 o    1
  20  -4  -6    68.45    74.89   270.13 <   -2
 -16  -4  -6    68.45    74.89   270.13 <    1
  18  -4  -6   306.77   782.91   261.08 <   -2
 -14  -4  -6   306.77   782.91   261.08 <    1
  16  -4  -6  2129.75  1668.13   157.18 o   -2
 -12  -4  -6  2129.75  1668.13   157.18 o    1
  14  -4  -6   805.05   914.58   118.14 o   -2
 -10  -4  -6   805.05   914.58   118.14 o    1
  12  -4  -6  2029.88  1965.83    85.79 o   -2
  -8  -4  -6  2029.88  1965.83    85.79 o    1
  10  -4  -6  9188.97  8892.33   120.82 o   -2
  -6  -4  -6  9188.97  8892.33   120.82 o    1
   8  -4  -6   692.35   965.40    36.77 o   -2
  -4  -4  -6   692.35   965.40    36.77 o    1
   6  -4  -6  2926.85  2902.17    69.33 o   -2
  -2  -4  -6  2926.85  2902.17    69.33 o    1
   4  -4  -6  2119.86  2069.31    64.65 o   -2
   0  -4  -6  2119.86  2069.31    64.65 o    1
   2  -4  -6  1766.58  1716.12    57.66 o   -2
   2  -4  -6  1766.58  1716.12    57.66 o    1
   0  -4  -6  2083.70  2207.46    53.08 o   -2
   4  -4  -6  2083.70  2207.46    53.08 o    1
  -2  -4  -6  2870.50  2896.77    60.49 o   -2
   6  -4  -6  2870.50  2896.77    60.49 o    1
  -4  -4  -6   690.72   915.61    59.92 o   -2
   8  -4  -6   690.72   915.61    59.92 o    1
  -6  -4  -6  9245.83  9241.61   124.06 o   -2
  10  -4  -6  9245.83  9241.61   124.06 o    1
  -8  -4  -6  1990.58  1972.67   102.35 o   -2
  12  -4  -6  1990.58  1972.67   102.35 o    1
 -10  -4  -6   783.74   684.93   469.28 <   -2
  14  -4  -6   783.74   684.93   469.28 <    1
 -12  -4  -6  2062.55  2059.33    84.30 o   -2
  16  -4  -6  2062.55  2059.33    84.30 o    1
 -14  -4  -6   306.26   403.39    76.28 o   -2
  18  -4  -6   306.26   403.39    76.28 o    1
 -16  -4  -6    67.85    40.89    76.07 <   -2
  20  -4  -6    67.85    40.89    76.07 <    1
 -18  -4  -6  2311.14  2292.01   186.34 o   -2
  22  -4  -6  2311.14  2292.01   186.34 o    1
 -20  -4  -6   888.29   973.01   181.56 o   -2
  24  -4  -6   888.29   973.01   181.56 o    1
 -22  -4  -6   471.10   277.23   210.52 <   -2
  26  -4  -6   471.10   277.23   210.52 <    1
 -24  -4  -6   360.88  1389.47   263.03 o   -2
  28  -4  -6   360.88  1389.47   263.03 o    1
 -26  -4  -6  1224.79  3380.08   320.07 o   -2
  30  -4  -6  1224.79  3380.08   320.07 o    1
 -28  -4  -6  2244.57  3630.67   312.56 o   -2
  32  -4  -6  2244.57  3630.67   312.56 o    1
 -30  -4  -6  1561.29  2550.36   309.52 o   -2
  34  -4  -6  1561.29  2550.36   309.52 o    1
 -32  -4  -6    55.21   923.59   290.70 o   -2
  36  -4  -6    55.21   923.59   290.70 o    1
  29  -5  -6   699.86  2460.72   331.18 o   -2
 -25  -5  -6   699.86  2460.72   331.18 o    1
  27  -5  -6   115.15  1023.62   288.80 o   -2
 -23  -5  -6   115.15  1023.62   288.80 o    1
  25  -5  -6   275.72  1432.16   315.13 o   -2
 -21  -5  -6   275.72  1432.16   315.13 o    1
  23  -5  -6  1008.55  1143.05   106.62 o   -2
 -19  -5  -6  1008.55  1143.05   106.62 o    1
  21  -5  -6  2024.98  2419.93   320.17 o   -2
 -17  -5  -6  2024.98  2419.93   320.17 o    1
  19  -5  -6  4147.81  3613.95   333.54 o   -2
 -15  -5  -6  4147.81  3613.95   333.54 o    1
  17  -5  -6  2776.22  2606.68   187.73 o   -2
 -13  -5  -6  2776.22  2606.68   187.73 o    1
  15  -5  -6   298.14   615.04   166.64 o   -2
 -11  -5  -6   298.14   615.04   166.64 o    1
  13  -5  -6  1976.94  1949.42   172.30 o   -2
  -9  -5  -6  1976.94  1949.42   172.30 o    1
  11  -5  -6  1674.25  1868.77   144.22 o   -2
  -7  -5  -6  1674.25  1868.77   144.22 o    1
   9  -5  -6  1228.43  1530.29   140.77 o   -2
  -5  -5  -6  1228.43  1530.29   140.77 o    1
   7  -5  -6  2641.05  2663.67   139.18 o   -2
  -3  -5  -6  2641.05  2663.67   139.18 o    1
   5  -5  -6  3139.80  2964.61   139.85 o   -2
  -1  -5  -6  3139.80  2964.61   139.85 o    1
   3  -5  -6  1397.10  1479.17    95.97 o   -2
   1  -5  -6  1397.10  1479.17    95.97 o    1
   1  -5  -6  1393.88  1817.75   100.35 o   -2
   3  -5  -6  1393.88  1817.75   100.35 o    1
  -1  -5  -6  3149.03  3245.64   208.92 o   -2
   5  -5  -6  3149.03  3245.64   208.92 o    1
  -3  -5  -6  2590.00  2647.42    99.37 o   -2
   7  -5  -6  2590.00  2647.42    99.37 o    1
  -5  -5  -6  1238.41  1757.98   191.85 o   -2
   9  -5  -6  1238.41  1757.98   191.85 o    1
  -7  -5  -6  1669.97  1904.16   159.24 o   -2
  11  -5  -6  1669.97  1904.16   159.24 o    1
  -9  -5  -6  1954.89  2079.96   310.30 o   -2
  13  -5  -6  1954.89  2079.96   310.30 o    1
 -11  -5  -6   296.68   603.21   309.78 <   -2
  15  -5  -6   296.68   603.21   309.78 <    1
 -13  -5  -6  2757.30  2870.33   362.50 o   -2
  17  -5  -6  2757.30  2870.33   362.50 o    1
 -15  -5  -6  4036.34  4092.48   223.43 o   -2
  19  -5  -6  4036.34  4092.48   223.43 o    1
 -17  -5  -6  2031.59  2734.39   206.14 o   -2
  21  -5  -6  2031.59  2734.39   206.14 o    1
 -19  -5  -6  1007.26   823.39   208.36 o   -2
  23  -5  -6  1007.26   823.39   208.36 o    1
  28  -6  -6  1100.77  2668.81   348.15 o   -2
 -24  -6  -6  1100.77  2668.81   348.15 o    1
  26  -6  -6   497.69  1661.55   339.51 o   -2
 -22  -6  -6   497.69  1661.55   339.51 o    1
  24  -6  -6   672.97  1820.12   344.19 o   -2
 -20  -6  -6   672.97  1820.12   344.19 o    1
  22  -6  -6  1059.33  1967.16   349.74 o   -2
 -18  -6  -6  1059.33  1967.16   349.74 o    1
  20  -6  -6    90.39   631.75   300.99 <   -2
 -16  -6  -6    90.39   631.75   300.99 <    1
  18  -6  -6   228.53   721.45   293.27 <   -2
 -14  -6  -6   228.53   721.45   293.27 <    1
  16  -6  -6   732.60  1318.49   327.63 o   -2
 -12  -6  -6   732.60  1318.49   327.63 o    1
  14  -6  -6   715.33  1388.59   353.86 o   -2
 -10  -6  -6   715.33  1388.59   353.86 o    1
  12  -6  -6  2655.22  2729.40   355.76 o   -2
  -8  -6  -6  2655.22  2729.40   355.76 o    1
  10  -6  -6  1630.11  1976.37   225.43 o   -2
  -6  -6  -6  1630.11  1976.37   225.43 o    1
   8  -6  -6   386.63   641.16   226.97 <   -2
  -4  -6  -6   386.63   641.16   226.97 <    1
   6  -6  -6   732.42   814.44   222.04 o   -2
  -2  -6  -6   732.42   814.44   222.04 o    1
   4  -6  -6   702.95   754.94   218.08 o   -2
   0  -6  -6   702.95   754.94   218.08 o    1
   2  -6  -6     1.56  -106.67   351.85 <   -2
   2  -6  -6     1.56  -106.67   351.85 <    1
   0  -6  -6   711.89   574.97   215.87 <   -2
   4  -6  -6   711.89   574.97   215.87 <    1
  -2  -6  -6   724.78   775.71   275.17 <   -2
   6  -6  -6   724.78   775.71   275.17 <    1
  -4  -6  -6   390.98   131.72   255.16 <   -2
   8  -6  -6   390.98   131.72   255.16 <    1
 -14  -6  -6   221.88   -78.69   198.63 <   -2
  18  -6  -6   221.88   -78.69   198.63 <    1
  27  -7  -6    74.14  2850.42   380.91 o   -2
 -23  -7  -6    74.14  2850.42   380.91 o    1
  25  -7  -6   887.38  3798.90   408.58 o   -2
 -21  -7  -6   887.38  3798.90   408.58 o    1
  23  -7  -6    32.61  1984.39   380.71 o   -2
 -19  -7  -6    32.61  1984.39   380.71 o    1
  21  -7  -6   211.48  1640.77   380.61 o   -2
 -17  -7  -6   211.48  1640.77   380.61 o    1
  19  -7  -6  1741.30  2667.37   372.43 o   -2
 -15  -7  -6  1741.30  2667.37   372.43 o    1
  17  -7  -6   385.82  1137.08   349.18 o   -2
 -13  -7  -6   385.82  1137.08   349.18 o    1
  15  -7  -6   665.01   444.38   319.24 <   -2
 -11  -7  -6   665.01   444.38   319.24 <    1
  13  -7  -6  1640.49  1971.43   356.84 o   -2
  -9  -7  -6  1640.49  1971.43   356.84 o    1
  11  -7  -6   581.23   898.84   358.39 <   -2
  -7  -7  -6   581.23   898.84   358.39 <    1
   9  -7  -6    78.06   252.69   345.32 <   -2
  -5  -7  -6    78.06   252.69   345.32 <    1
 -23  -7  -6    73.08  2375.08   361.16 o   -2
  27  -7  -6    73.08  2375.08   361.16 o    1
  18  -8  -6   169.41  1744.66   430.44 o   -2
 -14  -8  -6   169.41  1744.66   430.44 o    1
  16  -8  -6   341.82  1702.59   394.65 o   -2
 -12  -8  -6   341.82  1702.59   394.65 o    1
  14  -8  -6   610.71  1699.92   409.15 o   -2
 -10  -8  -6   610.71  1699.92   409.15 o    1
  12  -8  -6    98.19   926.00   345.12 <   -2
  -8  -8  -6    98.19   926.00   345.12 <    1
  44  -1  -7    18.02    85.12    77.00 <   -2
 -38  -1  -7    18.02    85.12    77.00 <    1
  42  -1  -7    61.24    25.05    70.77 <   -2
 -36  -1  -7    61.24    25.05    70.77 <    1
  40  -1  -7  1365.81  1208.73    76.79 o   -2
 -34  -1  -7  1365.81  1208.73    76.79 o    1
  38  -1  -7   235.87   135.68    68.82 <   -2
 -32  -1  -7   235.87   135.68    68.82 <    1
  36  -1  -7    19.14    48.71    66.09 <   -2
 -30  -1  -7    19.14    48.71    66.09 <    1
  34  -1  -7   210.20   132.85    65.22 <   -2
 -28  -1  -7   210.20   132.85    65.22 <    1
  32  -1  -7   281.04   165.46    61.46 <   -2
 -26  -1  -7   281.04   165.46    61.46 <    1
  30  -1  -7   389.63   344.91    53.44 o   -2
 -24  -1  -7   389.63   344.91    53.44 o    1
  28  -1  -7  3312.70  3287.61    67.99 o   -2
 -22  -1  -7  3312.70  3287.61    67.99 o    1
  26  -1  -7  1197.45  1047.95    54.72 o   -2
 -20  -1  -7  1197.45  1047.95    54.72 o    1
  24  -1  -7  1123.02  1004.08    54.52 o   -2
 -18  -1  -7  1123.02  1004.08    54.52 o    1
  22  -1  -7  1143.45  1103.91    37.03 o   -2
 -16  -1  -7  1143.45  1103.91    37.03 o    1
  20  -1  -7   553.25   553.27    48.66 o   -2
 -14  -1  -7   553.25   553.27    48.66 o    1
  18  -1  -7  4513.72  4590.87    79.67 o   -2
 -12  -1  -7  4513.72  4590.87    79.67 o    1
  16  -1  -7  8942.78  9025.95   105.75 o   -2
 -10  -1  -7  8942.78  9025.95   105.75 o    1
  14  -1  -7    15.83   105.08    47.47 <   -2
  -8  -1  -7    15.83   105.08    47.47 <    1
  12  -1  -7  2837.85  2767.10    55.96 o   -2
  -6  -1  -7  2837.85  2767.10    55.96 o    1
  10  -1  -7  1029.06  1077.78    46.34 o   -2
  -4  -1  -7  1029.06  1077.78    46.34 o    1
   8  -1  -7  1870.52  1910.54    46.91 o   -2
  -2  -1  -7  1870.52  1910.54    46.91 o    1
   6  -1  -7  3695.94  3717.79    58.74 o   -2
   0  -1  -7  3695.94  3717.79    58.74 o    1
   4  -1  -7  3844.43  3729.62    54.93 o   -2
   2  -1  -7  3844.43  3729.62    54.93 o    1
   2  -1  -7  3907.30  3780.18    56.63 o   -2
   4  -1  -7  3907.30  3780.18    56.63 o    1
   0  -1  -7  3694.03  3750.92    50.76 o   -2
   6  -1  -7  3694.03  3750.92    50.76 o    1
  -2  -1  -7  1905.88  1881.58    42.84 o   -2
   8  -1  -7  1905.88  1881.58    42.84 o    1
  -4  -1  -7  1021.66  1029.69    36.67 o   -2
  10  -1  -7  1021.66  1029.69    36.67 o    1
  -6  -1  -7  2842.49  2821.36    43.51 o   -2
  12  -1  -7  2842.49  2821.36    43.51 o    1
  -8  -1  -7    16.31    30.55    32.45 <   -2
  14  -1  -7    16.31    30.55    32.45 <    1
 -10  -1  -7  9107.18  9285.07    89.03 o   -2
  16  -1  -7  9107.18  9285.07    89.03 o    1
 -12  -1  -7  4560.06  4667.30    59.51 o   -2
  18  -1  -7  4560.06  4667.30    59.51 o    1
 -14  -1  -7   561.78   514.43    39.35 o   -2
  20  -1  -7   561.78   514.43    39.35 o    1
 -16  -1  -7  1170.23  1161.82    43.77 o   -2
  22  -1  -7  1170.23  1161.82    43.77 o    1
 -18  -1  -7  1119.05  1144.23    55.24 o   -2
  24  -1  -7  1119.05  1144.23    55.24 o    1
 -20  -1  -7  1214.54  1188.52    58.07 o   -2
  26  -1  -7  1214.54  1188.52    58.07 o    1
 -22  -1  -7  3388.37  3462.43    76.48 o   -2
  28  -1  -7  3388.37  3462.43    76.48 o    1
 -24  -1  -7   388.64   581.25    60.85 o   -2
  30  -1  -7   388.64   581.25    60.85 o    1
 -26  -1  -7   281.81   236.70    75.35 o   -2
  32  -1  -7   281.81   236.70    75.35 o    1
 -28  -1  -7   214.99    55.70    87.02 <   -2
  34  -1  -7   214.99    55.70    87.02 <    1
 -30  -1  -7    18.97    36.47    88.11 <   -2
  36  -1  -7    18.97    36.47    88.11 <    1
 -32  -1  -7   243.35   287.72    96.13 <   -2
  38  -1  -7   243.35   287.72    96.13 <    1
 -34  -1  -7  1374.98  1418.78   109.35 o   -2
  40  -1  -7  1374.98  1418.78   109.35 o    1
 -36  -1  -7    62.52   123.34   102.46 <   -2
  42  -1  -7    62.52   123.34   102.46 <    1
 -38  -1  -7    18.72  -164.59   123.54 <   -2
  44  -1  -7    18.72  -164.59   123.54 <    1
  43  -2  -7   586.14   729.84   102.35 o   -2
 -37  -2  -7   586.14   729.84   102.35 o    1
  41  -2  -7  1933.27  1961.61    97.05 o   -2
 -35  -2  -7  1933.27  1961.61    97.05 o    1
  39  -2  -7   357.65   373.82    87.44 o   -2
 -33  -2  -7   357.65   373.82    87.44 o    1
  37  -2  -7  1066.46   951.98    75.97 o   -2
 -31  -2  -7  1066.46   951.98    75.97 o    1
  35  -2  -7   354.12   200.54    64.14 o   -2
 -29  -2  -7   354.12   200.54    64.14 o    1
  33  -2  -7  2217.06  2158.60    73.55 o   -2
 -27  -2  -7  2217.06  2158.60    73.55 o    1
  31  -2  -7  1172.38   954.75    63.11 o   -2
 -25  -2  -7  1172.38   954.75    63.11 o    1
  29  -2  -7  1174.52  1112.65    59.71 o   -2
 -23  -2  -7  1174.52  1112.65    59.71 o    1
  27  -2  -7   861.39   836.25    60.59 o   -2
 -21  -2  -7   861.39   836.25    60.59 o    1
  25  -2  -7  2269.03  2362.48    69.28 o   -2
 -19  -2  -7  2269.03  2362.48    69.28 o    1
  23  -2  -7  1580.68  1468.42    51.38 o   -2
 -17  -2  -7  1580.68  1468.42    51.38 o    1
  21  -2  -7  4156.60  4066.15    70.93 o   -2
 -15  -2  -7  4156.60  4066.15    70.93 o    1
  19  -2  -7   125.98    52.82    48.40 <   -2
 -13  -2  -7   125.98    52.82    48.40 <    1
  17  -2  -7  1042.49  1010.30    56.17 o   -2
 -11  -2  -7  1042.49  1010.30    56.17 o    1
  15  -2  -7  5029.12  4685.87    70.67 o   -2
  -9  -2  -7  5029.12  4685.87    70.67 o    1
  13  -2  -7  5052.19  4860.95    71.44 o   -2
  -7  -2  -7  5052.19  4860.95    71.44 o    1
  11  -2  -7  4667.98  4635.62    63.62 o   -2
  -5  -2  -7  4667.98  4635.62    63.62 o    1
   9  -2  -7   257.53   293.12    38.01 o   -2
  -3  -2  -7   257.53   293.12    38.01 o    1
   7  -2  -7   827.50   741.82    35.75 o   -2
  -1  -2  -7   827.50   741.82    35.75 o    1
   5  -2  -7   215.16   173.48    36.52 o   -2
   1  -2  -7   215.16   173.48    36.52 o    1
   3  -2  -7 12996.60 13058.80   104.46 o   -2
   3  -2  -7 12996.60 13058.80   104.46 o    1
   1  -2  -7   212.03   120.30    31.01 o   -2
   5  -2  -7   212.03   120.30    31.01 o    1
  -1  -2  -7   819.78   703.19    35.80 o   -2
   7  -2  -7   819.78   703.19    35.80 o    1
  -3  -2  -7   262.47   266.32    38.16 o   -2
   9  -2  -7   262.47   266.32    38.16 o    1
  -5  -2  -7  4756.55  4799.79    60.95 o   -2
  11  -2  -7  4756.55  4799.79    60.95 o    1
  -7  -2  -7  5103.55  5036.02    59.46 o   -2
  13  -2  -7  5103.55  5036.02    59.46 o    1
  -9  -2  -7  5026.69  5032.48    59.71 o   -2
  15  -2  -7  5026.69  5032.48    59.71 o    1
 -11  -2  -7  1062.47   991.07    39.24 o   -2
  17  -2  -7  1062.47   991.07    39.24 o    1
 -13  -2  -7   128.45   181.10    33.79 o   -2
  19  -2  -7   128.45   181.10    33.79 o    1
 -15  -2  -7  4247.94  4153.95    70.57 o   -2
  21  -2  -7  4247.94  4153.95    70.57 o    1
 -17  -2  -7  1576.93  1640.05    57.81 o   -2
  23  -2  -7  1576.93  1640.05    57.81 o    1
 -19  -2  -7  2326.12  2346.48    64.45 o   -2
  25  -2  -7  2326.12  2346.48    64.45 o    1
 -21  -2  -7   854.84   759.82    59.56 o   -2
  27  -2  -7   854.84   759.82    59.56 o    1
 -23  -2  -7  1197.92  1155.75    64.24 o   -2
  29  -2  -7  1197.92  1155.75    64.24 o    1
 -25  -2  -7  1172.95  1103.24    83.94 o   -2
  31  -2  -7  1172.95  1103.24    83.94 o    1
 -27  -2  -7  2274.66  2398.79    95.41 o   -2
  33  -2  -7  2274.66  2398.79    95.41 o    1
 -29  -2  -7   352.74   197.35    90.37 <   -2
  35  -2  -7   352.74   197.35    90.37 <    1
 -31  -2  -7  1079.92  1033.39   103.89 o   -2
  37  -2  -7  1079.92  1033.39   103.89 o    1
 -33  -2  -7   364.18   237.67    91.71 <   -2
  39  -2  -7   364.18   237.67    91.71 <    1
 -35  -2  -7  1982.51  2123.57   109.29 o   -2
  41  -2  -7  1982.51  2123.57   109.29 o    1
 -37  -2  -7   586.55   723.46   111.46 o   -2
  43  -2  -7   586.55   723.46   111.46 o    1
  42  -3  -7   468.19   499.83   127.71 o   -2
 -36  -3  -7   468.19   499.83   127.71 o    1
  40  -3  -7   309.51   114.28    85.12 <   -2
 -34  -3  -7   309.51   114.28    85.12 <    1
  38  -3  -7   188.77  -151.73    79.26 <   -2
 -32  -3  -7   188.77  -151.73    79.26 <    1
  36  -3  -7  1887.85  1615.87    90.63 o   -2
 -30  -3  -7  1887.85  1615.87    90.63 o    1
  34  -3  -7   991.80   856.83    78.69 o   -2
 -28  -3  -7   991.80   856.83    78.69 o    1
  32  -3  -7  1528.50  1459.83    79.98 o   -2
 -26  -3  -7  1528.50  1459.83    79.98 o    1
  30  -3  -7   916.24   886.66    65.63 o   -2
 -24  -3  -7   916.24   886.66    65.63 o    1
  28  -3  -7  1102.08  1097.27    67.53 o   -2
 -22  -3  -7  1102.08  1097.27    67.53 o    1
  26  -3  -7   589.54   511.96    61.62 o   -2
 -20  -3  -7   589.54   511.96    61.62 o    1
  24  -3  -7   970.58   882.39    63.06 o   -2
 -18  -3  -7   970.58   882.39    63.06 o    1
  22  -3  -7  2871.53  2734.70    64.55 o   -2
 -16  -3  -7  2871.53  2734.70    64.55 o    1
  20  -3  -7  3296.10  3448.44    63.83 o   -2
 -14  -3  -7  3296.10  3448.44    63.83 o    1
  18  -3  -7   197.84   182.02    51.33 o   -2
 -12  -3  -7   197.84   182.02    51.33 o    1
  16  -3  -7  3385.00  3264.46    61.62 o   -2
 -10  -3  -7  3385.00  3264.46    61.62 o    1
  14  -3  -7     4.38    -2.31    42.84 <   -2
  -8  -3  -7     4.38    -2.31    42.84 <    1
  12  -3  -7   674.98   576.46    39.86 o   -2
  -6  -3  -7   674.98   576.46    39.86 o    1
  10  -3  -7  2579.95  2480.88    46.75 o   -2
  -4  -3  -7  2579.95  2480.88    46.75 o    1
   8  -3  -7  9379.54  9293.45    82.60 o   -2
  -2  -3  -7  9379.54  9293.45    82.60 o    1
   6  -3  -7   343.77   395.73    34.20 o   -2
   0  -3  -7   343.77   395.73    34.20 o    1
   4  -3  -7    82.10    75.71    32.40 <   -2
   2  -3  -7    82.10    75.71    32.40 <    1
   2  -3  -7    83.31    74.99    30.81 <   -2
   4  -3  -7    83.31    74.99    30.81 <    1
   0  -3  -7   341.89   366.87    32.15 o   -2
   6  -3  -7   341.89   366.87    32.15 o    1
  -2  -3  -7  9393.68  9291.40    79.00 o   -2
   8  -3  -7  9393.68  9291.40    79.00 o    1
  -4  -3  -7  2573.51  2638.93    48.66 o   -2
  10  -3  -7  2573.51  2638.93    48.66 o    1
  -6  -3  -7   673.51   613.91    40.17 o   -2
  12  -3  -7   673.51   613.91    40.17 o    1
  -8  -3  -7     4.39    37.80    39.86 <   -2
  14  -3  -7     4.39    37.80    39.86 <    1
 -10  -3  -7  3441.28  3377.82    57.71 o   -2
  16  -3  -7  3441.28  3377.82    57.71 o    1
 -12  -3  -7   201.90   258.50    47.99 o   -2
  18  -3  -7   201.90   258.50    47.99 o    1
 -14  -3  -7  3275.42  3415.42    65.99 o   -2
  20  -3  -7  3275.42  3415.42    65.99 o    1
 -16  -3  -7  2886.69  2752.75    63.98 o   -2
  22  -3  -7  2886.69  2752.75    63.98 o    1
 -18  -3  -7   993.24   954.19    59.30 o   -2
  24  -3  -7   993.24   954.19    59.30 o    1
 -20  -3  -7   602.55   510.73    57.19 o   -2
  26  -3  -7   602.55   510.73    57.19 o    1
 -22  -3  -7  1120.82  1046.20    81.42 o   -2
  28  -3  -7  1120.82  1046.20    81.42 o    1
 -24  -3  -7   933.81   713.33    90.27 o   -2
  30  -3  -7   933.81   713.33    90.27 o    1
 -26  -3  -7  1541.38  1580.85    90.99 o   -2
  32  -3  -7  1541.38  1580.85    90.99 o    1
 -28  -3  -7  1008.21  1168.15    86.51 o   -2
  34  -3  -7  1008.21  1168.15    86.51 o    1
 -30  -3  -7  1911.31  1759.53    98.24 o   -2
  36  -3  -7  1911.31  1759.53    98.24 o    1
 -32  -3  -7   188.06    55.39    95.82 <   -2
  38  -3  -7   188.06    55.39    95.82 <    1
 -34  -3  -7   310.39    60.85   104.82 <   -2
  40  -3  -7   310.39    60.85   104.82 <    1
 -36  -3  -7   480.04   198.69   133.52 <   -2
  42  -3  -7   480.04   198.69   133.52 <    1
  39  -4  -7   376.58   296.51   107.34 <   -2
 -33  -4  -7   376.58   296.51   107.34 <    1
  37  -4  -7    13.84  -116.03    93.30 <   -2
 -31  -4  -7    13.84  -116.03    93.30 <    1
  35  -4  -7   404.83   154.87    79.67 <   -2
 -29  -4  -7   404.83   154.87    79.67 <    1
  33  -4  -7   109.75   -54.88    91.76 <   -2
 -27  -4  -7   109.75   -54.88    91.76 <    1
  31  -4  -7   311.06   158.62    89.70 <   -2
 -25  -4  -7   311.06   158.62    89.70 <    1
  29  -4  -7    13.57    80.34    66.66 <   -2
 -23  -4  -7    13.57    80.34    66.66 <    1
  27  -4  -7    27.54    -0.67    66.71 <   -2
 -21  -4  -7    27.54    -0.67    66.71 <    1
  25  -4  -7   482.95   420.52    65.01 o   -2
 -19  -4  -7   482.95   420.52    65.01 o    1
  23  -4  -7   682.60   643.58    64.19 o   -2
 -17  -4  -7   682.60   643.58    64.19 o    1
  21  -4  -7  1285.37  1222.98    63.06 o   -2
 -15  -4  -7  1285.37  1222.98    63.06 o    1
  19  -4  -7  1608.32  1583.73    54.83 o   -2
 -13  -4  -7  1608.32  1583.73    54.83 o    1
  17  -4  -7   146.80    73.19    50.46 <   -2
 -11  -4  -7   146.80    73.19    50.46 <    1
  15  -4  -7   414.92   277.02    50.71 o   -2
  -9  -4  -7   414.92   277.02    50.71 o    1
  13  -4  -7    38.78    79.21    47.11 <   -2
  -7  -4  -7    38.78    79.21    47.11 <    1
  11  -4  -7  1019.44   999.76    50.20 o   -2
  -5  -4  -7  1019.44   999.76    50.20 o    1
   9  -4  -7  3249.24  3126.21    57.66 o   -2
  -3  -4  -7  3249.24  3126.21    57.66 o    1
   7  -4  -7  1194.38  1192.22    33.23 o   -2
  -1  -4  -7  1194.38  1192.22    33.23 o    1
   5  -4  -7   258.25   279.44    32.20 o   -2
   1  -4  -7   258.25   279.44    32.20 o    1
   3  -4  -7   349.85   325.01    34.82 o   -2
   3  -4  -7   349.85   325.01    34.82 o    1
   1  -4  -7   255.69   192.82    31.99 o   -2
   5  -4  -7   255.69   192.82    31.99 o    1
  -1  -4  -7  1211.08  1171.34    37.39 o   -2
   7  -4  -7  1211.08  1171.34    37.39 o    1
  -3  -4  -7  3284.11  3123.74    53.75 o   -2
   9  -4  -7  3284.11  3123.74    53.75 o    1
  -5  -4  -7  1035.63  1035.50    47.06 o   -2
  11  -4  -7  1035.63  1035.50    47.06 o    1
  -7  -4  -7    39.29    29.68    47.11 <   -2
  13  -4  -7    39.29    29.68    47.11 <    1
  -9  -4  -7   420.55   370.68    48.86 o   -2
  15  -4  -7   420.55   370.68    48.86 o    1
 -11  -4  -7   149.17    35.28    51.84 <   -2
  17  -4  -7   149.17    35.28    51.84 <    1
 -13  -4  -7  1639.30  1604.97    67.17 o   -2
  19  -4  -7  1639.30  1604.97    67.17 o    1
 -15  -4  -7  1311.98  1316.38    63.73 o   -2
  21  -4  -7  1311.98  1316.38    63.73 o    1
 -17  -4  -7   696.94   618.23    68.30 o   -2
  23  -4  -7   696.94   618.23    68.30 o    1
 -19  -4  -7   482.59   428.23    69.79 o   -2
  25  -4  -7   482.59   428.23    69.79 o    1
 -21  -4  -7    27.61    51.02    73.40 <   -2
  27  -4  -7    27.61    51.02    73.40 <    1
 -23  -4  -7    13.46   -23.04    83.17 <   -2
  29  -4  -7    13.46   -23.04    83.17 <    1
 -25  -4  -7   313.78   324.18    91.40 o   -2
  31  -4  -7   313.78   324.18    91.40 o    1
 -27  -4  -7   111.93    70.82    92.37 <   -2
  33  -4  -7   111.93    70.82    92.37 <    1
 -29  -4  -7   414.17   323.62    96.23 o   -2
  35  -4  -7   414.17   323.62    96.23 o    1
 -31  -4  -7    13.93     6.12    95.67 <   -2
  37  -4  -7    13.93     6.12    95.67 <    1
 -33  -4  -7   383.58   205.53   100.86 <   -2
  39  -4  -7   383.58   205.53   100.86 <    1
  36  -5  -7   423.83   368.67   136.55 <   -2
 -30  -5  -7   423.83   368.67   136.55 <    1
  34  -5  -7    98.63   143.81   114.49 <   -2
 -28  -5  -7    98.63   143.81   114.49 <    1
  32  -5  -7   273.79   116.70   105.80 <   -2
 -26  -5  -7   273.79   116.70   105.80 <    1
  30  -5  -7  1054.12  1007.01   100.81 o   -2
 -24  -5  -7  1054.12  1007.01   100.81 o    1
  28  -5  -7    10.16    77.15    90.73 <   -2
 -22  -5  -7    10.16    77.15    90.73 <    1
  26  -5  -7   691.76   594.21    91.55 o   -2
 -20  -5  -7   691.76   594.21    91.55 o    1
  24  -5  -7   496.82   445.72    72.78 o   -2
 -18  -5  -7   496.82   445.72    72.78 o    1
  22  -5  -7   286.54   121.59    76.89 <   -2
 -16  -5  -7   286.54   121.59    76.89 <    1
  20  -5  -7   588.79   484.24    69.74 o   -2
 -14  -5  -7   588.79   484.24    69.74 o    1
  18  -5  -7   654.22   605.06    69.79 o   -2
 -12  -5  -7   654.22   605.06    69.79 o    1
  16  -5  -7   361.77   219.46    67.48 o   -2
 -10  -5  -7   361.77   219.46    67.48 o    1
  14  -5  -7  1584.19  1353.62    74.58 o   -2
  -8  -5  -7  1584.19  1353.62    74.58 o    1
  12  -5  -7     2.33    -6.48    55.55 <   -2
  -6  -5  -7     2.33    -6.48    55.55 <    1
  10  -5  -7    55.47    63.78    55.50 <   -2
  -4  -5  -7    55.47    63.78    55.50 <    1
   8  -5  -7  2687.59  2414.32    66.30 o   -2
  -2  -5  -7  2687.59  2414.32    66.30 o    1
   6  -5  -7   362.55   385.90    48.91 o   -2
   0  -5  -7   362.55   385.90    48.91 o    1
   4  -5  -7   474.11   626.66    43.05 o   -2
   2  -5  -7   474.11   626.66    43.05 o    1
   2  -5  -7   471.24   592.72    40.84 o   -2
   4  -5  -7   471.24   592.72    40.84 o    1
   0  -5  -7   357.51   364.61    41.04 o   -2
   6  -5  -7   357.51   364.61    41.04 o    1
  -2  -5  -7  2730.32  2556.84    55.08 o   -2
   8  -5  -7  2730.32  2556.84    55.08 o    1
  -4  -5  -7    54.83   136.14    46.44 <   -2
  10  -5  -7    54.83   136.14    46.44 <    1
  -6  -5  -7     2.37    28.03    47.68 <   -2
  12  -5  -7     2.37    28.03    47.68 <    1
  -8  -5  -7  1580.46  1549.89    61.67 o   -2
  14  -5  -7  1580.46  1549.89    61.67 o    1
 -10  -5  -7   361.86   421.13    61.87 o   -2
  16  -5  -7   361.86   421.13    61.87 o    1
 -12  -5  -7   664.05   682.21    66.71 o   -2
  18  -5  -7   664.05   682.21    66.71 o    1
 -14  -5  -7   598.67   598.78    64.45 o   -2
  20  -5  -7   598.67   598.78    64.45 o    1
 -16  -5  -7   285.43   116.75    63.98 <   -2
  22  -5  -7   285.43   116.75    63.98 <    1
 -18  -5  -7   504.93   374.85    73.04 o   -2
  24  -5  -7   504.93   374.85    73.04 o    1
 -20  -5  -7   688.81   667.81    83.89 o   -2
  26  -5  -7   688.81   667.81    83.89 o    1
 -22  -5  -7    10.56  -149.26    90.99 <   -2
  28  -5  -7    10.56  -149.26    90.99 <    1
 -24  -5  -7  1075.17   770.16    99.83 o   -2
  30  -5  -7  1075.17   770.16    99.83 o    1
 -26  -5  -7   272.34   178.99    97.67 <   -2
  32  -5  -7   272.34   178.99    97.67 <    1
 -28  -5  -7    99.13  -113.05   143.40 <   -2
  34  -5  -7    99.13  -113.05   143.40 <    1
 -30  -5  -7   434.63   -25.31   138.35 <   -2
  36  -5  -7   434.63   -25.31   138.35 <    1
  31  -6  -7    14.31  -498.90   151.47 <   -2
 -25  -6  -7    14.31  -498.90   151.47 <    1
  29  -6  -7    10.55   455.49   118.45 o   -2
 -23  -6  -7    10.55   455.49   118.45 o    1
  27  -6  -7   605.22   280.98    93.81 <   -2
 -21  -6  -7   605.22   280.98    93.81 <    1
  25  -6  -7   234.32   -52.67   100.50 <   -2
 -19  -6  -7   234.32   -52.67   100.50 <    1
  23  -6  -7  2062.03  1630.53    98.44 o   -2
 -17  -6  -7  2062.03  1630.53    98.44 o    1
  21  -6  -7  1432.76  1276.11    91.81 o   -2
 -15  -6  -7  1432.76  1276.11    91.81 o    1
  19  -6  -7   496.05   409.77    84.66 o   -2
 -13  -6  -7   496.05   409.77    84.66 o    1
  17  -6  -7  1338.21  1143.36    75.20 o   -2
 -11  -6  -7  1338.21  1143.36    75.20 o    1
  15  -6  -7   750.64   638.28    71.34 o   -2
  -9  -6  -7   750.64   638.28    71.34 o    1
  13  -6  -7    35.31  -106.21    66.35 <   -2
  -7  -6  -7    35.31  -106.21    66.35 <    1
  11  -6  -7  4114.12  4127.82    89.65 o   -2
  -5  -6  -7  4114.12  4127.82    89.65 o    1
   9  -6  -7   265.36   292.91    64.34 o   -2
  -3  -6  -7   265.36   292.91    64.34 o    1
   7  -6  -7  1500.29  1543.71    72.11 o   -2
  -1  -6  -7  1500.29  1543.71    72.11 o    1
   5  -6  -7   325.20   342.03    64.50 o   -2
   1  -6  -7   325.20   342.03    64.50 o    1
   3  -6  -7  1525.92  1193.76    82.65 o   -2
   3  -6  -7  1525.92  1193.76    82.65 o    1
   1  -6  -7   330.49   267.55    70.82 o   -2
   5  -6  -7   330.49   267.55    70.82 o    1
  -1  -6  -7  1478.77  1508.95    77.56 o   -2
   7  -6  -7  1478.77  1508.95    77.56 o    1
  -3  -6  -7   266.05   395.26    71.13 o   -2
   9  -6  -7   266.05   395.26    71.13 o    1
  -5  -6  -7  4166.16  4546.79   113.72 o   -2
  11  -6  -7  4166.16  4546.79   113.72 o    1
  -7  -6  -7    36.04   155.28    80.54 <   -2
  13  -6  -7    36.04   155.28    80.54 <    1
  -9  -6  -7   744.67   835.17    92.84 o   -2
  15  -6  -7   744.67   835.17    92.84 o    1
 -11  -6  -7  1352.01  1405.26    99.73 o   -2
  17  -6  -7  1352.01  1405.26    99.73 o    1
 -13  -6  -7   490.55   298.42    84.04 o   -2
  19  -6  -7   490.55   298.42    84.04 o    1
 -15  -6  -7  1456.77  1295.96   116.14 o   -2
  21  -6  -7  1456.77  1295.96   116.14 o    1
 -17  -6  -7  2072.33  1598.75   115.11 o   -2
  23  -6  -7  2072.33  1598.75   115.11 o    1
 -19  -6  -7   234.42   -61.93   125.34 <   -2
  25  -6  -7   234.42   -61.93   125.34 <    1
 -21  -6  -7   613.49   776.23   143.86 o   -2
  27  -6  -7   613.49   776.23   143.86 o    1
 -23  -6  -7    10.69    -9.72   140.41 <   -2
  29  -6  -7    10.69    -9.72   140.41 <    1
 -25  -6  -7    14.26  1000.53   220.90 o   -2
  31  -6  -7    14.26  1000.53   220.90 o    1
  24  -7  -7    76.24   713.38   153.73 o   -2
 -18  -7  -7    76.24   713.38   153.73 o    1
  22  -7  -7   348.16   723.72   104.87 o   -2
 -16  -7  -7   348.16   723.72   104.87 o    1
  20  -7  -7   512.40   258.71    96.90 <   -2
 -14  -7  -7   512.40   258.71    96.90 <    1
  18  -7  -7   317.21   488.26    98.34 o   -2
 -12  -7  -7   317.21   488.26    98.34 o    1
  16  -7  -7  1755.45  1485.65   102.82 o   -2
 -10  -7  -7  1755.45  1485.65   102.82 o    1
  14  -7  -7   300.67   308.96    91.29 o   -2
  -8  -7  -7   300.67   308.96    91.29 o    1
  12  -7  -7   354.22   -30.35    86.77 <   -2
  -6  -7  -7   354.22   -30.35    86.77 <    1
  10  -7  -7   179.95   240.04    76.02 o   -2
  -4  -7  -7   179.95   240.04    76.02 o    1
   8  -7  -7   996.16   929.50    76.17 o   -2
  -2  -7  -7   996.16   929.50    76.17 o    1
   6  -7  -7    26.12    97.26    85.17 <   -2
   0  -7  -7    26.12    97.26    85.17 <    1
   4  -7  -7   378.87   343.37    69.07 o   -2
   2  -7  -7   378.87   343.37    69.07 o    1
   2  -7  -7   383.57   435.90   124.62 o   -2
   4  -7  -7   383.57   435.90   124.62 o    1
   0  -7  -7    26.45   252.95   109.24 <   -2
   6  -7  -7    26.45   252.95   109.24 <    1
  -2  -7  -7  1002.50  1208.11   114.34 o   -2
   8  -7  -7  1002.50  1208.11   114.34 o    1
  -4  -7  -7   178.21   432.66   107.08 o   -2
  10  -7  -7   178.21   432.66   107.08 o    1
  -6  -7  -7   360.28   319.45   108.01 <   -2
  12  -7  -7   360.28   319.45   108.01 <    1
  -8  -7  -7   303.79   514.49   143.24 o   -2
  14  -7  -7   303.79   514.49   143.24 o    1
 -10  -7  -7  1773.04  1654.24   210.62 o   -2
  16  -7  -7  1773.04  1654.24   210.62 o    1
 -12  -7  -7   318.21   341.05   185.11 <   -2
  18  -7  -7   318.21   341.05   185.11 <    1
 -14  -7  -7   517.82   263.18   186.45 <   -2
  20  -7  -7   517.82   263.18   186.45 <    1
 -16  -7  -7   347.47   -75.14   245.54 <   -2
  22  -7  -7   347.47   -75.14   245.54 <    1
 -18  -7  -7    75.77   324.95   364.66 <   -2
  24  -7  -7    75.77   324.95   364.66 <    1
  13  -8  -7   912.79   528.27   228.31 <   -2
  -7  -8  -7   912.79   528.27   228.31 <    1
   9  -8  -7  1132.22  1349.25   393.26 o   -2
  -3  -8  -7  1132.22  1349.25   393.26 o    1
   7  -8  -7   186.22  1900.20   259.02 o   -2
  -1  -8  -7   186.22  1900.20   259.02 o    1
   5  -8  -7  2178.09  2105.52   202.96 o   -2
   1  -8  -7  2178.09  2105.52   202.96 o    1
   3  -8  -7  2370.45  2927.37   294.04 o   -2
   3  -8  -7  2370.45  2927.37   294.04 o    1
   1  -8  -7  2194.55  2574.23   197.91 o   -2
   5  -8  -7  2194.55  2574.23   197.91 o    1
  -1  -8  -7   183.75  1245.14   173.74 o   -2
   7  -8  -7   183.75  1245.14   173.74 o    1
  -3  -8  -7  1138.33  1241.85   196.48 o   -2
   9  -8  -7  1138.33  1241.85   196.48 o    1
  -5  -8  -7   144.57   893.60   184.39 o   -2
  11  -8  -7   144.57   893.60   184.39 o    1
  -7  -8  -7   902.93  1086.68   189.99 o   -2
  13  -8  -7   902.93  1086.68   189.99 o    1
  42   0  -8  1703.60  2136.64   158.83 o   -2
 -36   0  -8  1703.60  2136.64   158.83 o    1
  40   0  -8    21.13    81.01   111.25 <   -2
 -34   0  -8    21.13    81.01   111.25 <    1
  38   0  -8   714.55   760.03   114.59 o   -2
 -32   0  -8   714.55   760.03   114.59 o    1
  36   0  -8  1300.13  1424.54   114.18 o   -2
 -30   0  -8  1300.13  1424.54   114.18 o    1
  34   0  -8  1701.82  1511.67   113.82 o   -2
 -28   0  -8  1701.82  1511.67   113.82 o    1
  32   0  -8   465.09   263.08   120.35 <   -2
 -26   0  -8   465.09   263.08   120.35 <    1
  30   0  -8  2356.20  2406.25   109.09 o   -2
 -24   0  -8  2356.20  2406.25   109.09 o    1
  28   0  -8  1269.96  1198.85    96.64 o   -2
 -22   0  -8  1269.96  1198.85    96.64 o    1
  26   0  -8  7816.47  7649.08   147.51 o   -2
 -20   0  -8  7816.47  7649.08   147.51 o    1
  24   0  -8  1237.76  1292.05    91.40 o   -2
 -18   0  -8  1237.76  1292.05    91.40 o    1
  22   0  -8  2686.71  2685.89    88.57 o   -2
 -16   0  -8  2686.71  2685.89    88.57 o    1
  20   0  -8  4576.04  4341.47   113.56 o   -2
 -14   0  -8  4576.04  4341.47   113.56 o    1
  18   0  -8  1473.93  1462.35    92.63 o   -2
 -12   0  -8  1473.93  1462.35    92.63 o    1
  16   0  -8  4719.62  4508.58   109.71 o   -2
 -10   0  -8  4719.62  4508.58   109.71 o    1
  14   0  -8 12874.60 12622.00   198.69 o   -2
  -8   0  -8 12874.60 12622.00   198.69 o    1
  12   0  -8  1802.85  1884.10    93.35 o   -2
  -6   0  -8  1802.85  1884.10    93.35 o    1
  10   0  -8  2082.74  2257.35    95.87 o   -2
  -4   0  -8  2082.74  2257.35    95.87 o    1
   8   0  -8   219.55   228.77    79.05 <   -2
  -2   0  -8   219.55   228.77    79.05 <    1
   6   0  -8  1138.07  1279.04    88.16 o   -2
   0   0  -8  1138.07  1279.04    88.16 o    1
   4   0  -8  7089.54  7331.28   114.64 o   -2
   2   0  -8  7089.54  7331.28   114.64 o    1
   2   0  -8  6978.53  7260.87   121.69 o   -2
   4   0  -8  6978.53  7260.87   121.69 o    1
   0   0  -8  1152.57  1228.69    72.06 o   -2
   6   0  -8  1152.57  1228.69    72.06 o    1
  -2   0  -8   215.42   203.42    62.75 o   -2
   8   0  -8   215.42   203.42    62.75 o    1
  -4   0  -8  2100.13  2088.65    74.32 o   -2
  10   0  -8  2100.13  2088.65    74.32 o    1
  -6   0  -8  1764.08  2007.85    75.76 o   -2
  12   0  -8  1764.08  2007.85    75.76 o    1
  -8   0  -8 12939.80 13026.20   172.40 o   -2
  14   0  -8 12939.80 13026.20   172.40 o    1
 -10   0  -8  4729.98  4763.69    94.64 o   -2
  16   0  -8  4729.98  4763.69    94.64 o    1
 -12   0  -8  1439.28  1419.91    80.49 o   -2
  18   0  -8  1439.28  1419.91    80.49 o    1
 -14   0  -8  4459.61  4497.78   109.45 o   -2
  20   0  -8  4459.61  4497.78   109.45 o    1
 -16   0  -8  2699.72  2872.33    98.80 o   -2
  22   0  -8  2699.72  2872.33    98.80 o    1
 -18   0  -8  1239.98  1414.93    88.93 o   -2
  24   0  -8  1239.98  1414.93    88.93 o    1
 -20   0  -8  7791.18  7967.92   144.99 o   -2
  26   0  -8  7791.18  7967.92   144.99 o    1
 -22   0  -8  1239.64  1119.85    92.37 o   -2
  28   0  -8  1239.64  1119.85    92.37 o    1
 -24   0  -8  2324.18  2443.28   105.08 o   -2
  30   0  -8  2324.18  2443.28   105.08 o    1
 -26   0  -8   451.75   701.75   114.49 o   -2
  32   0  -8   451.75   701.75   114.49 o    1
 -28   0  -8  1683.43  1535.59   149.57 o   -2
  34   0  -8  1683.43  1535.59   149.57 o    1
 -30   0  -8  1298.93  1154.31   148.33 o   -2
  36   0  -8  1298.93  1154.31   148.33 o    1
 -32   0  -8   716.65   808.43   159.85 o   -2
  38   0  -8   716.65   808.43   159.85 o    1
 -34   0  -8    20.96     2.31   178.06 <   -2
  40   0  -8    20.96     2.31   178.06 <    1
 -36   0  -8  1673.18  2075.89   308.19 o   -2
  42   0  -8  1673.18  2075.89   308.19 o    1
  41  -1  -8   265.54   379.99    88.82 o   -2
 -35  -1  -8   265.54   379.99    88.82 o    1
  39  -1  -8  1954.42  1897.88    91.19 o   -2
 -33  -1  -8  1954.42  1897.88    91.19 o    1
  37  -1  -8   358.06   227.39    75.61 o   -2
 -31  -1  -8   358.06   227.39    75.61 o    1
  35  -1  -8   104.06    67.89    79.36 <   -2
 -29  -1  -8   104.06    67.89    79.36 <    1
  33  -1  -8   161.69    40.27    81.68 <   -2
 -27  -1  -8   161.69    40.27    81.68 <    1
  31  -1  -8  1870.60  1682.43    85.43 o   -2
 -25  -1  -8  1870.60  1682.43    85.43 o    1
  29  -1  -8   518.28   579.45    77.72 o   -2
 -23  -1  -8   518.28   579.45    77.72 o    1
  27  -1  -8  1514.21  1339.94    67.58 o   -2
 -21  -1  -8  1514.21  1339.94    67.58 o    1
  25  -1  -8  1061.57   984.12    62.18 o   -2
 -19  -1  -8  1061.57   984.12    62.18 o    1
  23  -1  -8   276.42   195.24    56.17 o   -2
 -17  -1  -8   276.42   195.24    56.17 o    1
  21  -1  -8  1380.48  1198.24    64.45 o   -2
 -15  -1  -8  1380.48  1198.24    64.45 o    1
  19  -1  -8  1105.97  1104.01    64.65 o   -2
 -13  -1  -8  1105.97  1104.01    64.65 o    1
  17  -1  -8  1514.83  1394.71    63.47 o   -2
 -11  -1  -8  1514.83  1394.71    63.47 o    1
  15  -1  -8     4.04    18.16    57.35 <   -2
  -9  -1  -8     4.04    18.16    57.35 <    1
  13  -1  -8   492.02   549.56    57.04 o   -2
  -7  -1  -8   492.02   549.56    57.04 o    1
  11  -1  -8  1210.28  1246.64    56.63 o   -2
  -5  -1  -8  1210.28  1246.64    56.63 o    1
   9  -1  -8  1151.89  1185.12    55.81 o   -2
  -3  -1  -8  1151.89  1185.12    55.81 o    1
   7  -1  -8   600.92   569.47    47.42 o   -2
  -1  -1  -8   600.92   569.47    47.42 o    1
   5  -1  -8  1908.73  1866.97    51.48 o   -2
   1  -1  -8  1908.73  1866.97    51.48 o    1
   3  -1  -8   398.17   271.05    45.11 o   -2
   3  -1  -8   398.17   271.05    45.11 o    1
   1  -1  -8  1906.65  1926.63    52.77 o   -2
   5  -1  -8  1906.65  1926.63    52.77 o    1
  -1  -1  -8   593.11   541.49    48.50 o   -2
   7  -1  -8   593.11   541.49    48.50 o    1
  -3  -1  -8  1145.31  1079.74    48.71 o   -2
   9  -1  -8  1145.31  1079.74    48.71 o    1
  -5  -1  -8  1222.95  1240.41    49.22 o   -2
  11  -1  -8  1222.95  1240.41    49.22 o    1
  -7  -1  -8   497.21   544.27    45.47 o   -2
  13  -1  -8   497.21   544.27    45.47 o    1
  -9  -1  -8     4.17     5.86    45.83 <   -2
  15  -1  -8     4.17     5.86    45.83 <    1
 -11  -1  -8  1478.68  1504.88    57.14 o   -2
  17  -1  -8  1478.68  1504.88    57.14 o    1
 -13  -1  -8  1095.88  1068.93    55.96 o   -2
  19  -1  -8  1095.88  1068.93    55.96 o    1
 -15  -1  -8  1352.25  1380.88    61.10 o   -2
  21  -1  -8  1352.25  1380.88    61.10 o    1
 -17  -1  -8   276.69   295.23    57.50 o   -2
  23  -1  -8   276.69   295.23    57.50 o    1
 -19  -1  -8  1037.14  1008.24    62.95 o   -2
  25  -1  -8  1037.14  1008.24    62.95 o    1
 -21  -1  -8  1519.14  1515.84    67.12 o   -2
  27  -1  -8  1519.14  1515.84    67.12 o    1
 -23  -1  -8   512.70   566.48    63.26 o   -2
  29  -1  -8   512.70   566.48    63.26 o    1
 -25  -1  -8  1873.94  2062.52    77.41 o   -2
  31  -1  -8  1873.94  2062.52    77.41 o    1
 -27  -1  -8   161.45   118.86    76.74 <   -2
  33  -1  -8   161.45   118.86    76.74 <    1
 -29  -1  -8   103.67    90.99   100.24 <   -2
  35  -1  -8   103.67    90.99   100.24 <    1
 -31  -1  -8   353.13   255.62   106.72 <   -2
  37  -1  -8   353.13   255.62   106.72 <    1
 -33  -1  -8  1946.78  2132.93   124.21 o   -2
  39  -1  -8  1946.78  2132.93   124.21 o    1
 -35  -1  -8   258.80   131.31   114.18 <   -2
  41  -1  -8   258.80   131.31   114.18 <    1
  40  -2  -8   118.71   233.10   102.76 <   -2
 -34  -2  -8   118.71   233.10   102.76 <    1
  38  -2  -8   195.38   240.35    92.12 <   -2
 -32  -2  -8   195.38   240.35    92.12 <    1
  36  -2  -8   518.79   458.68    81.68 o   -2
 -30  -2  -8   518.79   458.68    81.68 o    1
  34  -2  -8   364.16   229.13    81.93 <   -2
 -28  -2  -8   364.16   229.13    81.93 <    1
  32  -2  -8   431.64   192.57    78.38 <   -2
 -26  -2  -8   431.64   192.57    78.38 <    1
  30  -2  -8   692.27   543.85    78.95 o   -2
 -24  -2  -8   692.27   543.85    78.95 o    1
  28  -2  -8    51.44   -71.18    75.86 <   -2
 -22  -2  -8    51.44   -71.18    75.86 <    1
  26  -2  -8   226.80   130.64    70.87 <   -2
 -20  -2  -8   226.80   130.64    70.87 <    1
  24  -2  -8   641.21   614.11    66.25 o   -2
 -18  -2  -8   641.21   614.11    66.25 o    1
  22  -2  -8   839.38   796.44    64.19 o   -2
 -16  -2  -8   839.38   796.44    64.19 o    1
  20  -2  -8  2434.45  2316.60    73.04 o   -2
 -14  -2  -8  2434.45  2316.60    73.04 o    1
  18  -2  -8   229.00   200.28    60.90 o   -2
 -12  -2  -8   229.00   200.28    60.90 o    1
  16  -2  -8    11.01   117.37    60.69 <   -2
 -10  -2  -8    11.01   117.37    60.69 <    1
  14  -2  -8   269.13   261.38    61.67 o   -2
  -8  -2  -8   269.13   261.38    61.67 o    1
  12  -2  -8   885.54   736.98    52.62 o   -2
  -6  -2  -8   885.54   736.98    52.62 o    1
  10  -2  -8  1890.28  1888.32    58.12 o   -2
  -4  -2  -8  1890.28  1888.32    58.12 o    1
   8  -2  -8  2226.13  2146.77    51.84 o   -2
  -2  -2  -8  2226.13  2146.77    51.84 o    1
   6  -2  -8   489.57   536.60    47.11 o   -2
   0  -2  -8   489.57   536.60    47.11 o    1
   4  -2  -8   388.19   329.69    45.88 o   -2
   2  -2  -8   388.19   329.69    45.88 o    1
   2  -2  -8   382.14   426.89    39.04 o   -2
   4  -2  -8   382.14   426.89    39.04 o    1
   0  -2  -8   494.73   483.21    42.74 o   -2
   6  -2  -8   494.73   483.21    42.74 o    1
  -2  -2  -8  2234.03  2069.00    61.10 o   -2
   8  -2  -8  2234.03  2069.00    61.10 o    1
  -4  -2  -8  1878.49  1864.25    57.81 o   -2
  10  -2  -8  1878.49  1864.25    57.81 o    1
  -6  -2  -8   884.32   918.24    49.38 o   -2
  12  -2  -8   884.32   918.24    49.38 o    1
  -8  -2  -8   265.02   318.22    47.63 o   -2
  14  -2  -8   265.02   318.22    47.63 o    1
 -10  -2  -8    10.98   -52.98    54.16 <   -2
  16  -2  -8    10.98   -52.98    54.16 <    1
 -12  -2  -8   230.67   119.53    56.22 <   -2
  18  -2  -8   230.67   119.53    56.22 <    1
 -14  -2  -8  2448.96  2423.22    66.50 o   -2
  20  -2  -8  2448.96  2423.22    66.50 o    1
 -16  -2  -8   826.44   774.33    60.13 o   -2
  22  -2  -8   826.44   774.33    60.13 o    1
 -18  -2  -8   631.67   607.01    61.15 o   -2
  24  -2  -8   631.67   607.01    61.15 o    1
 -20  -2  -8   223.40   175.70    60.23 <   -2
  26  -2  -8   223.40   175.70    60.23 <    1
 -22  -2  -8    51.27   -20.57    65.27 <   -2
  28  -2  -8    51.27   -20.57    65.27 <    1
 -24  -2  -8   692.54   513.61    68.87 o   -2
  30  -2  -8   692.54   513.61    68.87 o    1
 -26  -2  -8   432.91   513.87    82.40 o   -2
  32  -2  -8   432.91   513.87    82.40 o    1
 -28  -2  -8   364.57   133.32   100.76 <   -2
  34  -2  -8   364.57   133.32   100.76 <    1
 -30  -2  -8   511.41   386.78   104.46 o   -2
  36  -2  -8   511.41   386.78   104.46 o    1
 -32  -2  -8   192.91    79.77   109.14 <   -2
  38  -2  -8   192.91    79.77   109.14 <    1
 -34  -2  -8   116.07    97.05   113.98 <   -2
  40  -2  -8   116.07    97.05   113.98 <    1
  39  -3  -8  1094.50   914.17   134.60 o   -2
 -33  -3  -8  1094.50   914.17   134.60 o    1
  37  -3  -8   171.51  -151.52   108.63 <   -2
 -31  -3  -8   171.51  -151.52   108.63 <    1
  35  -3  -8    76.55   -30.50    95.00 <   -2
 -29  -3  -8    76.55   -30.50    95.00 <    1
  33  -3  -8   386.70   -43.72    89.55 <   -2
 -27  -3  -8   386.70   -43.72    89.55 <    1
  31  -3  -8   391.54   321.41    85.74 o   -2
 -25  -3  -8   391.54   321.41    85.74 o    1
  29  -3  -8  1076.22   869.48    81.01 o   -2
 -23  -3  -8  1076.22   869.48    81.01 o    1
  27  -3  -8   740.12   745.83    72.98 o   -2
 -21  -3  -8   740.12   745.83    72.98 o    1
  25  -3  -8   846.09   804.77    72.78 o   -2
 -19  -3  -8   846.09   804.77    72.78 o    1
  23  -3  -8   527.68   434.66    63.06 o   -2
 -17  -3  -8   527.68   434.66    63.06 o    1
  21  -3  -8   263.10   291.32    59.51 o   -2
 -15  -3  -8   263.10   291.32    59.51 o    1
  19  -3  -8   189.09   137.79    58.74 <   -2
 -13  -3  -8   189.09   137.79    58.74 <    1
  17  -3  -8  3139.14  2870.69    70.36 o   -2
 -11  -3  -8  3139.14  2870.69    70.36 o    1
  15  -3  -8     7.53   -84.45    55.65 <   -2
  -9  -3  -8     7.53   -84.45    55.65 <    1
  13  -3  -8    98.83   108.52    56.01 <   -2
  -7  -3  -8    98.83   108.52    56.01 <    1
  11  -3  -8   798.83   875.08    58.07 o   -2
  -5  -3  -8   798.83   875.08    58.07 o    1
   9  -3  -8  1011.64   983.71    53.49 o   -2
  -3  -3  -8  1011.64   983.71    53.49 o    1
   7  -3  -8   280.60   251.25    41.30 o   -2
  -1  -3  -8   280.60   251.25    41.30 o    1
   5  -3  -8  1980.20  2111.23    48.76 o   -2
   1  -3  -8  1980.20  2111.23    48.76 o    1
   3  -3  -8    39.96    52.20    40.79 <   -2
   3  -3  -8    39.96    52.20    40.79 <    1
   1  -3  -8  1985.15  1985.94    46.86 o   -2
   5  -3  -8  1985.15  1985.94    46.86 o    1
  -1  -3  -8   277.57   296.77    39.24 o   -2
   7  -3  -8   277.57   296.77    39.24 o    1
  -3  -3  -8  1006.41  1078.09    47.78 o   -2
   9  -3  -8  1006.41  1078.09    47.78 o    1
  -5  -3  -8   803.36   870.51    53.59 o   -2
  11  -3  -8   803.36   870.51    53.59 o    1
  -7  -3  -8    98.54    81.78    53.23 <   -2
  13  -3  -8    98.54    81.78    53.23 <    1
  -9  -3  -8     7.60   -57.19    53.23 <   -2
  15  -3  -8     7.60   -57.19    53.23 <    1
 -11  -3  -8  3079.61  3041.24    71.18 o   -2
  17  -3  -8  3079.61  3041.24    71.18 o    1
 -13  -3  -8   189.45   190.66    57.50 o   -2
  19  -3  -8   189.45   190.66    57.50 o    1
 -15  -3  -8   256.54   121.74    55.81 <   -2
  21  -3  -8   256.54   121.74    55.81 <    1
 -17  -3  -8   523.73   386.67    58.48 o   -2
  23  -3  -8   523.73   386.67    58.48 o    1
 -19  -3  -8   825.46   649.03    69.49 o   -2
  25  -3  -8   825.46   649.03    69.49 o    1
 -21  -3  -8   743.64   786.88    87.54 o   -2
  27  -3  -8   743.64   786.88    87.54 o    1
 -23  -3  -8  1058.30   651.25    90.57 o   -2
  29  -3  -8  1058.30   651.25    90.57 o    1
 -25  -3  -8   391.88   384.10    91.55 o   -2
  31  -3  -8   391.88   384.10    91.55 o    1
 -27  -3  -8   378.13   194.01   113.51 <   -2
  33  -3  -8   378.13   194.01   113.51 <    1
 -29  -3  -8    76.28    55.86   113.10 <   -2
  35  -3  -8    76.28    55.86   113.10 <    1
 -31  -3  -8   166.15   179.71   112.74 <   -2
  37  -3  -8   166.15   179.71   112.74 <    1
 -33  -3  -8  1090.21   987.05   121.64 o   -2
  39  -3  -8  1090.21   987.05   121.64 o    1
  36  -4  -8   298.25    -6.27   126.11 <   -2
 -30  -4  -8   298.25    -6.27   126.11 <    1
  34  -4  -8  2654.26  2583.74   124.72 o   -2
 -28  -4  -8  2654.26  2583.74   124.72 o    1
  32  -4  -8   363.72   215.30   100.91 <   -2
 -26  -4  -8   363.72   215.30   100.91 <    1
  30  -4  -8   411.51   217.51    84.45 <   -2
 -24  -4  -8   411.51   217.51    84.45 <    1
  28  -4  -8   465.82   457.09    68.77 o   -2
 -22  -4  -8   465.82   457.09    68.77 o    1
  26  -4  -8  1110.74   901.73    71.65 o   -2
 -20  -4  -8  1110.74   901.73    71.65 o    1
  24  -4  -8   359.80   394.60    67.07 o   -2
 -18  -4  -8   359.80   394.60    67.07 o    1
  22  -4  -8  2102.39  1857.76    72.62 o   -2
 -16  -4  -8  2102.39  1857.76    72.62 o    1
  20  -4  -8  2442.91  2239.19    75.40 o   -2
 -14  -4  -8  2442.91  2239.19    75.40 o    1
  18  -4  -8   812.66   757.40    62.75 o   -2
 -12  -4  -8   812.66   757.40    62.75 o    1
  16  -4  -8    92.72   -76.79    56.27 <   -2
 -10  -4  -8    92.72   -76.79    56.27 <    1
  14  -4  -8  1800.92  1596.38    62.54 o   -2
  -8  -4  -8  1800.92  1596.38    62.54 o    1
  12  -4  -8  2123.30  2241.56    64.86 o   -2
  -6  -4  -8  2123.30  2241.56    64.86 o    1
  10  -4  -8  1277.62  1206.88    57.04 o   -2
  -4  -4  -8  1277.62  1206.88    57.04 o    1
   8  -4  -8   380.45   361.01    50.61 o   -2
  -2  -4  -8   380.45   361.01    50.61 o    1
   6  -4  -8  3521.02  3466.85    62.39 o   -2
   0  -4  -8  3521.02  3466.85    62.39 o    1
   4  -4  -8   254.51   225.64    43.77 o   -2
   2  -4  -8   254.51   225.64    43.77 o    1
   2  -4  -8   251.62   334.42    41.97 o   -2
   4  -4  -8   251.62   334.42    41.97 o    1
   0  -4  -8  3553.84  3504.60    63.16 o   -2
   6  -4  -8  3553.84  3504.60    63.16 o    1
  -2  -4  -8   383.40   424.84    48.60 o   -2
   8  -4  -8   383.40   424.84    48.60 o    1
  -4  -4  -8  1282.31  1244.32    54.06 o   -2
  10  -4  -8  1282.31  1244.32    54.06 o    1
  -6  -4  -8  2092.50  2394.57    68.56 o   -2
  12  -4  -8  2092.50  2394.57    68.56 o    1
  -8  -4  -8  1814.01  1881.42    67.89 o   -2
  14  -4  -8  1814.01  1881.42    67.89 o    1
 -10  -4  -8    92.20   139.54    59.97 <   -2
  16  -4  -8    92.20   139.54    59.97 <    1
 -12  -4  -8   814.22   893.70    65.42 o   -2
  18  -4  -8   814.22   893.70    65.42 o    1
 -14  -4  -8  2422.46  2504.12    76.84 o   -2
  20  -4  -8  2422.46  2504.12    76.84 o    1
 -16  -4  -8  2085.77  2155.72    89.19 o   -2
  22  -4  -8  2085.77  2155.72    89.19 o    1
 -18  -4  -8   351.75   241.32    80.85 <   -2
  24  -4  -8   351.75   241.32    80.85 <    1
 -20  -4  -8  1097.26   849.01    86.82 o   -2
  26  -4  -8  1097.26   849.01    86.82 o    1
 -22  -4  -8   466.54   251.56    85.69 <   -2
  28  -4  -8   466.54   251.56    85.69 <    1
 -24  -4  -8   408.92   478.02   107.50 o   -2
  30  -4  -8   408.92   478.02   107.50 o    1
 -26  -4  -8   365.10   580.78   113.98 o   -2
  32  -4  -8   365.10   580.78   113.98 o    1
 -28  -4  -8  2628.17  2956.53   132.29 o   -2
  34  -4  -8  2628.17  2956.53   132.29 o    1
 -30  -4  -8   296.91   395.78   109.24 o   -2
  36  -4  -8   296.91   395.78   109.24 o    1
  33  -5  -8   434.30   222.76   128.12 <   -2
 -27  -5  -8   434.30   222.76   128.12 <    1
  31  -5  -8  1636.12  1509.31   113.62 o   -2
 -25  -5  -8  1636.12  1509.31   113.62 o    1
  29  -5  -8   175.76   222.71    92.12 <   -2
 -23  -5  -8   175.76   222.71    92.12 <    1
  27  -5  -8   996.67   650.47    92.17 o   -2
 -21  -5  -8   996.67   650.47    92.17 o    1
  25  -5  -8   713.22   499.52    98.34 o   -2
 -19  -5  -8   713.22   499.52    98.34 o    1
  23  -5  -8   562.11   394.23    77.61 o   -2
 -17  -5  -8   562.11   394.23    77.61 o    1
  21  -5  -8  2713.82  2350.03    82.24 o   -2
 -15  -5  -8  2713.82  2350.03    82.24 o    1
  19  -5  -8  1336.80  1068.47    72.62 o   -2
 -13  -5  -8  1336.80  1068.47    72.62 o    1
  17  -5  -8   206.13    34.10    66.04 <   -2
 -11  -5  -8   206.13    34.10    66.04 <    1
  15  -5  -8    47.65   -98.44    66.19 <   -2
  -9  -5  -8    47.65   -98.44    66.19 <    1
  13  -5  -8   459.41   225.38    66.86 o   -2
  -7  -5  -8   459.41   225.38    66.86 o    1
  11  -5  -8   929.37   842.27    65.78 o   -2
  -5  -5  -8   929.37   842.27    65.78 o    1
   9  -5  -8  2658.81  2644.64    74.22 o   -2
  -3  -5  -8  2658.81  2644.64    74.22 o    1
   7  -5  -8  2447.52  2360.32    86.00 o   -2
  -1  -5  -8  2447.52  2360.32    86.00 o    1
   5  -5  -8   353.21   369.08    60.38 o   -2
   1  -5  -8   353.21   369.08    60.38 o    1
   3  -5  -8   421.69   437.39    56.68 o   -2
   3  -5  -8   421.69   437.39    56.68 o    1
   1  -5  -8   350.13   399.33    56.06 o   -2
   5  -5  -8   350.13   399.33    56.06 o    1
  -1  -5  -8  2472.20  2437.78    65.83 o   -2
   7  -5  -8  2472.20  2437.78    65.83 o    1
  -3  -5  -8  2657.47  2757.07    74.22 o   -2
   9  -5  -8  2657.47  2757.07    74.22 o    1
  -5  -5  -8   912.44   885.88    66.61 o   -2
  11  -5  -8   912.44   885.88    66.61 o    1
  -7  -5  -8   457.23   408.23    69.13 o   -2
  13  -5  -8   457.23   408.23    69.13 o    1
  -9  -5  -8    47.42   -25.15    73.76 <   -2
  15  -5  -8    47.42   -25.15    73.76 <    1
 -11  -5  -8   201.61   279.49    83.22 o   -2
  17  -5  -8   201.61   279.49    83.22 o    1
 -13  -5  -8  1338.65  1405.82    93.76 o   -2
  19  -5  -8  1338.65  1405.82    93.76 o    1
 -15  -5  -8  2701.85  2748.59    99.73 o   -2
  21  -5  -8  2701.85  2748.59    99.73 o    1
 -17  -5  -8   554.50   450.25    81.11 o   -2
  23  -5  -8   554.50   450.25    81.11 o    1
 -19  -5  -8   697.61   754.16    92.53 o   -2
  25  -5  -8   697.61   754.16    92.53 o    1
 -21  -5  -8   994.07  1040.34   105.49 o   -2
  27  -5  -8   994.07  1040.34   105.49 o    1
 -23  -5  -8   177.15   239.22   105.23 <   -2
  29  -5  -8   177.15   239.22   105.23 <    1
 -25  -5  -8  1643.45  1455.66   116.34 o   -2
  31  -5  -8  1643.45  1455.66   116.34 o    1
 -27  -5  -8   434.70   210.57   115.36 <   -2
  33  -5  -8   434.70   210.57   115.36 <    1
  28  -6  -8  1086.69   -42.07   130.28 <   -2
 -22  -6  -8  1086.69   -42.07   130.28 <    1
  26  -6  -8   759.97   470.97   101.89 o   -2
 -20  -6  -8   759.97   470.97   101.89 o    1
  24  -6  -8   561.76   229.08    97.00 <   -2
 -18  -6  -8   561.76   229.08    97.00 <    1
  22  -6  -8     8.46   -56.42   101.17 <   -2
 -16  -6  -8     8.46   -56.42   101.17 <    1
  20  -6  -8   818.99   633.09    85.64 o   -2
 -14  -6  -8   818.99   633.09    85.64 o    1
  18  -6  -8  1300.18   793.82    74.94 o   -2
 -12  -6  -8  1300.18   793.82    74.94 o    1
  16  -6  -8  1362.18  1027.94    83.63 o   -2
 -10  -6  -8  1362.18  1027.94    83.63 o    1
  14  -6  -8   283.13   420.47    80.75 o   -2
  -8  -6  -8   283.13   420.47    80.75 o    1
  12  -6  -8    65.16    83.37    76.58 <   -2
  -6  -6  -8    65.16    83.37    76.58 <    1
  10  -6  -8   306.02   289.31    70.82 o   -2
  -4  -6  -8   306.02   289.31    70.82 o    1
   8  -6  -8   553.70   555.43    74.78 o   -2
  -2  -6  -8   553.70   555.43    74.78 o    1
   6  -6  -8   149.28   121.54    71.08 <   -2
   0  -6  -8   149.28   121.54    71.08 <    1
   4  -6  -8   215.50   170.60    70.26 <   -2
   2  -6  -8   215.50   170.60    70.26 <    1
   2  -6  -8   212.67   107.24    73.86 <   -2
   4  -6  -8   212.67   107.24    73.86 <    1
   0  -6  -8   149.72   333.80    74.94 o   -2
   6  -6  -8   149.72   333.80    74.94 o    1
  -2  -6  -8   552.64   625.43    83.27 o   -2
   8  -6  -8   552.64   625.43    83.27 o    1
  -4  -6  -8   306.55   460.53    89.65 o   -2
  10  -6  -8   306.55   460.53    89.65 o    1
  -6  -6  -8    65.48   276.04    93.25 <   -2
  12  -6  -8    65.48   276.04    93.25 <    1
  -8  -6  -8   285.95   454.00   102.61 o   -2
  14  -6  -8   285.95   454.00   102.61 o    1
 -10  -6  -8  1359.28  1324.97   108.73 o   -2
  16  -6  -8  1359.28  1324.97   108.73 o    1
 -12  -6  -8  1275.59  1392.65   111.51 o   -2
  18  -6  -8  1275.59  1392.65   111.51 o    1
 -14  -6  -8   821.94   645.95    99.37 o   -2
  20  -6  -8   821.94   645.95    99.37 o    1
 -16  -6  -8     8.30   -65.37   101.48 <   -2
  22  -6  -8     8.30   -65.37   101.48 <    1
 -18  -6  -8   563.09   215.76   123.39 <   -2
  24  -6  -8   563.09   215.76   123.39 <    1
 -20  -6  -8   766.36   447.31   157.90 <   -2
  26  -6  -8   766.36   447.31   157.90 <    1
 -22  -6  -8  1064.54  1210.48   171.48 o   -2
  28  -6  -8  1064.54  1210.48   171.48 o    1
  21  -7  -8   123.61   361.78   158.67 <   -2
 -15  -7  -8   123.61   361.78   158.67 <    1
  19  -7  -8   507.37   209.18   136.14 <   -2
 -13  -7  -8   507.37   209.18   136.14 <    1
  17  -7  -8    52.40    57.04   140.77 <   -2
 -11  -7  -8    52.40    57.04   140.77 <    1
  15  -7  -8   931.88   645.79   108.11 o   -2
  -9  -7  -8   931.88   645.79   108.11 o    1
  13  -7  -8   896.91   675.42   105.59 o   -2
  -7  -7  -8   896.91   675.42   105.59 o    1
  11  -7  -8    17.59    36.16    87.49 <   -2
  -5  -7  -8    17.59    36.16    87.49 <    1
   9  -7  -8   865.77   929.50    97.83 o   -2
  -3  -7  -8   865.77   929.50    97.83 o    1
   7  -7  -8   105.81    21.09    92.37 <   -2
  -1  -7  -8   105.81    21.09    92.37 <    1
   5  -7  -8   558.88   148.80    92.79 <   -2
   1  -7  -8   558.88   148.80    92.79 <    1
   3  -7  -8  1934.09  2010.68    96.80 o   -2
   3  -7  -8  1934.09  2010.68    96.80 o    1
   1  -7  -8   552.17   602.33   125.50 o   -2
   5  -7  -8   552.17   602.33   125.50 o    1
  -1  -7  -8   106.65   224.30   120.56 <   -2
   7  -7  -8   106.65   224.30   120.56 <    1
  -3  -7  -8   859.92   689.41   124.00 o   -2
   9  -7  -8   859.92   689.41   124.00 o    1
  -5  -7  -8    17.62   190.35   114.03 <   -2
  11  -7  -8    17.62   190.35   114.03 <    1
  -7  -7  -8   907.29   923.48   143.55 o   -2
  13  -7  -8   907.29   923.48   143.55 o    1
  -9  -7  -8   931.52  1059.32   144.58 o   -2
  15  -7  -8   931.52  1059.32   144.58 o    1
 -11  -7  -8    51.33   244.51   201.26 <   -2
  17  -7  -8    51.33   244.51   201.26 <    1
 -13  -7  -8   512.02   186.55   263.13 <   -2
  19  -7  -8   512.02   186.55   263.13 <    1
 -15  -7  -8   122.25   376.54   371.50 <   -2
  21  -7  -8   122.25   376.54   371.50 <    1
  40  -1  -9   361.09  1408.91   544.83 <   -2
 -32  -1  -9   361.09  1408.91   544.83 <    1
  28  -1  -9  2504.64  2470.18   177.60 o   -2
 -20  -1  -9  2504.64  2470.18   177.60 o    1
  26  -1  -9    68.17   116.44   159.19 <   -2
 -18  -1  -9    68.17   116.44   159.19 <    1
  24  -1  -9   946.12   705.15    99.16 o   -2
 -16  -1  -9   946.12   705.15    99.16 o    1
  22  -1  -9  1671.47  1444.60   101.68 o   -2
 -14  -1  -9  1671.47  1444.60   101.68 o    1
  20  -1  -9   602.34   557.90   108.47 o   -2
 -12  -1  -9   602.34   557.90   108.47 o    1
  18  -1  -9   404.18   363.73    93.92 o   -2
 -10  -1  -9   404.18   363.73    93.92 o    1
  16  -1  -9  1277.16  1125.67   107.29 o   -2
  -8  -1  -9  1277.16  1125.67   107.29 o    1
  14  -1  -9   889.22   972.40    92.37 o   -2
  -6  -1  -9   889.22   972.40    92.37 o    1
  12  -1  -9  4669.99  4651.36    93.87 o   -2
  -4  -1  -9  4669.99  4651.36    93.87 o    1
  10  -1  -9  1250.28  1226.37    72.98 o   -2
  -2  -1  -9  1250.28  1226.37    72.98 o    1
   8  -1  -9  3572.20  3662.76    68.05 o   -2
   0  -1  -9  3572.20  3662.76    68.05 o    1
   6  -1  -9   606.07   627.64    50.35 o   -2
   2  -1  -9   606.07   627.64    50.35 o    1
   4  -1  -9    12.29    62.85    48.45 <   -2
   4  -1  -9    12.29    62.85    48.45 <    1
   2  -1  -9   614.78   656.70    52.10 o   -2
   6  -1  -9   614.78   656.70    52.10 o    1
   0  -1  -9  3546.10  3814.69    77.66 o   -2
   8  -1  -9  3546.10  3814.69    77.66 o    1
  -2  -1  -9  1273.40  1350.63    58.69 o   -2
  10  -1  -9  1273.40  1350.63    58.69 o    1
  -4  -1  -9  4764.18  4983.20    78.23 o   -2
  12  -1  -9  4764.18  4983.20    78.23 o    1
  -6  -1  -9   907.73   882.59    54.42 o   -2
  14  -1  -9   907.73   882.59    54.42 o    1
  -8  -1  -9  1308.91  1257.95    57.97 o   -2
  16  -1  -9  1308.91  1257.95    57.97 o    1
 -10  -1  -9   403.55   410.90    59.66 o   -2
  18  -1  -9   403.55   410.90    59.66 o    1
 -12  -1  -9   616.11   712.04    61.67 o   -2
  20  -1  -9   616.11   712.04    61.67 o    1
 -14  -1  -9  1713.40  1797.69    69.54 o   -2
  22  -1  -9  1713.40  1797.69    69.54 o    1
 -16  -1  -9   961.84  1046.72    73.40 o   -2
  24  -1  -9   961.84  1046.72    73.40 o    1
 -18  -1  -9    69.44    42.74    69.18 <   -2
  26  -1  -9    69.44    42.74    69.18 <    1
 -20  -1  -9  2582.77  2705.59   102.40 o   -2
  28  -1  -9  2582.77  2705.59   102.40 o    1
 -22  -1  -9   813.15  1047.28   127.09 o   -2
  30  -1  -9   813.15  1047.28   127.09 o    1
 -24  -1  -9   445.79   581.09   105.75 o   -2
  32  -1  -9   445.79   581.09   105.75 o    1
 -26  -1  -9   687.11   563.19   213.19 <   -2
  34  -1  -9   687.11   563.19   213.19 <    1
 -28  -1  -9    44.02   127.19   191.49 <   -2
  36  -1  -9    44.02   127.19   191.49 <    1
 -30  -1  -9   753.18  1125.25   202.18 o   -2
  38  -1  -9   753.18  1125.25   202.18 o    1
 -32  -1  -9   375.64   684.52   208.41 o   -2
  40  -1  -9   375.64   684.52   208.41 o    1
  27  -2  -9   211.78  -166.08   198.69 <   -2
 -19  -2  -9   211.78  -166.08   198.69 <    1
  25  -2  -9  5582.81  5318.13   166.34 o   -2
 -17  -2  -9  5582.81  5318.13   166.34 o    1
  23  -2  -9    61.75   -70.26   100.24 <   -2
 -15  -2  -9    61.75   -70.26   100.24 <    1
  21  -2  -9  3799.90  3518.39   123.39 o   -2
 -13  -2  -9  3799.90  3518.39   123.39 o    1
  19  -2  -9   268.36   406.89   112.74 o   -2
 -11  -2  -9   268.36   406.89   112.74 o    1
  17  -2  -9  1654.03  1619.53   106.16 o   -2
  -9  -2  -9  1654.03  1619.53   106.16 o    1
  15  -2  -9   619.93   494.73    78.02 o   -2
  -7  -2  -9   619.93   494.73    78.02 o    1
  13  -2  -9  1437.73  1582.19    69.85 o   -2
  -5  -2  -9  1437.73  1582.19    69.85 o    1
  11  -2  -9  1585.04  1514.35    63.31 o   -2
  -3  -2  -9  1585.04  1514.35    63.31 o    1
   9  -2  -9  1913.39  1941.09    63.21 o   -2
  -1  -2  -9  1913.39  1941.09    63.21 o    1
   7  -2  -9  1135.39  1180.90    58.99 o   -2
   1  -2  -9  1135.39  1180.90    58.99 o    1
   5  -2  -9  2659.68  2728.84    62.13 o   -2
   3  -2  -9  2659.68  2728.84    62.13 o    1
   3  -2  -9  2640.68  2788.60    62.49 o   -2
   5  -2  -9  2640.68  2788.60    62.49 o    1
   1  -2  -9  1154.54  1304.60    54.88 o   -2
   7  -2  -9  1154.54  1304.60    54.88 o    1
  -1  -2  -9  1923.59  2284.87    70.21 o   -2
   9  -2  -9  1923.59  2284.87    70.21 o    1
  -3  -2  -9  1592.84  1708.35    62.80 o   -2
  11  -2  -9  1592.84  1708.35    62.80 o    1
  -5  -2  -9  1427.86  1511.47    57.81 o   -2
  13  -2  -9  1427.86  1511.47    57.81 o    1
  -7  -2  -9   635.63   632.42    54.47 o   -2
  15  -2  -9   635.63   632.42    54.47 o    1
  -9  -2  -9  1689.01  1626.88    63.42 o   -2
  17  -2  -9  1689.01  1626.88    63.42 o    1
 -11  -2  -9   265.25   396.86    62.85 o   -2
  19  -2  -9   265.25   396.86    62.85 o    1
 -13  -2  -9  3792.09  3917.35    84.20 o   -2
  21  -2  -9  3792.09  3917.35    84.20 o    1
 -15  -2  -9    63.49   106.26    74.78 <   -2
  23  -2  -9    63.49   106.26    74.78 <    1
 -17  -2  -9  5695.71  5887.24   124.31 o   -2
  25  -2  -9  5695.71  5887.24   124.31 o    1
 -19  -2  -9   217.86   323.72    91.14 o   -2
  27  -2  -9   217.86   323.72    91.14 o    1
 -21  -2  -9   473.45   406.99    90.11 o   -2
  29  -2  -9   473.45   406.99    90.11 o    1
 -23  -2  -9    19.04    18.16    96.80 <   -2
  31  -2  -9    19.04    18.16    96.80 <    1
 -25  -2  -9   954.17  1244.37   175.59 o   -2
  33  -2  -9   954.17  1244.37   175.59 o    1
 -27  -2  -9   501.46   821.95   286.43 <   -2
  35  -2  -9   501.46   821.95   286.43 <    1
 -29  -2  -9  2782.23  3215.09   340.44 o   -2
  37  -2  -9  2782.23  3215.09   340.44 o    1
 -31  -2  -9   246.54   602.69   303.87 <   -2
  39  -2  -9   246.54   602.69   303.87 <    1
  32  -3  -9  2616.32  2836.95   196.78 o   -2
 -24  -3  -9  2616.32  2836.95   196.78 o    1
  30  -3  -9  1034.25  1110.80   174.77 o   -2
 -22  -3  -9  1034.25  1110.80   174.77 o    1
  28  -3  -9  1732.73  1618.29   133.62 o   -2
 -20  -3  -9  1732.73  1618.29   133.62 o    1
  26  -3  -9   793.75   856.16   113.72 o   -2
 -18  -3  -9   793.75   856.16   113.72 o    1
  24  -3  -9   165.46   196.01   105.69 <   -2
 -16  -3  -9   165.46   196.01   105.69 <    1
  22  -3  -9   117.60    56.01   102.35 <   -2
 -14  -3  -9   117.60    56.01   102.35 <    1
  20  -3  -9  1823.76  1781.85   130.79 o   -2
 -12  -3  -9  1823.76  1781.85   130.79 o    1
  18  -3  -9   771.24   675.83   123.18 o   -2
 -10  -3  -9   771.24   675.83   123.18 o    1
  16  -3  -9  2333.95  2231.07   122.41 o   -2
  -8  -3  -9  2333.95  2231.07   122.41 o    1
  14  -3  -9  1209.41  1242.37    74.94 o   -2
  -6  -3  -9  1209.41  1242.37    74.94 o    1
  12  -3  -9  4830.93  4361.02    96.18 o   -2
  -4  -3  -9  4830.93  4361.02    96.18 o    1
  10  -3  -9   500.28   572.04    71.03 o   -2
  -2  -3  -9   500.28   572.04    71.03 o    1
   8  -3  -9  2188.06  2149.19    64.19 o   -2
   0  -3  -9  2188.06  2149.19    64.19 o    1
   6  -3  -9   164.54   269.10    49.32 o   -2
   2  -3  -9   164.54   269.10    49.32 o    1
   4  -3  -9  2573.51  2457.22    59.15 o   -2
   4  -3  -9  2573.51  2457.22    59.15 o    1
   2  -3  -9   167.13   138.71    47.37 <   -2
   6  -3  -9   167.13   138.71    47.37 <    1
   0  -3  -9  2214.44  2352.24    64.96 o   -2
   8  -3  -9  2214.44  2352.24    64.96 o    1
  -2  -3  -9   501.98   607.32    56.58 o   -2
  10  -3  -9   501.98   607.32    56.58 o    1
  -4  -3  -9  4913.29  4770.17    80.08 o   -2
  12  -3  -9  4913.29  4770.17    80.08 o    1
  -6  -3  -9  1204.01  1114.14    58.74 o   -2
  14  -3  -9  1204.01  1114.14    58.74 o    1
  -8  -3  -9  2316.66  2553.24    73.34 o   -2
  16  -3  -9  2316.66  2553.24    73.34 o    1
 -10  -3  -9   788.04   820.00    71.34 o   -2
  18  -3  -9   788.04   820.00    71.34 o    1
 -12  -3  -9  1873.60  1850.77    74.32 o   -2
  20  -3  -9  1873.60  1850.77    74.32 o    1
 -14  -3  -9   118.99    96.85    79.57 <   -2
  22  -3  -9   118.99    96.85    79.57 <    1
 -16  -3  -9   166.49   221.57    88.82 <   -2
  24  -3  -9   166.49   221.57    88.82 <    1
 -18  -3  -9   792.00   974.40    97.31 o   -2
  26  -3  -9   792.00   974.40    97.31 o    1
 -20  -3  -9  1731.20  1822.69   171.63 o   -2
  28  -3  -9  1731.20  1822.69   171.63 o    1
 -22  -3  -9  1067.24  1077.68   166.34 o   -2
  30  -3  -9  1067.24  1077.68   166.34 o    1
 -24  -3  -9  2690.75  3526.56   331.95 o   -2
  32  -3  -9  2690.75  3526.56   331.95 o    1
 -26  -3  -9   616.21   807.71   306.13 <   -2
  34  -3  -9   616.21   807.71   306.13 <    1
 -28  -3  -9    59.38   157.28   289.00 <   -2
  36  -3  -9    59.38   157.28   289.00 <    1
 -30  -3  -9   690.39  1198.65   314.36 o   -2
  38  -3  -9   690.39  1198.65   314.36 o    1
  35  -4  -9    56.10   460.38   283.55 <   -2
 -27  -4  -9    56.10   460.38   283.55 <    1
  33  -4  -9    61.13   204.40   244.36 <   -2
 -25  -4  -9    61.13   204.40   244.36 <    1
  31  -4  -9   279.34   297.08   238.85 <   -2
 -23  -4  -9   279.34   297.08   238.85 <    1
  29  -4  -9    92.37  -284.79   184.70 <   -2
 -21  -4  -9    92.37  -284.79   184.70 <    1
  27  -4  -9   260.36   482.65   154.30 o   -2
 -19  -4  -9   260.36   482.65   154.30 o    1
  25  -4  -9   174.19   619.67   133.26 o   -2
 -17  -4  -9   174.19   619.67   133.26 o    1
  23  -4  -9   191.96   247.39   152.60 <   -2
 -15  -4  -9   191.96   247.39   152.60 <    1
  21  -4  -9  1139.57  1168.87   166.18 o   -2
 -13  -4  -9  1139.57  1168.87   166.18 o    1
  19  -4  -9  1039.63   850.91   107.91 o   -2
 -11  -4  -9  1039.63   850.91   107.91 o    1
  17  -4  -9   264.16    37.03   100.09 <   -2
  -9  -4  -9   264.16    37.03   100.09 <    1
  15  -4  -9   578.92   518.55   126.47 o   -2
  -7  -4  -9   578.92   518.55   126.47 o    1
  13  -4  -9    69.41   -29.73   128.33 <   -2
  -5  -4  -9    69.41   -29.73   128.33 <    1
  11  -4  -9   120.27    88.93    84.81 <   -2
  -3  -4  -9   120.27    88.93    84.81 <    1
   9  -4  -9   519.19   630.78    64.03 o   -2
  -1  -4  -9   519.19   630.78    64.03 o    1
   7  -4  -9   294.94   271.46    74.17 o   -2
   1  -4  -9   294.94   271.46    74.17 o    1
   5  -4  -9  1176.27  1076.24    74.06 o   -2
   3  -4  -9  1176.27  1076.24    74.06 o    1
   3  -4  -9  1180.27  1221.43    74.42 o   -2
   5  -4  -9  1180.27  1221.43    74.42 o    1
   1  -4  -9   299.57   238.65    70.05 o   -2
   7  -4  -9   299.57   238.65    70.05 o    1
  -1  -4  -9   528.09   705.15    74.89 o   -2
   9  -4  -9   528.09   705.15    74.89 o    1
  -3  -4  -9   121.30   132.75    67.84 <   -2
  11  -4  -9   121.30   132.75    67.84 <    1
  -5  -4  -9    70.70   134.34    70.93 <   -2
  13  -4  -9    70.70   134.34    70.93 <    1
  -7  -4  -9   582.77   681.34    89.70 o   -2
  15  -4  -9   582.77   681.34    89.70 o    1
  -9  -4  -9   264.40   314.62    83.94 o   -2
  17  -4  -9   264.40   314.62    83.94 o    1
 -11  -4  -9  1058.86  1095.89    88.62 o   -2
  19  -4  -9  1058.86  1095.89    88.62 o    1
 -13  -4  -9  1167.19  1256.56    87.95 o   -2
  21  -4  -9  1167.19  1256.56    87.95 o    1
 -15  -4  -9   193.38   261.23   148.85 <   -2
  23  -4  -9   193.38   261.23   148.85 <    1
 -17  -4  -9   174.27   318.68   156.87 <   -2
  25  -4  -9   174.27   318.68   156.87 <    1
 -19  -4  -9   260.93   422.99   213.14 <   -2
  27  -4  -9   260.93   422.99   213.14 <    1
 -21  -4  -9    92.56   243.43   220.54 <   -2
  29  -4  -9    92.56   243.43   220.54 <    1
 -23  -4  -9   286.84   304.23   175.59 <   -2
  31  -4  -9   286.84   304.23   175.59 <    1
 -25  -4  -9    63.19   202.49   198.33 <   -2
  33  -4  -9    63.19   202.49   198.33 <    1
 -27  -4  -9    56.96   323.05   297.80 <   -2
  35  -4  -9    56.96   323.05   297.80 <    1
  26  -5  -9   379.51   461.82   185.67 <   -2
 -18  -5  -9   379.51   461.82   185.67 <    1
  24  -5  -9   200.17   147.87   131.21 <   -2
 -16  -5  -9   200.17   147.87   131.21 <    1
  22  -5  -9   937.08   813.11   136.09 o   -2
 -14  -5  -9   937.08   813.11   136.09 o    1
  20  -5  -9   686.21   648.67   132.08 o   -2
 -12  -5  -9   686.21   648.67   132.08 o    1
  18  -5  -9   104.05    66.76   104.00 <   -2
 -10  -5  -9   104.05    66.76   104.00 <    1
  16  -5  -9   436.39   582.07   132.54 o   -2
  -8  -5  -9   436.39   582.07   132.54 o    1
  14  -5  -9  1042.48   784.97   131.15 o   -2
  -6  -5  -9  1042.48   784.97   131.15 o    1
  12  -5  -9   146.32    34.51   106.47 <   -2
  -4  -5  -9   146.32    34.51   106.47 <    1
  10  -5  -9   769.94  1048.93    97.05 o   -2
  -2  -5  -9   769.94  1048.93    97.05 o    1
   8  -5  -9   343.82   477.20    80.49 o   -2
   0  -5  -9   343.82   477.20    80.49 o    1
   6  -5  -9   546.59   583.05    79.82 o   -2
   2  -5  -9   546.59   583.05    79.82 o    1
   4  -5  -9  1952.21  1909.66    90.27 o   -2
   4  -5  -9  1952.21  1909.66    90.27 o    1
   2  -5  -9   544.53   567.00    94.33 o   -2
   6  -5  -9   544.53   567.00    94.33 o    1
   0  -5  -9   349.07   582.17    95.41 o   -2
   8  -5  -9   349.07   582.17    95.41 o    1
  -2  -5  -9   770.52  1112.86   114.80 o   -2
  10  -5  -9   770.52  1112.86   114.80 o    1
  -4  -5  -9   149.64   281.13   105.90 <   -2
  12  -5  -9   149.64   281.13   105.90 <    1
  -6  -5  -9  1063.59  1326.51   114.75 o   -2
  14  -5  -9  1063.59  1326.51   114.75 o    1
  -8  -5  -9   433.83   742.59   107.24 o   -2
  16  -5  -9   433.83   742.59   107.24 o    1
 -10  -5  -9   103.92   268.69   159.75 <   -2
  18  -5  -9   103.92   268.69   159.75 <    1
 -12  -5  -9   704.20   753.19   298.05 <   -2
  20  -5  -9   704.20   753.19   298.05 <    1
 -14  -5  -9   932.88  1203.07   223.22 o   -2
  22  -5  -9   932.88  1203.07   223.22 o    1
 -16  -5  -9   204.66   751.18   215.56 o   -2
  24  -5  -9   204.66   751.18   215.56 o    1
 -18  -5  -9   391.23   857.91   226.20 o   -2
  26  -5  -9   391.23   857.91   226.20 o    1
 -20  -5  -9    27.17   580.63   237.93 <   -2
  28  -5  -9    27.17   580.63   237.93 <    1
 -22  -5  -9   425.09   418.92   180.12 <   -2
  30  -5  -9   425.09   418.92   180.12 <    1
  25  -6  -9  1458.07  2295.41   374.28 o   -2
 -17  -6  -9  1458.07  2295.41   374.28 o    1
  23  -6  -9   313.80   530.58   198.79 <   -2
 -15  -6  -9   313.80   530.58   198.79 <    1
  21  -6  -9   787.94   958.46   202.96 o   -2
 -13  -6  -9   787.94   958.46   202.96 o    1
  19  -6  -9   315.34   908.82   201.93 o   -2
 -11  -6  -9   315.34   908.82   201.93 o    1
  17  -6  -9  1583.98  1733.30   148.74 o   -2
  -9  -6  -9  1583.98  1733.30   148.74 o    1
  15  -6  -9   209.23   376.90   109.35 o   -2
  -7  -6  -9   209.23   376.90   109.35 o    1
  13  -6  -9   724.53   740.17   115.47 o   -2
  -5  -6  -9   724.53   740.17   115.47 o    1
  11  -6  -9   414.40   295.59   113.10 <   -2
  -3  -6  -9   414.40   295.59   113.10 <    1
   9  -6  -9    44.48   172.40   102.76 <   -2
  -1  -6  -9    44.48   172.40   102.76 <    1
   7  -6  -9  1013.15  1048.41   108.06 o   -2
   1  -6  -9  1013.15  1048.41   108.06 o    1
   5  -6  -9  1547.00  1480.30   108.83 o   -2
   3  -6  -9  1547.00  1480.30   108.83 o    1
   3  -6  -9  1566.01  1594.32   121.18 o   -2
   5  -6  -9  1566.01  1594.32   121.18 o    1
   1  -6  -9  1031.03  1059.88   117.73 o   -2
   7  -6  -9  1031.03  1059.88   117.73 o    1
  -1  -6  -9    44.24   186.45   123.18 <   -2
   9  -6  -9    44.24   186.45   123.18 <    1
  -3  -6  -9   422.48  1063.12   175.28 o   -2
  11  -6  -9   422.48  1063.12   175.28 o    1
  -5  -6  -9   718.73  1235.84   181.56 o   -2
  13  -6  -9   718.73  1235.84   181.56 o    1
  -7  -6  -9   207.07   504.87   173.12 <   -2
  15  -6  -9   207.07   504.87   173.12 <    1
  -9  -6  -9  1615.64  1890.48   175.49 o   -2
  17  -6  -9  1615.64  1890.48   175.49 o    1
 -11  -6  -9   322.59  1044.61   181.40 o   -2
  19  -6  -9   322.59  1044.61   181.40 o    1
 -13  -6  -9   797.64   812.03   196.73 o   -2
  21  -6  -9   797.64   812.03   196.73 o    1
 -15  -6  -9   322.36   516.80   187.83 <   -2
  23  -6  -9   322.36   516.80   187.83 <    1
 -17  -6  -9  1479.10  1603.43   425.25 o   -2
  25  -6  -9  1479.10  1603.43   425.25 o    1
  16  -7  -9    34.30   918.24   423.40 <   -2
  -8  -7  -9    34.30   918.24   423.40 <    1
  14  -7  -9   679.64  1010.46   181.92 o   -2
  -6  -7  -9   679.64  1010.46   181.92 o    1
  12  -7  -9   988.64  1041.21   180.38 o   -2
  -4  -7  -9   988.64  1041.21   180.38 o    1
  10  -7  -9    38.12   311.33   166.03 <   -2
  -2  -7  -9    38.12   311.33   166.03 <    1
   8  -7  -9   364.95   501.42   152.45 o   -2
   0  -7  -9   364.95   501.42   152.45 o    1
   6  -7  -9   100.85   161.76   197.09 <   -2
   2  -7  -9   100.85   161.76   197.09 <    1
   4  -7  -9     1.63    79.72   190.15 <   -2
   4  -7  -9     1.63    79.72   190.15 <    1
   2  -7  -9   100.67   189.17   193.80 <   -2
   6  -7  -9   100.67   189.17   193.80 <    1
   0  -7  -9   364.16   366.92   168.60 <   -2
   8  -7  -9   364.16   366.92   168.60 <    1
  -2  -7  -9    38.42    23.56   200.18 <   -2
  10  -7  -9    38.42    23.56   200.18 <    1
  -4  -7  -9  1002.90  1379.54   189.68 o   -2
  12  -7  -9  1002.90  1379.54   189.68 o    1
  -6  -7  -9   680.39  1237.48   191.43 o   -2
  14  -7  -9   680.39  1237.48   191.43 o    1
  -8  -7  -9    34.71  1214.13   405.40 <   -2
  16  -7  -9    34.71  1214.13   405.40 <    1
  38   0 -10  1486.76  1238.25   133.62 o   -2
 -30   0 -10  1486.76  1238.25   133.62 o    1
  36   0 -10  2551.86  2227.62   126.22 o   -2
 -28   0 -10  2551.86  2227.62   126.22 o    1
  34   0 -10   785.37   561.75   100.04 o   -2
 -26   0 -10   785.37   561.75   100.04 o    1
  32   0 -10  2493.38  2282.86   111.35 o   -2
 -24   0 -10  2493.38  2282.86   111.35 o    1
  30   0 -10   423.01   283.91    92.99 o   -2
 -22   0 -10   423.01   283.91    92.99 o    1
  28   0 -10   664.91   536.40    80.70 o   -2
 -20   0 -10   664.91   536.40    80.70 o    1
  26   0 -10  4189.06  4158.06   108.11 o   -2
 -18   0 -10  4189.06  4158.06   108.11 o    1
  24   0 -10   512.21   602.59    74.12 o   -2
 -16   0 -10   512.21   602.59    74.12 o    1
  22   0 -10  2089.30  2322.31    89.03 o   -2
 -14   0 -10  2089.30  2322.31    89.03 o    1
  20   0 -10  1433.69  1650.75    80.96 o   -2
 -12   0 -10  1433.69  1650.75    80.96 o    1
  18   0 -10   387.39   498.70    68.05 o   -2
 -10   0 -10   387.39   498.70    68.05 o    1
  16   0 -10   361.29   369.08    67.53 o   -2
  -8   0 -10   361.29   369.08    67.53 o    1
  14   0 -10   420.74   340.13    67.84 o   -2
  -6   0 -10   420.74   340.13    67.84 o    1
  12   0 -10  1415.71  1452.11    74.01 o   -2
  -4   0 -10  1415.71  1452.11    74.01 o    1
  10   0 -10  8304.37  8253.53   156.20 o   -2
  -2   0 -10  8304.37  8253.53   156.20 o    1
   8   0 -10  1641.94  1648.33    80.65 o   -2
   0   0 -10  1641.94  1648.33    80.65 o    1
   6   0 -10  2142.32  2243.87    81.01 o   -2
   2   0 -10  2142.32  2243.87    81.01 o    1
   4   0 -10   462.67   595.03    57.66 o   -2
   4   0 -10   462.67   595.03    57.66 o    1
   2   0 -10  2172.18  2266.50    78.44 o   -2
   6   0 -10  2172.18  2266.50    78.44 o    1
   0   0 -10  1665.02  1644.57    66.14 o   -2
   8   0 -10  1665.02  1644.57    66.14 o    1
  -2   0 -10  8328.46  8415.49   133.16 o   -2
  10   0 -10  8328.46  8415.49   133.16 o    1
  -4   0 -10  1434.50  1361.23    75.45 o   -2
  12   0 -10  1434.50  1361.23    75.45 o    1
  -6   0 -10   422.09   287.30    65.99 o   -2
  14   0 -10   422.09   287.30    65.99 o    1
  -8   0 -10   365.61   477.04    67.48 o   -2
  16   0 -10   365.61   477.04    67.48 o    1
 -10   0 -10   390.00   333.65    70.26 o   -2
  18   0 -10   390.00   333.65    70.26 o    1
 -12   0 -10  1424.39  1200.66    80.80 o   -2
  20   0 -10  1424.39  1200.66    80.80 o    1
 -14   0 -10  2064.77  2166.77    89.60 o   -2
  22   0 -10  2064.77  2166.77    89.60 o    1
 -16   0 -10   518.74   559.80    81.42 o   -2
  24   0 -10   518.74   559.80    81.42 o    1
 -18   0 -10  4224.30  4577.60   119.68 o   -2
  26   0 -10  4224.30  4577.60   119.68 o    1
 -20   0 -10   662.22   699.65    90.37 o   -2
  28   0 -10   662.22   699.65    90.37 o    1
 -22   0 -10   426.96   484.81    90.01 o   -2
  30   0 -10   426.96   484.81    90.01 o    1
 -24   0 -10  2455.80  2532.21   108.42 o   -2
  32   0 -10  2455.80  2532.21   108.42 o    1
 -26   0 -10   776.58   748.30    95.61 o   -2
  34   0 -10   776.58   748.30    95.61 o    1
 -28   0 -10  2582.13  2401.93   112.12 o   -2
  36   0 -10  2582.13  2401.93   112.12 o    1
 -30   0 -10  1501.74  1646.58   144.17 o   -2
  38   0 -10  1501.74  1646.58   144.17 o    1
  37  -1 -10   119.51   141.60    75.66 <   -2
 -29  -1 -10   119.51   141.60    75.66 <    1
  35  -1 -10   845.25   772.06    74.06 o   -2
 -27  -1 -10   845.25   772.06    74.06 o    1
  33  -1 -10    35.80   160.06    70.72 <   -2
 -25  -1 -10    35.80   160.06    70.72 <    1
  31  -1 -10   341.73   324.29    61.46 o   -2
 -23  -1 -10   341.73   324.29    61.46 o    1
  29  -1 -10   311.21   194.42    57.66 o   -2
 -21  -1 -10   311.21   194.42    57.66 o    1
  27  -1 -10  2827.00  2589.35    72.78 o   -2
 -19  -1 -10  2827.00  2589.35    72.78 o    1
  25  -1 -10    89.33   109.24    55.65 <   -2
 -17  -1 -10    89.33   109.24    55.65 <    1
  23  -1 -10  2123.73  1968.24    67.63 o   -2
 -15  -1 -10  2123.73  1968.24    67.63 o    1
  21  -1 -10   214.39   214.17    51.33 o   -2
 -13  -1 -10   214.39   214.17    51.33 o    1
  19  -1 -10   760.55   799.17    54.16 o   -2
 -11  -1 -10   760.55   799.17    54.16 o    1
  17  -1 -10   339.35   260.66    51.28 o   -2
  -9  -1 -10   339.35   260.66    51.28 o    1
  15  -1 -10   834.19   815.11    54.93 o   -2
  -7  -1 -10   834.19   815.11    54.93 o    1
  13  -1 -10   747.49   734.83    52.46 o   -2
  -5  -1 -10   747.49   734.83    52.46 o    1
  11  -1 -10   220.63   245.34    47.58 o   -2
  -3  -1 -10   220.63   245.34    47.58 o    1
   9  -1 -10  1488.26  1475.62    51.28 o   -2
  -1  -1 -10  1488.26  1475.62    51.28 o    1
   7  -1 -10  1387.97  1326.36    48.09 o   -2
   1  -1 -10  1387.97  1326.36    48.09 o    1
   5  -1 -10   236.22   222.29    41.40 o   -2
   3  -1 -10   236.22   222.29    41.40 o    1
   3  -1 -10   232.60   289.05    41.76 o   -2
   5  -1 -10   232.60   289.05    41.76 o    1
   1  -1 -10  1368.59  1366.06    49.53 o   -2
   7  -1 -10  1368.59  1366.06    49.53 o    1
  -1  -1 -10  1471.63  1537.65    49.89 o   -2
   9  -1 -10  1471.63  1537.65    49.89 o    1
  -3  -1 -10   221.52   264.52    46.70 o   -2
  11  -1 -10   221.52   264.52    46.70 o    1
  -5  -1 -10   753.77   661.28    48.14 o   -2
  13  -1 -10   753.77   661.28    48.14 o    1
  -7  -1 -10   821.49   831.93    49.53 o   -2
  15  -1 -10   821.49   831.93    49.53 o    1
  -9  -1 -10   333.67   264.52    47.73 o   -2
  17  -1 -10   333.67   264.52    47.73 o    1
 -11  -1 -10   751.46   824.16    56.06 o   -2
  19  -1 -10   751.46   824.16    56.06 o    1
 -13  -1 -10   211.98   184.49    52.62 o   -2
  21  -1 -10   211.98   184.49    52.62 o    1
 -15  -1 -10  2135.59  2008.67    66.14 o   -2
  23  -1 -10  2135.59  2008.67    66.14 o    1
 -17  -1 -10    89.53    89.03    57.97 <   -2
  25  -1 -10    89.53    89.03    57.97 <    1
 -19  -1 -10  2781.33  2704.30    73.24 o   -2
  27  -1 -10  2781.33  2704.30    73.24 o    1
 -21  -1 -10   308.52   249.19    60.28 o   -2
  29  -1 -10   308.52   249.19    60.28 o    1
 -23  -1 -10   344.84   304.74    61.46 o   -2
  31  -1 -10   344.84   304.74    61.46 o    1
 -25  -1 -10    36.10    84.30    59.97 <   -2
  33  -1 -10    36.10    84.30    59.97 <    1
 -27  -1 -10   853.68   895.14    73.45 o   -2
  35  -1 -10   853.68   895.14    73.45 o    1
 -29  -1 -10   117.72   -27.36    90.83 <   -2
  37  -1 -10   117.72   -27.36    90.83 <    1
  36  -2 -10    37.62   -28.13    90.78 <   -2
 -28  -2 -10    37.62   -28.13    90.78 <    1
  34  -2 -10    27.85     5.09    72.93 <   -2
 -26  -2 -10    27.85     5.09    72.93 <    1
  32  -2 -10   654.86   463.62    72.11 o   -2
 -24  -2 -10   654.86   463.62    72.11 o    1
  30  -2 -10   812.11   770.16    68.97 o   -2
 -22  -2 -10   812.11   770.16    68.97 o    1
  28  -2 -10   225.29   264.32    60.64 o   -2
 -20  -2 -10   225.29   264.32    60.64 o    1
  26  -2 -10   180.97    76.07    60.85 <   -2
 -18  -2 -10   180.97    76.07    60.85 <    1
  24  -2 -10    48.29    31.73    55.24 <   -2
 -16  -2 -10    48.29    31.73    55.24 <    1
  22  -2 -10    37.22     9.31    54.31 <   -2
 -14  -2 -10    37.22     9.31    54.31 <    1
  20  -2 -10    98.05    59.97    50.87 <   -2
 -12  -2 -10    98.05    59.97    50.87 <    1
  18  -2 -10   915.82   767.38    50.97 o   -2
 -10  -2 -10   915.82   767.38    50.97 o    1
  16  -2 -10   663.39   596.78    49.63 o   -2
  -8  -2 -10   663.39   596.78    49.63 o    1
  14  -2 -10  1423.97  1399.29    52.41 o   -2
  -6  -2 -10  1423.97  1399.29    52.41 o    1
  12  -2 -10   167.26   118.25    44.70 <   -2
  -4  -2 -10   167.26   118.25    44.70 <    1
  10  -2 -10    47.31    15.84    45.06 <   -2
  -2  -2 -10    47.31    15.84    45.06 <    1
   8  -2 -10   363.28   287.61    43.41 o   -2
   0  -2 -10   363.28   287.61    43.41 o    1
   6  -2 -10   707.57   714.97    40.99 o   -2
   2  -2 -10   707.57   714.97    40.99 o    1
   4  -2 -10  1996.67  1928.95    47.88 o   -2
   4  -2 -10  1996.67  1928.95    47.88 o    1
   2  -2 -10   711.99   673.67    43.10 o   -2
   6  -2 -10   711.99   673.67    43.10 o    1
   0  -2 -10   364.99   416.71    44.49 o   -2
   8  -2 -10   364.99   416.71    44.49 o    1
  -2  -2 -10    47.28   -27.47    41.92 <   -2
  10  -2 -10    47.28   -27.47    41.92 <    1
  -4  -2 -10   169.16   211.75    43.62 o   -2
  12  -2 -10   169.16   211.75    43.62 o    1
  -6  -2 -10  1418.48  1428.61    51.59 o   -2
  14  -2 -10  1418.48  1428.61    51.59 o    1
  -8  -2 -10   664.42   646.21    52.10 o   -2
  16  -2 -10   664.42   646.21    52.10 o    1
 -10  -2 -10   920.91   818.20    56.78 o   -2
  18  -2 -10   920.91   818.20    56.78 o    1
 -12  -2 -10    97.98    60.49    53.80 <   -2
  20  -2 -10    97.98    60.49    53.80 <    1
 -14  -2 -10    37.68   -54.42    51.33 <   -2
  22  -2 -10    37.68   -54.42    51.33 <    1
 -16  -2 -10    48.96   -12.91    54.00 <   -2
  24  -2 -10    48.96   -12.91    54.00 <    1
 -18  -2 -10   182.56   196.84    58.74 o   -2
  26  -2 -10   182.56   196.84    58.74 o    1
 -20  -2 -10   226.35   256.81    65.78 o   -2
  28  -2 -10   226.35   256.81    65.78 o    1
 -22  -2 -10   822.17   824.06    70.87 o   -2
  30  -2 -10   822.17   824.06    70.87 o    1
 -24  -2 -10   657.11   724.90    77.05 o   -2
  32  -2 -10   657.11   724.90    77.05 o    1
 -26  -2 -10    27.43   -94.38    80.24 <   -2
  34  -2 -10    27.43   -94.38    80.24 <    1
 -28  -2 -10    38.06    -4.01    98.39 <   -2
  36  -2 -10    38.06    -4.01    98.39 <    1
  35  -3 -10  1160.42  1090.85   171.22 o   -2
 -27  -3 -10  1160.42  1090.85   171.22 o    1
  33  -3 -10   141.99   106.88    75.76 <   -2
 -25  -3 -10   141.99   106.88    75.76 <    1
  31  -3 -10   142.96   -33.59    66.30 <   -2
 -23  -3 -10   142.96   -33.59    66.30 <    1
  29  -3 -10   208.22    25.82    64.50 <   -2
 -21  -3 -10   208.22    25.82    64.50 <    1
  27  -3 -10   457.04   410.59    64.60 o   -2
 -19  -3 -10   457.04   410.59    64.60 o    1
  25  -3 -10   261.14   185.88    58.02 o   -2
 -17  -3 -10   261.14   185.88    58.02 o    1
  23  -3 -10  2039.96  1977.60    65.27 o   -2
 -15  -3 -10  2039.96  1977.60    65.27 o    1
  21  -3 -10     1.10   -40.79    50.92 <   -2
 -13  -3 -10     1.10   -40.79    50.92 <    1
  19  -3 -10   668.03   696.56    52.46 o   -2
 -11  -3 -10   668.03   696.56    52.46 o    1
  17  -3 -10   221.04   201.26    45.93 o   -2
  -9  -3 -10   221.04   201.26    45.93 o    1
  15  -3 -10   580.36   472.31    48.55 o   -2
  -7  -3 -10   580.36   472.31    48.55 o    1
  13  -3 -10   744.11   671.66    48.71 o   -2
  -5  -3 -10   744.11   671.66    48.71 o    1
  11  -3 -10   219.23   169.83    45.31 o   -2
  -3  -3 -10   219.23   169.83    45.31 o    1
   9  -3 -10   566.61   509.55    44.80 o   -2
  -1  -3 -10   566.61   509.55    44.80 o    1
   7  -3 -10  1394.85  1420.74    46.44 o   -2
   1  -3 -10  1394.85  1420.74    46.44 o    1
   5  -3 -10   235.56   212.47    40.79 o   -2
   3  -3 -10   235.56   212.47    40.79 o    1
   3  -3 -10   232.15   289.11    40.53 o   -2
   5  -3 -10   232.15   289.11    40.53 o    1
   1  -3 -10  1383.67  1469.50    51.59 o   -2
   7  -3 -10  1383.67  1469.50    51.59 o    1
  -1  -3 -10   561.55   531.87    44.03 o   -2
   9  -3 -10   561.55   531.87    44.03 o    1
  -3  -3 -10   222.40   328.45    43.67 o   -2
  11  -3 -10   222.40   328.45    43.67 o    1
  -5  -3 -10   741.02   709.98    43.36 o   -2
  13  -3 -10   741.02   709.98    43.36 o    1
  -7  -3 -10   582.98   606.50    48.30 o   -2
  15  -3 -10   582.98   606.50    48.30 o    1
  -9  -3 -10   222.44   223.37    55.19 o   -2
  17  -3 -10   222.44   223.37    55.19 o    1
 -11  -3 -10   657.83   624.50    58.94 o   -2
  19  -3 -10   657.83   624.50    58.94 o    1
 -13  -3 -10     1.10   -68.87    54.21 <   -2
  21  -3 -10     1.10   -68.87    54.21 <    1
 -15  -3 -10  2055.39  1915.32    70.46 o   -2
  23  -3 -10  2055.39  1915.32    70.46 o    1
 -17  -3 -10   256.74   161.04    61.67 <   -2
  25  -3 -10   256.74   161.04    61.67 <    1
 -19  -3 -10   451.33   505.28    74.01 o   -2
  27  -3 -10   451.33   505.28    74.01 o    1
 -21  -3 -10   210.66   225.23    72.11 o   -2
  29  -3 -10   210.66   225.23    72.11 o    1
 -23  -3 -10   144.61   159.91    84.92 <   -2
  31  -3 -10   144.61   159.91    84.92 <    1
 -25  -3 -10   141.44    93.30    91.50 <   -2
  33  -3 -10   141.44    93.30    91.50 <    1
 -27  -3 -10  1172.26  1386.33   175.28 o   -2
  35  -3 -10  1172.26  1386.33   175.28 o    1
  32  -4 -10   361.63   322.43   258.55 <   -2
 -24  -4 -10   361.63   322.43   258.55 <    1
  30  -4 -10  1265.88   993.53   107.14 o   -2
 -22  -4 -10  1265.88   993.53   107.14 o    1
  28  -4 -10   649.67   494.48    75.45 o   -2
 -20  -4 -10   649.67   494.48    75.45 o    1
  26  -4 -10   432.07   437.49    71.59 o   -2
 -18  -4 -10   432.07   437.49    71.59 o    1
  24  -4 -10   803.21   538.86    67.43 o   -2
 -16  -4 -10   803.21   538.86    67.43 o    1
  22  -4 -10   630.04   502.76    60.79 o   -2
 -14  -4 -10   630.04   502.76    60.79 o    1
  20  -4 -10   124.74    -2.67    55.24 <   -2
 -12  -4 -10   124.74    -2.67    55.24 <    1
  18  -4 -10  2322.50  2064.94    67.43 o   -2
 -10  -4 -10  2322.50  2064.94    67.43 o    1
  16  -4 -10   268.04   233.82    54.21 o   -2
  -8  -4 -10   268.04   233.82    54.21 o    1
  14  -4 -10  1902.11  1754.44    62.29 o   -2
  -6  -4 -10  1902.11  1754.44    62.29 o    1
  12  -4 -10   203.26   273.32    52.72 o   -2
  -4  -4 -10   203.26   273.32    52.72 o    1
  10  -4 -10  1570.49  1304.40    62.44 o   -2
  -2  -4 -10  1570.49  1304.40    62.44 o    1
   8  -4 -10   434.00   428.54    48.24 o   -2
   0  -4 -10   434.00   428.54    48.24 o    1
   6  -4 -10  2590.46  2528.20    62.80 o   -2
   2  -4 -10  2590.46  2528.20    62.80 o    1
   4  -4 -10   630.72   642.35    52.15 o   -2
   4  -4 -10   630.72   642.35    52.15 o    1
   2  -4 -10  2626.83  2701.17    64.70 o   -2
   6  -4 -10  2626.83  2701.17    64.70 o    1
   0  -4 -10   427.72   456.47    50.15 o   -2
   8  -4 -10   427.72   456.47    50.15 o    1
  -2  -4 -10  1579.43  1556.78    56.47 o   -2
  10  -4 -10  1579.43  1556.78    56.47 o    1
  -4  -4 -10   202.42   250.32    54.06 o   -2
  12  -4 -10   202.42   250.32    54.06 o    1
  -6  -4 -10  1871.02  1991.90    61.21 o   -2
  14  -4 -10  1871.02  1991.90    61.21 o    1
  -8  -4 -10   270.51   268.84    58.48 o   -2
  16  -4 -10   270.51   268.84    58.48 o    1
 -10  -4 -10  2337.82  2233.43    73.34 o   -2
  18  -4 -10  2337.82  2233.43    73.34 o    1
 -12  -4 -10   123.47    74.99    61.77 <   -2
  20  -4 -10   123.47    74.99    61.77 <    1
 -14  -4 -10   623.95   567.77    71.95 o   -2
  22  -4 -10   623.95   567.77    71.95 o    1
 -16  -4 -10   794.04   517.67    73.04 o   -2
  24  -4 -10   794.04   517.67    73.04 o    1
 -18  -4 -10   437.36   525.34    74.06 o   -2
  26  -4 -10   437.36   525.34    74.06 o    1
 -20  -4 -10   658.20   666.06    90.73 o   -2
  28  -4 -10   658.20   666.06    90.73 o    1
 -22  -4 -10  1278.77  1213.82    95.61 o   -2
  30  -4 -10  1278.77  1213.82    95.61 o    1
 -24  -4 -10   355.17   469.95   135.42 o   -2
  32  -4 -10   355.17   469.95   135.42 o    1
  27  -5 -10  2246.60  1673.12   111.56 o   -2
 -19  -5 -10  2246.60  1673.12   111.56 o    1
  25  -5 -10   263.49   319.45    72.37 o   -2
 -17  -5 -10   263.49   319.45    72.37 o    1
  23  -5 -10   663.88   549.15    62.39 o   -2
 -15  -5 -10   663.88   549.15    62.39 o    1
  21  -5 -10    41.18    51.59    58.07 <   -2
 -13  -5 -10    41.18    51.59    58.07 <    1
  19  -5 -10  1064.79   888.51    70.41 o   -2
 -11  -5 -10  1064.79   888.51    70.41 o    1
  17  -5 -10  1692.38  1445.84    75.20 o   -2
  -9  -5 -10  1692.38  1445.84    75.20 o    1
  15  -5 -10   744.05   679.90    64.60 o   -2
  -7  -5 -10   744.05   679.90    64.60 o    1
  13  -5 -10    32.46     8.95    58.02 <   -2
  -5  -5 -10    32.46     8.95    58.02 <    1
  11  -5 -10   293.80   194.42    66.71 <   -2
  -3  -5 -10   293.80   194.42    66.71 <    1
   9  -5 -10   474.90   343.93    64.50 o   -2
  -1  -5 -10   474.90   343.93    64.50 o    1
   7  -5 -10   116.98   122.41    61.72 <   -2
   1  -5 -10   116.98   122.41    61.72 <    1
   5  -5 -10  1395.25  1294.11    67.99 o   -2
   3  -5 -10  1395.25  1294.11    67.99 o    1
   3  -5 -10  1389.99  1357.17    68.82 o   -2
   5  -5 -10  1389.99  1357.17    68.82 o    1
   1  -5 -10   118.26    62.44    59.92 <   -2
   7  -5 -10   118.26    62.44    59.92 <    1
  -1  -5 -10   467.96   365.54    66.50 o   -2
   9  -5 -10   467.96   365.54    66.50 o    1
  -3  -5 -10   291.23   387.60    61.51 o   -2
  11  -5 -10   291.23   387.60    61.51 o    1
  -5  -5 -10    32.91   206.20    64.45 o   -2
  13  -5 -10    32.91   206.20    64.45 o    1
  -7  -5 -10   735.44   750.15    70.72 o   -2
  15  -5 -10   735.44   750.15    70.72 o    1
  -9  -5 -10  1702.08  1734.43    76.58 o   -2
  17  -5 -10  1702.08  1734.43    76.58 o    1
 -11  -5 -10  1079.91  1174.94    85.53 o   -2
  19  -5 -10  1079.91  1174.94    85.53 o    1
 -13  -5 -10    41.22    35.69    72.68 <   -2
  21  -5 -10    41.22    35.69    72.68 <    1
 -15  -5 -10   669.22   413.32    75.25 o   -2
  23  -5 -10   669.22   413.32    75.25 o    1
 -17  -5 -10   260.41     9.72    83.89 <   -2
  25  -5 -10   260.41     9.72    83.89 <    1
 -19  -5 -10  2214.02  1938.15   111.82 o   -2
  27  -5 -10  2214.02  1938.15   111.82 o    1
  20  -6 -10   432.59   481.88    84.20 o   -2
 -12  -6 -10   432.59   481.88    84.20 o    1
  18  -6 -10   156.40    77.20    84.25 <   -2
 -10  -6 -10   156.40    77.20    84.25 <    1
  16  -6 -10   686.56   496.17    76.94 o   -2
  -8  -6 -10   686.56   496.17    76.94 o    1
  14  -6 -10   328.23   242.04    69.43 o   -2
  -6  -6 -10   328.23   242.04    69.43 o    1
  12  -6 -10   529.59   384.31    70.31 o   -2
  -4  -6 -10   529.59   384.31    70.31 o    1
  10  -6 -10   257.09   230.83    90.27 <   -2
  -2  -6 -10   257.09   230.83    90.27 <    1
   8  -6 -10   476.48   478.74    70.26 o   -2
   0  -6 -10   476.48   478.74    70.26 o    1
   6  -6 -10   125.87    81.47    63.06 <   -2
   2  -6 -10   125.87    81.47    63.06 <    1
   4  -6 -10   703.80   511.09    65.06 o   -2
   4  -6 -10   703.80   511.09    65.06 o    1
   2  -6 -10   127.11    95.05    70.15 <   -2
   6  -6 -10   127.11    95.05    70.15 <    1
   0  -6 -10   469.00   458.42    69.18 o   -2
   8  -6 -10   469.00   458.42    69.18 o    1
  -2  -6 -10   258.99   322.28    71.44 o   -2
  10  -6 -10   258.99   322.28    71.44 o    1
  -4  -6 -10   537.51   443.77    71.80 o   -2
  12  -6 -10   537.51   443.77    71.80 o    1
  -6  -6 -10   325.85   352.93    74.27 o   -2
  14  -6 -10   325.85   352.93    74.27 o    1
  -8  -6 -10   677.42   550.34    82.55 o   -2
  16  -6 -10   677.42   550.34    82.55 o    1
 -10  -6 -10   157.08   134.60    81.88 <   -2
  18  -6 -10   157.08   134.60    81.88 <    1
 -12  -6 -10   425.41   274.40    87.44 o   -2
  20  -6 -10   425.41   274.40    87.44 o    1
  -6  -1 -11    26.67   153.01   245.44 <   -2
  14  -1 -11    26.67   153.01   245.44 <    1
  -8  -1 -11    79.06  -182.12   254.49 <   -2
  16  -1 -11    79.06  -182.12   254.49 <    1
 -14  -1 -11  1114.33  1132.30   278.30 o   -2
  22  -1 -11  1114.33  1132.30   278.30 o    1
 -16  -1 -11  1302.32  1706.91   306.85 o   -2
  24  -1 -11  1302.32  1706.91   306.85 o    1
 -18  -1 -11   380.07   795.62   287.51 <   -2
  26  -1 -11   380.07   795.62   287.51 <    1
 -11  -2 -11   140.56   482.13   187.01 <   -2
  19  -2 -11   140.56   482.13   187.01 <    1
 -13  -2 -11  3683.05  3725.40   226.15 o   -2
  21  -2 -11  3683.05  3725.40   226.15 o    1
 -15  -2 -11   398.82   132.39   247.96 <   -2
  23  -2 -11   398.82   132.39   247.96 <    1
 -17  -2 -11   504.53   147.77   249.81 <   -2
  25  -2 -11   504.53   147.77   249.81 <    1
 -19  -2 -11    90.33  -180.02   269.56 <   -2
  27  -2 -11    90.33  -180.02   269.56 <    1
  30  -3 -11   739.15  1696.93   339.82 o   -2
 -22  -3 -11   739.15  1696.93   339.82 o    1
  28  -3 -11  1373.44  1870.83   342.80 o   -2
 -20  -3 -11  1373.44  1870.83   342.80 o    1
  26  -3 -11  2161.94  2516.93   325.16 o   -2
 -18  -3 -11  2161.94  2516.93   325.16 o    1
  20  -3 -11   470.34   -88.31   303.76 <   -2
 -12  -3 -11   470.34   -88.31   303.76 <    1
 -18  -3 -11  2146.37  2842.97   351.75 o   -2
  26  -3 -11  2146.37  2842.97   351.75 o    1
  25  -4 -11     5.31   309.37   300.68 <   -2
 -17  -4 -11     5.31   309.37   300.68 <    1
  23  -4 -11   274.51   948.53   339.56 <   -2
 -15  -4 -11   274.51   948.53   339.56 <    1
  21  -4 -11    24.96   271.98   225.74 <   -2
 -13  -4 -11    24.96   271.98   225.74 <    1
  19  -4 -11    69.30   187.73   216.69 <   -2
 -11  -4 -11    69.30   187.73   216.69 <    1
  17  -4 -11   917.83   675.27   345.01 <   -2
  -9  -4 -11   917.83   675.27   345.01 <    1
  15  -4 -11  1768.75  1269.27   366.82 o   -2
  -7  -4 -11  1768.75  1269.27   366.82 o    1
  20  -5 -11   820.96  1010.97   258.35 o   -2
 -12  -5 -11   820.96  1010.97   258.35 o    1
  18  -5 -11   110.52   329.58   251.92 <   -2
 -10  -5 -11   110.52   329.58   251.92 <    1
  16  -5 -11   581.13   331.85   244.67 <   -2
  -8  -5 -11   581.13   331.85   244.67 <    1
  14  -5 -11   211.23   447.78   258.97 <   -2
  -6  -5 -11   211.23   447.78   258.97 <    1
  30   0 -12   212.27   376.70   131.88 <   -2
 -20   0 -12   212.27   376.70   131.88 <    1
  28   0 -12   802.01   499.83   120.51 o   -2
 -18   0 -12   802.01   499.83   120.51 o    1
  26   0 -12   110.42  -106.00   116.55 <   -2
 -16   0 -12   110.42  -106.00   116.55 <    1
  24   0 -12   742.90   852.30   118.55 o   -2
 -14   0 -12   742.90   852.30   118.55 o    1
  22   0 -12  2294.50  2711.86   130.69 o   -2
 -12   0 -12  2294.50  2711.86   130.69 o    1
  20   0 -12  2820.82  2824.91   142.26 o   -2
 -10   0 -12  2820.82  2824.91   142.26 o    1
  18   0 -12    31.71   -15.89   132.44 <   -2
  -8   0 -12    31.71   -15.89   132.44 <    1
  16   0 -12    74.09    58.58   103.33 <   -2
  -6   0 -12    74.09    58.58   103.33 <    1
  14   0 -12   299.44   257.94    88.31 <   -2
  -4   0 -12   299.44   257.94    88.31 <    1
  12   0 -12   774.81   708.70    93.61 o   -2
  -2   0 -12   774.81   708.70    93.61 o    1
  10   0 -12  2262.90  2089.32    90.06 o   -2
   0   0 -12  2262.90  2089.32    90.06 o    1
   8   0 -12  1583.63  1535.95    98.03 o   -2
   2   0 -12  1583.63  1535.95    98.03 o    1
   6   0 -12  1579.71  1569.89    99.32 o   -2
   4   0 -12  1579.71  1569.89    99.32 o    1
   4   0 -12  1585.36  1643.91    94.17 o   -2
   6   0 -12  1585.36  1643.91    94.17 o    1
   2   0 -12  1570.56  1636.19    91.45 o   -2
   8   0 -12  1570.56  1636.19    91.45 o    1
   0   0 -12  2301.11  2411.19    97.62 o   -2
  10   0 -12  2301.11  2411.19    97.62 o    1
  -2   0 -12   765.70   982.42    86.41 o   -2
  12   0 -12   765.70   982.42    86.41 o    1
  -4   0 -12   304.33   384.93    79.88 o   -2
  14   0 -12   304.33   384.93    79.88 o    1
  -6   0 -12    73.49   -27.05    75.61 <   -2
  16   0 -12    73.49   -27.05    75.61 <    1
  -8   0 -12    31.52   -61.77    77.10 <   -2
  18   0 -12    31.52   -61.77    77.10 <    1
 -10   0 -12  2851.35  3030.75   113.56 o   -2
  20   0 -12  2851.35  3030.75   113.56 o    1
 -12   0 -12  2331.09  2574.38   111.97 o   -2
  22   0 -12  2331.09  2574.38   111.97 o    1
 -14   0 -12   742.55   880.33    97.41 o   -2
  24   0 -12   742.55   880.33    97.41 o    1
 -16   0 -12   111.99   -29.27    99.73 <   -2
  26   0 -12   111.99   -29.27    99.73 <    1
 -18   0 -12   794.77   792.74   102.61 o   -2
  28   0 -12   794.77   792.74   102.61 o    1
 -20   0 -12   210.53   115.11   113.10 <   -2
  30   0 -12   210.53   115.11   113.10 <    1
  31  -1 -12    25.38  -251.56   470.61 <   -2
 -21  -1 -12    25.38  -251.56   470.61 <    1
  29  -1 -12   107.48    29.57    84.81 <   -2
 -19  -1 -12   107.48    29.57    84.81 <    1
  27  -1 -12   712.68   658.91    85.43 o   -2
 -17  -1 -12   712.68   658.91    85.43 o    1
  25  -1 -12   409.47   438.67    76.38 o   -2
 -15  -1 -12   409.47   438.67    76.38 o    1
  23  -1 -12   377.68   325.32    73.91 o   -2
 -13  -1 -12   377.68   325.32    73.91 o    1
  21  -1 -12    50.75    47.16    74.06 <   -2
 -11  -1 -12    50.75    47.16    74.06 <    1
  19  -1 -12   933.83   911.34    78.18 o   -2
  -9  -1 -12   933.83   911.34    78.18 o    1
  17  -1 -12    71.53   -60.33    62.03 <   -2
  -7  -1 -12    71.53   -60.33    62.03 <    1
  15  -1 -12  2166.43  2298.75    75.09 o   -2
  -5  -1 -12  2166.43  2298.75    75.09 o    1
  13  -1 -12  1113.85  1109.57    65.06 o   -2
  -3  -1 -12  1113.85  1109.57    65.06 o    1
  11  -1 -12   247.03   183.98    62.18 <   -2
  -1  -1 -12   247.03   183.98    62.18 <    1
   9  -1 -12   973.90   963.75    66.25 o   -2
   1  -1 -12   973.90   963.75    66.25 o    1
   7  -1 -12  1907.35  1944.58    78.33 o   -2
   3  -1 -12  1907.35  1944.58    78.33 o    1
   5  -1 -12  1220.18  1273.64    65.68 o   -2
   5  -1 -12  1220.18  1273.64    65.68 o    1
   3  -1 -12  1904.28  2040.66    70.15 o   -2
   7  -1 -12  1904.28  2040.66    70.15 o    1
   1  -1 -12   989.23  1151.28    62.85 o   -2
   9  -1 -12   989.23  1151.28    62.85 o    1
  -1  -1 -12   246.75   284.89    55.91 o   -2
  11  -1 -12   246.75   284.89    55.91 o    1
  -3  -1 -12  1101.34  1139.71    60.90 o   -2
  13  -1 -12  1101.34  1139.71    60.90 o    1
  -5  -1 -12  2171.56  2241.61    67.27 o   -2
  15  -1 -12  2171.56  2241.61    67.27 o    1
  -7  -1 -12    70.78   115.78    57.61 <   -2
  17  -1 -12    70.78   115.78    57.61 <    1
  -9  -1 -12   948.86  1000.58    68.15 o   -2
  19  -1 -12   948.86  1000.58    68.15 o    1
 -11  -1 -12    50.93    24.58    65.37 <   -2
  21  -1 -12    50.93    24.58    65.37 <    1
 -13  -1 -12   385.22   380.40    68.66 o   -2
  23  -1 -12   385.22   380.40    68.66 o    1
 -15  -1 -12   405.21   473.08    68.97 o   -2
  25  -1 -12   405.21   473.08    68.97 o    1
 -17  -1 -12   726.09   731.53    75.61 o   -2
  27  -1 -12   726.09   731.53    75.61 o    1
 -19  -1 -12   109.74   -72.32    79.10 <   -2
  29  -1 -12   109.74   -72.32    79.10 <    1
 -21  -1 -12    25.76  -189.38   114.64 <   -2
  31  -1 -12    25.76  -189.38   114.64 <    1
  28  -2 -12   470.81   272.39    88.41 o   -2
 -18  -2 -12   470.81   272.39    88.41 o    1
  26  -2 -12   253.41   294.10    72.37 o   -2
 -16  -2 -12   253.41   294.10    72.37 o    1
  24  -2 -12   509.99   492.58    74.12 o   -2
 -14  -2 -12   509.99   492.58    74.12 o    1
  22  -2 -12   258.14   229.29    71.80 o   -2
 -12  -2 -12   258.14   229.29    71.80 o    1
  20  -2 -12    99.94    62.18    65.01 <   -2
 -10  -2 -12    99.94    62.18    65.01 <    1
  18  -2 -12   416.07   403.96    67.89 o   -2
  -8  -2 -12   416.07   403.96    67.89 o    1
  16  -2 -12   357.24   366.87    71.34 o   -2
  -6  -2 -12   357.24   366.87    71.34 o    1
  14  -2 -12   156.27   124.42    64.24 <   -2
  -4  -2 -12   156.27   124.42    64.24 <    1
  12  -2 -12   123.74    42.59    62.23 <   -2
  -2  -2 -12   123.74    42.59    62.23 <    1
  10  -2 -12   848.28   772.58    64.34 o   -2
   0  -2 -12   848.28   772.58    64.34 o    1
   8  -2 -12    85.11    86.15    59.30 <   -2
   2  -2 -12    85.11    86.15    59.30 <    1
   6  -2 -12   417.73   477.14    69.59 o   -2
   4  -2 -12   417.73   477.14    69.59 o    1
   4  -2 -12   416.49   468.81    70.36 o   -2
   6  -2 -12   416.49   468.81    70.36 o    1
   2  -2 -12    83.96   187.22    62.54 <   -2
   8  -2 -12    83.96   187.22    62.54 <    1
   0  -2 -12   849.20   947.86    61.51 o   -2
  10  -2 -12   849.20   947.86    61.51 o    1
  -2  -2 -12   124.58   108.88    57.09 <   -2
  12  -2 -12   124.58   108.88    57.09 <    1
  -4  -2 -12   158.92   141.54    58.27 <   -2
  14  -2 -12   158.92   141.54    58.27 <    1
  -6  -2 -12   359.83   413.32    60.43 o   -2
  16  -2 -12   359.83   413.32    60.43 o    1
  -8  -2 -12   412.90   532.08    70.87 o   -2
  18  -2 -12   412.90   532.08    70.87 o    1
 -10  -2 -12    98.91    68.05    71.34 <   -2
  20  -2 -12    98.91    68.05    71.34 <    1
 -12  -2 -12   257.41   166.59    72.47 <   -2
  22  -2 -12   257.41   166.59    72.47 <    1
 -14  -2 -12   518.55   509.29    78.54 o   -2
  24  -2 -12   518.55   509.29    78.54 o    1
 -16  -2 -12   257.67   203.62    77.87 <   -2
  26  -2 -12   257.67   203.62    77.87 <    1
 -18  -2 -12   476.71   348.30    86.56 o   -2
  28  -2 -12   476.71   348.30    86.56 o    1
  25  -3 -12   259.11   160.42    85.64 <   -2
 -15  -3 -12   259.11   160.42    85.64 <    1
  23  -3 -12   196.77     4.83    73.04 <   -2
 -13  -3 -12   196.77     4.83    73.04 <    1
  21  -3 -12   112.16   130.54    77.15 <   -2
 -11  -3 -12   112.16   130.54    77.15 <    1
  19  -3 -12   525.86   575.07    76.38 o   -2
  -9  -3 -12   525.86   575.07    76.38 o    1
  17  -3 -12   296.06   216.48    72.83 <   -2
  -7  -3 -12   296.06   216.48    72.83 <    1
  15  -3 -12   473.21   437.18    72.32 o   -2
  -5  -3 -12   473.21   437.18    72.32 o    1
  13  -3 -12   316.10   222.24    77.66 <   -2
  -3  -3 -12   316.10   222.24    77.66 <    1
  11  -3 -12    11.50    -9.72    75.61 <   -2
  -1  -3 -12    11.50    -9.72    75.61 <    1
   9  -3 -12   314.03   271.41    75.61 o   -2
   1  -3 -12   314.03   271.41    75.61 o    1
   7  -3 -12   286.31   296.31    75.92 o   -2
   3  -3 -12   286.31   296.31    75.92 o    1
   5  -3 -12   141.77   108.06    81.26 <   -2
   5  -3 -12   141.77   108.06    81.26 <    1
   3  -3 -12   289.05   189.43    71.03 <   -2
   7  -3 -12   289.05   189.43    71.03 <    1
   1  -3 -12   309.50   254.18    73.04 o   -2
   9  -3 -12   309.50   254.18    73.04 o    1
  -1  -3 -12    11.63    45.88    62.85 <   -2
  11  -3 -12    11.63    45.88    62.85 <    1
  -3  -3 -12   316.21   391.82    63.47 o   -2
  13  -3 -12   316.21   391.82    63.47 o    1
  -5  -3 -12   468.50   522.66    69.85 o   -2
  15  -3 -12   468.50   522.66    69.85 o    1
  -7  -3 -12   300.12   339.77    78.49 o   -2
  17  -3 -12   300.12   339.77    78.49 o    1
  -9  -3 -12   535.86   548.79    79.57 o   -2
  19  -3 -12   535.86   548.79    79.57 o    1
 -11  -3 -12   114.21    66.25    73.34 <   -2
  21  -3 -12   114.21    66.25    73.34 <    1
 -13  -3 -12   200.97   115.31    76.74 <   -2
  23  -3 -12   200.97   115.31    76.74 <    1
 -15  -3 -12   256.76   275.53   111.15 <   -2
  25  -3 -12   256.76   275.53   111.15 <    1
  22  -4 -12   381.91   239.06   132.39 <   -2
 -12  -4 -12   381.91   239.06   132.39 <    1
  20  -4 -12  1261.12   957.94   111.71 o   -2
 -10  -4 -12  1261.12   957.94   111.71 o    1
  18  -4 -12   925.60   866.44    87.95 o   -2
  -8  -4 -12   925.60   866.44    87.95 o    1
  16  -4 -12   381.39   274.60    83.63 o   -2
  -6  -4 -12   381.39   274.60    83.63 o    1
  14  -4 -12   754.48   597.60    81.06 o   -2
  -4  -4 -12   754.48   597.60    81.06 o    1
  12  -4 -12   503.32   433.89    83.73 o   -2
  -2  -4 -12   503.32   433.89    83.73 o    1
  10  -4 -12   835.18   995.28    84.86 o   -2
   0  -4 -12   835.18   995.28    84.86 o    1
   8  -4 -12  1389.93  1348.32    92.89 o   -2
   2  -4 -12  1389.93  1348.32    92.89 o    1
   6  -4 -12    17.04   145.76   108.52 <   -2
   4  -4 -12    17.04   145.76   108.52 <    1
   4  -4 -12    17.01    16.66    75.86 <   -2
   6  -4 -12    17.01    16.66    75.86 <    1
   2  -4 -12  1373.28  1518.05    99.73 o   -2
   8  -4 -12  1373.28  1518.05    99.73 o    1
   0  -4 -12   831.71   944.88    88.26 o   -2
  10  -4 -12   831.71   944.88    88.26 o    1
  -2  -4 -12   503.99   482.96    78.02 o   -2
  12  -4 -12   503.99   482.96    78.02 o    1
  -4  -4 -12   766.67  1053.61    83.99 o   -2
  14  -4 -12   766.67  1053.61    83.99 o    1
  -6  -4 -12   386.64   546.32    82.34 o   -2
  16  -4 -12   386.64   546.32    82.34 o    1
  -8  -4 -12   936.92  1041.01   122.26 o   -2
  18  -4 -12   936.92  1041.01   122.26 o    1
 -10  -4 -12  1258.18  1269.11   122.82 o   -2
  20  -4 -12  1258.18  1269.11   122.82 o    1
 -12  -4 -12   388.25  -469.48   599.40 <   -2
  22  -4 -12   388.25  -469.48   599.40 <    1
  13  -5 -12   925.79   195.81   283.04 <   -2
  -3  -5 -12   925.79   195.81   283.04 <    1
  11  -5 -12   101.57   721.55   281.39 <   -2
  -1  -5 -12   101.57   721.55   281.39 <    1
   9  -5 -12   599.54   668.32   105.90 o   -2
   1  -5 -12   599.54   668.32   105.90 o    1
   1  -5 -12   606.13   918.49   133.78 o   -2
   9  -5 -12   606.13   918.49   133.78 o    1
  24  -1 -13   101.36   143.86   105.39 <   -2
 -14  -1 -13   101.36   143.86   105.39 <    1
  22  -1 -13   113.92    16.56    95.05 <   -2
 -12  -1 -13   113.92    16.56    95.05 <    1
  20  -1 -13   757.79   628.10    81.26 o   -2
 -10  -1 -13   757.79   628.10    81.26 o    1
  18  -1 -13  1669.05  1745.49    92.27 o   -2
  -8  -1 -13  1669.05  1745.49    92.27 o    1
  16  -1 -13   198.76   344.04    73.19 o   -2
  -6  -1 -13   198.76   344.04    73.19 o    1
  14  -1 -13   825.13   902.75    79.57 o   -2
  -4  -1 -13   825.13   902.75    79.57 o    1
  12  -1 -13   114.65    95.77    73.65 <   -2
  -2  -1 -13   114.65    95.77    73.65 <    1
  10  -1 -13     2.56    38.11    79.00 <   -2
   0  -1 -13     2.56    38.11    79.00 <    1
   8  -1 -13  2851.36  2851.97    90.06 o   -2
   2  -1 -13  2851.36  2851.97    90.06 o    1
   6  -1 -13   381.49   517.52    77.61 o   -2
   4  -1 -13   381.49   517.52    77.61 o    1
   4  -1 -13   386.83   472.21    74.53 o   -2
   6  -1 -13   386.83   472.21    74.53 o    1
   2  -1 -13  2868.18  3144.00    85.07 o   -2
   8  -1 -13  2868.18  3144.00    85.07 o    1
   0  -1 -13     2.56   156.36    77.92 <   -2
  10  -1 -13     2.56   156.36    77.92 <    1
  -2  -1 -13   116.09   282.06    84.76 o   -2
  12  -1 -13   116.09   282.06    84.76 o    1
  -4  -1 -13   808.73   865.88    85.79 o   -2
  14  -1 -13   808.73   865.88    85.79 o    1
  -6  -1 -13   200.54   547.15    79.10 o   -2
  16  -1 -13   200.54   547.15    79.10 o    1
  -8  -1 -13  1685.64  1783.14    88.62 o   -2
  18  -1 -13  1685.64  1783.14    88.62 o    1
 -10  -1 -13   757.73   733.85    81.83 o   -2
  20  -1 -13   757.73   733.85    81.83 o    1
 -12  -1 -13   111.40   -99.88    80.90 <   -2
  22  -1 -13   111.40   -99.88    80.90 <    1
 -14  -1 -13    99.22    44.85    81.26 <   -2
  24  -1 -13    99.22    44.85    81.26 <    1
  21  -2 -13  1670.16  1562.59   115.16 o   -2
 -11  -2 -13  1670.16  1562.59   115.16 o    1
  19  -2 -13   318.65   388.89    96.49 o   -2
  -9  -2 -13   318.65   388.89    96.49 o    1
  17  -2 -13   681.04   724.44    92.89 o   -2
  -7  -2 -13   681.04   724.44    92.89 o    1
  15  -2 -13   426.00   338.64    82.50 o   -2
  -5  -2 -13   426.00   338.64    82.50 o    1
  13  -2 -13  1148.23  1174.12    87.74 o   -2
  -3  -2 -13  1148.23  1174.12    87.74 o    1
  11  -2 -13   207.86   638.44    92.07 o   -2
  -1  -2 -13   207.86   638.44    92.07 o    1
   9  -2 -13  2318.47  2619.85   102.82 o   -2
   1  -2 -13  2318.47  2619.85   102.82 o    1
   7  -2 -13  1117.58  1031.44   102.51 o   -2
   3  -2 -13  1117.58  1031.44   102.51 o    1
   5  -2 -13   561.50   528.63    86.46 o   -2
   5  -2 -13   561.50   528.63    86.46 o    1
   3  -2 -13  1100.35  1014.67    83.73 o   -2
   7  -2 -13  1100.35  1014.67    83.73 o    1
   1  -2 -13  2289.08  2649.68    83.06 o   -2
   9  -2 -13  2289.08  2649.68    83.06 o    1
  -1  -2 -13   205.38   643.94    71.75 o   -2
  11  -2 -13   205.38   643.94    71.75 o    1
  -3  -2 -13  1159.79  1299.61    86.36 o   -2
  13  -2 -13  1159.79  1299.61    86.36 o    1
  -5  -2 -13   418.97   424.27    89.19 o   -2
  15  -2 -13   418.97   424.27    89.19 o    1
  -7  -2 -13   666.94   736.01   102.87 o   -2
  17  -2 -13   666.94   736.01   102.87 o    1
  -9  -2 -13   317.01   327.06   112.84 <   -2
  19  -2 -13   317.01   327.06   112.84 <    1
 -11  -2 -13  1683.78  1651.47   110.01 o   -2
  21  -2 -13  1683.78  1651.47   110.01 o    1
  18  -3 -13   270.63   111.25   177.39 <   -2
  -8  -3 -13   270.63   111.25   177.39 <    1
  16  -3 -13   432.51   248.32   166.44 <   -2
  -6  -3 -13   432.51   248.32   166.44 <    1
  14  -3 -13  1397.69  1247.67   164.38 o   -2
  -4  -3 -13  1397.69  1247.67   164.38 o    1
  12  -3 -13    84.87   285.76   103.89 <   -2
  -2  -3 -13    84.87   285.76   103.89 <    1
  10  -3 -13   219.56   301.30   103.18 <   -2
   0  -3 -13   219.56   301.30   103.18 <    1
   8  -3 -13   358.44   515.10   113.51 o   -2
   2  -3 -13   358.44   515.10   113.51 o    1
   6  -3 -13   245.39   443.51   112.69 o   -2
   4  -3 -13   245.39   443.51   112.69 o    1
   4  -3 -13   244.10   420.11   102.40 o   -2
   6  -3 -13   244.10   420.11   102.40 o    1
   2  -3 -13   363.42   554.60    88.00 o   -2
   8  -3 -13   363.42   554.60    88.00 o    1
   0  -3 -13   217.67   334.37    95.56 o   -2
  10  -3 -13   217.67   334.37    95.56 o    1
  -2  -3 -13    84.96   346.40    96.75 o   -2
  12  -3 -13    84.96   346.40    96.75 o    1
  -4  -3 -13  1409.77  1660.42   139.02 o   -2
  14  -3 -13  1409.77  1660.42   139.02 o    1
  -6  -3 -13   435.93   543.39   150.39 o   -2
  16  -3 -13   435.93   543.39   150.39 o    1
  -8  -3 -13   271.91   375.26   218.54 <   -2
  18  -3 -13   271.91   375.26   218.54 <    1
   7  -4 -13   562.47   291.57   165.20 <   -2
   3  -4 -13   562.47   291.57   165.20 <    1
   5  -4 -13     0.21   -89.80   166.03 <   -2
   5  -4 -13     0.21   -89.80   166.03 <    1
   3  -4 -13   556.99   394.70   225.17 <   -2
   7  -4 -13   556.99   394.70   225.17 <    1
  14   0 -14   794.04   850.86   169.37 o   -2
  -2   0 -14   794.04   850.86   169.37 o    1
  12   0 -14   369.95   160.21   167.62 <   -2
   0   0 -14   369.95   160.21   167.62 <    1
  10   0 -14   343.84   337.30   166.90 <   -2
   2   0 -14   343.84   337.30   166.90 <    1
   8   0 -14   425.03  1245.61   184.90 o   -2
   4   0 -14   425.03  1245.61   184.90 o    1
   6   0 -14  2175.19  2960.90   207.84 o   -2
   6   0 -14  2175.19  2960.90   207.84 o    1
   4   0 -14   423.89   616.27   226.25 <   -2
   8   0 -14   423.89   616.27   226.25 <    1
   2   0 -14   345.88   361.06   164.07 <   -2
  10   0 -14   345.88   361.06   164.07 <    1
   0   0 -14   374.21   254.44   210.88 <   -2
  12   0 -14   374.21   254.44   210.88 <    1
  -2   0 -14   801.94   899.93   237.47 o   -2
  14   0 -14   801.94   899.93   237.47 o    1
  -4   0 -14  1731.07  2201.96   179.96 o   -2
  16   0 -14  1731.07  2201.96   179.96 o    1
  13  -1 -14   598.76   532.74   171.94 o   -2
  -1  -1 -14   598.76   532.74   171.94 o    1
  11  -1 -14   233.75   268.43   136.40 <   -2
   1  -1 -14   233.75   268.43   136.40 <    1
   9  -1 -14   182.10   176.83   116.55 <   -2
   3  -1 -14   182.10   176.83   116.55 <    1
   7  -1 -14   212.01   238.60   115.42 <   -2
   5  -1 -14   212.01   238.60   115.42 <    1
   5  -1 -14   213.60   142.32   110.43 <   -2
   7  -1 -14   213.60   142.32   110.43 <    1
   3  -1 -14   179.59   171.63   111.25 <   -2
   9  -1 -14   179.59   171.63   111.25 <    1
   1  -1 -14   235.78  1137.08   191.23 o   -2
  11  -1 -14   235.78  1137.08   191.23 o    1
  -1  -1 -14   591.73  1038.90   190.46 o   -2
  13  -1 -14   591.73  1038.90   190.46 o    1
  -3  -1 -14    43.53    97.26   125.70 <   -2
  15  -1 -14    43.53    97.26   125.70 <    1
   4  -2 -14   284.24   497.41   204.81 <   -2
   8  -2 -14   284.24   497.41   204.81 <    1
   2  -2 -14   311.22   659.84   224.71 <   -2
  10  -2 -14   311.22   659.84   224.71 <    1
